# Supplementary material for: Molecular flexibility of DNA as a key determinant of RAD51 recruitment
Source: EMBO J. 2020 Jan 14;39(7):e103002. doi: 10.15252/embj.2019103002 (PMC7110135; doi:10.15252/embj.2019103002)
Supplement: Supplementary file 3 — Source Data for BioNetGenFiles [file EMBJ-39-e103002-s003.zip]

Archive with 46 entries (43 files):
- BioNetGen_Files/
- BioNetGen_Files/SystematicModel_1.bngl
- BioNetGen_Files/SystematicModel_1.m
- BioNetGen_Files/SystematicModel_1.net
- BioNetGen_Files/SystematicModel_16.bngl
- BioNetGen_Files/SystematicModel_16.m
- BioNetGen_Files/SystematicModel_16.net
- BioNetGen_Files/SystematicModel_2.bngl
- BioNetGen_Files/SystematicModel_2.m
- BioNetGen_Files/SystematicModel_2.net
- BioNetGen_Files/SystematicModel_3.bngl
- BioNetGen_Files/SystematicModel_3.m
- BioNetGen_Files/SystematicModel_3.net
- BioNetGen_Files/SystematicModel_4.bngl
- BioNetGen_Files/SystematicModel_4.m
- BioNetGen_Files/SystematicModel_4.net
- BioNetGen_Files/SystematicModel_5.bngl
- BioNetGen_Files/SystematicModel_5.m
- BioNetGen_Files/SystematicModel_5.net
- BioNetGen_Files/SystematicModel_noDNA_16.bngl
- BioNetGen_Files/SystematicModel_noDNA_16.m
- BioNetGen_Files/SystematicModel_noDNA_16.net
- __MACOSX/
- __MACOSX/._BioNetGen_Files
- __MACOSX/BioNetGen_Files/
- __MACOSX/BioNetGen_Files/._SystematicModel_1.bngl
- __MACOSX/BioNetGen_Files/._SystematicModel_1.m
- __MACOSX/BioNetGen_Files/._SystematicModel_1.net
- __MACOSX/BioNetGen_Files/._SystematicModel_16.bngl
- __MACOSX/BioNetGen_Files/._SystematicModel_16.m
- __MACOSX/BioNetGen_Files/._SystematicModel_16.net
- __MACOSX/BioNetGen_Files/._SystematicModel_2.bngl
- __MACOSX/BioNetGen_Files/._SystematicModel_2.m
- __MACOSX/BioNetGen_Files/._SystematicModel_2.net
- __MACOSX/BioNetGen_Files/._SystematicModel_3.bngl
- __MACOSX/BioNetGen_Files/._SystematicModel_3.m
- __MACOSX/BioNetGen_Files/._SystematicModel_3.net
- __MACOSX/BioNetGen_Files/._SystematicModel_4.bngl
- __MACOSX/BioNetGen_Files/._SystematicModel_4.m
- __MACOSX/BioNetGen_Files/._SystematicModel_4.net
- __MACOSX/BioNetGen_Files/._SystematicModel_5.bngl
- __MACOSX/BioNetGen_Files/._SystematicModel_5.m
- __MACOSX/BioNetGen_Files/._SystematicModel_5.net
- __MACOSX/BioNetGen_Files/._SystematicModel_noDNA_16.bngl
- __MACOSX/BioNetGen_Files/._SystematicModel_noDNA_16.m
- __MACOSX/BioNetGen_Files/._SystematicModel_noDNA_16.net
