# Supplementary material for: Molecular flexibility of DNA as a key determinant of RAD51 recruitment
Source: EMBO J. 2020 Jan 14;39(7):e103002. doi: 10.15252/embj.2019103002 (PMC7110135; doi:10.15252/embj.2019103002)
Supplement: Supplementary file 3 — Source Data for BioNetGenFiles [file EMBJ-39-e103002-s003.zip › BioNetGen_Files/SystematicModel_1.m]

function [err, timepoints, species_out, observables_out] = SystematicModel_1( timepoints, species_init, parameters, suppress_plot )
%SYSTEMATICMODEL_1 Integrate reaction network and plot observables.
%   Integrates the reaction network corresponding to the BioNetGen model
%   'SystematicModel_1' and then (optionally) plots the observable trajectories,
%   or species trajectories if no observables are defined. Trajectories are
%   generated using either default or user-defined parameters and initial
%   species values. Integration is performed by the MATLAB stiff solver
%   'ode15s'. SYSTEMATICMODEL_1 returns an error value, a vector of timepoints,
%   species trajectories, and observable trajectories.
%   
%   [err, timepoints, species_out, observables_out]
%        = SystematicModel_1( timepoints, species_init, parameters, suppress_plot )
%
%   INPUTS:
%   -------
%   species_init    : row vector of 2 initial species populations.
%   timepoints      : column vector of time points returned by integrator.
%   parameters      : row vector of 79 model parameters.
%   suppress_plot   : 0 if a plot is desired (default), 1 if plot is suppressed.
%
%   Note: to specify default value for an input argument, pass the empty array.
%
%   OUTPUTS:
%   --------
%   err             : 0 if the integrator exits without error, non-zero otherwise.
%   timepoints      : a row vector of timepoints returned by the integrator.
%   species_out     : array of species population trajectories
%                        (columns correspond to species, rows correspond to time).
%   observables_out : array of observable trajectories
%                        (columns correspond to observables, rows correspond to time).
%
%   QUESTIONS about the BNG Mfile generator?  Email justinshogg@gmail.com


%% Process input arguments

% define any missing arguments
if ( nargin < 1 )
    timepoints = [];
end

if ( nargin < 2 )
    species_init = [];
end

if ( nargin < 3 )
    parameters = [];
end

if ( nargin < 4 )
    suppress_plot = 0;
end


% initialize outputs (to avoid error msgs if script terminates early
err = 0;
species_out     = [];
observables_out = [];


% setup default parameters, if necessary
if ( isempty(parameters) )
   parameters = [ 1, 1, 1, 1, 1, 1, 1, 1, 1, 1, 1, 1, 1, 1, 1, 1, 1, 1, 1, 1, 1, 1, 1, 1, 1, 1, 1, 1, 1, 1, 1, 1, 1, 1, 1, 1, 1, 1, 1, 1, 1, 1, 1, 1, 1, 1, 1, 1, 1, 1, 1, 1, 1, 1, 1, 1, 1, 1, 1, 1, 1, 1, 1, 1, 1, 1, 1, 1, 1, 1, 1, 1, 1, 1, 1, 1, 1, 1, 1 ];
end
% check that parameters has proper dimensions
if (  size(parameters,1) ~= 1  ||  size(parameters,2) ~= 79  )
    fprintf( 1, 'Error: size of parameter argument is invalid! Correct size = [1 79].\n' );
    err = 1;
    return;
end

% setup default initial values, if necessary
if ( isempty(species_init) )
   species_init = initialize_species( parameters );
end
% check that species_init has proper dimensions
if (  size(species_init,1) ~= 1  ||  size(species_init,2) ~= 2  )
    fprintf( 1, 'Error: size of species_init argument is invalid! Correct size = [1 2].\n' );
    err = 1;
    return;
end

% setup default timepoints, if necessary
if ( isempty(timepoints) )
   timepoints = linspace(0,10,20+1)';
end
% check that timepoints has proper dimensions
if (  size(timepoints,1) < 2  ||  size(timepoints,2) ~= 1  )
    fprintf( 1, 'Error: size of timepoints argument is invalid! Correct size = [t 1], t>1.\n' );
    err = 1;
    return;
end

% setup default suppress_plot, if necessary
if ( isempty(suppress_plot) )
   suppress_plot = 0;
end
% check that suppress_plot has proper dimensions
if ( size(suppress_plot,1) ~= 1  ||  size(suppress_plot,2) ~= 1 )
    fprintf( 1, 'Error: suppress_plots argument should be a scalar!\n' );
    err = 1;
    return;
end

% define parameter labels (this is for the user's reference!)
param_labels = { 'Rad51_monomer', 'Rad51_dimer', 'Rad51_trimer', 'Rad51_tetramer', 'Rad51_pentamer', 'Rad51_hexamer', 'Rad51_heptamer', 'Rad51_8mer', 'Rad51_9mer', 'Rad51_10mer', 'Rad51_11mer', 'Rad51_12mer', 'Rad51_13mer', 'Rad51_14mer', 'Rad51_15mer', 'Rad51_16mer', 'DNAc', 'kadf_1', 'kadf_2', 'kadf_3', 'kadf_4', 'kadf_5', 'kadf_6', 'kadf_7', 'kadf_8', 'kadf_9', 'kadf_10', 'kadf_11', 'kadf_12', 'kadf_13', 'kadf_14', 'kadf_15', 'kadf_16', 'kadr_1', 'kadr_2', 'kadr_3', 'kadr_4', 'kadr_5', 'kadr_6', 'kadr_7', 'kadr_8', 'kadr_9', 'kadr_10', 'kadr_11', 'kadr_12', 'kadr_13', 'kadr_14', 'kadr_15', 'kadr_16', 'kelf_1', 'kelf_2', 'kelf_3', 'kelf_4', 'kelf_5', 'kelf_6', 'kelf_7', 'kelf_8', 'kelf_9', 'kelf_10', 'kelf_11', 'kelf_12', 'kelf_13', 'kelf_14', 'kelf_15', 'kmonoff1', 'kmonoff2', 'kmonoff3', 'kmonoff4', 'kmonoff5', 'kmonoff6', 'kmonoff7', 'kmonoff8', 'kmonoff9', 'kmonoff10', 'kmonoff11', 'kmonoff12', 'kmonoff13', 'kmonoff14', 'kmonoff15' };


%% Integrate Network Model
 
% calculate expressions
[expressions] = calc_expressions( parameters );

% set ODE integrator options
opts = odeset( 'RelTol',   1e-8,   ...
               'AbsTol',   0.0001,   ...
               'Stats',    'off',  ...
               'BDF',      'off',    ...
               'MaxOrder', 5   );


% define derivative function
rhs_fcn = @(t,y)( calc_species_deriv( t, y, expressions ) );

% simulate model system (stiff integrator)
try 
    [~, species_out] = ode15s( rhs_fcn, timepoints, species_init', opts );
    if(length(timepoints) ~= size(species_out,1))
        exception = MException('ODE15sError:MissingOutput','Not all timepoints output\n');
        throw(exception);
    end
catch
    err = 1;
    fprintf( 1, 'Error: some problem encountered while integrating ODE network!\n' );
    return;
end

% calculate observables
observables_out = zeros( length(timepoints), 2 );
for t = 1 : length(timepoints)
    observables_out(t,:) = calc_observables( species_out(t,:), expressions );
end


%% Plot Output, if desired

if ( ~suppress_plot )
    
    % define plot labels
    observable_labels = { 'TotalRad51', 'Rad51_Monomers' };

    % construct figure
    plot(timepoints,observables_out);
    title('SystematicModel_1 observables','fontSize',14,'Interpreter','none');
    axis([0 timepoints(end) 0 inf]);
    legend(observable_labels,'fontSize',10,'Interpreter','none');
    xlabel('time','fontSize',12,'Interpreter','none');
    ylabel('number or concentration','fontSize',12,'Interpreter','none');

end


%~~~~~~~~~~~~~~~~~~~~~%
% END of main script! %
%~~~~~~~~~~~~~~~~~~~~~%


% initialize species function
function [species_init] = initialize_species( params )

    species_init = zeros(1,2);
    species_init(1) = params(17);
    species_init(2) = 0;

end


% user-defined functions


% Calculate expressions
function [ expressions ] = calc_expressions ( parameters )

    expressions = zeros(1,110);
    expressions(1) = parameters(1);
    expressions(2) = parameters(2);
    expressions(3) = parameters(3);
    expressions(4) = parameters(4);
    expressions(5) = parameters(5);
    expressions(6) = parameters(6);
    expressions(7) = parameters(7);
    expressions(8) = parameters(8);
    expressions(9) = parameters(9);
    expressions(10) = parameters(10);
    expressions(11) = parameters(11);
    expressions(12) = parameters(12);
    expressions(13) = parameters(13);
    expressions(14) = parameters(14);
    expressions(15) = parameters(15);
    expressions(16) = parameters(16);
    expressions(17) = parameters(17);
    expressions(18) = parameters(18);
    expressions(19) = parameters(19);
    expressions(20) = parameters(20);
    expressions(21) = parameters(21);
    expressions(22) = parameters(22);
    expressions(23) = parameters(23);
    expressions(24) = parameters(24);
    expressions(25) = parameters(25);
    expressions(26) = parameters(26);
    expressions(27) = parameters(27);
    expressions(28) = parameters(28);
    expressions(29) = parameters(29);
    expressions(30) = parameters(30);
    expressions(31) = parameters(31);
    expressions(32) = parameters(32);
    expressions(33) = parameters(33);
    expressions(34) = parameters(34);
    expressions(35) = parameters(35);
    expressions(36) = parameters(36);
    expressions(37) = parameters(37);
    expressions(38) = parameters(38);
    expressions(39) = parameters(39);
    expressions(40) = parameters(40);
    expressions(41) = parameters(41);
    expressions(42) = parameters(42);
    expressions(43) = parameters(43);
    expressions(44) = parameters(44);
    expressions(45) = parameters(45);
    expressions(46) = parameters(46);
    expressions(47) = parameters(47);
    expressions(48) = parameters(48);
    expressions(49) = parameters(49);
    expressions(50) = parameters(50);
    expressions(51) = parameters(51);
    expressions(52) = parameters(52);
    expressions(53) = parameters(53);
    expressions(54) = parameters(54);
    expressions(55) = parameters(55);
    expressions(56) = parameters(56);
    expressions(57) = parameters(57);
    expressions(58) = parameters(58);
    expressions(59) = parameters(59);
    expressions(60) = parameters(60);
    expressions(61) = parameters(61);
    expressions(62) = parameters(62);
    expressions(63) = parameters(63);
    expressions(64) = parameters(64);
    expressions(65) = parameters(65);
    expressions(66) = parameters(66);
    expressions(67) = parameters(67);
    expressions(68) = parameters(68);
    expressions(69) = parameters(69);
    expressions(70) = parameters(70);
    expressions(71) = parameters(71);
    expressions(72) = parameters(72);
    expressions(73) = parameters(73);
    expressions(74) = parameters(74);
    expressions(75) = parameters(75);
    expressions(76) = parameters(76);
    expressions(77) = parameters(77);
    expressions(78) = parameters(78);
    expressions(79) = parameters(79);
    expressions(80) = (expressions(18)*expressions(1));
    expressions(81) = (expressions(19)*expressions(2));
    expressions(82) = (expressions(20)*expressions(3));
    expressions(83) = (expressions(21)*expressions(4));
    expressions(84) = (expressions(22)*expressions(5));
    expressions(85) = (expressions(23)*expressions(6));
    expressions(86) = (expressions(24)*expressions(7));
    expressions(87) = (expressions(25)*expressions(8));
    expressions(88) = (expressions(26)*expressions(9));
    expressions(89) = (expressions(27)*expressions(10));
    expressions(90) = (expressions(28)*expressions(11));
    expressions(91) = (expressions(29)*expressions(12));
    expressions(92) = (expressions(30)*expressions(13));
    expressions(93) = (expressions(31)*expressions(14));
    expressions(94) = (expressions(32)*expressions(15));
    expressions(95) = (expressions(33)*expressions(16));
    expressions(96) = (expressions(50)*expressions(1));
    expressions(97) = (expressions(51)*expressions(2));
    expressions(98) = (expressions(52)*expressions(3));
    expressions(99) = (expressions(53)*expressions(4));
    expressions(100) = (expressions(54)*expressions(5));
    expressions(101) = (expressions(55)*expressions(6));
    expressions(102) = (expressions(56)*expressions(7));
    expressions(103) = (expressions(57)*expressions(8));
    expressions(104) = (expressions(58)*expressions(9));
    expressions(105) = (expressions(59)*expressions(10));
    expressions(106) = (expressions(60)*expressions(11));
    expressions(107) = (expressions(61)*expressions(12));
    expressions(108) = (expressions(62)*expressions(13));
    expressions(109) = (expressions(63)*expressions(14));
    expressions(110) = (expressions(64)*expressions(15));
   
end


% Calculate observables
function [ observables ] = calc_observables ( species, expressions )

    observables = zeros(1,2);
    observables(1) = species(2);
    observables(2) = species(2);

end


% Calculate ratelaws
function [ ratelaws ] = calc_ratelaws ( species, expressions, observables )

    ratelaws = zeros(1,2);
    ratelaws(1) = (expressions(18)*expressions(1))*species(1);
    ratelaws(2) = expressions(34)*species(2);

end

% Calculate species derivatives
function [ Dspecies ] = calc_species_deriv ( time, species, expressions )
    
    % initialize derivative vector
    Dspecies = zeros(2,1);
    
    % update observables
    [ observables ] = calc_observables( species, expressions );
    
    % update ratelaws
    [ ratelaws ] = calc_ratelaws( species, expressions, observables );
                        
    % calculate derivatives
    Dspecies(1) = -ratelaws(1) +ratelaws(2);
    Dspecies(2) = ratelaws(1) -ratelaws(2);

end


end
