# Supplementary material for: Molecular flexibility of DNA as a key determinant of RAD51 recruitment
Source: EMBO J. 2020 Jan 14;39(7):e103002. doi: 10.15252/embj.2019103002 (PMC7110135; doi:10.15252/embj.2019103002)
Supplement: Supplementary file 3 — Source Data for BioNetGenFiles [file EMBJ-39-e103002-s003.zip › BioNetGen_Files/SystematicModel_16.net]

# Created by BioNetGen 2.2.6-stable
begin parameters
    1 Rad51_monomer    1  # Constant
    2 Rad51_dimer      1  # Constant
    3 Rad51_trimer     1  # Constant
    4 Rad51_tetramer   1  # Constant
    5 Rad51_pentamer   1  # Constant
    6 Rad51_hexamer    1  # Constant
    7 Rad51_heptamer   1  # Constant
    8 Rad51_8mer       1  # Constant
    9 Rad51_9mer       1  # Constant
   10 Rad51_10mer      1  # Constant
   11 Rad51_11mer      1  # Constant
   12 Rad51_12mer      1  # Constant
   13 Rad51_13mer      1  # Constant
   14 Rad51_14mer      1  # Constant
   15 Rad51_15mer      1  # Constant
   16 Rad51_16mer      1  # Constant
   17 DNAc             1  # Constant
   18 kadf_1           1  # Constant
   19 kadf_2           1  # Constant
   20 kadf_3           1  # Constant
   21 kadf_4           1  # Constant
   22 kadf_5           1  # Constant
   23 kadf_6           1  # Constant
   24 kadf_7           1  # Constant
   25 kadf_8           1  # Constant
   26 kadf_9           1  # Constant
   27 kadf_10          1  # Constant
   28 kadf_11          1  # Constant
   29 kadf_12          1  # Constant
   30 kadf_13          1  # Constant
   31 kadf_14          1  # Constant
   32 kadf_15          1  # Constant
   33 kadf_16          1  # Constant
   34 kadr_1           1  # Constant
   35 kadr_2           1  # Constant
   36 kadr_3           1  # Constant
   37 kadr_4           1  # Constant
   38 kadr_5           1  # Constant
   39 kadr_6           1  # Constant
   40 kadr_7           1  # Constant
   41 kadr_8           1  # Constant
   42 kadr_9           1  # Constant
   43 kadr_10          1  # Constant
   44 kadr_11          1  # Constant
   45 kadr_12          1  # Constant
   46 kadr_13          1  # Constant
   47 kadr_14          1  # Constant
   48 kadr_15          1  # Constant
   49 kadr_16          1  # Constant
   50 kelf_1           1  # Constant
   51 kelf_2           1  # Constant
   52 kelf_3           1  # Constant
   53 kelf_4           1  # Constant
   54 kelf_5           1  # Constant
   55 kelf_6           1  # Constant
   56 kelf_7           1  # Constant
   57 kelf_8           1  # Constant
   58 kelf_9           1  # Constant
   59 kelf_10          1  # Constant
   60 kelf_11          1  # Constant
   61 kelf_12          1  # Constant
   62 kelf_13          1  # Constant
   63 kelf_14          1  # Constant
   64 kelf_15          1  # Constant
   65 kmonoff1         1  # Constant
   66 kmonoff2         1  # Constant
   67 kmonoff3         1  # Constant
   68 kmonoff4         1  # Constant
   69 kmonoff5         1  # Constant
   70 kmonoff6         1  # Constant
   71 kmonoff7         1  # Constant
   72 kmonoff8         1  # Constant
   73 kmonoff9         1  # Constant
   74 kmonoff10        1  # Constant
   75 kmonoff11        1  # Constant
   76 kmonoff12        1  # Constant
   77 kmonoff13        1  # Constant
   78 kmonoff14        1  # Constant
   79 kmonoff15        1  # Constant
   80 kadf_obs_1       kadf_1*Rad51_monomer  # ConstantExpression
   81 kadf_obs_2       kadf_2*Rad51_dimer  # ConstantExpression
   82 kadf_obs_3       kadf_3*Rad51_trimer  # ConstantExpression
   83 kadf_obs_4       kadf_4*Rad51_tetramer  # ConstantExpression
   84 kadf_obs_5       kadf_5*Rad51_pentamer  # ConstantExpression
   85 kadf_obs_6       kadf_6*Rad51_hexamer  # ConstantExpression
   86 kadf_obs_7       kadf_7*Rad51_heptamer  # ConstantExpression
   87 kadf_obs_8       kadf_8*Rad51_8mer  # ConstantExpression
   88 kadf_obs_9       kadf_9*Rad51_9mer  # ConstantExpression
   89 kadf_obs_10      kadf_10*Rad51_10mer  # ConstantExpression
   90 kadf_obs_11      kadf_11*Rad51_11mer  # ConstantExpression
   91 kadf_obs_12      kadf_12*Rad51_12mer  # ConstantExpression
   92 kadf_obs_13      kadf_13*Rad51_13mer  # ConstantExpression
   93 kadf_obs_14      kadf_14*Rad51_14mer  # ConstantExpression
   94 kadf_obs_15      kadf_15*Rad51_15mer  # ConstantExpression
   95 kadf_obs_16      kadf_16*Rad51_16mer  # ConstantExpression
   96 kelf_obs_1       kelf_1*Rad51_monomer  # ConstantExpression
   97 kelf_obs_2       kelf_2*Rad51_dimer  # ConstantExpression
   98 kelf_obs_3       kelf_3*Rad51_trimer  # ConstantExpression
   99 kelf_obs_4       kelf_4*Rad51_tetramer  # ConstantExpression
  100 kelf_obs_5       kelf_5*Rad51_pentamer  # ConstantExpression
  101 kelf_obs_6       kelf_6*Rad51_hexamer  # ConstantExpression
  102 kelf_obs_7       kelf_7*Rad51_heptamer  # ConstantExpression
  103 kelf_obs_8       kelf_8*Rad51_8mer  # ConstantExpression
  104 kelf_obs_9       kelf_9*Rad51_9mer  # ConstantExpression
  105 kelf_obs_10      kelf_10*Rad51_10mer  # ConstantExpression
  106 kelf_obs_11      kelf_11*Rad51_11mer  # ConstantExpression
  107 kelf_obs_12      kelf_12*Rad51_12mer  # ConstantExpression
  108 kelf_obs_13      kelf_13*Rad51_13mer  # ConstantExpression
  109 kelf_obs_14      kelf_14*Rad51_14mer  # ConstantExpression
  110 kelf_obs_15      kelf_15*Rad51_15mer  # ConstantExpression
end parameters
begin species
    1 DNA_0() DNAc
    2 DNA_1() 0
    3 DNA_2() 0
    4 DNA_3() 0
    5 DNA_4() 0
    6 DNA_5() 0
    7 DNA_6() 0
    8 DNA_7() 0
    9 DNA_8() 0
   10 DNA_9() 0
   11 DNA_10() 0
   12 DNA_11() 0
   13 DNA_12() 0
   14 DNA_13() 0
   15 DNA_14() 0
   16 DNA_15() 0
   17 DNA_16() 0
end species
begin reactions
    1 1 2 kadf_obs_1 #_R1
    2 1 3 kadf_obs_2 #_R2
    3 1 4 kadf_obs_3 #_R3
    4 1 5 kadf_obs_4 #_R4
    5 1 6 kadf_obs_5 #_R5
    6 1 7 kadf_obs_6 #_R6
    7 1 8 kadf_obs_7 #_R7
    8 1 9 kadf_obs_8 #_R8
    9 1 10 kadf_obs_9 #_R9
   10 1 11 kadf_obs_10 #_R10
   11 1 12 kadf_obs_11 #_R11
   12 1 13 kadf_obs_12 #_R12
   13 1 14 kadf_obs_13 #_R13
   14 1 15 kadf_obs_14 #_R14
   15 1 16 kadf_obs_15 #_R15
   16 1 17 kadf_obs_16 #_R16
   17 2 1 kadr_1 #_reverse__R1
   18 3 1 kadr_2 #_reverse__R2
   19 4 1 kadr_3 #_reverse__R3
   20 5 1 kadr_4 #_reverse__R4
   21 6 1 kadr_5 #_reverse__R5
   22 7 1 kadr_6 #_reverse__R6
   23 8 1 kadr_7 #_reverse__R7
   24 9 1 kadr_8 #_reverse__R8
   25 10 1 kadr_9 #_reverse__R9
   26 11 1 kadr_10 #_reverse__R10
   27 12 1 kadr_11 #_reverse__R11
   28 13 1 kadr_12 #_reverse__R12
   29 14 1 kadr_13 #_reverse__R13
   30 15 1 kadr_14 #_reverse__R14
   31 16 1 kadr_15 #_reverse__R15
   32 17 1 kadr_16 #_reverse__R16
   33 2 3 kelf_obs_1 #_R17
   34 3 2 kmonoff1 #_reverse__R17
   35 3 4 kelf_obs_1 #_R18
   36 4 3 kmonoff2 #_reverse__R18
   37 4 5 kelf_obs_1 #_R19
   38 5 4 kmonoff3 #_reverse__R19
   39 5 6 kelf_obs_1 #_R20
   40 6 5 kmonoff4 #_reverse__R20
   41 6 7 kelf_obs_1 #_R21
   42 7 6 kmonoff5 #_reverse__R21
   43 7 8 kelf_obs_1 #_R22
   44 8 7 kmonoff6 #_reverse__R22
   45 8 9 kelf_obs_1 #_R23
   46 9 8 kmonoff7 #_reverse__R23
   47 9 10 kelf_obs_1 #_R24
   48 10 9 kmonoff8 #_reverse__R24
   49 10 11 kelf_obs_1 #_R25
   50 11 10 kmonoff9 #_reverse__R25
   51 11 12 kelf_obs_1 #_R26
   52 12 11 kmonoff10 #_reverse__R26
   53 12 13 kelf_obs_1 #_R27
   54 13 12 kmonoff11 #_reverse__R27
   55 13 14 kelf_obs_1 #_R28
   56 14 13 kmonoff12 #_reverse__R28
   57 14 15 kelf_obs_1 #_R29
   58 15 14 kmonoff13 #_reverse__R29
   59 15 16 kelf_obs_1 #_R30
   60 16 15 kmonoff14 #_reverse__R30
   61 16 17 kelf_obs_1 #_R31
   62 17 16 kmonoff15 #_reverse__R31
   63 2 4 kelf_obs_2 #_R32
   64 3 5 kelf_obs_2 #_R33
   65 4 6 kelf_obs_2 #_R34
   66 5 7 kelf_obs_2 #_R35
   67 6 8 kelf_obs_2 #_R36
   68 7 9 kelf_obs_2 #_R37
   69 8 10 kelf_obs_2 #_R38
   70 9 11 kelf_obs_2 #_R39
   71 10 12 kelf_obs_2 #_R40
   72 11 13 kelf_obs_2 #_R41
   73 12 14 kelf_obs_2 #_R42
   74 13 15 kelf_obs_2 #_R43
   75 14 16 kelf_obs_2 #_R44
   76 15 17 kelf_obs_2 #_R45
   77 2 5 kelf_obs_3 #_R46
   78 3 6 kelf_obs_3 #_R47
   79 4 7 kelf_obs_3 #_R48
   80 5 8 kelf_obs_3 #_R49
   81 6 9 kelf_obs_3 #_R50
   82 7 10 kelf_obs_3 #_R51
   83 8 11 kelf_obs_3 #_R52
   84 9 12 kelf_obs_3 #_R53
   85 10 13 kelf_obs_3 #_R54
   86 11 14 kelf_obs_3 #_R55
   87 12 15 kelf_obs_3 #_R56
   88 13 16 kelf_obs_3 #_R57
   89 14 17 kelf_obs_3 #_R58
   90 2 6 kelf_obs_4 #_R59
   91 3 7 kelf_obs_4 #_R60
   92 4 8 kelf_obs_4 #_R61
   93 5 9 kelf_obs_4 #_R62
   94 6 10 kelf_obs_4 #_R63
   95 7 11 kelf_obs_4 #_R64
   96 8 12 kelf_obs_4 #_R65
   97 9 13 kelf_obs_4 #_R66
   98 10 14 kelf_obs_4 #_R67
   99 11 15 kelf_obs_4 #_R68
  100 12 16 kelf_obs_4 #_R69
  101 13 17 kelf_obs_4 #_R70
  102 2 7 kelf_obs_5 #_R71
  103 3 8 kelf_obs_5 #_R72
  104 4 9 kelf_obs_5 #_R73
  105 5 10 kelf_obs_5 #_R74
  106 6 11 kelf_obs_5 #_R75
  107 7 12 kelf_obs_5 #_R76
  108 8 13 kelf_obs_5 #_R77
  109 9 14 kelf_obs_5 #_R78
  110 10 15 kelf_obs_5 #_R79
  111 11 16 kelf_obs_5 #_R80
  112 12 17 kelf_obs_5 #_R81
  113 2 8 kelf_obs_6 #_R82
  114 3 9 kelf_obs_6 #_R83
  115 4 10 kelf_obs_6 #_R84
  116 5 11 kelf_obs_6 #_R85
  117 6 12 kelf_obs_6 #_R86
  118 7 13 kelf_obs_6 #_R87
  119 8 14 kelf_obs_6 #_R88
  120 9 15 kelf_obs_6 #_R89
  121 10 16 kelf_obs_6 #_R90
  122 11 17 kelf_obs_6 #_R91
  123 2 9 kelf_obs_7 #_R92
  124 3 10 kelf_obs_7 #_R93
  125 4 11 kelf_obs_7 #_R94
  126 5 12 kelf_obs_7 #_R95
  127 6 13 kelf_obs_7 #_R96
  128 7 14 kelf_obs_7 #_R97
  129 8 15 kelf_obs_7 #_R98
  130 9 16 kelf_obs_7 #_R99
  131 10 17 kelf_obs_7 #_R100
  132 2 10 kelf_obs_8 #_R101
  133 3 11 kelf_obs_8 #_R102
  134 4 12 kelf_obs_8 #_R103
  135 5 13 kelf_obs_8 #_R104
  136 6 14 kelf_obs_8 #_R105
  137 7 15 kelf_obs_8 #_R106
  138 8 16 kelf_obs_8 #_R107
  139 9 17 kelf_obs_8 #_R108
  140 2 11 kelf_obs_9 #_R109
  141 3 12 kelf_obs_9 #_R110
  142 4 13 kelf_obs_9 #_R111
  143 5 14 kelf_obs_9 #_R112
  144 6 15 kelf_obs_9 #_R113
  145 7 16 kelf_obs_9 #_R114
  146 8 17 kelf_obs_9 #_R115
  147 2 12 kelf_obs_10 #_R116
  148 3 13 kelf_obs_10 #_R117
  149 4 14 kelf_obs_10 #_R118
  150 5 15 kelf_obs_10 #_R119
  151 6 16 kelf_obs_10 #_R120
  152 7 17 kelf_obs_10 #_R121
  153 2 13 kelf_obs_11 #_R122
  154 3 14 kelf_obs_11 #_R123
  155 4 15 kelf_obs_11 #_R124
  156 5 16 kelf_obs_11 #_R125
  157 6 17 kelf_obs_11 #_R126
  158 2 14 kelf_obs_12 #_R127
  159 3 15 kelf_obs_12 #_R128
  160 4 16 kelf_obs_12 #_R129
  161 5 17 kelf_obs_12 #_R130
  162 2 15 kelf_obs_13 #_R131
  163 3 16 kelf_obs_13 #_R132
  164 4 17 kelf_obs_13 #_R133
  165 2 16 kelf_obs_14 #_R134
  166 3 17 kelf_obs_14 #_R135
  167 2 17 kelf_obs_15 #_R136
end reactions
begin groups
    1 TotalRad51           2,3,4,5,6,7,8,9,10,11,12,13,14,15,16,17
    2 Rad51_16mers         17
    3 Rad51_15mers         16
    4 Rad51_14mers         15
    5 Rad51_13mers         14
    6 Rad51_12mers         13
    7 Rad51_11mers         12
    8 Rad51_10mers         11
    9 Rad51_9mers          10
   10 Rad51_Octamers       9
   11 Rad51_Heptamers      8
   12 Rad51_Hexamers       7
   13 Rad51_Pentamers      6
   14 Rad51_Tetramers      5
   15 Rad51_Trimers        4
   16 Rad51_Dimers         3
   17 Rad51_Monomers       2
end groups
