# Supplementary material for: Molecular flexibility of DNA as a key determinant of RAD51 recruitment
Source: EMBO J. 2020 Jan 14;39(7):e103002. doi: 10.15252/embj.2019103002 (PMC7110135; doi:10.15252/embj.2019103002)
Supplement: Supplementary file 3 — Source Data for BioNetGenFiles [file EMBJ-39-e103002-s003.zip › BioNetGen_Files/SystematicModel_3.net]

# Created by BioNetGen 2.2.6-stable
begin parameters
    1 Rad51_monomer   1  # Constant
    2 Rad51_dimer     1  # Constant
    3 Rad51_trimer    1  # Constant
    4 Rad51_tetramer  1  # Constant
    5 Rad51_pentamer  1  # Constant
    6 Rad51_hexamer   1  # Constant
    7 Rad51_heptamer  1  # Constant
    8 Rad51_8mer      1  # Constant
    9 Rad51_9mer      1  # Constant
   10 Rad51_10mer     1  # Constant
   11 Rad51_11mer     1  # Constant
   12 Rad51_12mer     1  # Constant
   13 Rad51_13mer     1  # Constant
   14 Rad51_14mer     1  # Constant
   15 Rad51_15mer     1  # Constant
   16 Rad51_16mer     1  # Constant
   17 DNAc            1  # Constant
   18 kadf_1          1  # Constant
   19 kadf_2          1  # Constant
   20 kadf_3          1  # Constant
   21 kadf_4          1  # Constant
   22 kadf_5          1  # Constant
   23 kadf_6          1  # Constant
   24 kadf_7          1  # Constant
   25 kadf_8          1  # Constant
   26 kadf_9          1  # Constant
   27 kadf_10         1  # Constant
   28 kadf_11         1  # Constant
   29 kadf_12         1  # Constant
   30 kadf_13         1  # Constant
   31 kadf_14         1  # Constant
   32 kadf_15         1  # Constant
   33 kadf_16         1  # Constant
   34 kadr_1          1  # Constant
   35 kadr_2          1  # Constant
   36 kadr_3          1  # Constant
   37 kadr_4          1  # Constant
   38 kadr_5          1  # Constant
   39 kadr_6          1  # Constant
   40 kadr_7          1  # Constant
   41 kadr_8          1  # Constant
   42 kadr_9          1  # Constant
   43 kadr_10         1  # Constant
   44 kadr_11         1  # Constant
   45 kadr_12         1  # Constant
   46 kadr_13         1  # Constant
   47 kadr_14         1  # Constant
   48 kadr_15         1  # Constant
   49 kadr_16         1  # Constant
   50 kelf_1          1  # Constant
   51 kelf_2          1  # Constant
   52 kelf_3          1  # Constant
   53 kelf_4          1  # Constant
   54 kelf_5          1  # Constant
   55 kelf_6          1  # Constant
   56 kelf_7          1  # Constant
   57 kelf_8          1  # Constant
   58 kelf_9          1  # Constant
   59 kelf_10         1  # Constant
   60 kelf_11         1  # Constant
   61 kelf_12         1  # Constant
   62 kelf_13         1  # Constant
   63 kelf_14         1  # Constant
   64 kelf_15         1  # Constant
   65 kmonoff1        1  # Constant
   66 kmonoff2        1  # Constant
   67 kmonoff3        1  # Constant
   68 kmonoff4        1  # Constant
   69 kmonoff5        1  # Constant
   70 kmonoff6        1  # Constant
   71 kmonoff7        1  # Constant
   72 kmonoff8        1  # Constant
   73 kmonoff9        1  # Constant
   74 kmonoff10       1  # Constant
   75 kmonoff11       1  # Constant
   76 kmonoff12       1  # Constant
   77 kmonoff13       1  # Constant
   78 kmonoff14       1  # Constant
   79 kmonoff15       1  # Constant
   80 kadf_obs_1      kadf_1*Rad51_monomer  # ConstantExpression
   81 kadf_obs_2      kadf_2*Rad51_dimer  # ConstantExpression
   82 kadf_obs_3      kadf_3*Rad51_trimer  # ConstantExpression
   83 kadf_obs_4      kadf_4*Rad51_tetramer  # ConstantExpression
   84 kadf_obs_5      kadf_5*Rad51_pentamer  # ConstantExpression
   85 kadf_obs_6      kadf_6*Rad51_hexamer  # ConstantExpression
   86 kadf_obs_7      kadf_7*Rad51_heptamer  # ConstantExpression
   87 kadf_obs_8      kadf_8*Rad51_8mer  # ConstantExpression
   88 kadf_obs_9      kadf_9*Rad51_9mer  # ConstantExpression
   89 kadf_obs_10     kadf_10*Rad51_10mer  # ConstantExpression
   90 kadf_obs_11     kadf_11*Rad51_11mer  # ConstantExpression
   91 kadf_obs_12     kadf_12*Rad51_12mer  # ConstantExpression
   92 kadf_obs_13     kadf_13*Rad51_13mer  # ConstantExpression
   93 kadf_obs_14     kadf_14*Rad51_14mer  # ConstantExpression
   94 kadf_obs_15     kadf_15*Rad51_15mer  # ConstantExpression
   95 kadf_obs_16     kadf_16*Rad51_16mer  # ConstantExpression
   96 kelf_obs_1      kelf_1*Rad51_monomer  # ConstantExpression
   97 kelf_obs_2      kelf_2*Rad51_dimer  # ConstantExpression
   98 kelf_obs_3      kelf_3*Rad51_trimer  # ConstantExpression
   99 kelf_obs_4      kelf_4*Rad51_tetramer  # ConstantExpression
  100 kelf_obs_5      kelf_5*Rad51_pentamer  # ConstantExpression
  101 kelf_obs_6      kelf_6*Rad51_hexamer  # ConstantExpression
  102 kelf_obs_7      kelf_7*Rad51_heptamer  # ConstantExpression
  103 kelf_obs_8      kelf_8*Rad51_8mer  # ConstantExpression
  104 kelf_obs_9      kelf_9*Rad51_9mer  # ConstantExpression
  105 kelf_obs_10     kelf_10*Rad51_10mer  # ConstantExpression
  106 kelf_obs_11     kelf_11*Rad51_11mer  # ConstantExpression
  107 kelf_obs_12     kelf_12*Rad51_12mer  # ConstantExpression
  108 kelf_obs_13     kelf_13*Rad51_13mer  # ConstantExpression
  109 kelf_obs_14     kelf_14*Rad51_14mer  # ConstantExpression
  110 kelf_obs_15     kelf_15*Rad51_15mer  # ConstantExpression
end parameters
begin species
    1 DNA_0() DNAc
    2 DNA_1() 0
    3 DNA_2() 0
    4 DNA_3() 0
end species
begin reactions
    1 1 2 kadf_obs_1 #_R1
    2 1 3 kadf_obs_2 #_R2
    3 1 4 kadf_obs_3 #_R3
    4 2 1 kadr_1 #_reverse__R1
    5 3 1 kadr_2 #_reverse__R2
    6 4 1 kadr_3 #_reverse__R3
    7 2 3 kelf_obs_1 #_R4
    8 3 2 kmonoff1 #_reverse__R4
    9 3 4 kelf_obs_1 #_R5
   10 4 3 kmonoff2 #_reverse__R5
   11 2 4 kelf_obs_2 #_R6
end reactions
begin groups
    1 TotalRad51           2,3,4
    2 Rad51_Trimers        4
    3 Rad51_Dimers         3
    4 Rad51_Monomers       2
end groups
