# Supplementary material for: Molecular flexibility of DNA as a key determinant of RAD51 recruitment
Source: EMBO J. 2020 Jan 14;39(7):e103002. doi: 10.15252/embj.2019103002 (PMC7110135; doi:10.15252/embj.2019103002)
Supplement: Supplementary file 3 — Source Data for BioNetGenFiles [file EMBJ-39-e103002-s003.zip › BioNetGen_Files/SystematicModel_4.bngl]

begin parameters
#CONCENTRATIONS FROM RAD51 SOLUTION MODEL (ENTRIES 1 - 16)
Rad51_monomer	1
Rad51_dimer	1
Rad51_trimer	1
Rad51_tetramer	1
Rad51_pentamer	1
Rad51_hexamer	1
Rad51_heptamer	1
Rad51_8mer	1
Rad51_9mer	1
Rad51_10mer	1
Rad51_11mer	1
Rad51_12mer	1
Rad51_13mer	1
Rad51_14mer	1
Rad51_15mer	1
Rad51_16mer	1
#ENTRY 17
DNAc	1
#ENTRIES 18 - 33
kadf_1	1
kadf_2	1
kadf_3	1
kadf_4	1
kadf_5	1
kadf_6	1
kadf_7	1
kadf_8	1
kadf_9	1
kadf_10	1
kadf_11	1
kadf_12	1
kadf_13	1
kadf_14	1
kadf_15	1
kadf_16	1
#ENTRIES 34 - 49
kadr_1	1
kadr_2	1
kadr_3	1
kadr_4	1
kadr_5	1
kadr_6	1
kadr_7	1
kadr_8	1
kadr_9	1
kadr_10	1
kadr_11	1
kadr_12	1
kadr_13	1
kadr_14	1
kadr_15	1
kadr_16	1
#ENTRIES 50 - 64
kelf_1	1
kelf_2	1
kelf_3	1
kelf_4	1
kelf_5	1
kelf_6	1
kelf_7	1
kelf_8	1
kelf_9	1
kelf_10	1
kelf_11	1
kelf_12	1
kelf_13	1
kelf_14	1
kelf_15	1
#ENTRIES 65 - 79
kmonoff1	1
kmonoff2	1
kmonoff3	1
kmonoff4	1
kmonoff5	1
kmonoff6	1
kmonoff7	1
kmonoff8	1
kmonoff9	1
kmonoff10	1
kmonoff11	1
kmonoff12	1
kmonoff13	1
kmonoff14	1
kmonoff15	1
kadf_obs_1	kadf_1 * Rad51_monomer
kadf_obs_2	kadf_2 * Rad51_dimer
kadf_obs_3	kadf_3 * Rad51_trimer
kadf_obs_4	kadf_4 * Rad51_tetramer
kadf_obs_5	kadf_5 * Rad51_pentamer
kadf_obs_6	kadf_6 * Rad51_hexamer
kadf_obs_7	kadf_7 * Rad51_heptamer
kadf_obs_8	kadf_8 * Rad51_8mer
kadf_obs_9	kadf_9 * Rad51_9mer
kadf_obs_10	kadf_10 * Rad51_10mer
kadf_obs_11	kadf_11 * Rad51_11mer
kadf_obs_12	kadf_12 * Rad51_12mer
kadf_obs_13	kadf_13 * Rad51_13mer
kadf_obs_14	kadf_14 * Rad51_14mer
kadf_obs_15	kadf_15 * Rad51_15mer
kadf_obs_16	kadf_16 * Rad51_16mer
kelf_obs_1	kelf_1 * Rad51_monomer
kelf_obs_2	kelf_2 * Rad51_dimer
kelf_obs_3	kelf_3 * Rad51_trimer
kelf_obs_4	kelf_4 * Rad51_tetramer
kelf_obs_5	kelf_5 * Rad51_pentamer
kelf_obs_6	kelf_6 * Rad51_hexamer
kelf_obs_7	kelf_7 * Rad51_heptamer
kelf_obs_8	kelf_8 * Rad51_8mer
kelf_obs_9	kelf_9 * Rad51_9mer
kelf_obs_10	kelf_10 * Rad51_10mer
kelf_obs_11	kelf_11 * Rad51_11mer
kelf_obs_12	kelf_12 * Rad51_12mer
kelf_obs_13	kelf_13 * Rad51_13mer
kelf_obs_14	kelf_14 * Rad51_14mer
kelf_obs_15	kelf_15 * Rad51_15mer
end parameters
begin molecule types
DNA_0()
DNA_1()
DNA_2()
DNA_3()
DNA_4()
end molecule types
begin seed species
DNA_0()	DNAc
end seed species
begin reaction rules
#ADSORPTION REACTIONS
DNA_0()	<-> DNA_1()		kadf_obs_1, kadr_1
DNA_0() <-> DNA_2()		kadf_obs_2, kadr_2
DNA_0() <-> DNA_3()		kadf_obs_3, kadr_3
DNA_0() <-> DNA_4()		kadf_obs_4, kadr_4
#MONOMER ELONGATION REACTIONS
DNA_1()	<-> DNA_2()		kelf_obs_1, kmonoff1
DNA_2()	<-> DNA_3()		kelf_obs_1, kmonoff2
DNA_3()	<-> DNA_4()		kelf_obs_1, kmonoff3
#DIMER ELONGATION REACTIONS
DNA_1() -> DNA_3()		kelf_obs_2
DNA_2() -> DNA_4()		kelf_obs_2
#TRIMER ELONGATION REACTIONS
DNA_1() -> DNA_4()		kelf_obs_3
#TETRAMER ELONGATION REACTIONS
#PENTAMER ELONGATION REACTIONS
#HEXAMER ELONGATION REACTIONS
#HEPTAMER ELONGATION REACTIONS
#8-MER ELONGATION REACTIONS
#9-MER ELONGATION REACTIONS
#10-MER ELONGATION REACTIONS
#11-MER ELONGATION REACTIONS
#12-MER ELONGATION REACTIONS
#13-MER ELONGATION REACTIONS
#14-MER ELONGATION REACTIONS
#15-MER ELONGATION REACTIONS
end reaction rules
begin observables
Molecules TotalRad51 DNA_1(),DNA_2(),DNA_3(),DNA_4()
Molecules Rad51_Tetramers DNA_4()
Molecules Rad51_Trimers DNA_3()
Molecules Rad51_Dimers DNA_2()
Molecules Rad51_Monomers DNA_1()
end observables
#actions
generate_network({overwrite=>1})
writeMfile({})
#writeXML({})
#simulate_ode({netfile=>"Rad51_DNA_SPR_Model_16Blocks_TimeCount.net",atol=>1e-11,rtol=>1e-10,print_CDAT=>0,n_steps=>12512,sparse=>1,t_start=>0,t_end=>1251.2})
