# Supplementary material for: Molecular flexibility of DNA as a key determinant of RAD51 recruitment
Source: EMBO J. 2020 Jan 14;39(7):e103002. doi: 10.15252/embj.2019103002 (PMC7110135; doi:10.15252/embj.2019103002)
Supplement: Supplementary file 3 — Source Data for BioNetGenFiles [file EMBJ-39-e103002-s003.zip › BioNetGen_Files/SystematicModel_5.net]

# Created by BioNetGen 2.2.6-stable
begin parameters
    1 Rad51_monomer    1  # Constant
    2 Rad51_dimer      1  # Constant
    3 Rad51_trimer     1  # Constant
    4 Rad51_tetramer   1  # Constant
    5 Rad51_pentamer   1  # Constant
    6 Rad51_hexamer    1  # Constant
    7 Rad51_heptamer   1  # Constant
    8 Rad51_8mer       1  # Constant
    9 Rad51_9mer       1  # Constant
   10 Rad51_10mer      1  # Constant
   11 Rad51_11mer      1  # Constant
   12 Rad51_12mer      1  # Constant
   13 Rad51_13mer      1  # Constant
   14 Rad51_14mer      1  # Constant
   15 Rad51_15mer      1  # Constant
   16 Rad51_16mer      1  # Constant
   17 DNAc             1  # Constant
   18 kadf_1           1  # Constant
   19 kadf_2           1  # Constant
   20 kadf_3           1  # Constant
   21 kadf_4           1  # Constant
   22 kadf_5           1  # Constant
   23 kadf_6           1  # Constant
   24 kadf_7           1  # Constant
   25 kadf_8           1  # Constant
   26 kadf_9           1  # Constant
   27 kadf_10          1  # Constant
   28 kadf_11          1  # Constant
   29 kadf_12          1  # Constant
   30 kadf_13          1  # Constant
   31 kadf_14          1  # Constant
   32 kadf_15          1  # Constant
   33 kadf_16          1  # Constant
   34 kadr_1           1  # Constant
   35 kadr_2           1  # Constant
   36 kadr_3           1  # Constant
   37 kadr_4           1  # Constant
   38 kadr_5           1  # Constant
   39 kadr_6           1  # Constant
   40 kadr_7           1  # Constant
   41 kadr_8           1  # Constant
   42 kadr_9           1  # Constant
   43 kadr_10          1  # Constant
   44 kadr_11          1  # Constant
   45 kadr_12          1  # Constant
   46 kadr_13          1  # Constant
   47 kadr_14          1  # Constant
   48 kadr_15          1  # Constant
   49 kadr_16          1  # Constant
   50 kelf_1           1  # Constant
   51 kelf_2           1  # Constant
   52 kelf_3           1  # Constant
   53 kelf_4           1  # Constant
   54 kelf_5           1  # Constant
   55 kelf_6           1  # Constant
   56 kelf_7           1  # Constant
   57 kelf_8           1  # Constant
   58 kelf_9           1  # Constant
   59 kelf_10          1  # Constant
   60 kelf_11          1  # Constant
   61 kelf_12          1  # Constant
   62 kelf_13          1  # Constant
   63 kelf_14          1  # Constant
   64 kelf_15          1  # Constant
   65 kmonoff1         1  # Constant
   66 kmonoff2         1  # Constant
   67 kmonoff3         1  # Constant
   68 kmonoff4         1  # Constant
   69 kmonoff5         1  # Constant
   70 kmonoff6         1  # Constant
   71 kmonoff7         1  # Constant
   72 kmonoff8         1  # Constant
   73 kmonoff9         1  # Constant
   74 kmonoff10        1  # Constant
   75 kmonoff11        1  # Constant
   76 kmonoff12        1  # Constant
   77 kmonoff13        1  # Constant
   78 kmonoff14        1  # Constant
   79 kmonoff15        1  # Constant
   80 kadf_obs_1       kadf_1*Rad51_monomer  # ConstantExpression
   81 kadf_obs_2       kadf_2*Rad51_dimer  # ConstantExpression
   82 kadf_obs_3       kadf_3*Rad51_trimer  # ConstantExpression
   83 kadf_obs_4       kadf_4*Rad51_tetramer  # ConstantExpression
   84 kadf_obs_5       kadf_5*Rad51_pentamer  # ConstantExpression
   85 kadf_obs_6       kadf_6*Rad51_hexamer  # ConstantExpression
   86 kadf_obs_7       kadf_7*Rad51_heptamer  # ConstantExpression
   87 kadf_obs_8       kadf_8*Rad51_8mer  # ConstantExpression
   88 kadf_obs_9       kadf_9*Rad51_9mer  # ConstantExpression
   89 kadf_obs_10      kadf_10*Rad51_10mer  # ConstantExpression
   90 kadf_obs_11      kadf_11*Rad51_11mer  # ConstantExpression
   91 kadf_obs_12      kadf_12*Rad51_12mer  # ConstantExpression
   92 kadf_obs_13      kadf_13*Rad51_13mer  # ConstantExpression
   93 kadf_obs_14      kadf_14*Rad51_14mer  # ConstantExpression
   94 kadf_obs_15      kadf_15*Rad51_15mer  # ConstantExpression
   95 kadf_obs_16      kadf_16*Rad51_16mer  # ConstantExpression
   96 kelf_obs_1       kelf_1*Rad51_monomer  # ConstantExpression
   97 kelf_obs_2       kelf_2*Rad51_dimer  # ConstantExpression
   98 kelf_obs_3       kelf_3*Rad51_trimer  # ConstantExpression
   99 kelf_obs_4       kelf_4*Rad51_tetramer  # ConstantExpression
  100 kelf_obs_5       kelf_5*Rad51_pentamer  # ConstantExpression
  101 kelf_obs_6       kelf_6*Rad51_hexamer  # ConstantExpression
  102 kelf_obs_7       kelf_7*Rad51_heptamer  # ConstantExpression
  103 kelf_obs_8       kelf_8*Rad51_8mer  # ConstantExpression
  104 kelf_obs_9       kelf_9*Rad51_9mer  # ConstantExpression
  105 kelf_obs_10      kelf_10*Rad51_10mer  # ConstantExpression
  106 kelf_obs_11      kelf_11*Rad51_11mer  # ConstantExpression
  107 kelf_obs_12      kelf_12*Rad51_12mer  # ConstantExpression
  108 kelf_obs_13      kelf_13*Rad51_13mer  # ConstantExpression
  109 kelf_obs_14      kelf_14*Rad51_14mer  # ConstantExpression
  110 kelf_obs_15      kelf_15*Rad51_15mer  # ConstantExpression
end parameters
begin species
    1 DNA_0() DNAc
    2 DNA_1() 0
    3 DNA_2() 0
    4 DNA_3() 0
    5 DNA_4() 0
    6 DNA_5() 0
end species
begin reactions
    1 1 2 kadf_obs_1 #_R1
    2 1 3 kadf_obs_2 #_R2
    3 1 4 kadf_obs_3 #_R3
    4 1 5 kadf_obs_4 #_R4
    5 1 6 kadf_obs_5 #_R5
    6 2 1 kadr_1 #_reverse__R1
    7 3 1 kadr_2 #_reverse__R2
    8 4 1 kadr_3 #_reverse__R3
    9 5 1 kadr_4 #_reverse__R4
   10 6 1 kadr_5 #_reverse__R5
   11 2 3 kelf_obs_1 #_R6
   12 3 2 kmonoff1 #_reverse__R6
   13 3 4 kelf_obs_1 #_R7
   14 4 3 kmonoff2 #_reverse__R7
   15 4 5 kelf_obs_1 #_R8
   16 5 4 kmonoff3 #_reverse__R8
   17 5 6 kelf_obs_1 #_R9
   18 6 5 kmonoff4 #_reverse__R9
   19 2 4 kelf_obs_2 #_R10
   20 3 5 kelf_obs_2 #_R11
   21 4 6 kelf_obs_2 #_R12
   22 2 5 kelf_obs_3 #_R13
   23 3 6 kelf_obs_3 #_R14
   24 2 6 kelf_obs_4 #_R15
end reactions
begin groups
    1 TotalRad51           2,3,4,5,6
    2 Rad51_Pentamers      6
    3 Rad51_Tetramers      5
    4 Rad51_Trimers        4
    5 Rad51_Dimers         3
    6 Rad51_Monomers       2
end groups
