# Supplementary material for: Molecular flexibility of DNA as a key determinant of RAD51 recruitment
Source: EMBO J. 2020 Jan 14;39(7):e103002. doi: 10.15252/embj.2019103002 (PMC7110135; doi:10.15252/embj.2019103002)
Supplement: Supplementary file 3 — Source Data for BioNetGenFiles [file EMBJ-39-e103002-s003.zip › BioNetGen_Files/SystematicModel_noDNA_16.bngl]

begin parameters                                               

kon	1
koff	1
Rad51c	1
                          
end parameters

begin molecule types

R_1()
R_2()
R_3()
R_4()
R_5()
R_6()
R_7()
R_8()
R_9()
R_10()
R_11()
R_12()
R_13()
R_14()
R_15()
R_16()

end molecule types

begin seed species

R_1()	Rad51c	

end seed species

begin reaction rules

R_1() + R_1() <-> R_2()		kon, koff
R_1() + R_2() <-> R_3()		kon, koff
R_1() + R_3() <-> R_4()		kon, koff
R_1() + R_4() <-> R_5()		kon, koff
R_1() + R_5() <-> R_6()		kon, koff
R_1() + R_6() <-> R_7()		kon, koff
R_1() + R_7() <-> R_8()		kon, koff
R_1() + R_8() <-> R_9()		kon, koff
R_1() + R_9() <-> R_10()		kon, koff
R_1() + R_10() <-> R_11()		kon, koff
R_1() + R_11() <-> R_12()		kon, koff
R_1() + R_12() <-> R_13()		kon, koff
R_1() + R_13() <-> R_14()		kon, koff
R_1() + R_14() <-> R_15()		kon, koff
R_1() + R_15() <-> R_16()		kon, koff

R_2() + R_2() <-> R_4()		kon, koff
R_2() + R_3() <-> R_5()		kon, koff
R_2() + R_4() <-> R_6()		kon, koff
R_2() + R_5() <-> R_7()		kon, koff
R_2() + R_6() <-> R_8()		kon, koff
R_2() + R_7() <-> R_9()		kon, koff
R_2() + R_8() <-> R_10()		kon, koff
R_2() + R_9() <-> R_11()		kon, koff
R_2() + R_10() <-> R_12()		kon, koff
R_2() + R_11() <-> R_13()		kon, koff
R_2() + R_12() <-> R_14()		kon, koff
R_2() + R_13() <-> R_15()		kon, koff
R_2() + R_14() <-> R_16()		kon, koff

R_3() + R_3() <-> R_6()		kon, koff
R_3() + R_4() <-> R_7()		kon, koff
R_3() + R_5() <-> R_8()		kon, koff
R_3() + R_6() <-> R_9()		kon, koff
R_3() + R_7() <-> R_10()		kon, koff
R_3() + R_8() <-> R_11()		kon, koff
R_3() + R_9() <-> R_12()		kon, koff
R_3() + R_10() <-> R_13()		kon, koff
R_3() + R_11() <-> R_14()		kon, koff
R_3() + R_12() <-> R_15()		kon, koff
R_3() + R_13() <-> R_16()		kon, koff

R_4() + R_4() <-> R_8()		kon, koff
R_4() + R_5() <-> R_9()		kon, koff
R_4() + R_6() <-> R_10()		kon, koff
R_4() + R_7() <-> R_11()		kon, koff
R_4() + R_8() <-> R_12()		kon, koff
R_4() + R_9() <-> R_13()		kon, koff
R_4() + R_10() <-> R_14()		kon, koff
R_4() + R_11() <-> R_15()		kon, koff
R_4() + R_12() <-> R_16()		kon, koff

R_5() + R_5() <-> R_10()		kon, koff
R_5() + R_6() <-> R_11()		kon, koff
R_5() + R_7() <-> R_12()		kon, koff
R_5() + R_8() <-> R_13()		kon, koff
R_5() + R_9() <-> R_14()		kon, koff
R_5() + R_10() <-> R_15()		kon, koff
R_5() + R_11() <-> R_16()		kon, koff

R_6() + R_6() <-> R_12()		kon, koff
R_6() + R_7() <-> R_13()		kon, koff
R_6() + R_8() <-> R_14()		kon, koff
R_6() + R_9() <-> R_15()		kon, koff
R_6() + R_10() <-> R_16()		kon, koff

R_7() + R_7() <-> R_14()		kon, koff
R_7() + R_8() <-> R_15()		kon, koff
R_7() + R_9() <-> R_16()		kon, koff

R_8() + R_8() <-> R_16()		kon, koff


end reaction rules

begin observables


Molecules TotalRad51 R_1(),R_2(),R_3(),R_4(),R_5(),R_6(),R_7(),R_8(),R_9(),R_10(),R_11(),R_12(),R_13(),R_14(),R_15(),R_16()

Molecules Rad51_16mers R_16()

Molecules Rad51_15mers R_15()

Molecules Rad51_14mers R_14()

Molecules Rad51_13mers R_13()

Molecules Rad51_12mers R_12()

Molecules Rad51_11mers R_11()

Molecules Rad51_10mers R_10()

Molecules Rad51_9mers R_9()

Molecules Rad51_Octamers R_8()

Molecules Rad51_Heptamers R_7()

Molecules Rad51_Hexamers R_6()

Molecules Rad51_Pentamers R_5()

Molecules Rad51_Tetramers R_4()

Molecules Rad51_Trimers R_3()

Molecules Rad51_Dimers R_2()

Molecules Rad51_Monomers R_1()

end observables

#actions
generate_network({overwrite=>1}) 
writeMfile({})
#writeXML({})
#simulate_ode({netfile=>"Rad51_DNA_SPR_Model_16Blocks_TimeCount.net",atol=>1e-11,rtol=>1e-10,print_CDAT=>0,n_steps=>12512,sparse=>1,t_start=>0,t_end=>1251.2})
