# Supplementary material for: Molecular flexibility of DNA as a key determinant of RAD51 recruitment
Source: EMBO J. 2020 Jan 14;39(7):e103002. doi: 10.15252/embj.2019103002 (PMC7110135; doi:10.15252/embj.2019103002)
Supplement: Supplementary file 3 — Source Data for BioNetGenFiles [file EMBJ-39-e103002-s003.zip › BioNetGen_Files/SystematicModel_noDNA_16.net]

# Created by BioNetGen 2.2.6-stable
begin parameters
    1 kon              1  # Constant
    2 koff             1  # Constant
    3 Rad51c           1  # Constant
end parameters
begin species
    1 R_1() Rad51c
    2 R_2() 0
    3 R_3() 0
    4 R_4() 0
    5 R_5() 0
    6 R_6() 0
    7 R_7() 0
    8 R_8() 0
    9 R_9() 0
   10 R_10() 0
   11 R_11() 0
   12 R_12() 0
   13 R_13() 0
   14 R_14() 0
   15 R_15() 0
   16 R_16() 0
end species
begin reactions
    1 1,1 2 0.5*kon #_R1
    2 2 1,1 koff #_reverse__R1
    3 1,2 3 kon #_R2
    4 2,2 4 0.5*kon #_R16
    5 3 1,2 koff #_reverse__R2
    6 1,3 4 kon #_R3
    7 4 1,3 koff #_reverse__R3
    8 1,4 5 kon #_R4
    9 4 2,2 koff #_reverse__R16
   10 2,3 5 kon #_R17
   11 2,4 6 kon #_R18
   12 3,3 6 0.5*kon #_R29
   13 3,4 7 kon #_R30
   14 4,4 8 0.5*kon #_R40
   15 5 1,4 koff #_reverse__R4
   16 1,5 6 kon #_R5
   17 6 1,5 koff #_reverse__R5
   18 1,6 7 kon #_R6
   19 7 1,6 koff #_reverse__R6
   20 1,7 8 kon #_R7
   21 8 1,7 koff #_reverse__R7
   22 1,8 9 kon #_R8
   23 5 2,3 koff #_reverse__R17
   24 6 2,4 koff #_reverse__R18
   25 2,5 7 kon #_R19
   26 7 2,5 koff #_reverse__R19
   27 2,6 8 kon #_R20
   28 8 2,6 koff #_reverse__R20
   29 2,7 9 kon #_R21
   30 2,8 10 kon #_R22
   31 6 3,3 koff #_reverse__R29
   32 7 3,4 koff #_reverse__R30
   33 3,5 8 kon #_R31
   34 8 3,5 koff #_reverse__R31
   35 3,6 9 kon #_R32
   36 3,7 10 kon #_R33
   37 3,8 11 kon #_R34
   38 8 4,4 koff #_reverse__R40
   39 4,5 9 kon #_R41
   40 4,6 10 kon #_R42
   41 4,7 11 kon #_R43
   42 4,8 12 kon #_R44
   43 5,5 10 0.5*kon #_R49
   44 5,6 11 kon #_R50
   45 5,7 12 kon #_R51
   46 5,8 13 kon #_R52
   47 6,6 12 0.5*kon #_R56
   48 6,7 13 kon #_R57
   49 6,8 14 kon #_R58
   50 7,7 14 0.5*kon #_R61
   51 7,8 15 kon #_R62
   52 8,8 16 0.5*kon #_R64
   53 9 1,8 koff #_reverse__R8
   54 1,9 10 kon #_R9
   55 10 1,9 koff #_reverse__R9
   56 1,10 11 kon #_R10
   57 11 1,10 koff #_reverse__R10
   58 1,11 12 kon #_R11
   59 12 1,11 koff #_reverse__R11
   60 1,12 13 kon #_R12
   61 13 1,12 koff #_reverse__R12
   62 1,13 14 kon #_R13
   63 14 1,13 koff #_reverse__R13
   64 1,14 15 kon #_R14
   65 15 1,14 koff #_reverse__R14
   66 1,15 16 kon #_R15
   67 16 1,15 koff #_reverse__R15
   68 9 2,7 koff #_reverse__R21
   69 10 2,8 koff #_reverse__R22
   70 2,9 11 kon #_R23
   71 11 2,9 koff #_reverse__R23
   72 2,10 12 kon #_R24
   73 12 2,10 koff #_reverse__R24
   74 2,11 13 kon #_R25
   75 13 2,11 koff #_reverse__R25
   76 2,12 14 kon #_R26
   77 14 2,12 koff #_reverse__R26
   78 2,13 15 kon #_R27
   79 15 2,13 koff #_reverse__R27
   80 2,14 16 kon #_R28
   81 16 2,14 koff #_reverse__R28
   82 9 3,6 koff #_reverse__R32
   83 10 3,7 koff #_reverse__R33
   84 11 3,8 koff #_reverse__R34
   85 3,9 12 kon #_R35
   86 12 3,9 koff #_reverse__R35
   87 3,10 13 kon #_R36
   88 13 3,10 koff #_reverse__R36
   89 3,11 14 kon #_R37
   90 14 3,11 koff #_reverse__R37
   91 3,12 15 kon #_R38
   92 15 3,12 koff #_reverse__R38
   93 3,13 16 kon #_R39
   94 16 3,13 koff #_reverse__R39
   95 9 4,5 koff #_reverse__R41
   96 10 4,6 koff #_reverse__R42
   97 11 4,7 koff #_reverse__R43
   98 12 4,8 koff #_reverse__R44
   99 4,9 13 kon #_R45
  100 13 4,9 koff #_reverse__R45
  101 4,10 14 kon #_R46
  102 14 4,10 koff #_reverse__R46
  103 4,11 15 kon #_R47
  104 15 4,11 koff #_reverse__R47
  105 4,12 16 kon #_R48
  106 16 4,12 koff #_reverse__R48
  107 10 5,5 koff #_reverse__R49
  108 11 5,6 koff #_reverse__R50
  109 12 5,7 koff #_reverse__R51
  110 13 5,8 koff #_reverse__R52
  111 5,9 14 kon #_R53
  112 14 5,9 koff #_reverse__R53
  113 5,10 15 kon #_R54
  114 15 5,10 koff #_reverse__R54
  115 5,11 16 kon #_R55
  116 16 5,11 koff #_reverse__R55
  117 12 6,6 koff #_reverse__R56
  118 13 6,7 koff #_reverse__R57
  119 14 6,8 koff #_reverse__R58
  120 6,9 15 kon #_R59
  121 15 6,9 koff #_reverse__R59
  122 6,10 16 kon #_R60
  123 16 6,10 koff #_reverse__R60
  124 14 7,7 koff #_reverse__R61
  125 15 7,8 koff #_reverse__R62
  126 7,9 16 kon #_R63
  127 16 7,9 koff #_reverse__R63
  128 16 8,8 koff #_reverse__R64
end reactions
begin groups
    1 TotalRad51           1,2,3,4,5,6,7,8,9,10,11,12,13,14,15,16
    2 Rad51_16mers         16
    3 Rad51_15mers         15
    4 Rad51_14mers         14
    5 Rad51_13mers         13
    6 Rad51_12mers         12
    7 Rad51_11mers         11
    8 Rad51_10mers         10
    9 Rad51_9mers          9
   10 Rad51_Octamers       8
   11 Rad51_Heptamers      7
   12 Rad51_Hexamers       6
   13 Rad51_Pentamers      5
   14 Rad51_Tetramers      4
   15 Rad51_Trimers        3
   16 Rad51_Dimers         2
   17 Rad51_Monomers       1
end groups
