# Supplementary material for: Molecular flexibility of DNA as a key determinant of RAD51 recruitment
Source: EMBO J. 2020 Jan 14;39(7):e103002. doi: 10.15252/embj.2019103002 (PMC7110135; doi:10.15252/embj.2019103002)
Supplement: Supplementary file 4 — Source Data for Expanded View [file EMBJ-39-e103002-s004.zip]

Archive with 535 entries (510 files):
- BioNetGen_Files/
- BioNetGen_Files/SystematicModel_1.bngl
- BioNetGen_Files/SystematicModel_1.m
- BioNetGen_Files/SystematicModel_1.net
- BioNetGen_Files/SystematicModel_16.bngl
- BioNetGen_Files/SystematicModel_16.m
- BioNetGen_Files/SystematicModel_16.net
- BioNetGen_Files/SystematicModel_2.bngl
- BioNetGen_Files/SystematicModel_2.m
- BioNetGen_Files/SystematicModel_2.net
- BioNetGen_Files/SystematicModel_3.bngl
- BioNetGen_Files/SystematicModel_3.m
- BioNetGen_Files/SystematicModel_3.net
- BioNetGen_Files/SystematicModel_4.bngl
- BioNetGen_Files/SystematicModel_4.m
- BioNetGen_Files/SystematicModel_4.net
- BioNetGen_Files/SystematicModel_5.bngl
- BioNetGen_Files/SystematicModel_5.m
- BioNetGen_Files/SystematicModel_5.net
- BioNetGen_Files/SystematicModel_noDNA_16.bngl
- BioNetGen_Files/SystematicModel_noDNA_16.m
- BioNetGen_Files/SystematicModel_noDNA_16.net
- FigureEV2/
- FigureEV2/dA-50_data.txt
- FigureEV2/dA-50_fit.txt
- FigureEV2/dA-50_residuals.txt
- FigureEV2/dN-50duplex_data.txt
- FigureEV2/dN-50duplex_fit.txt
- FigureEV2/dN-50duplex_residuals.txt
- FigureEV2/dN-50_data.txt
- FigureEV2/dN-50_fit.txt
- FigureEV2/dN-50_residuals.txt
- FigureEV2/dT-50_data.txt
- FigureEV2/dT-50_fit.txt
- FigureEV2/dT-50_residuals.txt
- FigureEV3/
- FigureEV3/FigureEV3_kq.txt
- FigureEV3/FigureEV3_ks.txt
- FigureEV3/FigureEV3_ku.txt
- FigureEV4/
- FigureEV4/F86ERAD51_1stInjection_ASTRAfile.afe6
- FigureEV4/F86ERAD51_2ndInjection_ASTRAfile.afe6
- FigureEV4/F86ERAD51_3rdInjection_ASTRAfile.afe6
- FigureEV4/F86ERAD51_4thInjection_ASTRAfile.afe6
- FigureEV4/F86ERAD51_5thInjection_ASTRAfile.afe6
- Figures2&3&EV1/
- Figures2&3&EV1/Figures2&3&EV1_ClusterRun_1/
- Figures2&3&EV1/Figures2&3&EV1_ClusterRun_1/density.m
- Figures2&3&EV1/Figures2&3&EV1_ClusterRun_1/Deriv_ds_1.m
- Figures2&3&EV1/Figures2&3&EV1_ClusterRun_1/Deriv_ds_16.m
- Figures2&3&EV1/Figures2&3&EV1_ClusterRun_1/Deriv_ds_2.m
- Figures2&3&EV1/Figures2&3&EV1_ClusterRun_1/Deriv_ds_3.m
- Figures2&3&EV1/Figures2&3&EV1_ClusterRun_1/Deriv_noDNA_16.m
- Figures2&3&EV1/Figures2&3&EV1_ClusterRun_1/Deriv_ss_16.m
- Figures2&3&EV1/Figures2&3&EV1_ClusterRun_1/Deriv_ss_2.m
- Figures2&3&EV1/Figures2&3&EV1_ClusterRun_1/Deriv_ss_4.m
- Figures2&3&EV1/Figures2&3&EV1_ClusterRun_1/Deriv_ss_5.m
- Figures2&3&EV1/Figures2&3&EV1_ClusterRun_1/dist_fn.m
- Figures2&3&EV1/Figures2&3&EV1_ClusterRun_1/Fit_Connector.m
- Figures2&3&EV1/Figures2&3&EV1_ClusterRun_1/Fit_ds_1.m
- Figures2&3&EV1/Figures2&3&EV1_ClusterRun_1/Fit_ds_16.m
- Figures2&3&EV1/Figures2&3&EV1_ClusterRun_1/Fit_ds_2.m
- Figures2&3&EV1/Figures2&3&EV1_ClusterRun_1/Fit_ds_3.m
- Figures2&3&EV1/Figures2&3&EV1_ClusterRun_1/Fit_noDNA_16.m
- Figures2&3&EV1/Figures2&3&EV1_ClusterRun_1/Fit_ss_16.m
- Figures2&3&EV1/Figures2&3&EV1_ClusterRun_1/Fit_ss_2.m
- Figures2&3&EV1/Figures2&3&EV1_ClusterRun_1/Fit_ss_4.m
- Figures2&3&EV1/Figures2&3&EV1_ClusterRun_1/Fit_ss_5.m
- Figures2&3&EV1/Figures2&3&EV1_ClusterRun_1/initialise_particles.m
- Figures2&3&EV1/Figures2&3&EV1_ClusterRun_1/iqrange.m
- Figures2&3&EV1/Figures2&3&EV1_ClusterRun_1/norpf.m
- Figures2&3&EV1/Figures2&3&EV1_ClusterRun_1/Observables_ds_1.m
- Figures2&3&EV1/Figures2&3&EV1_ClusterRun_1/Observables_ds_16.m
- Figures2&3&EV1/Figures2&3&EV1_ClusterRun_1/Observables_ds_2.m
- Figures2&3&EV1/Figures2&3&EV1_ClusterRun_1/Observables_ds_3.m
- Figures2&3&EV1/Figures2&3&EV1_ClusterRun_1/Observables_noDNA_16.m
- Figures2&3&EV1/Figures2&3&EV1_ClusterRun_1/Observables_ss_16.m
- Figures2&3&EV1/Figures2&3&EV1_ClusterRun_1/Observables_ss_2.m
- Figures2&3&EV1/Figures2&3&EV1_ClusterRun_1/Observables_ss_4.m
- Figures2&3&EV1/Figures2&3&EV1_ClusterRun_1/Observables_ss_5.m
- Figures2&3&EV1/Figures2&3&EV1_ClusterRun_1/part_weight.m
- Figures2&3&EV1/Figures2&3&EV1_ClusterRun_1/perturb_particles.m
- Figures2&3&EV1/Figures2&3&EV1_ClusterRun_1/run.log
- Figures2&3&EV1/Figures2&3&EV1_ClusterRun_1/run_slurm.sh
- Figures2&3&EV1/Figures2&3&EV1_ClusterRun_1/spr_Rad51_ABCSMC.m
- Figures2&3&EV1/Figures2&3&EV1_ClusterRun_1/spr_Rad51_main_modified.m
- Figures2&3&EV1/Figures2&3&EV1_ClusterRun_1/spr_Rad51_ss_ds_1st.mat
- Figures2&3&EV1/Figures2&3&EV1_ClusterRun_1/visualise.m
- Figures2&3&EV1/Figures2&3&EV1_ClusterRun_1/wprctile.m
- Figures2&3&EV1/Figures2&3&EV1_ClusterRun_2/
- Figures2&3&EV1/Figures2&3&EV1_ClusterRun_2/density.m
- Figures2&3&EV1/Figures2&3&EV1_ClusterRun_2/Deriv_ds_1.m
- Figures2&3&EV1/Figures2&3&EV1_ClusterRun_2/Deriv_ds_16.m
- Figures2&3&EV1/Figures2&3&EV1_ClusterRun_2/Deriv_ds_2.m
- Figures2&3&EV1/Figures2&3&EV1_ClusterRun_2/Deriv_ds_3.m
- Figures2&3&EV1/Figures2&3&EV1_ClusterRun_2/Deriv_noDNA_16.m
- Figures2&3&EV1/Figures2&3&EV1_ClusterRun_2/Deriv_ss_16.m
- Figures2&3&EV1/Figures2&3&EV1_ClusterRun_2/Deriv_ss_2.m
- Figures2&3&EV1/Figures2&3&EV1_ClusterRun_2/Deriv_ss_4.m
- Figures2&3&EV1/Figures2&3&EV1_ClusterRun_2/Deriv_ss_5.m
- Figures2&3&EV1/Figures2&3&EV1_ClusterRun_2/dist_fn.m
- Figures2&3&EV1/Figures2&3&EV1_ClusterRun_2/Fit_Connector.m
- Figures2&3&EV1/Figures2&3&EV1_ClusterRun_2/Fit_ds_1.m
- Figures2&3&EV1/Figures2&3&EV1_ClusterRun_2/Fit_ds_16.m
- Figures2&3&EV1/Figures2&3&EV1_ClusterRun_2/Fit_ds_2.m
- Figures2&3&EV1/Figures2&3&EV1_ClusterRun_2/Fit_ds_3.m
- Figures2&3&EV1/Figures2&3&EV1_ClusterRun_2/Fit_noDNA_16.m
- Figures2&3&EV1/Figures2&3&EV1_ClusterRun_2/Fit_ss_16.m
- Figures2&3&EV1/Figures2&3&EV1_ClusterRun_2/Fit_ss_2.m
- Figures2&3&EV1/Figures2&3&EV1_ClusterRun_2/Fit_ss_4.m
- Figures2&3&EV1/Figures2&3&EV1_ClusterRun_2/Fit_ss_5.m
- Figures2&3&EV1/Figures2&3&EV1_ClusterRun_2/Fit_ss_Connector.m
- Figures2&3&EV1/Figures2&3&EV1_ClusterRun_2/initialise_particles.m
- Figures2&3&EV1/Figures2&3&EV1_ClusterRun_2/iqrange.m
- Figures2&3&EV1/Figures2&3&EV1_ClusterRun_2/norpf.m
- Figures2&3&EV1/Figures2&3&EV1_ClusterRun_2/Observables_ds_1.m
- Figures2&3&EV1/Figures2&3&EV1_ClusterRun_2/Observables_ds_16.m
- Figures2&3&EV1/Figures2&3&EV1_ClusterRun_2/Observables_ds_2.m
- Figures2&3&EV1/Figures2&3&EV1_ClusterRun_2/Observables_ds_3.m
- Figures2&3&EV1/Figures2&3&EV1_ClusterRun_2/Observables_noDNA_16.m
- Figures2&3&EV1/Figures2&3&EV1_ClusterRun_2/Observables_ss_16.m
- Figures2&3&EV1/Figures2&3&EV1_ClusterRun_2/Observables_ss_2.m
- Figures2&3&EV1/Figures2&3&EV1_ClusterRun_2/Observables_ss_4.m
- Figures2&3&EV1/Figures2&3&EV1_ClusterRun_2/Observables_ss_5.m
- Figures2&3&EV1/Figures2&3&EV1_ClusterRun_2/part_weight.m
- Figures2&3&EV1/Figures2&3&EV1_ClusterRun_2/perturb_particles.m
- Figures2&3&EV1/Figures2&3&EV1_ClusterRun_2/run.log
- Figures2&3&EV1/Figures2&3&EV1_ClusterRun_2/run_slurm.sh
- Figures2&3&EV1/Figures2&3&EV1_ClusterRun_2/spr_Rad51_ABCSMC.m
- Figures2&3&EV1/Figures2&3&EV1_ClusterRun_2/spr_Rad51_main_modified.m
- Figures2&3&EV1/Figures2&3&EV1_ClusterRun_2/spr_Rad51_ss_ds_2nd.mat
- Figures2&3&EV1/Figures2&3&EV1_ClusterRun_2/visualise.m
- Figures2&3&EV1/Figures2&3&EV1_ClusterRun_2/wprctile.m
- Figures2&3&EV1/Figures2&3&EV1_ClusterRun_3/
- Figures2&3&EV1/Figures2&3&EV1_ClusterRun_3/density.m
- Figures2&3&EV1/Figures2&3&EV1_ClusterRun_3/Deriv_ds_1.m
- Figures2&3&EV1/Figures2&3&EV1_ClusterRun_3/Deriv_ds_16.m
- Figures2&3&EV1/Figures2&3&EV1_ClusterRun_3/Deriv_ds_2.m
- Figures2&3&EV1/Figures2&3&EV1_ClusterRun_3/Deriv_ds_3.m
- Figures2&3&EV1/Figures2&3&EV1_ClusterRun_3/Deriv_noDNA_16.m
- Figures2&3&EV1/Figures2&3&EV1_ClusterRun_3/Deriv_ss_16.m
- Figures2&3&EV1/Figures2&3&EV1_ClusterRun_3/Deriv_ss_2.m
- Figures2&3&EV1/Figures2&3&EV1_ClusterRun_3/Deriv_ss_4.m
- Figures2&3&EV1/Figures2&3&EV1_ClusterRun_3/Deriv_ss_5.m
- Figures2&3&EV1/Figures2&3&EV1_ClusterRun_3/dist_fn.m
- Figures2&3&EV1/Figures2&3&EV1_ClusterRun_3/Fit_Connector.m
- Figures2&3&EV1/Figures2&3&EV1_ClusterRun_3/Fit_ds_1.m
- Figures2&3&EV1/Figures2&3&EV1_ClusterRun_3/Fit_ds_16.m
- Figures2&3&EV1/Figures2&3&EV1_ClusterRun_3/Fit_ds_2.m
- Figures2&3&EV1/Figures2&3&EV1_ClusterRun_3/Fit_ds_3.m
- Figures2&3&EV1/Figures2&3&EV1_ClusterRun_3/Fit_noDNA_16.m
- Figures2&3&EV1/Figures2&3&EV1_ClusterRun_3/Fit_ss_16.m
- Figures2&3&EV1/Figures2&3&EV1_ClusterRun_3/Fit_ss_2.m
- Figures2&3&EV1/Figures2&3&EV1_ClusterRun_3/Fit_ss_4.m
- Figures2&3&EV1/Figures2&3&EV1_ClusterRun_3/Fit_ss_5.m
- Figures2&3&EV1/Figures2&3&EV1_ClusterRun_3/Fit_ss_Connector.m
- Figures2&3&EV1/Figures2&3&EV1_ClusterRun_3/initialise_particles.m
- Figures2&3&EV1/Figures2&3&EV1_ClusterRun_3/iqrange.m
- Figures2&3&EV1/Figures2&3&EV1_ClusterRun_3/norpf.m
- Figures2&3&EV1/Figures2&3&EV1_ClusterRun_3/Observables_ds_1.m
- Figures2&3&EV1/Figures2&3&EV1_ClusterRun_3/Observables_ds_16.m
- Figures2&3&EV1/Figures2&3&EV1_ClusterRun_3/Observables_ds_2.m
- Figures2&3&EV1/Figures2&3&EV1_ClusterRun_3/Observables_ds_3.m
- Figures2&3&EV1/Figures2&3&EV1_ClusterRun_3/Observables_noDNA_16.m
- Figures2&3&EV1/Figures2&3&EV1_ClusterRun_3/Observables_ss_16.m
- Figures2&3&EV1/Figures2&3&EV1_ClusterRun_3/Observables_ss_2.m
- Figures2&3&EV1/Figures2&3&EV1_ClusterRun_3/Observables_ss_4.m
- Figures2&3&EV1/Figures2&3&EV1_ClusterRun_3/Observables_ss_5.m
- Figures2&3&EV1/Figures2&3&EV1_ClusterRun_3/part_weight.m
- Figures2&3&EV1/Figures2&3&EV1_ClusterRun_3/perturb_particles.m
- Figures2&3&EV1/Figures2&3&EV1_ClusterRun_3/run.log
- Figures2&3&EV1/Figures2&3&EV1_ClusterRun_3/run_slurm.sh
- Figures2&3&EV1/Figures2&3&EV1_ClusterRun_3/spr_Rad51_ABCSMC.m
- Figures2&3&EV1/Figures2&3&EV1_ClusterRun_3/spr_Rad51_main_modified.m
- Figures2&3&EV1/Figures2&3&EV1_ClusterRun_3/spr_Rad51_ss_ds_3rd.mat
- Figures2&3&EV1/Figures2&3&EV1_ClusterRun_3/visualise.m
- Figures2&3&EV1/Figures2&3&EV1_ClusterRun_3/wprctile.m
- Figures5&EV5/
- Figures5&EV5/Figure5&EV5_ClusterRun_1/
- Figures5&EV5/Figure5&EV5_ClusterRun_1/density.m
- Figures5&EV5/Figure5&EV5_ClusterRun_1/Deriv_ds_16.m
- Figures5&EV5/Figure5&EV5_ClusterRun_1/Deriv_noDNA_16.m
- Figures5&EV5/Figure5&EV5_ClusterRun_1/Deriv_ss_16.m
- Figures5&EV5/Figure5&EV5_ClusterRun_1/dist_fn.m
- Figures5&EV5/Figure5&EV5_ClusterRun_1/Fit_Connector.m
- Figures5&EV5/Figure5&EV5_ClusterRun_1/Fit_ds_16.m
- Figures5&EV5/Figure5&EV5_ClusterRun_1/Fit_ds_16_3min.m
- Figures5&EV5/Figure5&EV5_ClusterRun_1/Fit_noDNA_16.m
- Figures5&EV5/Figure5&EV5_ClusterRun_1/Fit_ss_16.m
- Figures5&EV5/Figure5&EV5_ClusterRun_1/Fit_ss_16_3min.m
- Figures5&EV5/Figure5&EV5_ClusterRun_1/Fit_ss_Main.m
- Figures5&EV5/Figure5&EV5_ClusterRun_1/initialise_particles.m
- Figures5&EV5/Figure5&EV5_ClusterRun_1/iqrange.m
- Figures5&EV5/Figure5&EV5_ClusterRun_1/norpf.m
- Figures5&EV5/Figure5&EV5_ClusterRun_1/Observables_ds_16.m
- Figures5&EV5/Figure5&EV5_ClusterRun_1/Observables_noDNA_16.m
- Figures5&EV5/Figure5&EV5_ClusterRun_1/Observables_ss_16.m
- Figures5&EV5/Figure5&EV5_ClusterRun_1/part_weight.m
- Figures5&EV5/Figure5&EV5_ClusterRun_1/perturb_particles.m
- Figures5&EV5/Figure5&EV5_ClusterRun_1/run.log
- Figures5&EV5/Figure5&EV5_ClusterRun_1/run_slurm.sh
- Figures5&EV5/Figure5&EV5_ClusterRun_1/spr_F86ERad51_dT50_dN50_dA50_ds50_1st.mat
- Figures5&EV5/Figure5&EV5_ClusterRun_1/spr_Rad51_ABCSMC.m
- Figures5&EV5/Figure5&EV5_ClusterRun_1/spr_Rad51_main_modified.m
- Figures5&EV5/Figure5&EV5_ClusterRun_1/visualise.m
- Figures5&EV5/Figure5&EV5_ClusterRun_1/wprctile.m
- Figures5&EV5/Figure5&EV5_ClusterRun_2/
- Figures5&EV5/Figure5&EV5_ClusterRun_2/density.m
- Figures5&EV5/Figure5&EV5_ClusterRun_2/Deriv_ds_16.m
- Figures5&EV5/Figure5&EV5_ClusterRun_2/Deriv_noDNA_16.m
- Figures5&EV5/Figure5&EV5_ClusterRun_2/Deriv_ss_16.m
- Figures5&EV5/Figure5&EV5_ClusterRun_2/dist_fn.m
- Figures5&EV5/Figure5&EV5_ClusterRun_2/Fit_Connector.m
- Figures5&EV5/Figure5&EV5_ClusterRun_2/Fit_ds_16_3min.m
- Figures5&EV5/Figure5&EV5_ClusterRun_2/Fit_noDNA_16.m
- Figures5&EV5/Figure5&EV5_ClusterRun_2/Fit_ss_16.m
- Figures5&EV5/Figure5&EV5_ClusterRun_2/Fit_ss_16_3min.m
- Figures5&EV5/Figure5&EV5_ClusterRun_2/Fit_ss_Main.m
- Figures5&EV5/Figure5&EV5_ClusterRun_2/initialise_particles.m
- Figures5&EV5/Figure5&EV5_ClusterRun_2/iqrange.m
- Figures5&EV5/Figure5&EV5_ClusterRun_2/norpf.m
- Figures5&EV5/Figure5&EV5_ClusterRun_2/Observables_ds_16.m
- Figures5&EV5/Figure5&EV5_ClusterRun_2/Observables_noDNA_16.m
- Figures5&EV5/Figure5&EV5_ClusterRun_2/Observables_ss_16.m
- Figures5&EV5/Figure5&EV5_ClusterRun_2/part_weight.m
- Figures5&EV5/Figure5&EV5_ClusterRun_2/perturb_particles.m
- Figures5&EV5/Figure5&EV5_ClusterRun_2/run.log
- Figures5&EV5/Figure5&EV5_ClusterRun_2/run_slurm.sh
- Figures5&EV5/Figure5&EV5_ClusterRun_2/spr_F86ERad51_dT50_dN50_dA50_ds50_2nd.mat
- Figures5&EV5/Figure5&EV5_ClusterRun_2/spr_Rad51_ABCSMC.m
- Figures5&EV5/Figure5&EV5_ClusterRun_2/spr_Rad51_main.m
- Figures5&EV5/Figure5&EV5_ClusterRun_2/visualise.m
- Figures5&EV5/Figure5&EV5_ClusterRun_2/wprctile.m
- Figures5&EV5/Figure5&EV5_ClusterRun_3/
- Figures5&EV5/Figure5&EV5_ClusterRun_3/density.m
- Figures5&EV5/Figure5&EV5_ClusterRun_3/Deriv_ds_16.m
- Figures5&EV5/Figure5&EV5_ClusterRun_3/Deriv_noDNA_16.m
- Figures5&EV5/Figure5&EV5_ClusterRun_3/Deriv_ss_16.m
- Figures5&EV5/Figure5&EV5_ClusterRun_3/dist_fn.m
- Figures5&EV5/Figure5&EV5_ClusterRun_3/Fit_Connector.m
- Figures5&EV5/Figure5&EV5_ClusterRun_3/Fit_ds_16.m
- Figures5&EV5/Figure5&EV5_ClusterRun_3/Fit_ds_16_3min.m
- Figures5&EV5/Figure5&EV5_ClusterRun_3/Fit_noDNA_16.m
- Figures5&EV5/Figure5&EV5_ClusterRun_3/Fit_ss_16.m
- Figures5&EV5/Figure5&EV5_ClusterRun_3/Fit_ss_16_3min.m
- Figures5&EV5/Figure5&EV5_ClusterRun_3/Fit_ss_Main.m
- Figures5&EV5/Figure5&EV5_ClusterRun_3/initialise_particles.m
- Figures5&EV5/Figure5&EV5_ClusterRun_3/iqrange.m
- Figures5&EV5/Figure5&EV5_ClusterRun_3/norpf.m
- Figures5&EV5/Figure5&EV5_ClusterRun_3/Observables_ds_16.m
- Figures5&EV5/Figure5&EV5_ClusterRun_3/Observables_noDNA_16.m
- Figures5&EV5/Figure5&EV5_ClusterRun_3/Observables_ss_16.m
- Figures5&EV5/Figure5&EV5_ClusterRun_3/part_weight.m
- Figures5&EV5/Figure5&EV5_ClusterRun_3/perturb_particles.m
- Figures5&EV5/Figure5&EV5_ClusterRun_3/run.log
- Figures5&EV5/Figure5&EV5_ClusterRun_3/run_slurm.sh
- Figures5&EV5/Figure5&EV5_ClusterRun_3/spr_F86ERad51_dT50_dN50_dA50_ds50_3rd.mat
- Figures5&EV5/Figure5&EV5_ClusterRun_3/spr_Rad51_ABCSMC.m
- Figures5&EV5/Figure5&EV5_ClusterRun_3/spr_Rad51_main.m
- Figures5&EV5/Figure5&EV5_ClusterRun_3/visualise.m
- Figures5&EV5/Figure5&EV5_ClusterRun_3/wprctile.m
- __MACOSX/
- __MACOSX/._BioNetGen_Files
- __MACOSX/._FigureEV2
- __MACOSX/._FigureEV3
- __MACOSX/._FigureEV4
- __MACOSX/._Figures2&3&EV1
- __MACOSX/._Figures5&EV5
- __MACOSX/BioNetGen_Files/
- __MACOSX/BioNetGen_Files/._SystematicModel_1.bngl
- __MACOSX/BioNetGen_Files/._SystematicModel_1.m
- __MACOSX/BioNetGen_Files/._SystematicModel_1.net
- __MACOSX/BioNetGen_Files/._SystematicModel_16.bngl
- __MACOSX/BioNetGen_Files/._SystematicModel_16.m
- __MACOSX/BioNetGen_Files/._SystematicModel_16.net
- __MACOSX/BioNetGen_Files/._SystematicModel_2.bngl
- __MACOSX/BioNetGen_Files/._SystematicModel_2.m
- __MACOSX/BioNetGen_Files/._SystematicModel_2.net
- __MACOSX/BioNetGen_Files/._SystematicModel_3.bngl
- __MACOSX/BioNetGen_Files/._SystematicModel_3.m
- __MACOSX/BioNetGen_Files/._SystematicModel_3.net
- __MACOSX/BioNetGen_Files/._SystematicModel_4.bngl
- __MACOSX/BioNetGen_Files/._SystematicModel_4.m
- __MACOSX/BioNetGen_Files/._SystematicModel_4.net
- __MACOSX/BioNetGen_Files/._SystematicModel_5.bngl
- __MACOSX/BioNetGen_Files/._SystematicModel_5.m
- __MACOSX/BioNetGen_Files/._SystematicModel_5.net
- __MACOSX/BioNetGen_Files/._SystematicModel_noDNA_16.bngl
- __MACOSX/BioNetGen_Files/._SystematicModel_noDNA_16.m
- __MACOSX/BioNetGen_Files/._SystematicModel_noDNA_16.net
- __MACOSX/FigureEV2/
- __MACOSX/FigureEV2/._dA-50_data.txt
- __MACOSX/FigureEV2/._dA-50_fit.txt
- __MACOSX/FigureEV2/._dA-50_residuals.txt
- __MACOSX/FigureEV2/._dN-50duplex_data.txt
- __MACOSX/FigureEV2/._dN-50duplex_fit.txt
- __MACOSX/FigureEV2/._dN-50duplex_residuals.txt
- __MACOSX/FigureEV2/._dN-50_data.txt
- __MACOSX/FigureEV2/._dN-50_fit.txt
- __MACOSX/FigureEV2/._dN-50_residuals.txt
[truncated: 235 more entries]
