# Supplementary material for: Molecular flexibility of DNA as a key determinant of RAD51 recruitment
Source: EMBO J. 2020 Jan 14;39(7):e103002. doi: 10.15252/embj.2019103002 (PMC7110135; doi:10.15252/embj.2019103002)
Supplement: Supplementary file 4 — Source Data for Expanded View [file EMBJ-39-e103002-s004.zip › FigureEV2/dA-50_data.txt]

<X>   <Y>   <dY>   <dX>
0.0037  -0.00153277  0.00824734  0
0.00392066  0.0223088  0.00599687  0
0.00414133  0.0117078  0.00608697  0
0.00436199  0.0212861  0.00517348  0
0.00458265  0.019436  0.00452924  0
0.00480331  0.0191699  0.00383734  0
0.00502398  0.0156947  0.00321019  0
0.00524464  0.0140055  0.00281692  0
0.0054653  0.0150245  0.00270139  0
0.00568596  0.0130684  0.00240462  0
0.00590663  0.0152052  0.00214233  0
0.00612729  0.017179  0.00203279  0
0.00634795  0.0147538  0.0018082  0
0.00656861  0.0179645  0.00167867  0
0.00678928  0.0171293  0.00158477  0
0.00700994  0.0124316  0.00148391  0
0.0072306  0.0157176  0.00138106  0
0.00745127  0.0161889  0.00133612  0
0.00767193  0.0143665  0.00122691  0
0.00789259  0.0156541  0.0012211  0
0.00811325  0.0183381  0.00114736  0
0.00833392  0.01524  0.00106729  0
0.00855458  0.0165209  0.00105634  0
0.00877524  0.0148842  0.000958688  0
0.0089959  0.0137229  0.000958  0
0.00921657  0.0139029  0.000947328  0
0.00943723  0.0143354  0.000908504  0
0.00965789  0.0159289  0.000886934  0
0.00987855  0.0141378  0.000851806  0
0.0100992  0.0128457  0.000801247  0
0.0103199  0.0136452  0.000820576  0
0.0105405  0.0142308  0.000808621  0
0.0107612  0.0147088  0.000764094  0
0.0109819  0.0148204  0.000766461  0
0.0112025  0.0147231  0.000723798  0
0.0114232  0.0135191  0.000711169  0
0.0116439  0.0145557  0.000708728  0
0.0118645  0.0147361  0.000700972  0
0.0120852  0.0152113  0.000680636  0
0.0123058  0.0147512  0.000668026  0
0.0125265  0.0135376  0.000633748  0
0.0127472  0.0148539  0.000658361  0
0.0129678  0.0142302  0.000641547  0
0.0131885  0.0139363  0.0006112  0
0.0134092  0.0141606  0.0006498  0
0.0136298  0.0136503  0.000583805  0
0.0138505  0.0135286  0.000588921  0
0.0140711  0.0145829  0.000590844  0
0.0142918  0.013781  0.000584136  0
0.0145125  0.01377  0.000575912  0
0.0147331  0.0133942  0.000575539  0
0.0149538  0.0138899  0.000543415  0
0.0151745  0.0141433  0.000566122  0
0.0153951  0.0138196  0.000544765  0
0.0156158  0.0136526  0.000548008  0
0.0158364  0.0140257  0.00054011  0
0.0160571  0.0136865  0.000530034  0
0.0162778  0.0132614  0.000511997  0
0.0164984  0.0131127  0.000510397  0
0.0167191  0.0136903  0.000502  0
0.0169398  0.0126942  0.000492003  0
0.0171604  0.0130594  0.000494386  0
0.0173811  0.0119934  0.000481989  0
0.0176017  0.0136933  0.000481125  0
0.0178224  0.0129328  0.000480874  0
0.0180431  0.0124845  0.000470834  0
0.0182637  0.0131275  0.000471197  0
0.0184844  0.0120816  0.000456163  0
0.0187051  0.0127336  0.000479912  0
0.0189257  0.0132133  0.000460706  0
0.0191464  0.0131363  0.000453888  0
0.019367  0.0128934  0.000446919  0
0.0195877  0.0124319  0.000452666  0
0.0198084  0.011899  0.000434229  0
0.020029  0.01286  0.000442069  0
0.0202497  0.0116758  0.000460138  0
0.0204704  0.0122101  0.000425364  0
0.020691  0.0112971  0.000429538  0
0.0209117  0.0113422  0.000416449  0
0.0211323  0.0121059  0.000416758  0
0.021353  0.0120404  0.000429095  0
0.0215737  0.0113032  0.000425411  0
0.0217943  0.0115055  0.000415165  0
0.022015  0.0118259  0.000417133  0
0.0222357  0.0115436  0.000404409  0
0.0224563  0.0110184  0.000403719  0
0.022677  0.0121324  0.000408428  0
0.0228977  0.0119589  0.000395655  0
0.0231183  0.0114981  0.000386961  0
0.023339  0.0112478  0.000388603  0
0.0235596  0.0112562  0.000379874  0
0.0237803  0.0111749  0.000387238  0
0.024001  0.0109551  0.000396854  0
0.0242216  0.0106377  0.00038023  0
0.0244423  0.0107733  0.00037721  0
0.024663  0.0107212  0.000367759  0
0.0248836  0.010255  0.000368492  0
0.0251043  0.0114077  0.000375355  0
0.0253249  0.0112051  0.000376069  0
0.0255456  0.0104784  0.000358516  0
0.0257663  0.010348  0.000364715  0
0.0259869  0.0106418  0.000352738  0
0.0262076  0.0109722  0.000365484  0
0.0264283  0.0100538  0.000356002  0
0.0266489  0.0104424  0.000357863  0
0.0268696  0.0102961  0.000355074  0
0.0270902  0.00975029  0.000340079  0
0.0273109  0.010003  0.000347695  0
0.0275316  0.0103275  0.000351157  0
0.0277522  0.00923679  0.000343811  0
0.0279729  0.00992393  0.000345218  0
0.0281936  0.00973036  0.00034187  0
0.0284142  0.00958803  0.000333317  0
0.0286349  0.00960447  0.000336424  0
0.0288555  0.00969667  0.000345439  0
0.0290762  0.00994282  0.000335855  0
0.0292969  0.0097523  0.000342409  0
0.0295175  0.00983952  0.000328035  0
0.0297382  0.00961423  0.000323383  0
0.0299589  0.0088569  0.000331818  0
0.0301795  0.00959322  0.000325542  0
0.0304002  0.00940046  0.000329461  0
0.0306208  0.00950875  0.000329436  0
0.0308415  0.00925783  0.000327214  0
0.0310622  0.00957419  0.000320677  0
0.0312828  0.0086012  0.000319082  0
0.0315035  0.0092806  0.000315274  0
0.0317242  0.0089718  0.000320286  0
0.0319448  0.00918614  0.000316362  0
0.0321655  0.00860879  0.000310745  0
0.0323861  0.00867333  0.000313869  0
0.0326068  0.00864501  0.000309448  0
0.0328275  0.0090186  0.00031022  0
0.0330481  0.00863148  0.000309775  0
0.0332688  0.00878707  0.000306339  0
0.0334895  0.00901277  0.000309128  0
0.0337101  0.00849468  0.000301077  0
0.0339308  0.00804237  0.000300721  0
0.0341514  0.00871002  0.000303833  0
0.0343721  0.0084302  0.000300836  0
0.0345928  0.00792681  0.000296076  0
0.0348134  0.00773574  0.00029983  0
0.0350341  0.00811456  0.000295169  0
0.0352548  0.00845789  0.000299611  0
0.0354754  0.00783402  0.000309096  0
0.0356961  0.00831897  0.000290785  0
0.0359167  0.00813413  0.000295931  0
0.0361374  0.00756562  0.000292742  0
0.0363581  0.00759037  0.000285565  0
0.0365787  0.00742547  0.000286364  0
0.0367994  0.00754329  0.000285377  0
0.0370201  0.00788427  0.000284489  0
0.0372407  0.00744599  0.000295118  0
0.0374614  0.00817252  0.000286396  0
0.037682  0.00702816  0.000280758  0
0.0379027  0.00713392  0.000282684  0
0.0381234  0.0072367  0.000276821  0
0.038344  0.00746469  0.000280402  0
0.0385647  0.0073179  0.000284951  0
0.0387854  0.00698462  0.000279067  0
0.039006  0.00731383  0.000281011  0
0.0392267  0.00725378  0.000276315  0
0.0394473  0.00705927  0.000272629  0
0.039668  0.00707601  0.000273389  0
0.0398887  0.00749442  0.00027637  0
0.0401093  0.00739626  0.000272119  0
0.04033  0.00709088  0.000272781  0
0.0405507  0.00690339  0.000275552  0
0.0407713  0.00692902  0.000269074  0
0.040992  0.00709006  0.000272054  0
0.0412127  0.00638884  0.000271863  0
0.0414333  0.0063512  0.000267681  0
0.041654  0.00635127  0.000265003  0
0.0418746  0.00654575  0.000267405  0
0.0420953  0.00665441  0.000265156  0
0.042316  0.0063286  0.000270582  0
0.0425366  0.0062595  0.000258621  0
0.0427573  0.00638992  0.000265274  0
0.042978  0.00659073  0.000262529  0
0.0431986  0.00698217  0.000259849  0
0.0434193  0.00623844  0.00026013  0
0.0436399  0.00588979  0.000270809  0
0.0438606  0.00637052  0.000259032  0
0.0440813  0.00605695  0.000259128  0
0.0443019  0.00569534  0.000256375  0
0.0445226  0.00641864  0.000255372  0
0.0447433  0.00665501  0.000257241  0
0.0449639  0.00597783  0.000251093  0
0.0451846  0.00584895  0.000252593  0
0.0454052  0.00660673  0.000254477  0
0.0456259  0.00581123  0.000249459  0
0.0458466  0.00562408  0.000250811  0
0.0460672  0.00545565  0.000257612  0
0.0462879  0.00571012  0.000246411  0
0.0465086  0.00559326  0.000252455  0
0.0467292  0.00593047  0.00024679  0
0.0469499  0.00553373  0.000247318  0
0.0471705  0.00526531  0.000244882  0
0.0473912  0.00508079  0.000243283  0
0.0476119  0.00552735  0.000244512  0
0.0478325  0.00545925  0.000243095  0
0.0480532  0.00599011  0.000244723  0
0.0482739  0.00570416  0.000248547  0
0.0484945  0.00561515  0.000240592  0
0.0487152  0.00536913  0.000238144  0
0.0489358  0.00494485  0.000240781  0
0.0491565  0.00515245  0.000236963  0
0.0493772  0.00485234  0.000240567  0
0.0495978  0.00535836  0.000238648  0
0.0498185  0.00541448  0.000238082  0
0.0500392  0.0054146  0.000235532  0
0.0502598  0.0056306  0.000242993  0
0.0504805  0.00513011  0.000239979  0
0.0507011  0.00508427  0.000244353  0
0.0509218  0.00489492  0.000235358  0
0.0511425  0.00570875  0.000233034  0
0.0513631  0.00515152  0.000233035  0
0.0515838  0.00480759  0.000228255  0
0.0518045  0.005082  0.000237771  0
0.0520251  0.00483344  0.000244004  0
0.0522458  0.00486822  0.000230563  0
0.0524664  0.00479875  0.000229037  0
0.0526871  0.00451595  0.000229151  0
0.0529078  0.00492355  0.000225882  0
0.0531284  0.00474009  0.000243503  0
0.0533491  0.00505964  0.000237802  0
0.0535698  0.00479551  0.000223907  0
0.0537904  0.00488933  0.000236784  0
0.0540111  0.0046735  0.000240769  0
0.0542317  0.00484207  0.000237823  0
0.0544524  0.00468855  0.000241768  0
0.0546731  0.00445656  0.000238759  0
0.0548937  0.00437921  0.000240987  0
0.0551144  0.00452472  0.000244317  0
0.0553351  0.00444426  0.000242415  0
0.0555557  0.00419345  0.000244301  0
0.0557764  0.00461931  0.000249861  0
0.055997  0.00421783  0.000244745  0
0.0562177  0.00417422  0.000248052  0
0.0564384  0.00458405  0.000249506  0
0.056659  0.0044552  0.000252197  0
0.0568797  0.00445855  0.000257786  0
0.0571004  0.00462436  0.00025357  0
0.057321  0.00430472  0.000248975  0
0.0575417  0.00401816  0.000257371  0
0.0577623  0.00373595  0.000253891  0
0.057983  0.00428806  0.000258954  0
0.0582037  0.00401519  0.00025157  0
0.0584243  0.00451029  0.000249414  0
0.058645  0.0043744  0.000254173  0
0.0588657  0.00445141  0.000252384  0
0.0590863  0.00402506  0.00024907  0
0.059307  0.00390944  0.000250304  0
0.0595277  0.0038569  0.000235603  0
0.0597483  0.00418733  0.000236067  0
0.059969  0.00403636  0.000236351  0
0.0601896  0.00403835  0.000230309  0
0.0604103  0.00376323  0.00023311  0
0.060631  0.00411338  0.000234899  0
0.0608516  0.00399603  0.000232404  0
0.0610723  0.00431396  0.000239785  0
0.061293  0.00357717  0.000225373  0
0.0615136  0.00363614  0.000225729  0
0.0617343  0.0039771  0.000226632  0
0.0619549  0.00376165  0.000224603  0
0.0621756  0.00338414  0.000219112  0
0.0623963  0.00378132  0.000228873  0
0.0626169  0.00389667  0.000221086  0
0.0628376  0.0035355  0.000221157  0
0.0630583  0.00389648  0.000223532  0
0.0632789  0.00334421  0.000220884  0
0.0634996  0.00339615  0.000215664  0
0.0637202  0.00395015  0.000225359  0
0.0639409  0.00379194  0.000215725  0
0.0641616  0.00350278  0.000219699  0
0.0643822  0.0039758  0.000215627  0
0.0646029  0.00372339  0.000213668  0
0.0648236  0.00378049  0.000216034  0
0.0650442  0.0034211  0.000213867  0
0.0652649  0.00357258  0.000213027  0
0.0654855  0.00327123  0.000219866  0
0.0657062  0.00318708  0.000208754  0
0.0659269  0.00344897  0.00021139  0
0.0661475  0.00355353  0.000211926  0
0.0663682  0.00328202  0.000207873  0
0.0665889  0.00282147  0.000208025  0
0.0668095  0.00306151  0.000215427  0
0.0670302  0.00360171  0.000207227  0
0.0672508  0.00339793  0.0002171  0
0.0674715  0.00336053  0.000205482  0
0.0676922  0.00351371  0.000206718  0
0.0679128  0.00319195  0.000206972  0
0.0681335  0.003322  0.00020697  0
0.0683542  0.00331022  0.000202211  0
0.0685748  0.00308008  0.0002035  0
0.0687955  0.00329621  0.000202306  0
0.0690161  0.00348406  0.000204218  0
0.0692368  0.00331308  0.000204922  0
0.0694575  0.00334202  0.000202479  0
0.0696781  0.00346616  0.000202183  0
0.0698988  0.00315554  0.0001997  0
0.0701195  0.00326367  0.000203126  0
0.0703401  0.0035243  0.000202354  0
0.0705608  0.00360204  0.000202082  0
0.0707814  0.00342621  0.00020148  0
0.0710021  0.00354392  0.000204778  0
0.0712228  0.00346709  0.000197211  0
0.0714434  0.0031439  0.000197944  0
0.0716641  0.00325198  0.000197823  0
0.0718848  0.00341138  0.000197417  0
0.0721054  0.00326385  0.00020019  0
0.0723261  0.00316725  0.000197488  0
0.0725467  0.00286545  0.000197017  0
0.0727674  0.00327397  0.000198947  0
0.0729881  0.00285569  0.000196738  0
0.0732087  0.0032094  0.000199075  0
0.0734294  0.00323606  0.000201277  0
0.0736501  0.00301032  0.000197422  0
0.0738707  0.00280813  0.000202102  0
0.0740914  0.00295016  0.000199561  0
0.074312  0.00327523  0.00019633  0
0.0745327  0.00298007  0.000196399  0
0.0747534  0.00265426  0.000197313  0
0.074974  0.00266408  0.000195365  0
0.0751947  0.00315117  0.000195676  0
0.0754154  0.00305384  0.00019408  0
0.075636  0.00307734  0.000193646  0
0.0758567  0.00298348  0.000195372  0
0.0760773  0.00284573  0.000192448  0
0.076298  0.00310424  0.000192677  0
0.0765187  0.00269042  0.000190819  0
0.0767393  0.0029696  0.00019441  0
0.07696  0.00278053  0.000189747  0
0.0771807  0.00255077  0.000190882  0
0.0774013  0.00251472  0.000190456  0
0.077622  0.00274966  0.00019011  0
0.0778427  0.00265348  0.000189547  0
0.0780633  0.00252359  0.000186963  0
0.078284  0.00317231  0.000189887  0
0.0785046  0.00311056  0.000188157  0
0.0787253  0.00257041  0.000187666  0
0.078946  0.00278521  0.000187823  0
0.0791666  0.00277965  0.000185157  0
0.0793873  0.00324497  0.00018543  0
0.079608  0.00259645  0.000184769  0
0.0798286  0.0028048  0.000192039  0
0.0800493  0.00243618  0.000186664  0
0.0802699  0.00263231  0.000184951  0
0.0804906  0.00240608  0.000180905  0
0.0807113  0.00267027  0.000183896  0
0.0809319  0.00286561  0.000182374  0
0.0811526  0.00260874  0.000182715  0
0.0813733  0.00241651  0.000186437  0
0.0815939  0.00268247  0.000182854  0
0.0818146  0.00260278  0.000179949  0
0.0820352  0.00237276  0.000185633  0
0.0822559  0.00285469  0.000181207  0
0.0824766  0.00231857  0.000182169  0
0.0826972  0.00256442  0.000181499  0
0.0829179  0.00272317  0.000182036  0
0.0831386  0.00255038  0.000179617  0
0.0833592  0.0025278  0.000179729  0
0.0835799  0.00244146  0.000186852  0
0.0838005  0.00258459  0.00018147  0
0.0840212  0.00255026  0.000179555  0
0.0842419  0.00250967  0.000188725  0
0.0844625  0.00251036  0.000180564  0
0.0846832  0.00255044  0.000178006  0
0.0849039  0.00251077  0.000177321  0
0.0851245  0.00202915  0.000178083  0
0.0853452  0.00244122  0.000179202  0
0.0855658  0.00251759  0.000179337  0
0.0857865  0.0024658  0.000176545  0
0.0860072  0.0025647  0.000176296  0
0.0862278  0.00257954  0.000176465  0
0.0864485  0.00237306  0.000176313  0
0.0866692  0.00223205  0.000174763  0
0.0868898  0.00247039  0.000177125  0
0.0871105  0.00202729  0.000173177  0
0.0873311  0.00236781  0.000174583  0
0.0875518  0.00238276  0.000175987  0
0.0877725  0.00233529  0.000180357  0
0.0879931  0.00227005  0.000173907  0
0.0882138  0.00239345  0.000175263  0
0.0884345  0.00251819  0.000172765  0
0.0886551  0.00194478  0.000172964  0
0.0888758  0.0025304  0.000173278  0
0.0890964  0.00244923  0.000175803  0
0.0893171  0.00191905  0.000173598  0
0.0895378  0.00235722  0.000172736  0
0.0897584  0.00256126  0.000174295  0
0.0899791  0.00236441  0.000172485  0
0.0901998  0.00266474  0.000170899  0
0.0904204  0.00200305  0.000172874  0
0.0906411  0.00216941  0.000170134  0
0.0908617  0.00230985  0.000171174  0
0.0910824  0.002144  0.000168226  0
0.0913031  0.00233125  0.000169444  0
0.0915237  0.00221908  0.00016714  0
0.0917444  0.00212087  0.000168707  0
0.0919651  0.00221452  0.000167511  0
0.0921857  0.00238455  0.000173975  0
0.0924064  0.00231081  0.000168736  0
0.092627  0.0022639  0.000169202  0
0.0928477  0.00199935  0.000166245  0
0.0930684  0.00220629  0.000168225  0
0.093289  0.00190525  0.000165623  0
0.0935097  0.00204573  0.000168749  0
0.0937304  0.00223717  0.000167571  0
0.093951  0.0021078  0.000169325  0
0.0941717  0.00191839  0.000166801  0
0.0943923  0.00209604  0.000165128  0
0.094613  0.00217749  0.000165898  0
0.0948337  0.00215591  0.000168991  0
0.0950543  0.00213353  0.00016348  0
0.095275  0.00188394  0.000165178  0
0.0954957  0.00189823  0.000164636  0
0.0957163  0.00198892  0.000165191  0
0.095937  0.00207891  0.000167777  0
0.0961577  0.00207236  0.000167038  0
0.0963783  0.00181141  0.00016845  0
0.096599  0.00201661  0.000164  0
0.0968196  0.00199701  0.000162638  0
0.0970403  0.00208606  0.00016386  0
0.097261  0.00224229  0.0001648  0
0.0974816  0.00217396  0.000167232  0
0.0977023  0.00201659  0.000164837  0
0.097923  0.00173069  0.000162102  0
0.0981436  0.00205138  0.000162177  0
0.0983643  0.00179543  0.000163948  0
0.0985849  0.00175715  0.000162151  0
0.0988056  0.00206009  0.00016282  0
0.0990263  0.00199388  0.000162095  0
0.0992469  0.00176813  0.000160349  0
0.0994676  0.00181333  0.00016032  0
0.0996883  0.00197288  0.000161196  0
0.0999089  0.00221163  0.000161745  0
0.10013  0.00210248  0.000160827  0
0.10035  0.0022158  0.000161785  0
0.100571  0.0017025  0.000158976  0
0.100792  0.00203704  0.000160289  0
0.101012  0.00194932  0.000165925  0
0.101233  0.00174638  0.00016105  0
0.101454  0.00183416  0.000159286  0
0.101674  0.00184031  0.000163156  0
0.101895  0.00218506  0.00015939  0
0.102116  0.00151525  0.000156738  0
0.102336  0.00185442  0.000157656  0
0.102557  0.0018433  0.000158405  0
0.102778  0.0018974  0.000158865  0
0.102998  0.00190695  0.000159835  0
0.103219  0.00152817  0.000156222  0
0.10344  0.00188525  0.000157199  0
0.10366  0.00173854  0.000156528  0
0.103881  0.00174393  0.000162702  0
0.104102  0.00156354  0.000157203  0
0.104322  0.0020723  0.000157241  0
0.104543  0.00173725  0.000155469  0
0.104763  0.00185782  0.000156463  0
0.104984  0.00184349  0.000158308  0
0.105205  0.0014862  0.000154434  0
0.105425  0.00152706  0.000155448  0
0.105646  0.00184842  0.000157349  0
0.105867  0.00159873  0.00015418  0
0.106087  0.00159271  0.000153515  0
0.106308  0.00179419  0.000159973  0
0.106529  0.00182587  0.000154561  0
0.106749  0.00170066  0.000157732  0
0.10697  0.00168463  0.000155876  0
0.107191  0.00180903  0.000153262  0
0.107411  0.00146872  0.000153344  0
0.107632  0.00161191  0.000153101  0
0.107853  0.00158216  0.000152231  0
0.108073  0.00172252  0.000153464  0
0.108294  0.00175964  0.000154806  0
0.108515  0.00177727  0.00015246  0
0.108735  0.00148784  0.000154768  0
0.108956  0.00171112  0.000152351  0
0.109177  0.00179377  0.000152257  0
0.109397  0.00136932  0.000155851  0
0.109618  0.00156604  0.000152629  0
0.109839  0.00139212  0.000154392  0
0.110059  0.0019142  0.000158357  0
0.11028  0.00153695  0.000157038  0
0.110501  0.00162884  0.000158912  0
0.110721  0.00145441  0.00016029  0
0.110942  0.00175911  0.000159893  0
0.111163  0.00173774  0.00016057  0
0.111383  0.00182755  0.000161795  0
0.111604  0.00178445  0.000161829  0
0.111825  0.00159148  0.000163037  0
0.112045  0.00152946  0.000162301  0
0.112266  0.00165384  0.000165812  0
0.112487  0.00164103  0.000166954  0
0.112707  0.00147722  0.000163256  0
0.112928  0.00145223  0.0001656  0
0.113149  0.00144109  0.000165222  0
0.113369  0.00141789  0.000163489  0
0.11359  0.00154465  0.00016558  0
0.113811  0.00136662  0.000164791  0
0.114031  0.00164414  0.000166153  0
0.114252  0.00121263  0.000161988  0
0.114473  0.00138259  0.000160773  0
0.114693  0.00150592  0.00015822  0
0.114914  0.00131314  0.000160842  0
0.115135  0.00147359  0.000159641  0
0.115355  0.00182924  0.00015754  0
0.115576  0.00167549  0.00015714  0
0.115797  0.00159537  0.000155649  0
0.116017  0.00138523  0.000154751  0
0.116238  0.00145723  0.000155418  0
0.116459  0.00137732  0.000162081  0
0.116679  0.00166124  0.000155013  0
0.1169  0.00133625  0.000153776  0
0.117121  0.00144256  0.00015368  0
0.117341  0.00164903  0.000153782  0
0.117562  0.00142215  0.00015317  0
0.117783  0.00113296  0.000151683  0
0.118003  0.00132921  0.000152304  0
0.118224  0.00138995  0.000157308  0
0.118445  0.00141288  0.0001531  0
0.118665  0.00142424  0.000151023  0
0.118886  0.00139703  0.000151926  0
0.119107  0.00155955  0.000151649  0
0.119327  0.00145455  0.000150518  0
0.119548  0.00137486  0.000149796  0
0.119769  0.00146229  0.000149853  0
0.119989  0.00163795  0.000152209  0
0.12021  0.0015222  0.000150827  0
0.120431  0.00158313  0.000150919  0
0.120651  0.00142774  0.000147949  0
0.120872  0.00131056  0.000149278  0
0.121093  0.0012369  0.000147448  0
0.121313  0.00160259  0.000148909  0
0.121534  0.00164622  0.000150162  0
0.121755  0.00162103  0.00015114  0
0.121975  0.00162537  0.000148847  0
0.122196  0.00155055  0.00015053  0
0.122417  0.00162817  0.000148136  0
0.122637  0.00126946  0.000146921  0
0.122858  0.00139904  0.0001475  0
0.123078  0.00142333  0.000147071  0
0.123299  0.00142584  0.000149821  0
0.12352  0.00129954  0.000146083  0
0.12374  0.00117944  0.000150322  0
0.123961  0.00135905  0.000145944  0
0.124182  0.00115994  0.000144799  0
0.124402  0.00164922  0.000149496  0
0.124623  0.00155867  0.000147741  0
0.124844  0.00143785  0.00014419  0
0.125064  0.00113823  0.00014392  0
0.125285  0.00136013  0.000144673  0
0.125506  0.00138315  0.000144479  0
0.125726  0.00155514  0.000146096  0
0.125947  0.00112564  0.000143073  0
0.126168  0.00125363  0.000143189  0
0.126388  0.00129444  0.000144151  0
0.126609  0.0011786  0.000142544  0
0.12683  0.00155165  0.000144157  0
0.12705  0.00106944  0.000143697  0
0.127271  0.00126828  0.000142423  0
0.127492  0.00138408  0.000143026  0
0.127712  0.00113671  0.000141976  0
0.127933  0.0013265  0.000144674  0
0.128154  0.00143284  0.000143495  0
0.128374  0.00102764  0.000143431  0
0.128595  0.00105255  0.000144082  0
0.128816  0.00144437  0.000142659  0
0.129036  0.00106244  0.000141134  0
0.129257  0.00131967  0.000141327  0
0.129478  0.00122024  0.000142266  0
0.129698  0.00123065  0.000142755  0
0.129919  0.00118546  0.000140677  0
0.13014  0.00124686  0.000140614  0
0.13036  0.00120724  0.000141103  0
0.130581  0.00144677  0.000141237  0
0.130802  0.00118122  0.000140571  0
0.131022  0.00122977  0.000140825  0
0.131243  0.00105765  0.000141758  0
0.131464  0.0011135  0.000139438  0
0.131684  0.00119908  0.000139218  0
0.131905  0.00115861  0.000139987  0
0.132126  0.00113527  0.000141148  0
0.132346  0.00115062  0.000141262  0
0.132567  0.00114148  0.000138907  0
0.132788  0.000974293  0.000137736  0
0.133008  0.00128851  0.000141003  0
0.133229  0.00125432  0.000138499  0
0.13345  0.00100995  0.000138575  0
0.13367  0.00133799  0.000139324  0
0.133891  0.00127138  0.00013867  0
0.134112  0.00116484  0.000139777  0
0.134332  0.00141288  0.000138652  0
0.134553  0.00128062  0.000136861  0
0.134774  0.000876831  0.000139507  0
0.134994  0.00128559  0.000139078  0
0.135215  0.00120839  0.000137472  0
0.135436  0.00110593  0.000137953  0
0.135656  0.000875236  0.00013596  0
0.135877  0.00114804  0.000137719  0
0.136098  0.00130275  0.000141955  0
0.136318  0.000934164  0.000136778  0
0.136539  0.000981174  0.000137181  0
0.13676  0.00121283  0.00013737  0
0.13698  0.000928831  0.000140832  0
0.137201  0.000799627  0.00013615  0
0.137422  0.00105284  0.000139222  0
0.137642  0.00117735  0.000137952  0
0.137863  0.00115982  0.000137057  0
0.138084  0.00127839  0.000143398  0
0.138304  0.0010774  0.000141618  0
0.138525  0.00113554  0.000135328  0
0.138746  0.00107653  0.00013589  0
0.138966  0.00109716  0.000136805  0
0.139187  0.000728766  0.000135802  0
0.139408  0.000955053  0.000133765  0
0.139628  0.00110441  0.000135102  0
0.139849  0.00121314  0.000134929  0
0.14007  0.0011712  0.000134738  0
0.14029  0.00107415  0.000135183  0
0.140511  0.00101386  0.000135449  0
0.140732  0.0011078  0.000136117  0
0.140952  0.00102388  0.000138371  0
0.141173  0.000951398  0.00013331  0
0.141393  0.000991398  0.000133929  0
0.141614  0.00107455  0.000134219  0
0.141835  0.00120148  0.000134605  0
0.142055  0.00108583  0.000134141  0
0.142276  0.000904994  0.000132801  0
0.142497  0.000873103  0.000132019  0
0.142717  0.00137956  0.000133907  0
0.142938  0.00108596  0.00013337  0
0.143159  0.000886607  0.000132849  0
0.143379  0.00096306  0.00013319  0
0.1436  0.000907147  0.000131405  0
0.143821  0.000712945  0.000132371  0
0.144041  0.00110362  0.000132381  0
0.144262  0.00112778  0.000132534  0
0.144483  0.00104356  0.000136633  0
0.144703  0.0012058  0.000134671  0
0.144924  0.000999786  0.000131443  0
0.145145  0.00111995  0.000132497  0
0.145365  0.000938843  0.000131949  0
0.145586  0.00102396  0.000131465  0
0.145807  0.00100688  0.000132977  0
0.146027  0.000827285  0.000131465  0
0.146248  0.000947828  0.000130802  0
0.146469  0.00105887  0.000130853  0
0.146689  0.000962607  0.000131116  0
0.14691  0.000842746  0.000130719  0
0.147131  0.000843581  0.000132414  0
0.147351  0.00093943  0.000129355  0
0.147572  0.000969165  0.000130963  0
0.147793  0.00101238  0.000130136  0
0.148013  0.000816576  0.000131706  0
0.148234  0.000983784  0.000130188  0
0.148455  0.00098414  0.000130975  0
0.148675  0.000643607  0.000128803  0
0.148896  0.00106358  0.000133565  0
0.149117  0.00096188  0.000130441  0
0.149337  0.000988758  0.000129767  0
0.149558  0.000926723  0.000128979  0
0.149779  0.000968154  0.00012959  0
0.149999  0.00102654  0.000133918  0
0.15022  0.000807474  0.000129011  0
0.150441  0.00106844  0.000129154  0
0.150661  0.000964799  0.000129255  0
0.150882  0.000754053  0.000128028  0
0.151103  0.00113324  0.000128981  0
0.151323  0.000926677  0.000129264  0
0.151544  0.000930609  0.000127561  0
0.151765  0.000780259  0.000128309  0
0.151985  0.000900959  0.000130762  0
0.152206  0.0010801  0.000128626  0
0.152427  0.00108059  0.000128566  0
0.152647  0.000819325  0.000128271  0
0.152868  0.000715137  0.000129191  0
0.153089  0.000877881  0.000134611  0
0.153309  0.000812733  0.000126634  0
0.15353  0.00103336  0.000128181  0
0.153751  0.000765154  0.000127926  0
0.153971  0.001132  0.000127936  0
0.154192  0.00106603  0.000127313  0
0.154413  0.000934034  0.000126753  0
0.154633  0.000838535  0.000126723  0
0.154854  0.000854204  0.000126452  0
0.155075  0.000859613  0.000129116  0
0.155295  0.00088061  0.000127431  0
0.155516  0.000797206  0.000126332  0
0.155737  0.000958595  0.000126221  0
0.155957  0.000887343  0.000126219  0
0.156178  0.000781548  0.000125629  0
0.156399  0.000844305  0.000126333  0
0.156619  0.000952181  0.000126203  0
0.15684  0.00102633  0.000126679  0
0.157061  0.000845022  0.000125061  0
0.157281  0.000905277  0.000126062  0
0.157502  0.000817087  0.00012764  0
0.157723  0.000806786  0.0001263  0
0.157943  0.000887242  0.000128565  0
0.158164  0.000705525  0.000124651  0
0.158385  0.000828892  0.000127014  0
0.158605  0.00086279  0.000124978  0
0.158826  0.000842386  0.000129651  0
0.159047  0.000698584  0.000124801  0
0.159267  0.000811006  0.00012553  0
0.159488  0.000637565  0.000125528  0
0.159708  0.000834027  0.000127015  0
0.159929  0.000870721  0.00012673  0
0.16015  0.000815238  0.000124736  0
0.16037  0.0006661  0.000131749  0
0.160591  0.000813937  0.000125494  0
0.160812  0.000685953  0.000123223  0
0.161032  0.00101025  0.000123891  0
0.161253  0.000905058  0.000123801  0
0.161474  0.000815296  0.000123326  0
0.161694  0.000830069  0.000123961  0
0.161915  0.000905612  0.000124319  0
0.162136  0.000779409  0.000124071  0
0.162356  0.00082676  0.000123266  0
0.162577  0.000688441  0.000125292  0
0.162798  0.000768634  0.000123259  0
0.163018  0.000889207  0.000123082  0
0.163239  0.000745659  0.000123188  0
0.16346  0.000920642  0.000125326  0
0.16368  0.000886774  0.000122752  0
0.163901  0.000716682  0.000125597  0
0.164122  0.000696496  0.000122426  0
0.164342  0.000685751  0.000124275  0
0.164563  0.000815756  0.000122768  0
0.164784  0.000755761  0.000122529  0
0.165004  0.0006277  0.000121375  0
0.165225  0.000993339  0.000123243  0
0.165446  0.000930508  0.000122206  0
0.165666  0.000822303  0.000123512  0
0.165887  0.000719867  0.000124406  0
0.166108  0.000593211  0.000125102  0
0.166328  0.000743331  0.000127553  0
0.166549  0.000701506  0.00012634  0
0.16677  0.000709876  0.000132353  0
0.16699  0.000631311  0.00012987  0
0.167211  0.000753191  0.000128014  0
0.167432  0.000549548  0.00012992  0
0.167652  0.000864913  0.00012965  0
0.167873  0.000787645  0.000128083  0
0.168094  0.000906173  0.000129467  0
0.168314  0.000905239  0.000129773  0
0.168535  0.000833337  0.000129942  0
0.168756  0.000742157  0.000130533  0
0.168976  0.000764233  0.000133498  0
0.169197  0.000883595  0.00013352  0
0.169418  0.000633382  0.00013048  0
0.169638  0.000961684  0.000140108  0
0.169859  0.00093247  0.000130763  0
0.17008  0.000944345  0.000132349  0
0.1703  0.000699242  0.000128586  0
0.170521  0.000835193  0.000127932  0
0.170742  0.000761717  0.000127861  0
0.170962  0.000893249  0.000126979  0
0.171183  0.000545751  0.000128889  0
0.171404  0.000754631  0.000126837  0
0.171624  0.000825441  0.000125082  0
0.171845  0.000782263  0.000125595  0
0.172066  0.000729023  0.000125264  0
0.172286  0.000637982  0.000124342  0
0.172507  0.000462824  0.000124135  0
0.172728  0.000798014  0.000125215  0
0.172948  0.000507167  0.000125446  0
0.173169  0.000572115  0.000123147  0
0.17339  0.000683063  0.000125186  0
0.17361  0.000759882  0.00012873  0
0.173831  0.000683797  0.000123626  0
0.174052  0.000588756  0.000124848  0
0.174272  0.00050791  0.000122416  0
0.174493  0.000590825  0.000122818  0
0.174714  0.000654941  0.000121563  0
0.174934  0.000638759  0.000122022  0
0.175155  0.000671665  0.000123682  0
0.175376  0.00065957  0.000125028  0
0.175596  0.000666811  0.000124024  0
0.175817  0.000583571  0.000121096  0
0.176038  0.000510377  0.000120587  0
0.176258  0.000801103  0.000121259  0
0.176479  0.00087464  0.00012111  0
0.1767  0.00065654  0.000121995  0
0.17692  0.000750953  0.000120864  0
0.177141  0.000600019  0.000120402  0
0.177362  0.000795896  0.000120581  0
0.177582  0.000636008  0.000119696  0
0.177803  0.000578207  0.000121928  0
0.178023  0.000656254  0.000120632  0
0.178244  0.000616713  0.000121917  0
0.178465  0.000565554  0.000122128  0
0.178685  0.000691461  0.000119641  0
0.178906  0.000776368  0.000119996  0
0.179127  0.000632043  0.000119589  0
0.179347  0.000730307  0.000119747  0
0.179568  0.000664268  0.000121314  0
0.179789  0.000578058  0.000118733  0
0.180009  0.000756869  0.000121655  0
0.18023  0.000872789  0.000123103  0
0.180451  0.00077399  0.000119636  0
0.180671  0.000715055  0.000119521  0
0.180892  0.000449768  0.000120031  0
0.181113  0.000484284  0.00012017  0
0.181333  0.000610242  0.000117904  0
0.181554  0.000802187  0.000118198  0
0.181775  0.000541517  0.000117987  0
0.181995  0.00072451  0.000118468  0
0.182216  0.000584315  0.000121216  0
0.182437  0.000608827  0.000117356  0
0.182657  0.000679883  0.000117629  0
0.182878  0.000728978  0.000118106  0
0.183099  0.000701273  0.000117054  0
0.183319  0.000591839  0.00011729  0
0.18354  0.000599525  0.000117735  0
0.183761  0.000625156  0.000117052  0
0.183981  0.000454147  0.000120022  0
0.184202  0.000431333  0.000116704  0
0.184423  0.000692288  0.000116562  0
0.184643  0.000543796  0.000116977  0
0.184864  0.000644802  0.000116928  0
0.185085  0.000406498  0.000115877  0
0.185305  0.000615381  0.000116899  0
0.185526  0.000534506  0.0001195  0
0.185747  0.000585003  0.000116212  0
0.185967  0.00055333  0.000116407  0
0.186188  0.000358512  0.000116517  0
0.186409  0.000553028  0.000116238  0
0.186629  0.000517636  0.000115711  0
0.18685  0.000613382  0.00011866  0
0.187071  0.000626786  0.000118285  0
0.187291  0.000575911  0.000116167  0
0.187512  0.000518743  0.000116689  0
0.187733  0.000550671  0.000115314  0
0.187953  0.000487874  0.000115614  0
0.188174  0.000535724  0.000115173  0
0.188395  0.00058693  0.000115559  0
0.188615  0.000742427  0.000116657  0
0.188836  0.000612596  0.000117034  0
0.189057  0.000661781  0.000116523  0
0.189277  0.00034554  0.000115434  0
0.189498  0.000364803  0.000115923  0
0.189719  0.000830989  0.000115988  0
0.189939  0.000649589  0.000116903  0
0.19016  0.000621592  0.000116785  0
0.190381  0.000559958  0.000116917  0
0.190601  0.000574824  0.000118087  0
0.190822  0.000525537  0.000116162  0
0.191043  0.000661331  0.000117104  0
0.191263  0.000577691  0.000119116  0
0.191484  0.000448922  0.000118789  0
0.191705  0.000652126  0.000117249  0
0.191925  0.000488119  0.000116419  0
0.192146  0.000405165  0.00011634  0
0.192367  0.000581891  0.000119778  0
0.192587  0.000738547  0.00011735  0
0.192808  0.000293448  0.000116439  0
0.193029  0.000510523  0.00011983  0
0.193249  0.000528958  0.000116116  0
0.19347  0.000648826  0.000117152  0
0.193691  0.000378393  0.000119398  0
0.193911  0.00039991  0.00011708  0
0.194132  0.000457381  0.000117002  0
0.194353  0.000499821  0.000120136  0
0.194573  0.000610114  0.000116184  0
0.194794  0.000518253  0.000117201  0
0.195015  0.000670326  0.00011956  0
0.195235  0.000591119  0.000116573  0
0.195456  0.000609825  0.000117321  0
0.195677  0.000616432  0.000117025  0
0.195897  0.000731439  0.000121454  0
0.196118  0.00041678  0.00011665  0
0.196338  0.000524436  0.000118989  0
0.196559  0.000580807  0.000116477  0
0.19678  0.000604396  0.000118306  0
0.197  0.00033627  0.000121627  0
0.197221  0.000819817  0.00011695  0
0.197442  0.000489713  0.000116804  0
0.197662  0.000372158  0.000115797  0
0.197883  0.000661749  0.000117045  0
0.198104  0.000615688  0.000116274  0
0.198324  0.000648724  0.000117824  0
0.198545  0.000300882  0.00011572  0
0.198766  0.000511866  0.000116328  0
0.198986  0.000374142  0.000120765  0
0.199207  0.00037406  0.000116438  0
0.199428  0.000552873  0.000116457  0
0.199648  0.000407225  0.000119193  0
0.199869  0.000663066  0.000118851  0
0.20009  0.000451207  0.000116102  0
0.20031  0.000647429  0.00011609  0
0.200531  0.000563752  0.000116713  0
0.200752  0.000451683  0.000116462  0
0.200972  0.000583043  0.000117787  0
0.201193  0.000437371  0.000120698  0
0.201414  0.00058149  0.000116047  0
0.201634  0.000449765  0.000116472  0
0.201855  0.000794428  0.000118871  0
0.202076  0.000410699  0.000116253  0
0.202296  0.000476034  0.000119899  0
0.202517  0.000538756  0.000116825  0
0.202738  0.00055373  0.000118854  0
0.202958  0.000694954  0.000116874  0
0.203179  0.000408887  0.000119404  0
0.2034  0.000670731  0.000117474  0
0.20362  0.000737116  0.000118961  0
0.203841  0.00071285  0.000117499  0
0.204062  0.000674776  0.000117186  0
0.204282  0.000505215  0.000117284  0
0.204503  0.000530296  0.000117552  0
0.204724  0.000621702  0.000118578  0
0.204944  0.000612803  0.00011801  0
0.205165  0.000516722  0.000118462  0
0.205386  0.000744585  0.000118166  0
0.205606  0.000451884  0.000117696  0
0.205827  0.00032823  0.000118493  0
0.206048  0.000467041  0.000119182  0
0.206268  0.000557353  0.000118567  0
0.206489  0.000657854  0.000120127  0
0.20671  0.000389653  0.000118616  0
0.20693  0.000349073  0.000118054  0
0.207151  0.000448509  0.000121897  0
0.207372  0.000533575  0.00012003  0
0.207592  0.000562865  0.000120073  0
0.207813  0.000619462  0.000124745  0
0.208034  0.000484913  0.000118954  0
0.208254  0.000679325  0.000120239  0
0.208475  0.000431348  0.000120121  0
0.208696  0.000371461  0.000118886  0
0.208916  0.000609345  0.000125077  0
0.209137  0.000486096  0.000122264  0
0.209358  0.000547746  0.000119791  0
0.209578  0.000491699  0.000120354  0
0.209799  0.000229467  0.000119094  0
0.21002  0.000376724  0.000119578  0
0.21024  0.00058356  0.000119918  0
0.210461  0.000463699  0.000120821  0
0.210682  0.000417496  0.000119854  0
0.210902  0.000485361  0.000120134  0
0.211123  0.000203494  0.000119195  0
0.211344  0.00023371  0.000118801  0
0.211564  0.000544141  0.000121052  0
0.211785  0.000450724  0.000120911  0
0.212006  0.000551615  0.000120787  0
0.212226  0.000298682  0.000120039  0
0.212447  0.000207111  0.000119998  0
0.212668  0.00043846  0.000119469  0
0.212888  0.000460184  0.000121793  0
0.213109  0.000386314  0.000126012  0
0.21333  0.000479899  0.000121522  0
0.21355  0.000426692  0.00012199  0
0.213771  0.000186724  0.000121733  0
0.213992  0.000297827  0.000121446  0
0.214212  0.000308176  0.000122632  0
0.214433  0.000524458  0.000124472  0
0.214653  0.000496956  0.000121995  0
0.214874  0.000524118  0.000120262  0
0.215095  0.000359499  0.000121169  0
0.215315  0.000224095  0.000122465  0
0.215536  0.00044442  0.000124535  0
0.215757  0.000326849  0.00012366  0
0.215977  0.000301677  0.000123741  0
0.216198  0.000543765  0.000120976  0
0.216419  0.000516774  0.000121354  0
0.216639  0.000446903  0.000122332  0
0.21686  0.000596458  0.000121677  0
0.217081  0.000566139  0.000123699  0
0.217301  0.000379711  0.000126146  0
0.217522  0.000421517  0.000121249  0
0.217743  0.000549492  0.000123714  0
0.217963  0.000422528  0.000121942  0
0.218184  0.000712861  0.000122082  0
0.218405  0.000306958  0.000121513  0
0.218625  0.000562763  0.000122278  0
0.218846  0.000224072  0.000121047  0
0.219067  0.000278815  0.000121565  0
0.219287  0.000314561  0.000122877  0
0.219508  0.000557581  0.000123169  0
0.219729  0.00034821  0.000121666  0
0.219949  0.000279055  0.000122669  0
0.22017  0.000389565  0.000125719  0
0.220391  0.000519081  0.0001217  0
0.220611  0.00062104  0.000124254  0
0.220832  0.000348366  0.000124297  0
0.221053  0.00027228  0.000121226  0
0.221273  0.000236209  0.000127428  0
0.221494  0.000264269  0.000122682  0
0.221715  0.000246679  0.000126335  0
0.221935  0.000550099  0.000126208  0
0.222156  0.000570441  0.000126576  0
0.222377  0.000471548  0.000128187  0
0.222597  0.000370388  0.000128724  0
0.222818  0.000330409  0.000131226  0
0.223039  0.000222014  0.000130185  0
0.223259  0.000453311  0.000130758  0
0.22348  0.000397296  0.000131327  0
0.223701  0.000419814  0.000131949  0
0.223921  0.000359515  0.000133071  0
0.224142  0.000620531  0.000133993  0
0.224363  0.000304482  0.000138057  0
0.224583  0.000298291  0.000135525  0
0.224804  0.000383272  0.000135275  0
0.225025  0.000173407  0.000134982  0
0.225245  0.000490074  0.000136875  0
0.225466  0.000496106  0.000136271  0
0.225687  0.000134814  0.00013594  0
0.225907  0.000528788  0.000137211  0
0.226128  0.000206806  0.000134502  0
0.226349  0.00048112  0.00013484  0
0.226569  0.000640728  0.000134231  0
0.22679  0.000287908  0.000132917  0
0.227011  0.000387309  0.000130413  0
0.227231  0.000158456  0.000131125  0
0.227452  0.000452643  0.000133429  0
0.227673  0.000423243  0.000134261  0
0.227893  0.000210974  0.000130326  0
0.228114  0.000322536  0.000133051  0
0.228335  0.000364036  0.000129931  0
0.228555  0.000121613  0.0001296  0
0.228776  0.000748947  0.000131169  0
0.228997  0.000254678  0.00012976  0
0.229217  0.000396612  0.000131577  0
0.229438  0.000246991  0.000128847  0
0.229659  0.000445672  0.000132294  0
0.229879  0.000204211  0.000130914  0
0.2301  0.000155406  0.00012897  0
0.230321  0.000240913  0.000130329  0
0.230541  0.000241417  0.000128649  0
0.230762  0.000385889  0.000129042  0
0.230983  0.000448682  0.000130272  0
0.231203  0.000325877  0.000128321  0
0.231424  0.000413629  0.000128347  0
0.231645  0.000217105  0.000130144  0
0.231865  0.000392858  0.000127898  0
0.232086  0.000546921  0.000129509  0
0.232307  0.000334435  0.000127761  0
0.232527  0.000369904  0.000126953  0
0.232748  0.000200836  0.000126827  0
0.232968  0.000513346  0.0001276  0
0.233189  0.000286377  0.00012752  0
0.23341  0.000487708  0.000129075  0
0.23363  0.000462224  0.00013052  0
0.233851  0.000268117  0.000126917  0
0.234072  0.000285669  0.000127204  0
0.234292  0.000392494  0.000127152  0
0.234513  8.52412e-05  0.000126654  0
0.234734  1.0164e-05  0.000127362  0
0.234954  0.000343524  0.000129708  0
0.235175  0.00051743  0.000127529  0
0.235396  0.000674907  0.000127926  0
0.235616  0.000657452  0.000128281  0
0.235837  0.000366876  0.000126787  0
0.236058  0.00036973  0.000128244  0
0.236278  0.000384336  0.000128219  0
0.236499  0.000130984  0.000126485  0
0.23672  0.000421536  0.00012751  0
0.23694  0.000236684  0.000126583  0
0.237161  0.000536668  0.000128394  0
0.237382  0.000355129  0.000127805  0
0.237602  0.000383192  0.000128082  0
0.237823  0.000537221  0.000129376  0
0.238044  0.000338446  0.000127345  0
0.238264  0.000441942  0.00012728  0
0.238485  0.000192735  0.000128074  0
0.238706  0.000410506  0.000128486  0
0.238926  0.000720346  0.000130024  0
0.239147  0.000410077  0.000129132  0
0.239368  0.000304503  0.000126572  0
0.239588  0.000223819  0.000127401  0
0.239809  0.000256221  0.000127607  0
0.24003  0.000282696  0.000129862  0
0.24025  0.000380585  0.000128578  0
0.240471  0.000372027  0.000128254  0
0.240692  0.000442934  0.000127614  0
0.240912  0.000391422  0.000127798  0
0.241133  0.000194085  0.000126437  0
0.241354  0.000400563  0.000127483  0
0.241574  0.000130262  0.000131558  0
0.241795  0.000423938  0.000127568  0
0.242016  0.000477684  0.000127989  0
0.242236  0.000343624  0.00012859  0
0.242457  0.000396374  0.000127249  0
0.242678  0.000466751  0.000127294  0
0.242898  0.000407915  0.000129104  0
0.243119  0.00033695  0.000130146  0
0.24334  0.00031167  0.000127605  0
0.24356  0.000339334  0.000127893  0
0.243781  0.000227509  0.000126488  0
0.244002  9.63477e-05  0.000127728  0
0.244222  0.000484849  0.000128813  0
0.244443  0.000229212  0.000127697  0
0.244664  0.000445483  0.000128546  0
0.244884  0.000535597  0.000127217  0
0.245105  0.000226396  0.000126121  0
0.245326  0.00031927  0.000129159  0
0.245546  0.000496848  0.000128363  0
0.245767  0.000396952  0.000132578  0
0.245988  0.000134321  0.000127196  0
0.246208  0.0001793  0.00012594  0
0.246429  0.000216348  0.00012716  0
0.24665  0.000528045  0.000128256  0
0.24687  0.000365996  0.000128491  0
0.247091  0.000412748  0.000130157  0
0.247312  0.000463174  0.000127327  0
0.247532  0.000299685  0.000129327  0
0.247753  0.000465355  0.000128304  0
0.247974  0.000455409  0.00012839  0
0.248194  0.000318665  0.000129071  0
0.248415  0.000228896  0.000129112  0
0.248636  0.000464138  0.000126458  0
0.248856  0.000226997  0.000129987  0
0.249077  0.000174502  0.000127382  0
0.249298  0.000324718  0.000127681  0
0.249518  0.000524987  0.000129424  0
0.249739  0.000178434  0.000128399  0
0.24996  0.000341026  0.000126905  0
0.25018  0.000319293  0.000127965  0
0.250401  0.000259803  0.000127801  0
0.250622  0.000341989  0.00013063  0
0.250842  0.000586524  0.000128771  0
0.251063  0.000102367  0.000127113  0
0.251283  0.000400597  0.00012689  0
0.251504  0.000295203  0.000127664  0
0.251725  0.000509417  0.000127797  0
0.251945  0.000500443  0.000128109  0
0.252166  5.09029e-05  0.000126614  0
0.252387  0.000409164  0.000130262  0
0.252607  0.000304677  0.000128598  0
0.252828  0.00015929  0.000129755  0
0.253049  0.000323927  0.000127349  0
0.253269  0.000327111  0.000126941  0
0.25349  0.000426922  0.000126619  0
0.253711  0.000355907  0.000128096  0
0.253931  0.000604799  0.000127903  0
0.254152  0.000493697  0.00013067  0
0.254373  0.000159516  0.000127433  0
0.254593  0.000402851  0.000126435  0
0.254814  0.000334343  0.000127212  0
0.255035  0.000308932  0.000127503  0
0.255255  0.000248736  0.000130079  0
0.255476  0.000329935  0.000129624  0
0.255697  0.00037687  0.000127078  0
0.255917  0.000369204  0.000128438  0
0.256138  0.000469648  0.00012754  0
0.256359  0.000385042  0.000134227  0
0.256579  0.000122729  0.000128098  0
0.2568  0.000494051  0.000127343  0
0.257021  0.000371781  0.000126531  0
0.257241  0.000292745  0.000126669  0
0.257462  0.000610498  0.000128329  0
0.257683  -5.48237e-05  0.000130749  0
0.257903  0.000318728  0.000128811  0
0.258124  0.000399834  0.000126057  0
0.258345  0.000335077  0.000128019  0
0.258565  -6.84545e-05  0.000128589  0
0.258786  0.000552479  0.000128057  0
0.259007  0.000331591  0.000128571  0
0.259227  0.000330489  0.000128465  0
0.259448  9.90006e-05  0.000126079  0
0.259669  0.000423567  0.000127479  0
0.259889  0.000268132  0.000126582  0
0.26011  0.000472643  0.000128588  0
0.260331  0.000140497  0.000128268  0
0.260551  0.000326968  0.000127578  0
0.260772  0.000489839  0.000127932  0
0.260993  0.000287225  0.000128226  0
0.261213  0.000301616  0.000128093  0
0.261434  0.000564705  0.000131426  0
0.261655  0.000259152  0.000127209  0
0.261875  -9.12016e-05  0.000126325  0
0.262096  0.000240912  0.000127354  0
0.262317  0.000421361  0.000127159  0
0.262537  0.000241727  0.000127138  0
0.262758  0.000580495  0.000128918  0
0.262979  0.000187633  0.000125895  0
0.263199  0.000225987  0.000126728  0
0.26342  0.000322941  0.000127446  0
0.263641  0.000285085  0.000126351  0
0.263861  0.000191005  0.000126722  0
0.264082  0.000436626  0.000127005  0
0.264303  0.000263469  0.000125812  0
0.264523  0.000406953  0.000128234  0
0.264744  0.000174775  0.000127732  0
0.264965  0.000304568  0.000126689  0
0.265185  0.000241548  0.000130211  0
0.265406  0.000509671  0.000126935  0
0.265627  0.000264859  0.000125921  0
0.265847  0.000264209  0.00013015  0
0.266068  0.000250079  0.00012944  0
0.266289  0.000324953  0.000127321  0
0.266509  0.000259875  0.000128816  0
0.26673  0.000395091  0.000126133  0
0.266951  0.000250105  0.0001292  0
0.267171  0.000444397  0.000131191  0
0.267392  0.000291241  0.000130148  0
0.267613  0.000171667  0.000126469  0
0.267833  0.000465798  0.000126963  0
0.268054  0.000265087  0.000126248  0
0.268275  0.000306493  0.000130068  0
0.268495  0.000195502  0.000127558  0
0.268716  0.000491119  0.00012842  0
0.268937  0.000194539  0.000129354  0
0.269157  0.000190067  0.000126653  0
0.269378  0.00046477  0.000129082  0
0.269598  0.000471808  0.000127  0
0.269819  0.000238567  0.000128028  0
0.27004  0.000170574  0.000127909  0
0.27026  0.000568214  0.000127193  0
0.270481  0.000463349  0.000125905  0
0.270702  0.000394384  0.000126587  0
0.270922  0.000153511  0.000130515  0
0.271143  0.000136055  0.000129112  0
0.271364  0.000220011  0.000126829  0
0.271584  0.000158702  0.000127348  0
0.271805  0.000329488  0.000127188  0
0.272026  0.000262132  0.000126393  0
0.272246  0.000188654  0.000127489  0
0.272467  0.00024438  0.000125882  0
0.272688  0.00035507  0.000127962  0
0.272908  0.00031983  0.00012725  0
0.273129  0.000276979  0.000126611  0
0.27335  0.000444918  0.000128045  0
0.27357  0.000547663  0.000130642  0
0.273791  0.000458164  0.000131375  0
0.274012  0.000396675  0.000127876  0
0.274232  0.000250721  0.000128944  0
0.274453  0.000242825  0.000129121  0
0.274674  0.000395399  0.000127558  0
0.274894  0.000571382  0.000127043  0
0.275115  0.000493344  0.000127517  0
0.275336  0.00057323  0.000128301  0
0.275556  0.000375774  0.000130521  0
0.275777  0.000482732  0.000130339  0
0.275998  0.000360021  0.000127758  0
0.276218  0.000434553  0.000126013  0
0.276439  8.38922e-05  0.000126816  0
0.27666  0.000297185  0.000130566  0
0.27688  0.0003908  0.000128243  0
0.277101  0.000134933  0.000129442  0
0.277322  0.000140562  0.000126743  0
0.277542  0.000403808  0.000130766  0
0.277763  0.000198757  0.000131175  0
0.277984  0.000327187  0.000134178  0
0.278204  0.00040144  0.000135242  0
0.278425  0.000238363  0.00013667  0
0.278646  0.000216285  0.000134933  0
0.278866  0.000219085  0.000136624  0
0.279087  0.000305861  0.000139342  0
0.279308  0.000325351  0.000138484  0
0.279528  0.00029235  0.000140068  0
0.279749  0.000205079  0.000139952  0
0.27997  0.000380565  0.000144688  0
0.28019  8.02732e-05  0.000141292  0
0.280411  0.000336481  0.00014365  0
0.280632  0.000159142  0.00014519  0
0.280852  -0.000134266  0.00014223  0
0.281073  0.00075689  0.000145062  0
0.281294  0.000482642  0.000145331  0
0.281514  0.000152969  0.000148317  0
0.281735  0.000183891  0.000146836  0
0.281956  0.000255422  0.000144722  0
0.282176  0.000355338  0.000141286  0
0.282397  0.000347158  0.000141831  0
0.282618  -2.19012e-05  0.000140482  0
0.282838  0.00034475  0.000139382  0
0.283059  0.000316874  0.000138368  0
0.28328  0.000368036  0.000139583  0
0.2835  0.000464154  0.000141216  0
0.283721  0.000246355  0.000137333  0
0.283942  -5.78739e-05  0.00013547  0
0.284162  0.000112065  0.000138086  0
0.284383  0.000383509  0.000135882  0
0.284604  0.000429972  0.000134939  0
0.284824  4.07592e-05  0.000135584  0
0.285045  0.000439815  0.000137136  0
0.285266  0.000170635  0.000137332  0
0.285486  0.000296272  0.000137867  0
0.285707  0.000193565  0.000133179  0
0.285928  -4.60434e-05  0.000133672  0
0.286148  0.000394039  0.000136799  0
0.286369  0.000318015  0.000135737  0
0.28659  0.00054909  0.000134436  0
0.28681  0.000291461  0.000133495  0
0.287031  0.000315205  0.000133467  0
0.287252  0.000343393  0.000134789  0
0.287472  0.000319765  0.000133202  0
0.287693  0.000360074  0.000140996  0
0.287913  0.000364115  0.000136686  0
0.288134  0.000143038  0.000134  0
0.288355  0.000501194  0.000133196  0
0.288575  0.000260931  0.000133923  0
0.288796  0.000426207  0.000134142  0
0.289017  0.000465529  0.000134976  0
0.289237  0.000488725  0.000134277  0
0.289458  0.000414946  0.000132601  0
0.289679  0.000178932  0.000132161  0
0.289899  4.58161e-05  0.000132859  0
0.29012  0.000443195  0.000132918  0
0.290341  0.000397652  0.000134422  0
0.290561  0.000431971  0.000136634  0
0.290782  0.000303354  0.00013238  0
0.291003  0.000305979  0.000132356  0
0.291223  0.000702914  0.000133253  0
0.291444  0.000171052  0.00013164  0
0.291665  0.000246052  0.000133126  0
0.291885  0.000446456  0.000133409  0
0.292106  0.000302993  0.000132037  0
0.292327  0.000313549  0.000132233  0
0.292547  0.00017575  0.000131898  0
0.292768  0.000256588  0.000131396  0
0.292989  0.000421514  0.000138495  0
0.293209  0.000196412  0.000131964  0
0.29343  0.000287729  0.000131642  0
0.293651  0.000434795  0.000131416  0
0.293871  7.80927e-05  0.000130934  0
0.294092  0.000507876  0.000132049  0
0.294313  0.000319497  0.000132042  0
0.294533  0.000349216  0.000133079  0
0.294754  0.000274891  0.000133165  0
0.294975  0.00029141  0.000130935  0
0.295195  0.000301217  0.000137715  0
0.295416  0.000174974  0.000130712  0
0.295637  5.56743e-05  0.000131052  0
0.295857  0.000406101  0.000132637  0
0.296078  0.000183379  0.000131963  0
0.296299  0.000466134  0.000133807  0
0.296519  0.000323281  0.000130916  0
0.29674  0.000473084  0.00013153  0
0.296961  7.21435e-05  0.000134469  0
0.297181  6.98361e-05  0.000131187  0
0.297402  0.000247821  0.000131946  0
0.297623  0.000229015  0.000130597  0
0.297843  0.000256674  0.00013107  0
0.298064  0.000500157  0.000131546  0
0.298285  0.000342689  0.000130675  0
0.298505  9.3166e-05  0.000134192  0
0.298726  0.000304969  0.000131363  0
0.298947  0.000436483  0.000130963  0
0.299167  0.000260592  0.000132657  0
0.299388  0.00026018  0.000131701  0
0.299609  0.000241894  0.000130622  0
0.299829  4.82028e-05  0.000131105  0
0.30005  0.000556022  0.000132182  0
0.300271  0.000620875  0.000130953  0
0.300491  0.000166961  0.000130382  0
0.300712  0.000295675  0.000130024  0
0.300933  3.83922e-05  0.000133319  0
0.301153  0.000259702  0.000131148  0
0.301374  0.000285006  0.000131824  0
0.301595  0.000229675  0.00012941  0
0.301815  0.000431695  0.000130864  0
0.302036  0.000440504  0.000129804  0
0.302257  0.00027549  0.000130154  0
0.302477  0.000236569  0.00012998  0
0.302698  0.000600705  0.000134669  0
0.302919  0.0002173  0.000129344  0
0.303139  0.000366095  0.000129846  0
0.30336  0.000128971  0.000129059  0
0.303581  0.000274629  0.000129126  0
0.303801  0.000339535  0.000130254  0
0.304022  8.35491e-05  0.000132636  0
0.304243  0.000339531  0.000130686  0
0.304463  9.08478e-05  0.000133046  0
0.304684  0.000240628  0.000129424  0
0.304905  0.00025489  0.000129559  0
0.305125  0.000208057  0.000132502  0
0.305346  5.14923e-05  0.00012972  0
0.305567  7.64741e-05  0.000132148  0
0.305787  0.000474908  0.000129551  0
0.306008  0.000182696  0.000130856  0
0.306228  0.000312432  0.000130575  0
0.306449  0.000168996  0.000131053  0
0.30667  0.000262606  0.000130191  0
0.30689  0.000100206  0.000134128  0
0.307111  0.00030391  0.000129196  0
0.307332  0.000380796  0.000129288  0
0.307552  0.000368308  0.000133115  0
0.307773  0.000280816  0.000130987  0
0.307994  0.000246683  0.000130965  0
0.308214  0.000168182  0.000130953  0
0.308435  0.000320698  0.000129082  0
0.308656  0.000119832  0.000129276  0
0.308876  0.000240064  0.000129251  0
0.309097  0.0001823  0.000129728  0
0.309318  0.0002534  0.000129103  0
0.309538  0.000319591  0.000131265  0
0.309759  0.000251041  0.000130931  0
0.30998  0.000320454  0.000132444  0
0.3102  9.72452e-05  0.000128704  0
0.310421  0.000265052  0.000129387  0
0.310642  0.000222087  0.000130109  0
0.310862  0.000242354  0.000130177  0
0.311083  0.000180958  0.000129617  0
0.311304  0.000403598  0.000129622  0
0.311524  0.000318326  0.000129573  0
0.311745  0.000107537  0.000130167  0
0.311966  0.000242693  0.000130079  0
0.312186  3.13859e-05  0.000130687  0
0.312407  0.000214501  0.000130715  0
0.312628  0.000254769  0.000132121  0
0.312848  0.000224488  0.000129055  0
0.313069  0.000273187  0.000129405  0
0.31329  0.000274332  0.000129407  0
0.31351  -2.15158e-05  0.000129745  0
0.313731  0.000338123  0.00013084  0
0.313952  0.000237543  0.00012907  0
0.314172  0.000341684  0.000128782  0
0.314393  0.000214046  0.000129642  0
0.314614  0.000209742  0.000129427  0
0.314834  0.00018295  0.000132252  0
0.315055  0.000333356  0.00013083  0
0.315276  0.000397339  0.000129537  0
0.315496  0.000147411  0.000128987  0
0.315717  0.000356094  0.000129952  0
0.315938  0.000358201  0.000131816  0
0.316158  0.000112423  0.000129224  0
0.316379  0.000124948  0.000135832  0
0.3166  0.000390494  0.00012905  0
0.31682  0.00036436  0.000132673  0
0.317041  0.000317553  0.000132973  0
0.317262  9.37309e-05  0.000129094  0
0.317482  0.000183076  0.000129389  0
0.317703  0.000147634  0.000130864  0
0.317924  0.000250334  0.000129049  0
0.318144  0.000269875  0.000129493  0
0.318365  0.000124629  0.000129259  0
0.318586  0.000186907  0.000129083  0
0.318806  0.000225804  0.000130223  0
0.319027  0.000264271  0.000132381  0
0.319248  0.000218954  0.000131592  0
0.319468  0.000142282  0.000129519  0
0.319689  0.000383884  0.000134783  0
0.31991  0.000214345  0.000129283  0
0.32013  0.000306031  0.000130262  0
0.320351  0.000129674  0.000129805  0
0.320572  0.000251367  0.000132009  0
0.320792  4.4443e-05  0.000129121  0
0.321013  0.000164931  0.000128845  0
0.321234  0.000489182  0.000129927  0
0.321454  0.000209301  0.000131874  0
0.321675  0.000211214  0.000129879  0
0.321896  0.000293836  0.000131432  0
0.322116  0.000298289  0.000129112  0
0.322337  0.000417943  0.000129261  0
0.322558  0.000114362  0.000128959  0
0.322778  0.000286964  0.000129791  0
0.322999  0.00033879  0.000133833  0
0.32322  0.000190334  0.000130578  0
0.32344  0.000228765  0.000129507  0
0.323661  0.000332489  0.000129623  0
0.323882  0.00012286  0.000129129  0
0.324102  0.000355889  0.000132951  0
0.324323  9.12816e-05  0.000128911  0
0.324543  4.7345e-05  0.000135708  0
0.324764  0.00016169  0.000134621  0
0.324985  0.000201547  0.00012892  0
0.325205  0.000236765  0.000129738  0
0.325426  6.61453e-05  0.000131641  0
0.325647  0.000289796  0.000129954  0
0.325867  0.000200776  0.000131051  0
0.326088  0.00023094  0.000133087  0
0.326309  0.000337168  0.000129559  0
0.326529  0.000263156  0.000129915  0
0.32675  0.000344258  0.000130885  0
0.326971  0.000178012  0.000130141  0
0.327191  0.000275366  0.000130442  0
0.327412  6.01971e-05  0.000130438  0
0.327633  0.000360769  0.000131158  0
0.327853  0.000201507  0.000128804  0
0.328074  0.00036146  0.0001294  0
0.328295  0.000239629  0.000129552  0
0.328515  0.000208742  0.000130063  0
0.328736  0.000255703  0.000130437  0
0.328957  -3.85214e-06  0.000128981  0
0.329177  0.000178846  0.000129026  0
0.329398  9.23095e-05  0.000129167  0
0.329619  0.000310299  0.000129652  0
0.329839  0.000222709  0.000129832  0
0.33006  8.78526e-05  0.000130135  0
0.330281  0.000380085  0.000129792  0
0.330501  0.000179856  0.000129002  0
0.330722  0.000337558  0.000132372  0
0.330943  1.03105e-05  0.0001322  0
0.331163  0.000140183  0.000128947  0
0.331384  0.000114963  0.000134542  0
0.331605  0.000316762  0.000132227  0
0.331825  -2.17317e-05  0.000128846  0
0.332046  0.000249872  0.00012986  0
0.332267  0.000128327  0.000129848  0
0.332487  9.63866e-06  0.000129908  0
0.332708  0.00023343  0.000131123  0
0.332929  0.000306419  0.000131167  0
0.333149  0.000103609  0.000135034  0
0.33337  0.000240222  0.000133779  0
0.333591  0.000252011  0.000135474  0
0.333811  0.000245072  0.000137926  0
0.334032  0.000338434  0.000140659  0
0.334253  0.00025235  0.000140122  0
0.334473  -0.000195636  0.000142033  0
0.334694  9.62435e-05  0.000145318  0
0.334915  6.40548e-05  0.000144849  0
0.335135  0.000220855  0.000146241  0
0.335356  0.000260286  0.000144715  0
0.335577  0.000289224  0.000145684  0
0.335797  9.05882e-05  0.000146027  0
0.336018  0.000248602  0.000147534  0
0.336239  0.000185334  0.000147155  0
0.336459  0.000353974  0.000150605  0
0.33668  0.000376748  0.000155185  0
0.336901  0.000259952  0.000150413  0
0.337121  0.000534651  0.000154041  0
0.337342  0.000129755  0.000152898  0
0.337563  0.000125907  0.000158902  0
0.337783  0.000335717  0.000152358  0
0.338004  7.84124e-05  0.000148606  0
0.338225  0.000310211  0.000149453  0
0.338445  0.000206672  0.000145418  0
0.338666  0.000102997  0.000144532  0
0.338887  0.000111969  0.000143518  0
0.339107  0.000397706  0.000145271  0
0.339328  0.000364298  0.000144193  0
0.339549  0.000247651  0.000145884  0
0.339769  -4.23349e-05  0.000143504  0
0.33999  0.000252281  0.000143738  0
0.340211  1.95199e-05  0.00014156  0
0.340431  6.53268e-05  0.000144293  0
0.340652  0.000232897  0.000145577  0
0.340873  0.000303389  0.000143215  0
0.341093  -0.000112682  0.000142425  0
0.341314  0.000225746  0.000141054  0
0.341535  0.000240974  0.000140765  0
0.341755  0.000168191  0.00014082  0
0.341976  0.00016143  0.000141076  0
0.342197  0.000283442  0.000143737  0
0.342417  8.65567e-05  0.000141852  0
0.342638  0.000243302  0.000140136  0
0.342858  0.000344216  0.000142625  0
0.343079  3.33158e-05  0.000140961  0
0.3433  0.000319022  0.000141913  0
0.34352  -3.98177e-05  0.000141697  0
0.343741  0.000432773  0.00014674  0
0.343962  0.000167026  0.000140858  0
0.344182  0.000129137  0.000143284  0
0.344403  0.00018073  0.000143896  0
0.344624  0.000268679  0.000144856  0
0.344844  0.000322484  0.000143671  0
0.345065  0.000193725  0.000150612  0
0.345286  -5.41051e-05  0.000141138  0
0.345506  -4.33887e-05  0.000145487  0
0.345727  0.000272883  0.000143717  0
0.345948  0.000509162  0.000143191  0
0.346168  0.0001575  0.000143793  0
0.346389  0.000200115  0.000144966  0
0.34661  -1.30206e-05  0.000144933  0
0.34683  0.000416829  0.000143999  0
0.347051  0.000230552  0.000144066  0
0.347272  9.62329e-05  0.00014505  0
0.347492  0.000301653  0.000145198  0
0.347713  0.000183916  0.000147483  0
0.347934  -0.000107092  0.000145497  0
0.348154  1.07742e-05  0.000144287  0
0.348375  0.000197686  0.000145258  0
0.348596  0.000250709  0.000147588  0
0.348816  0.000452186  0.000146621  0
0.349037  0.000116476  0.000146123  0
0.349258  0.000363473  0.000148479  0
0.349478  0.000160555  0.000145669  0
0.349699  0.000266878  0.000147044  0
0.34992  -9.35609e-05  0.000146283  0
0.35014  0.000122031  0.000151768  0
0.350361  0.00017294  0.000147327  0
0.350582  -5.82023e-05  0.00014965  0
0.350802  0.000304664  0.000147323  0
0.351023  -4.33277e-05  0.000149333  0
0.351244  -1.92819e-05  0.000153279  0
0.351464  0.000337738  0.000148901  0
0.351685  0.000153814  0.000149131  0
0.351906  0.000136553  0.000152979  0
0.352126  3.79701e-05  0.000148643  0
0.352347  0.00046985  0.000150063  0
0.352568  0.000152542  0.000154142  0
0.352788  0.000212177  0.000150131  0
0.353009  -2.97729e-07  0.000150255  0
0.35323  0.000338203  0.000152466  0
0.35345  0.000131564  0.000151877  0
0.353671  0.000301488  0.000154825  0
0.353892  1.94337e-05  0.000151105  0
0.354112  0.000254664  0.000150972  0
0.354333  0.000222393  0.000152792  0
0.354554  0.000169829  0.000152895  0
0.354774  0.000324148  0.000155247  0
0.354995  0.000292188  0.00015507  0
0.355216  0.000360339  0.000154415  0
0.355436  0.000334577  0.000155186  0
0.355657  4.42876e-05  0.000153437  0
0.355878  0.000110425  0.000158072  0
0.356098  0.000234989  0.000159813  0
0.356319  4.93875e-05  0.000154134  0
0.35654  4.08211e-05  0.000154995  0
0.35676  0.000392746  0.000156698  0
0.356981  0.000105633  0.00015691  0
0.357202  -3.44295e-05  0.000156835  0
0.357422  -0.000135638  0.00015991  0
0.357643  0.000152621  0.000156738  0
0.357864  0.000183157  0.000158835  0
0.358084  -0.000121669  0.000156094  0
0.358305  0.000471322  0.000157922  0
0.358526  0.000263986  0.000167093  0
0.358746  7.10353e-05  0.000162271  0
0.358967  7.24233e-05  0.000158619  0
0.359188  0.000260238  0.00015674  0
0.359408  9.71427e-05  0.000156814  0
0.359629  0.000264042  0.000158268  0
0.35985  0.000299823  0.000159246  0
0.36007  0.000348102  0.000160338  0
0.360291  0.000147272  0.000161168  0
0.360512  0.000540636  0.000160063  0
0.360732  0.000225136  0.00015932  0
0.360953  8.51725e-05  0.000161002  0
0.361173  0.000194246  0.000161147  0
0.361394  0.000103489  0.000162917  0
0.361615  0.000235853  0.000165034  0
0.361835  1.29036e-05  0.000164725  0
0.362056  0.000103806  0.000163361  0
0.362277  0.000144902  0.000166181  0
0.362497  -9.24792e-05  0.000164581  0
0.362718  -3.12276e-05  0.000167584  0
0.362939  0.00029143  0.000169194  0
0.363159  0.000232509  0.000164928  0
0.36338  0.000327131  0.000163971  0
0.363601  0.000455866  0.000164967  0
0.363821  0.000270669  0.000165714  0
0.364042  -3.84403e-06  0.000165271  0
0.364263  0.000492833  0.000169346  0
0.364483  0.000230897  0.000167135  0
0.364704  7.66325e-05  0.000165888  0
0.364925  0.00027143  0.000172079  0
0.365145  0.00013509  0.000168811  0
0.365366  0.000203996  0.000169155  0
0.365587  -0.000229778  0.000170546  0
0.365807  -0.00014105  0.000172535  0
0.366028  0.00063096  0.000174929  0
0.366249  0.000463502  0.000172773  0
0.366469  -0.000117202  0.000179344  0
0.36669  0.00047416  0.00018216  0
0.366911  0.000307817  0.000177233  0
0.367131  -0.000269354  0.000177935  0
0.367352  0.000214374  0.000176822  0
0.367573  8.76864e-05  0.00017703  0
0.367793  6.49145e-05  0.000179253  0
0.368014  0.000146478  0.000181012  0
0.368235  -2.70247e-05  0.0001816  0
0.368455  8.40207e-05  0.000185762  0
0.368676  0.000166287  0.000182556  0
0.368897  0.000144499  0.000183795  0
0.369117  0.00037642  0.000186777  0
0.369338  0.000143671  0.000192144  0
0.369559  0.000218894  0.000192337  0
