# Supplementary material for: Molecular flexibility of DNA as a key determinant of RAD51 recruitment
Source: EMBO J. 2020 Jan 14;39(7):e103002. doi: 10.15252/embj.2019103002 (PMC7110135; doi:10.15252/embj.2019103002)
Supplement: Supplementary file 4 — Source Data for Expanded View [file EMBJ-39-e103002-s004.zip › FigureEV2/dA-50_fit.txt]

<X>   <Y>   <dY>
0.0037  0.0151892  0
0.00392066  0.0151743  0
0.00414133  0.0151586  0
0.00436199  0.015142  0
0.00458265  0.0151246  0
0.00480331  0.0151064  0
0.00502398  0.0150874  0
0.00524464  0.0150675  0
0.0054653  0.0150468  0
0.00568596  0.0150253  0
0.00590663  0.015003  0
0.00612729  0.0149799  0
0.00634795  0.0149561  0
0.00656861  0.0149314  0
0.00678928  0.014906  0
0.00700994  0.0148797  0
0.0072306  0.0148528  0
0.00745127  0.014825  0
0.00767193  0.0147965  0
0.00789259  0.0147672  0
0.00811325  0.0147373  0
0.00833392  0.0147065  0
0.00855458  0.0146751  0
0.00877524  0.0146429  0
0.0089959  0.01461  0
0.00921657  0.0145764  0
0.00943723  0.0145422  0
0.00965789  0.0145072  0
0.00987855  0.0144715  0
0.0100992  0.0144352  0
0.0103199  0.0143982  0
0.0105405  0.0143606  0
0.0107612  0.0143223  0
0.0109819  0.0142834  0
0.0112025  0.0142438  0
0.0114232  0.0142036  0
0.0116439  0.0141628  0
0.0118645  0.0141214  0
0.0120852  0.0140794  0
0.0123058  0.0140369  0
0.0125265  0.0139937  0
0.0127472  0.01395  0
0.0129678  0.0139058  0
0.0131885  0.0138609  0
0.0134092  0.0138156  0
0.0136298  0.0137697  0
0.0138505  0.0137233  0
0.0140711  0.0136764  0
0.0142918  0.013629  0
0.0145125  0.0135811  0
0.0147331  0.0135328  0
0.0149538  0.0134839  0
0.0151745  0.0134346  0
0.0153951  0.0133849  0
0.0156158  0.0133347  0
0.0158364  0.0132841  0
0.0160571  0.0132331  0
0.0162778  0.0131816  0
0.0164984  0.0131298  0
0.0167191  0.0130776  0
0.0169398  0.013025  0
0.0171604  0.012972  0
0.0173811  0.0129187  0
0.0176017  0.0128651  0
0.0178224  0.0128111  0
0.0180431  0.0127567  0
0.0182637  0.0127021  0
0.0184844  0.0126471  0
0.0187051  0.0125919  0
0.0189257  0.0125364  0
0.0191464  0.0124805  0
0.019367  0.0124245  0
0.0195877  0.0123681  0
0.0198084  0.0123116  0
0.020029  0.0122547  0
0.0202497  0.0121977  0
0.0204704  0.0121404  0
0.020691  0.012083  0
0.0209117  0.0120253  0
0.0211323  0.0119675  0
0.021353  0.0119094  0
0.0215737  0.0118512  0
0.0217943  0.0117929  0
0.022015  0.0117344  0
0.0222357  0.0116757  0
0.0224563  0.0116169  0
0.022677  0.011558  0
0.0228977  0.011499  0
0.0231183  0.0114399  0
0.023339  0.0113807  0
0.0235596  0.0113213  0
0.0237803  0.011262  0
0.024001  0.0112025  0
0.0242216  0.011143  0
0.0244423  0.0110834  0
0.024663  0.0110238  0
0.0248836  0.0109641  0
0.0251043  0.0109045  0
0.0253249  0.0108448  0
0.0255456  0.0107851  0
0.0257663  0.0107253  0
0.0259869  0.0106656  0
0.0262076  0.0106059  0
0.0264283  0.0105462  0
0.0266489  0.0104866  0
0.0268696  0.010427  0
0.0270902  0.0103674  0
0.0273109  0.0103078  0
0.0275316  0.0102483  0
0.0277522  0.0101889  0
0.0279729  0.0101296  0
0.0281936  0.0100703  0
0.0284142  0.0100111  0
0.0286349  0.00995199  0
0.0288555  0.00989298  0
0.0290762  0.00983407  0
0.0292969  0.00977526  0
0.0295175  0.00971657  0
0.0297382  0.00965799  0
0.0299589  0.00959954  0
0.0301795  0.00954122  0
0.0304002  0.00948303  0
0.0306208  0.00942499  0
0.0308415  0.00936709  0
0.0310622  0.00930934  0
0.0312828  0.00925175  0
0.0315035  0.00919432  0
0.0317242  0.00913705  0
0.0319448  0.00907996  0
0.0321655  0.00902304  0
0.0323861  0.0089663  0
0.0326068  0.00890975  0
0.0328275  0.00885338  0
0.0330481  0.00879721  0
0.0332688  0.00874124  0
0.0334895  0.00868546  0
0.0337101  0.00862923  0
0.0339308  0.00857214  0
0.0341514  0.0085143  0
0.0343721  0.00845585  0
0.0345928  0.0083969  0
0.0348134  0.00833755  0
0.0350341  0.00827789  0
0.0352548  0.00821802  0
0.0354754  0.00815801  0
0.0356961  0.00809794  0
0.0359167  0.00803786  0
0.0361374  0.00797785  0
0.0363581  0.00791795  0
0.0365787  0.00785822  0
0.0367994  0.0077987  0
0.0370201  0.00773943  0
0.0372407  0.00768045  0
0.0374614  0.0076218  0
0.037682  0.00756349  0
0.0379027  0.00750557  0
0.0381234  0.00744805  0
0.038344  0.00739095  0
0.0385647  0.00733431  0
0.0387854  0.00727812  0
0.039006  0.00722241  0
0.0392267  0.0071672  0
0.0394473  0.00711248  0
0.039668  0.00705828  0
0.0398887  0.00700459  0
0.0401093  0.00695144  0
0.04033  0.00689882  0
0.0405507  0.00684673  0
0.0407713  0.00679519  0
0.040992  0.00674419  0
0.0412127  0.00669373  0
0.0414333  0.00664383  0
0.041654  0.00659447  0
0.0418746  0.00654565  0
0.0420953  0.00649739  0
0.042316  0.00644966  0
0.0425366  0.00640248  0
0.0427573  0.00635584  0
0.042978  0.00630973  0
0.0431986  0.00626416  0
0.0434193  0.00621911  0
0.0436399  0.00617459  0
0.0438606  0.00613059  0
0.0440813  0.00608711  0
0.0443019  0.00604414  0
0.0445226  0.00600167  0
0.0447433  0.00595971  0
0.0449639  0.00591824  0
0.0451846  0.00587727  0
0.0454052  0.00583678  0
0.0456259  0.00579677  0
0.0458466  0.00575723  0
0.0460672  0.00571816  0
0.0462879  0.00567956  0
0.0465086  0.00564141  0
0.0467292  0.00560372  0
0.0469499  0.00556646  0
0.0471705  0.00552965  0
0.0473912  0.00549327  0
0.0476119  0.00545732  0
0.0478325  0.00542179  0
0.0480532  0.00538668  0
0.0482739  0.00535198  0
0.0484945  0.00531768  0
0.0487152  0.00528378  0
0.0489358  0.00525027  0
0.0491565  0.00521715  0
0.0493772  0.00518442  0
0.0495978  0.00515205  0
0.0498185  0.00512006  0
0.0500392  0.00508844  0
0.0502598  0.00505717  0
0.0504805  0.00502626  0
0.0507011  0.0049957  0
0.0509218  0.00496548  0
0.0511425  0.0049356  0
0.0513631  0.00490605  0
0.0515838  0.00487684  0
0.0518045  0.00484795  0
0.0520251  0.00481937  0
0.0522458  0.00479111  0
0.0524664  0.00476316  0
0.0526871  0.00473552  0
0.0529078  0.00470817  0
0.0531284  0.00468112  0
0.0533491  0.00465437  0
0.0535698  0.00462789  0
0.0537904  0.00460171  0
0.0540111  0.00457579  0
0.0542317  0.00455016  0
0.0544524  0.00452479  0
0.0546731  0.00449969  0
0.0548937  0.00447485  0
0.0551144  0.00445027  0
0.0553351  0.00442594  0
0.0555557  0.00440187  0
0.0557764  0.00437804  0
0.055997  0.00435445  0
0.0562177  0.0043311  0
0.0564384  0.00430799  0
0.056659  0.00428511  0
0.0568797  0.00426245  0
0.0571004  0.00424003  0
0.057321  0.00421782  0
0.0575417  0.00419584  0
0.0577623  0.00417407  0
0.057983  0.00415251  0
0.0582037  0.00413116  0
0.0584243  0.00411002  0
0.058645  0.00408908  0
0.0588657  0.00406834  0
0.0590863  0.00404779  0
0.059307  0.00402745  0
0.0595277  0.00400729  0
0.0597483  0.00398732  0
0.059969  0.00396754  0
0.0601896  0.00394795  0
0.0604103  0.00392853  0
0.060631  0.00390929  0
0.0608516  0.00389023  0
0.0610723  0.00387134  0
0.061293  0.00385262  0
0.0615136  0.00383407  0
0.0617343  0.00381569  0
0.0619549  0.00379747  0
0.0621756  0.00377941  0
0.0623963  0.00376152  0
0.0626169  0.00374377  0
0.0628376  0.00372619  0
0.0630583  0.00370876  0
0.0632789  0.00369147  0
0.0634996  0.00367434  0
0.0637202  0.00365735  0
0.0639409  0.00364051  0
0.0641616  0.00362381  0
0.0643822  0.00360726  0
0.0646029  0.00359084  0
0.0648236  0.00357456  0
0.0650442  0.00355841  0
0.0652649  0.0035424  0
0.0654855  0.00352652  0
0.0657062  0.00351077  0
0.0659269  0.00349515  0
0.0661475  0.00347965  0
0.0663682  0.00346428  0
0.0665889  0.00344903  0
0.0668095  0.00343391  0
0.0670302  0.00341891  0
0.0672508  0.00340402  0
0.0674715  0.00338925  0
0.0676922  0.0033746  0
0.0679128  0.00336006  0
0.0681335  0.00334564  0
0.0683542  0.00333132  0
0.0685748  0.00331712  0
0.0687955  0.00330303  0
0.0690161  0.00328904  0
0.0692368  0.00327516  0
0.0694575  0.00326138  0
0.0696781  0.00324771  0
0.0698988  0.00323414  0
0.0701195  0.00322067  0
0.0703401  0.0032073  0
0.0705608  0.00319403  0
0.0707814  0.00318086  0
0.0710021  0.00316778  0
0.0712228  0.0031548  0
0.0714434  0.00314191  0
0.0716641  0.00312912  0
0.0718848  0.00311641  0
0.0721054  0.0031038  0
0.0723261  0.00309128  0
0.0725467  0.00307884  0
0.0727674  0.0030665  0
0.0729881  0.00305424  0
0.0732087  0.00304206  0
0.0734294  0.00302997  0
0.0736501  0.00301796  0
0.0738707  0.00300604  0
0.0740914  0.0029942  0
0.074312  0.00298244  0
0.0745327  0.00297076  0
0.0747534  0.00295916  0
0.074974  0.00294763  0
0.0751947  0.00293619  0
0.0754154  0.00292482  0
0.075636  0.00291352  0
0.0758567  0.0029023  0
0.0760773  0.00289116  0
0.076298  0.00288008  0
0.0765187  0.00286908  0
0.0767393  0.00285815  0
0.07696  0.0028473  0
0.0771807  0.00283651  0
0.0774013  0.00282579  0
0.077622  0.00281514  0
0.0778427  0.00280456  0
0.0780633  0.00279404  0
0.078284  0.00278359  0
0.0785046  0.00277321  0
0.0787253  0.00276289  0
0.078946  0.00275264  0
0.0791666  0.00274245  0
0.0793873  0.00273232  0
0.079608  0.00272226  0
0.0798286  0.00271226  0
0.0800493  0.00270232  0
0.0802699  0.00269244  0
0.0804906  0.00268262  0
0.0807113  0.00267285  0
0.0809319  0.00266315  0
0.0811526  0.00265351  0
0.0813733  0.00264392  0
0.0815939  0.00263439  0
0.0818146  0.00262492  0
0.0820352  0.0026155  0
0.0822559  0.00260614  0
0.0824766  0.00259683  0
0.0826972  0.00258757  0
0.0829179  0.00257837  0
0.0831386  0.00256923  0
0.0833592  0.00256013  0
0.0835799  0.00255109  0
0.0838005  0.0025421  0
0.0840212  0.00253316  0
0.0842419  0.00252427  0
0.0844625  0.00251544  0
0.0846832  0.00250665  0
0.0849039  0.00249791  0
0.0851245  0.00248922  0
0.0853452  0.00248058  0
0.0855658  0.00247198  0
0.0857865  0.00246344  0
0.0860072  0.00245494  0
0.0862278  0.00244648  0
0.0864485  0.00243808  0
0.0866692  0.00242972  0
0.0868898  0.0024214  0
0.0871105  0.00241313  0
0.0873311  0.0024049  0
0.0875518  0.00239672  0
0.0877725  0.00238858  0
0.0879931  0.00238049  0
0.0882138  0.00237244  0
0.0884345  0.00236443  0
0.0886551  0.00235646  0
0.0888758  0.00234854  0
0.0890964  0.00234065  0
0.0893171  0.00233281  0
0.0895378  0.00232501  0
0.0897584  0.00231725  0
0.0899791  0.00230952  0
0.0901998  0.00230184  0
0.0904204  0.0022942  0
0.0906411  0.0022866  0
0.0908617  0.00227903  0
0.0910824  0.00227151  0
0.0913031  0.00226402  0
0.0915237  0.00225657  0
0.0917444  0.00224915  0
0.0919651  0.00224178  0
0.0921857  0.00223444  0
0.0924064  0.00222713  0
0.092627  0.00221987  0
0.0928477  0.00221264  0
0.0930684  0.00220544  0
0.093289  0.00219828  0
0.0935097  0.00219116  0
0.0937304  0.00218406  0
0.093951  0.00217701  0
0.0941717  0.00216999  0
0.0943923  0.002163  0
0.094613  0.00215604  0
0.0948337  0.00214912  0
0.0950543  0.00214223  0
0.095275  0.00213538  0
0.0954957  0.00212856  0
0.0957163  0.00212177  0
0.095937  0.00211501  0
0.0961577  0.00210828  0
0.0963783  0.00210159  0
0.096599  0.00209492  0
0.0968196  0.00208829  0
0.0970403  0.00208169  0
0.097261  0.00207511  0
0.0974816  0.00206857  0
0.0977023  0.00206206  0
0.097923  0.00205558  0
0.0981436  0.00204913  0
0.0983643  0.00204271  0
0.0985849  0.00203631  0
0.0988056  0.00202995  0
0.0990263  0.00202361  0
0.0992469  0.00201731  0
0.0994676  0.00201103  0
0.0996883  0.00200478  0
0.0999089  0.00199855  0
0.10013  0.00199236  0
0.10035  0.00198619  0
0.100571  0.00198005  0
0.100792  0.00197394  0
0.101012  0.00196785  0
0.101233  0.00196179  0
0.101454  0.00195576  0
0.101674  0.00194975  0
0.101895  0.00194377  0
0.102116  0.00193781  0
0.102336  0.00193189  0
0.102557  0.00192598  0
0.102778  0.0019201  0
0.102998  0.00191425  0
0.103219  0.00190842  0
0.10344  0.00190262  0
0.10366  0.00189684  0
0.103881  0.00189108  0
0.104102  0.00188535  0
0.104322  0.00187965  0
0.104543  0.00187397  0
0.104763  0.00186831  0
0.104984  0.00186267  0
0.105205  0.00185706  0
0.105425  0.00185147  0
0.105646  0.00184591  0
0.105867  0.00184037  0
0.106087  0.00183485  0
0.106308  0.00182935  0
0.106529  0.00182388  0
0.106749  0.00181842  0
0.10697  0.00181299  0
0.107191  0.00180759  0
0.107411  0.0018022  0
0.107632  0.00179684  0
0.107853  0.0017915  0
0.108073  0.00178617  0
0.108294  0.00178087  0
0.108515  0.0017756  0
0.108735  0.00177034  0
0.108956  0.0017651  0
0.109177  0.00175989  0
0.109397  0.00175469  0
0.109618  0.00174952  0
0.109839  0.00174436  0
0.110059  0.00173923  0
0.11028  0.00173411  0
0.110501  0.00172902  0
0.110721  0.00172395  0
0.110942  0.00171889  0
0.111163  0.00171386  0
0.111383  0.00170884  0
0.111604  0.00170385  0
0.111825  0.00169887  0
0.112045  0.00169391  0
0.112266  0.00168897  0
0.112487  0.00168405  0
0.112707  0.00167915  0
0.112928  0.00167427  0
0.113149  0.0016694  0
0.113369  0.00166456  0
0.11359  0.00165973  0
0.113811  0.00165492  0
0.114031  0.00165013  0
0.114252  0.00164535  0
0.114473  0.0016406  0
0.114693  0.00163586  0
0.114914  0.00163114  0
0.115135  0.00162644  0
0.115355  0.00162175  0
0.115576  0.00161708  0
0.115797  0.00161243  0
0.116017  0.0016078  0
0.116238  0.00160318  0
0.116459  0.00159858  0
0.116679  0.00159399  0
0.1169  0.00158943  0
0.117121  0.00158488  0
0.117341  0.00158034  0
0.117562  0.00157582  0
0.117783  0.00157132  0
0.118003  0.00156684  0
0.118224  0.00156237  0
0.118445  0.00155791  0
0.118665  0.00155347  0
0.118886  0.00154905  0
0.119107  0.00154465  0
0.119327  0.00154026  0
0.119548  0.00153588  0
0.119769  0.00153152  0
0.119989  0.00152718  0
0.12021  0.00152285  0
0.120431  0.00151853  0
0.120651  0.00151423  0
0.120872  0.00150995  0
0.121093  0.00150568  0
0.121313  0.00150143  0
0.121534  0.00149719  0
0.121755  0.00149296  0
0.121975  0.00148875  0
0.122196  0.00148456  0
0.122417  0.00148037  0
0.122637  0.00147621  0
0.122858  0.00147205  0
0.123078  0.00146791  0
0.123299  0.00146379  0
0.12352  0.00145968  0
0.12374  0.00145558  0
0.123961  0.0014515  0
0.124182  0.00144743  0
0.124402  0.00144337  0
0.124623  0.00143933  0
0.124844  0.0014353  0
0.125064  0.00143129  0
0.125285  0.00142728  0
0.125506  0.0014233  0
0.125726  0.00141932  0
0.125947  0.00141536  0
0.126168  0.00141141  0
0.126388  0.00140747  0
0.126609  0.00140355  0
0.12683  0.00139964  0
0.12705  0.00139574  0
0.127271  0.00139186  0
0.127492  0.00138799  0
0.127712  0.00138413  0
0.127933  0.00138028  0
0.128154  0.00137644  0
0.128374  0.00137262  0
0.128595  0.00136881  0
0.128816  0.00136502  0
0.129036  0.00136123  0
0.129257  0.00135746  0
0.129478  0.0013537  0
0.129698  0.00134995  0
0.129919  0.00134621  0
0.13014  0.00134249  0
0.13036  0.00133877  0
0.130581  0.00133507  0
0.130802  0.00133138  0
0.131022  0.0013277  0
0.131243  0.00132404  0
0.131464  0.00132038  0
0.131684  0.00131674  0
0.131905  0.0013131  0
0.132126  0.00130948  0
0.132346  0.00130587  0
0.132567  0.00130228  0
0.132788  0.00129869  0
0.133008  0.00129511  0
0.133229  0.00129155  0
0.13345  0.00128799  0
0.13367  0.00128445  0
0.133891  0.00128092  0
0.134112  0.0012774  0
0.134332  0.00127389  0
0.134553  0.00127039  0
0.134774  0.0012669  0
0.134994  0.00126342  0
0.135215  0.00125995  0
0.135436  0.00125649  0
0.135656  0.00125305  0
0.135877  0.00124961  0
0.136098  0.00124619  0
0.136318  0.00124277  0
0.136539  0.00123936  0
0.13676  0.00123597  0
0.13698  0.00123258  0
0.137201  0.00122921  0
0.137422  0.00122584  0
0.137642  0.00122249  0
0.137863  0.00121914  0
0.138084  0.00121581  0
0.138304  0.00121248  0
0.138525  0.00120917  0
0.138746  0.00120586  0
0.138966  0.00120257  0
0.139187  0.00119928  0
0.139408  0.00119601  0
0.139628  0.00119274  0
0.139849  0.00118948  0
0.14007  0.00118624  0
0.14029  0.001183  0
0.140511  0.00117977  0
0.140732  0.00117655  0
0.140952  0.00117334  0
0.141173  0.00117014  0
0.141393  0.00116695  0
0.141614  0.00116376  0
0.141835  0.00116059  0
0.142055  0.00115743  0
0.142276  0.00115427  0
0.142497  0.00115113  0
0.142717  0.00114799  0
0.142938  0.00114486  0
0.143159  0.00114174  0
0.143379  0.00113863  0
0.1436  0.00113553  0
0.143821  0.00113244  0
0.144041  0.00112936  0
0.144262  0.00112628  0
0.144483  0.00112321  0
0.144703  0.00112016  0
0.144924  0.00111711  0
0.145145  0.00111407  0
0.145365  0.00111103  0
0.145586  0.00110801  0
0.145807  0.001105  0
0.146027  0.00110199  0
0.146248  0.00109899  0
0.146469  0.001096  0
0.146689  0.00109302  0
0.14691  0.00109005  0
0.147131  0.00108708  0
0.147351  0.00108412  0
0.147572  0.00108117  0
0.147793  0.00107823  0
0.148013  0.0010753  0
0.148234  0.00107238  0
0.148455  0.00106946  0
0.148675  0.00106655  0
0.148896  0.00106365  0
0.149117  0.00106076  0
0.149337  0.00105787  0
0.149558  0.00105499  0
0.149779  0.00105212  0
0.149999  0.00104926  0
0.15022  0.00104641  0
0.150441  0.00104356  0
0.150661  0.00104072  0
0.150882  0.00103789  0
0.151103  0.00103507  0
0.151323  0.00103225  0
0.151544  0.00102945  0
0.151765  0.00102665  0
0.151985  0.00102385  0
0.152206  0.00102107  0
0.152427  0.00101829  0
0.152647  0.00101552  0
0.152868  0.00101275  0
0.153089  0.00101  0
0.153309  0.00100725  0
0.15353  0.00100451  0
0.153751  0.00100177  0
0.153971  0.000999045  0
0.154192  0.000996325  0
0.154413  0.000993612  0
0.154633  0.000990906  0
0.154854  0.000988208  0
0.155075  0.000985516  0
0.155295  0.000982831  0
0.155516  0.000980153  0
0.155737  0.000977483  0
0.155957  0.000974819  0
0.156178  0.000972162  0
0.156399  0.000969512  0
0.156619  0.000966869  0
0.15684  0.000964232  0
0.157061  0.000961603  0
0.157281  0.00095898  0
0.157502  0.000956364  0
0.157723  0.000953754  0
0.157943  0.000951152  0
0.158164  0.000948556  0
0.158385  0.000945966  0
0.158605  0.000943384  0
0.158826  0.000940808  0
0.159047  0.000938238  0
0.159267  0.000935675  0
0.159488  0.000933118  0
0.159708  0.000930568  0
0.159929  0.000928024  0
0.16015  0.000925487  0
0.16037  0.000922956  0
0.160591  0.000920432  0
0.160812  0.000917914  0
0.161032  0.000915402  0
0.161253  0.000912897  0
0.161474  0.000910397  0
0.161694  0.000907905  0
0.161915  0.000905418  0
0.162136  0.000902937  0
0.162356  0.000900463  0
0.162577  0.000897995  0
0.162798  0.000895533  0
0.163018  0.000893077  0
0.163239  0.000890627  0
0.16346  0.000888183  0
0.16368  0.000885746  0
0.163901  0.000883314  0
0.164122  0.000880888  0
0.164342  0.000878469  0
0.164563  0.000876055  0
0.164784  0.000873647  0
0.165004  0.000871245  0
0.165225  0.000868849  0
0.165446  0.000866459  0
0.165666  0.000864074  0
0.165887  0.000861696  0
0.166108  0.000859323  0
0.166328  0.000856956  0
0.166549  0.000854595  0
0.16677  0.000852239  0
0.16699  0.00084989  0
0.167211  0.000847546  0
0.167432  0.000845207  0
0.167652  0.000842874  0
0.167873  0.000840547  0
0.168094  0.000838226  0
0.168314  0.00083591  0
0.168535  0.000833599  0
0.168756  0.000831295  0
0.168976  0.000828995  0
0.169197  0.000826701  0
0.169418  0.000824413  0
0.169638  0.00082213  0
0.169859  0.000819853  0
0.17008  0.000817581  0
0.1703  0.000815314  0
0.170521  0.000813053  0
0.170742  0.000810797  0
0.170962  0.000808547  0
0.171183  0.000806301  0
0.171404  0.000804062  0
0.171624  0.000801827  0
0.171845  0.000799598  0
0.172066  0.000797374  0
0.172286  0.000795155  0
0.172507  0.000792941  0
0.172728  0.000790733  0
0.172948  0.000788529  0
0.173169  0.000786331  0
0.17339  0.000784138  0
0.17361  0.000781951  0
0.173831  0.000779768  0
0.174052  0.00077759  0
0.174272  0.000775418  0
0.174493  0.00077325  0
0.174714  0.000771088  0
0.174934  0.00076893  0
0.175155  0.000766778  0
0.175376  0.00076463  0
0.175596  0.000762488  0
0.175817  0.00076035  0
0.176038  0.000758218  0
0.176258  0.00075609  0
0.176479  0.000753967  0
0.1767  0.000751849  0
0.17692  0.000749736  0
0.177141  0.000747628  0
0.177362  0.000745524  0
0.177582  0.000743426  0
0.177803  0.000741332  0
0.178023  0.000739243  0
0.178244  0.000737159  0
0.178465  0.000735079  0
0.178685  0.000733004  0
0.178906  0.000730934  0
0.179127  0.000728869  0
0.179347  0.000726808  0
0.179568  0.000724752  0
0.179789  0.000722701  0
0.180009  0.000720654  0
0.18023  0.000718612  0
0.180451  0.000716575  0
0.180671  0.000714542  0
0.180892  0.000712514  0
0.181113  0.00071049  0
0.181333  0.000708471  0
0.181554  0.000706456  0
0.181775  0.000704446  0
0.181995  0.00070244  0
0.182216  0.000700439  0
0.182437  0.000698442  0
0.182657  0.00069645  0
0.182878  0.000694462  0
0.183099  0.000692479  0
0.183319  0.0006905  0
0.18354  0.000688525  0
0.183761  0.000686555  0
0.183981  0.000684589  0
0.184202  0.000682628  0
0.184423  0.000680671  0
0.184643  0.000678718  0
0.184864  0.00067677  0
0.185085  0.000674826  0
0.185305  0.000672886  0
0.185526  0.00067095  0
0.185747  0.000669019  0
0.185967  0.000667092  0
0.186188  0.000665169  0
0.186409  0.00066325  0
0.186629  0.000661336  0
0.18685  0.000659426  0
0.187071  0.00065752  0
0.187291  0.000655618  0
0.187512  0.00065372  0
0.187733  0.000651827  0
0.187953  0.000649937  0
0.188174  0.000648052  0
0.188395  0.00064617  0
0.188615  0.000644293  0
0.188836  0.00064242  0
0.189057  0.000640551  0
0.189277  0.000638686  0
0.189498  0.000636825  0
0.189719  0.000634969  0
0.189939  0.000633116  0
0.19016  0.000631267  0
0.190381  0.000629422  0
0.190601  0.000627581  0
0.190822  0.000625744  0
0.191043  0.000623911  0
0.191263  0.000622082  0
0.191484  0.000620257  0
0.191705  0.000618436  0
0.191925  0.000616618  0
0.192146  0.000614805  0
0.192367  0.000612995  0
0.192587  0.00061119  0
0.192808  0.000609388  0
0.193029  0.00060759  0
0.193249  0.000605796  0
0.19347  0.000604006  0
0.193691  0.000602219  0
0.193911  0.000600436  0
0.194132  0.000598657  0
0.194353  0.000596882  0
0.194573  0.000595111  0
0.194794  0.000593343  0
0.195015  0.000591579  0
0.195235  0.000589819  0
0.195456  0.000588063  0
0.195677  0.00058631  0
0.195897  0.000584561  0
0.196118  0.000582816  0
0.196338  0.000581074  0
0.196559  0.000579336  0
0.19678  0.000577602  0
0.197  0.000575871  0
0.197221  0.000574144  0
0.197442  0.000572421  0
0.197662  0.000570701  0
0.197883  0.000568985  0
0.198104  0.000567272  0
0.198324  0.000565563  0
0.198545  0.000563858  0
0.198766  0.000562156  0
0.198986  0.000560457  0
0.199207  0.000558763  0
0.199428  0.000557071  0
0.199648  0.000555384  0
0.199869  0.000553699  0
0.20009  0.000552019  0
0.20031  0.000550341  0
0.200531  0.000548668  0
0.200752  0.000546997  0
0.200972  0.000545331  0
0.201193  0.000543667  0
0.201414  0.000542007  0
0.201634  0.000540351  0
0.201855  0.000538698  0
0.202076  0.000537048  0
0.202296  0.000535402  0
0.202517  0.000533759  0
0.202738  0.000532119  0
0.202958  0.000530483  0
0.203179  0.00052885  0
0.2034  0.000527221  0
0.20362  0.000525595  0
0.203841  0.000523972  0
0.204062  0.000522353  0
0.204282  0.000520736  0
0.204503  0.000519124  0
0.204724  0.000517514  0
0.204944  0.000515908  0
0.205165  0.000514305  0
0.205386  0.000512705  0
0.205606  0.000511109  0
0.205827  0.000509516  0
0.206048  0.000507926  0
0.206268  0.000506339  0
0.206489  0.000504756  0
0.20671  0.000503176  0
0.20693  0.000501599  0
0.207151  0.000500025  0
0.207372  0.000498454  0
0.207592  0.000496887  0
0.207813  0.000495323  0
0.208034  0.000493762  0
0.208254  0.000492204  0
0.208475  0.000490649  0
0.208696  0.000489097  0
0.208916  0.000487549  0
0.209137  0.000486003  0
0.209358  0.000484461  0
0.209578  0.000482922  0
0.209799  0.000481386  0
0.21002  0.000479853  0
0.21024  0.000478323  0
0.210461  0.000476796  0
0.210682  0.000475272  0
0.210902  0.000473752  0
0.211123  0.000472234  0
0.211344  0.000470719  0
0.211564  0.000469208  0
0.211785  0.000467699  0
0.212006  0.000466194  0
0.212226  0.000464691  0
0.212447  0.000463192  0
0.212668  0.000461695  0
0.212888  0.000460202  0
0.213109  0.000458711  0
0.21333  0.000457224  0
0.21355  0.000455739  0
0.213771  0.000454257  0
0.213992  0.000452778  0
0.214212  0.000451303  0
0.214433  0.00044983  0
0.214653  0.00044836  0
0.214874  0.000446893  0
0.215095  0.000445429  0
0.215315  0.000443968  0
0.215536  0.000442509  0
0.215757  0.000441054  0
0.215977  0.000439601  0
0.216198  0.000438152  0
0.216419  0.000436705  0
0.216639  0.000435261  0
0.21686  0.00043382  0
0.217081  0.000432382  0
0.217301  0.000430946  0
0.217522  0.000429514  0
0.217743  0.000428084  0
0.217963  0.000426657  0
0.218184  0.000425233  0
0.218405  0.000423812  0
0.218625  0.000422393  0
0.218846  0.000420977  0
0.219067  0.000419564  0
0.219287  0.000418154  0
0.219508  0.000416747  0
0.219729  0.000415342  0
0.219949  0.00041394  0
0.22017  0.000412541  0
0.220391  0.000411144  0
0.220611  0.000409751  0
0.220832  0.00040836  0
0.221053  0.000406971  0
0.221273  0.000405586  0
0.221494  0.000404203  0
0.221715  0.000402823  0
0.221935  0.000401445  0
0.222156  0.000400071  0
0.222377  0.000398698  0
0.222597  0.000397329  0
0.222818  0.000395962  0
0.223039  0.000394598  0
0.223259  0.000393237  0
0.22348  0.000391878  0
0.223701  0.000390522  0
0.223921  0.000389168  0
0.224142  0.000387817  0
0.224363  0.000386469  0
0.224583  0.000385123  0
0.224804  0.00038378  0
0.225025  0.00038244  0
0.225245  0.000381102  0
0.225466  0.000379767  0
0.225687  0.000378434  0
0.225907  0.000377104  0
0.226128  0.000375776  0
0.226349  0.000374451  0
0.226569  0.000373129  0
0.22679  0.000371809  0
0.227011  0.000370492  0
0.227231  0.000369177  0
0.227452  0.000367865  0
0.227673  0.000366555  0
0.227893  0.000365248  0
0.228114  0.000363943  0
0.228335  0.000362641  0
0.228555  0.000361341  0
0.228776  0.000360044  0
0.228997  0.000358749  0
0.229217  0.000357457  0
0.229438  0.000356167  0
0.229659  0.00035488  0
0.229879  0.000353595  0
0.2301  0.000352313  0
0.230321  0.000351033  0
0.230541  0.000349756  0
0.230762  0.000348481  0
0.230983  0.000347208  0
0.231203  0.000345938  0
0.231424  0.00034467  0
0.231645  0.000343405  0
0.231865  0.000342142  0
0.232086  0.000340882  0
0.232307  0.000339624  0
0.232527  0.000338368  0
0.232748  0.000337115  0
0.232968  0.000335864  0
0.233189  0.000334616  0
0.23341  0.00033337  0
0.23363  0.000332126  0
0.233851  0.000330885  0
0.234072  0.000329646  0
0.234292  0.00032841  0
0.234513  0.000327175  0
0.234734  0.000325943  0
0.234954  0.000324714  0
0.235175  0.000323487  0
0.235396  0.000322262  0
0.235616  0.000321039  0
0.235837  0.000319819  0
0.236058  0.000318601  0
0.236278  0.000317386  0
0.236499  0.000316172  0
0.23672  0.000314961  0
0.23694  0.000313753  0
0.237161  0.000312546  0
0.237382  0.000311342  0
0.237602  0.00031014  0
0.237823  0.000308941  0
0.238044  0.000307743  0
0.238264  0.000306548  0
0.238485  0.000305356  0
0.238706  0.000304165  0
0.238926  0.000302977  0
0.239147  0.000301791  0
0.239368  0.000300607  0
0.239588  0.000299426  0
0.239809  0.000298246  0
0.24003  0.000297069  0
0.24025  0.000295894  0
0.240471  0.000294722  0
0.240692  0.000293551  0
0.240912  0.000292383  0
0.241133  0.000291217  0
0.241354  0.000290053  0
0.241574  0.000288891  0
0.241795  0.000287732  0
0.242016  0.000286575  0
0.242236  0.00028542  0
0.242457  0.000284267  0
0.242678  0.000283116  0
0.242898  0.000281967  0
0.243119  0.000280821  0
0.24334  0.000279677  0
0.24356  0.000278535  0
0.243781  0.000277395  0
0.244002  0.000276257  0
0.244222  0.000275121  0
0.244443  0.000273987  0
0.244664  0.000272856  0
0.244884  0.000271727  0
0.245105  0.000270599  0
0.245326  0.000269474  0
0.245546  0.000268351  0
0.245767  0.00026723  0
0.245988  0.000266112  0
0.246208  0.000264995  0
0.246429  0.00026388  0
0.24665  0.000262768  0
0.24687  0.000261657  0
0.247091  0.000260549  0
0.247312  0.000259443  0
0.247532  0.000258339  0
0.247753  0.000257237  0
0.247974  0.000256136  0
0.248194  0.000255038  0
0.248415  0.000253942  0
0.248636  0.000252849  0
0.248856  0.000251757  0
0.249077  0.000250667  0
0.249298  0.000249579  0
0.249518  0.000248493  0
0.249739  0.000247409  0
0.24996  0.000246328  0
0.25018  0.000245248  0
0.250401  0.00024417  0
0.250622  0.000243095  0
0.250842  0.000242021  0
0.251063  0.000240949  0
0.251283  0.00023988  0
0.251504  0.000238812  0
0.251725  0.000237746  0
0.251945  0.000236683  0
0.252166  0.000235621  0
0.252387  0.000234561  0
0.252607  0.000233503  0
0.252828  0.000232447  0
0.253049  0.000231394  0
0.253269  0.000230342  0
0.25349  0.000229292  0
0.253711  0.000228244  0
0.253931  0.000227198  0
0.254152  0.000226154  0
0.254373  0.000225112  0
0.254593  0.000224071  0
0.254814  0.000223033  0
0.255035  0.000221997  0
0.255255  0.000220962  0
0.255476  0.00021993  0
0.255697  0.000218899  0
0.255917  0.000217871  0
0.256138  0.000216844  0
0.256359  0.000215819  0
0.256579  0.000214796  0
0.2568  0.000213775  0
0.257021  0.000212756  0
0.257241  0.000211739  0
0.257462  0.000210723  0
0.257683  0.00020971  0
0.257903  0.000208698  0
0.258124  0.000207689  0
0.258345  0.000206681  0
0.258565  0.000205675  0
0.258786  0.000204671  0
0.259007  0.000203668  0
0.259227  0.000202668  0
0.259448  0.00020167  0
0.259669  0.000200673  0
0.259889  0.000199678  0
0.26011  0.000198685  0
0.260331  0.000197694  0
0.260551  0.000196705  0
0.260772  0.000195717  0
0.260993  0.000194731  0
0.261213  0.000193748  0
0.261434  0.000192766  0
0.261655  0.000191785  0
0.261875  0.000190807  0
0.262096  0.00018983  0
0.262317  0.000188856  0
0.262537  0.000187883  0
0.262758  0.000186912  0
0.262979  0.000185942  0
0.263199  0.000184975  0
0.26342  0.000184009  0
0.263641  0.000183045  0
0.263861  0.000182083  0
0.264082  0.000181122  0
0.264303  0.000180164  0
0.264523  0.000179207  0
0.264744  0.000178252  0
0.264965  0.000177299  0
0.265185  0.000176347  0
0.265406  0.000175397  0
0.265627  0.000174449  0
0.265847  0.000173503  0
0.266068  0.000172558  0
0.266289  0.000171616  0
0.266509  0.000170675  0
0.26673  0.000169735  0
0.266951  0.000168798  0
0.267171  0.000167862  0
0.267392  0.000166928  0
0.267613  0.000165995  0
0.267833  0.000165065  0
0.268054  0.000164136  0
0.268275  0.000163209  0
0.268495  0.000162283  0
0.268716  0.000161359  0
0.268937  0.000160437  0
0.269157  0.000159517  0
0.269378  0.000158598  0
0.269598  0.000157681  0
0.269819  0.000156766  0
