# Supplementary material for: Molecular flexibility of DNA as a key determinant of RAD51 recruitment
Source: EMBO J. 2020 Jan 14;39(7):e103002. doi: 10.15252/embj.2019103002 (PMC7110135; doi:10.15252/embj.2019103002)
Supplement: Supplementary file 4 — Source Data for Expanded View [file EMBJ-39-e103002-s004.zip › FigureEV2/dA-50_residuals.txt]

<X>   <Y>   <dY>
0.0037  -2.02756  1
0.00392066  1.1897  1
0.00414133  -0.566914  1
0.00436199  1.18761  1
0.00458265  0.951898  1
0.00480331  1.05894  1
0.00502398  0.189194  1
0.00524464  -0.377002  1
0.0054653  -0.0082576  1
0.00568596  -0.813817  1
0.00590663  0.0943687  1
0.00612729  1.08179  1
0.00634795  -0.11186  1
0.00656861  1.80685  1
0.00678928  1.40294  1
0.00700994  -1.64979  1
0.0072306  0.626221  1
0.00745127  1.02079  1
0.00767193  -0.350474  1
0.00789259  0.726272  1
0.00811325  3.13837  1
0.00833392  0.499833  1
0.00855458  1.74737  1
0.00877524  0.251688  1
0.0089959  -0.926019  1
0.00921657  -0.710988  1
0.00943723  -0.227578  1
0.00965789  1.60296  1
0.00987855  -0.391792  1
0.0100992  -1.98379  1
0.0103199  -0.91767  1
0.0105405  -0.160489  1
0.0107612  0.505849  1
0.0109819  0.700682  1
0.0112025  0.662206  1
0.0114232  -0.962524  1
0.0116439  0.554336  1
0.0118645  0.876877  1
0.0120852  1.66293  1
0.0123058  1.06931  1
0.0125265  -0.719734  1
0.0127472  1.37293  1
0.0129678  0.505728  1
0.0131885  0.123302  1
0.0134092  0.530953  1
0.0136298  -0.204536  1
0.0138505  -0.330628  1
0.0140711  1.53423  1
0.0142918  0.260197  1
0.0145125  0.327965  1
0.0147331  -0.240738  1
0.0149538  0.747092  1
0.0151745  1.2518  1
0.0153951  0.797986  1
0.0156158  0.58009  1
0.0158364  1.37306  1
0.0160571  0.855464  1
0.0162778  0.155777  1
0.0164984  -0.0335285  1
0.0167191  1.22053  1
0.0169398  -0.672357  1
0.0171604  0.176703  1
0.0173811  -1.9198  1
0.0176017  1.72147  1
0.0178224  0.253173  1
0.0180431  -0.578182  1
0.0182637  0.902842  1
0.0184844  -1.23976  1
0.0187051  0.295292  1
0.0189257  1.46937  1
0.0191464  1.44476  1
0.019367  1.04926  1
0.0195877  0.140865  1
0.0198084  -0.95009  1
0.020029  1.36915  1
0.0202497  -1.13422  1
0.0204704  0.163764  1
0.020691  -1.82958  1
0.0209117  -1.64032  1
0.0211323  0.332188  1
0.021353  0.305231  1
0.0215737  -1.28823  1
0.0217943  -0.692176  1
0.022015  0.219457  1
0.0222357  -0.326664  1
0.0224563  -1.48252  1
0.022677  1.40633  1
0.0228977  1.16238  1
0.0231183  0.150475  1
0.023339  -0.341868  1
0.0235596  -0.171486  1
0.0237803  -0.224814  1
0.024001  -0.623403  1
0.0242216  -1.32889  1
0.0244423  -0.822119  1
0.024663  -0.82281  1
0.0248836  -1.92445  1
0.0251043  1.34069  1
0.0253249  0.958165  1
0.0255456  -0.855336  1
0.0257663  -1.0346  1
0.0259869  -0.0675315  1
0.0262076  1.00218  1
0.0264283  -1.38323  1
0.0266489  -0.123445  1
0.0268696  -0.368519  1
0.0270902  -1.81451  1
0.0273109  -0.876718  1
0.0275316  0.225402  1
0.0277522  -2.76936  1
0.0279729  -0.595697  1
0.0281936  -0.994349  1
0.0284142  -1.26928  1
0.0286349  -1.03299  1
0.0288555  -0.568293  1
0.0290762  0.323809  1
0.0292969  -0.0670565  1
0.0295175  0.374818  1
0.0297382  -0.135322  1
0.0299589  -2.23809  1
0.0301795  0.159741  1
0.0304002  -0.250625  1
0.0306208  0.254265  1
0.0308415  -0.333899  1
0.0310622  0.825915  1
0.0312828  -2.03881  1
0.0315035  0.27368  1
0.0317242  -0.515949  1
0.0319448  0.335635  1
0.0321655  -1.33309  1
0.0323861  -0.93342  1
0.0326068  -0.855518  1
0.0328275  0.532579  1
0.0330481  -0.535005  1
0.0332688  0.149619  1
0.0334895  1.05882  1
0.0337101  -0.446908  1
0.0339308  -1.76165  1
0.0341514  0.64417  1
0.0343721  -0.0852619  1
0.0345928  -1.58773  1
0.0348134  -2.00716  1
0.0350341  -0.553353  1
0.0352548  0.8006  1
0.0354754  -1.04819  1
0.0356961  0.760123  1
0.0359167  0.3253  1
0.0361374  -1.40817  1
0.0363581  -1.14714  1
0.0365787  -1.51119  1
0.0367994  -0.894994  1
0.0370201  0.509116  1
0.0372407  -0.79447  1
0.0374614  1.92295  1
0.037682  -1.90674  1
0.0379027  -1.31471  1
0.0381234  -0.763483  1
0.038344  0.262963  1
0.0385647  -0.0575762  1
0.0387854  -1.05172  1
0.039006  0.325315  1
0.0392267  0.313355  1
0.0394473  -0.195174  1
0.039668  0.0648645  1
0.0398887  1.77236  1
0.0401093  1.63466  1
0.04033  0.704098  1
0.0405507  0.205621  1
0.0407713  0.497382  1
0.040992  1.27134  1
0.0412127  -1.1215  1
0.0414333  -1.09319  1
0.041654  -0.917715  1
0.0418746  0.000360091  1
0.0420953  0.592195  1
0.042316  -0.447412  1
0.0425366  -0.552852  1
0.0427573  0.128485  1
0.042978  1.07036  1
0.0431986  2.7632  1
0.0434193  0.0743091  1
0.0436399  -1.05166  1
0.0438606  0.926252  1
0.0440813  -0.116384  1
0.0443019  -1.3605  1
0.0445226  1.63278  1
0.0447433  2.70291  1
0.0449639  0.237309  1
0.0451846  -0.112109  1
0.0454052  3.02563  1
0.0456259  0.0579753  1
0.0458466  -0.530885  1
0.0460672  -1.01903  1
0.0462879  0.124023  1
0.0465086  -0.190734  1
0.0467292  1.32402  1
0.0469499  -0.132355  1
0.0471705  -1.07947  1
0.0473912  -1.69549  1
0.0476119  0.286397  1
0.0478325  0.154082  1
0.0480532  2.46577  1
0.0482739  1.41697  1
0.0484945  1.23641  1
0.0487152  0.3584  1
0.0489358  -1.26847  1
0.0491565  -0.27305  1
0.0493772  -1.38038  1
0.0495978  0.86448  1
0.0498185  1.23662  1
0.0500392  1.38479  1
0.0502598  2.35986  1
0.0504805  0.432748  1
0.0507011  0.362478  1
0.0509218  -0.299796  1
0.0511425  3.31776  1
0.0513631  1.05334  1
0.0515838  -0.303382  1
0.0518045  0.984369  1
0.0520251  0.0576541  1
0.0522458  0.33443  1
0.0524664  0.155378  1
0.0526871  -0.958179  1
0.0529078  0.953495  1
0.0531284  0.24216  1
0.0533491  1.70425  1
0.0535698  0.748596  1
0.0537904  1.21471  1
0.0540111  0.405805  1
0.0542317  1.22743  1
0.0544524  0.677338  1
0.0546731  -0.180645  1
0.0548937  -0.396874  1
0.0551144  0.304725  1
0.0553351  0.0755591  1
0.0555557  -0.853113  1
0.0557764  0.965633  1
0.055997  -0.558207  1
0.0562177  -0.632448  1
0.0564384  1.10644  1
0.056659  0.674447  1
0.0568797  0.760692  1
0.0571004  1.51569  1
0.057321  0.34902  1
0.0575417  -0.690352  1
0.0577623  -1.72561  1
0.057983  0.523461  1
0.0582037  -0.460979  1
0.0584243  1.60486  1
0.058645  1.12256  1
0.0588657  1.51782  1
0.0590863  -0.0912765  1
0.059307  -0.471453  1
0.0595277  -0.638321  1
0.0597483  0.847245  1
0.059969  0.291167  1
0.0601896  0.392538  1
0.0604103  -0.709102  1
0.060631  0.868839  1
0.0608516  0.455248  1
0.0610723  1.8459  1
0.061293  -1.22221  1
0.0615136  -0.876861  1
0.0617343  0.712212  1
0.0619549  -0.159486  1
0.0621756  -1.80398  1
0.0623963  0.0865302  1
0.0626169  0.691565  1
0.0628376  -0.862234  1
0.0630583  0.839807  1
0.0632789  -1.57216  1
0.0634996  -1.28993  1
0.0637202  1.29924  1
0.0639409  0.701944  1
0.0641616  -0.550911  1
0.0643822  1.70917  1
0.0646029  0.620364  1
0.0648236  0.953245  1
0.0650442  -0.642037  1
0.0652649  0.141681  1
0.0654855  -1.16111  1
0.0657062  -1.55057  1
0.0659269  -0.218437  1
0.0661475  0.348611  1
0.0663682  -0.876787  1
0.0665889  -3.01677  1
0.0668095  -1.72866  1
0.0670302  0.882148  1
0.0672508  -0.0280503  1
0.0674715  -0.139777  1
0.0676922  0.672948  1
0.0679128  -0.812244  1
0.0681335  -0.114205  1
0.0683542  -0.104364  1
0.0685748  -1.16482  1
0.0687955  -0.0336924  1
0.0690161  0.954964  1
0.0692368  0.185053  1
0.0694575  0.398251  1
0.0696781  1.08046  1
0.0698988  -0.393589  1
0.0701195  0.211688  1
0.0703401  1.56656  1
0.0705608  2.01903  1
0.0707814  1.21775  1
0.0710021  1.83682  1
0.0712228  1.58354  1
0.0714434  0.0100519  1
0.0716641  0.621084  1
0.0718848  1.49414  1
0.0721054  0.799494  1
0.0723261  0.384699  1
0.0725467  -1.08312  1
0.0727674  1.04286  1
0.0729881  -1.00919  1
0.0732087  0.840583  1
0.0734294  1.02391  1
0.0736501  -0.0387232  1
0.0738707  -0.979264  1
0.0740914  -0.220682  1
0.074312  1.49132  1
0.0745327  0.0474163  1
0.0747534  -1.54524  1
0.074974  -1.45139  1
0.0751947  1.09868  1
0.0754154  0.664802  1
0.075636  0.845973  1
0.0758567  0.41551  1
0.0760773  -0.236039  1
0.076298  1.16338  1
0.0765187  -0.936293  1
0.0767393  0.573253  1
0.07696  -0.351869  1
0.0771807  -1.49694  1
0.0774013  -1.63329  1
0.077622  -0.344432  1
0.0778427  -0.797048  1
0.0780633  -1.44656  1
0.078284  2.04709  1
0.0785046  1.79291  1
0.0787253  -1.02567  1
0.078946  0.173403  1
0.0791666  0.200903  1
0.0793873  2.76463  1
0.079608  -0.680908  1
0.0798286  0.48189  1
0.0800493  -1.42575  1
0.0802699  -0.325094  1
0.0804906  -1.52862  1
0.0807113  -0.0140522  1
0.0809319  1.11013  1
0.0811526  -0.245008  1
0.0813733  -1.21977  1
0.0815939  0.262945  1
0.0818146  -0.123011  1
0.0820352  -1.30762  1
0.0822559  1.37166  1
0.0824766  -1.52747  1
0.0826972  -0.127571  1
0.0829179  0.795425  1
0.0831386  -0.104931  1
0.0833592  -0.179901  1
0.0835799  -0.58673  1
0.0838005  0.234135  1
0.0840212  0.0952211  1
0.0842419  -0.0773843  1
0.0844625  -0.0281137  1
0.0846832  0.246014  1
0.0849039  0.0725292  1
0.0851245  -2.58345  1
0.0853452  -0.219624  1
0.0855658  0.254308  1
0.0857865  0.0133864  1
0.0860072  0.622605  1
0.0862278  0.754005  1
0.0864485  -0.368764  1
0.0866692  -1.13106  1
0.0868898  0.276576  1
0.0871105  -2.22801  1
0.0873311  -0.212477  1
0.0875518  -0.0793408  1
0.0877725  -0.295496  1
0.0879931  -0.635051  1
0.0882138  0.119889  1
0.0884345  0.890003  1
0.0886551  -2.38016  1
0.0888758  1.04955  1
0.0890964  0.61761  1
0.0893171  -2.38344  1
0.0895378  0.186484  1
0.0897584  1.40001  1
0.0899791  0.318205  1
0.0901998  2.12346  1
0.0904204  -1.68417  1
0.0906411  -0.688789  1
0.0908617  0.180041  1
0.0910824  -0.757939  1
0.0913031  0.396788  1
0.0915237  -0.224279  1
0.0917444  -0.760387  1
0.0919651  -0.162714  1
0.0921857  0.862843  1
0.0924064  0.4959  1
0.092627  0.26024  1
0.0928477  -1.28296  1
0.0930684  0.00505022  1
0.093289  -1.76926  1
0.0935097  -0.861783  1
0.0937304  0.316913  1
0.093951  -0.408731  1
0.0941717  -1.50836  1
0.0943923  -0.405494  1
0.094613  0.129273  1
0.0948337  0.0401636  1
0.0950543  -0.0532457  1
0.095275  -1.52223  1
0.0954957  -1.399  1
0.0957163  -0.804196  1
0.095937  -0.215151  1
0.0961577  -0.215045  1
0.0963783  -1.72262  1
0.096599  -0.477508  1
0.0968196  -0.561237  1
0.0970403  0.0266919  1
0.097261  1.01441  1
0.0974816  0.630183  1
0.0977023  -0.275861  1
0.097923  -2.00424  1
0.0981436  0.0138807  1
0.0983643  -1.50826  1
0.0985849  -1.72162  1
0.0988056  0.185119  1
0.0990263  -0.183432  1
0.0992469  -1.55396  1
0.0994676  -1.23314  1
0.0996883  -0.197876  1
0.0999089  1.31736  1
0.10013  0.684718  1
0.10035  1.41922  1
0.100571  -1.74587  1
0.100792  0.39368  1
0.101012  -0.111683  1
0.101233  -1.33754  1
0.101454  -0.763394  1
0.101674  -0.670773  1
0.101895  1.51384  1
0.102116  -2.69599  1
0.102336  -0.491356  1
0.102557  -0.521961  1
0.102778  -0.142906  1
0.102998  -0.0456685  1
0.103219  -2.43404  1
0.10344  -0.11048  1
0.10366  -1.01131  1
0.103881  -0.904438  1
0.104102  -2.04712  1
0.104322  1.22521  1
0.104543  -0.879373  1
0.104763  -0.0670249  1
0.104984  -0.121168  1
0.105205  -2.40142  1
0.105425  -2.08695  1
0.105646  0.0159666  1
0.105867  -1.56723  1
0.106087  -1.57728  1
0.106308  -0.219786  1
0.106529  0.0129039  1
0.106749  -0.746608  1
0.10697  -0.823503  1
0.107191  0.00941545  1
0.107411  -2.17473  1
0.107632  -1.20788  1
0.107853  -1.37512  1
0.108073  -0.414784  1
0.108294  -0.13717  1
0.108515  0.0109775  1
0.108735  -1.82531  1
0.108956  -0.354331  1
0.109177  0.222539  1
0.109397  -2.47269  1
0.109618  -1.20211  1
0.109839  -2.28149  1
0.110059  1.10492  1
0.11028  -1.25552  1
0.110501  -0.630418  1
0.110721  -1.68156  1
0.110942  0.25153  1
0.111163  0.148738  1
0.111383  0.733696  1
0.111604  0.498085  1
0.111825  -0.658675  1
0.112045  -1.01324  1
0.112266  -0.211876  1
0.112487  -0.257683  1
0.112707  -1.23689  1
0.112928  -1.3408  1
0.113149  -1.38185  1
0.113369  -1.50876  1
0.11359  -0.695004  1
0.113811  -1.74948  1
0.114031  -0.0360348  1
0.114252  -2.67133  1
0.114473  -1.60479  1
0.114693  -0.821258  1
0.114914  -1.97709  1
0.115135  -0.957432  1
0.115355  1.31706  1
0.115576  0.3717  1
0.115797  -0.109602  1
0.116017  -1.43821  1
0.116238  -0.939065  1
0.116459  -1.3651  1
0.116679  0.433815  1
0.1169  -1.64639  1
0.117121  -0.926049  1
0.117341  0.446667  1
0.117562  -1.00328  1
0.117783  -2.88998  1
0.118003  -1.56021  1
0.118224  -1.09604  1
0.118445  -0.947306  1
0.118665  -0.85573  1
0.118886  -1.00064  1
0.119107  0.0982751  1
0.119327  -0.569408  1
0.119548  -1.07494  1
0.119769  -0.461995  1
0.119989  0.727771  1
0.12021  -0.00429327  1
0.120431  0.428021  1
0.120651  -0.584624  1
0.120872  -1.3357  1
0.121093  -1.82289  1
0.121313  0.679362  1
0.121534  0.992481  1
0.121755  0.847346  1
0.121975  0.917844  1
0.122196  0.438413  1
0.122417  0.997706  1
0.122637  -1.4072  1
0.122858  -0.495006  1
0.123078  -0.303149  1
0.123299  -0.253298  1
0.12352  -1.09622  1
0.12374  -1.837  1
0.123961  -0.63345  1
0.124182  -1.98543  1
0.124402  1.37694  1
0.124623  0.807761  1
0.124844  0.0176725  1
0.125064  -2.03625  1
0.125285  -0.464183  1
0.125506  -0.277869  1
0.125726  0.929658  1
0.125947  -2.02497  1
0.126168  -1.1019  1
0.126388  -0.784133  1
0.126609  -1.57811  1
0.12683  1.05448  1
0.12705  -2.27077  1
0.127271  -0.867682  1
0.127492  -0.0273076  1
0.127712  -1.74266  1
0.127933  -0.371728  1
0.128154  0.39301  1
0.128374  -2.40522  1
0.128595  -2.19502  1
0.128816  0.556251  1
0.129036  -2.11707  1
0.129257  -0.267375  1
0.129478  -0.938076  1
0.129698  -0.835679  1
0.129919  -1.14269  1
0.13014  -0.680054  1
0.13036  -0.932169  1
0.130581  0.790867  1
0.130802  -1.06822  1
0.131022  -0.695417  1
0.131243  -1.87916  1
0.131464  -1.48367  1
0.131684  -0.845126  1
0.131905  -1.10364  1
0.132126  -1.23426  1
0.132346  -1.09905  1
0.132567  -1.15758  1
0.132788  -2.3552  1
0.133008  -0.0468266  1
0.133229  -0.268793  1
0.13345  -2.00645  1
0.13367  0.384279  1
0.133891  -0.068787  1
0.134112  -0.805264  1
0.134332  1.00246  1
0.134553  0.0747675  1
0.134774  -2.79604  1
0.134994  0.159409  1
0.135215  -0.375073  1
0.135436  -1.09142  1
0.135656  -2.77885  1
0.135877  -0.737527  1
0.136098  0.398468  1
0.136318  -2.25625  1
0.136539  -1.88211  1
0.13676  -0.168444  1
0.13698  -2.15685  1
0.137201  -3.15521  1
0.137422  -1.24265  1
0.137642  -0.327213  1
0.137863  -0.432848  1
0.138084  0.436408  1
0.138304  -0.953868  1
0.138525  -0.544084  1
0.138746  -0.951758  1
0.138966  -0.770504  1
0.139187  -3.46473  1
0.139408  -1.80132  1
0.139628  -0.653801  1
0.139849  0.175332  1
0.14007  -0.111587  1
0.14029  -0.805182  1
0.140511  -1.22488  1
0.140732  -0.505071  1
0.140952  -1.08013  1
0.141173  -1.64084  1
0.141393  -1.31076  1
0.141614  -0.664692  1
0.141835  0.303768  1
0.142055  -0.533747  1
0.142276  -1.87708  1
0.142497  -2.10594  1
0.142717  1.72934  1
0.142938  -0.441642  1
0.143159  -1.92049  1
0.143379  -1.31821  1
0.1436  -1.73802  1
0.143821  -3.16908  1
0.144041  -0.194401  1
0.144262  0.0113178  1
0.144483  -0.582975  1
0.144703  0.63595  1
0.144924  -0.89256  1
0.145145  0.0444069  1
0.145365  -1.30498  1
0.145586  -0.639339  1
0.145807  -0.737837  1
0.146027  -2.08956  1
0.146248  -1.15566  1
0.146469  -0.283757  1
0.146689  -0.994627  1
0.14691  -1.89184  1
0.147131  -1.83892  1
0.147351  -1.11857  1
0.147572  -0.855271  1
0.147793  -0.506032  1
0.148013  -1.96441  1
0.148234  -0.680489  1
0.148455  -0.651413  1
0.148675  -3.28364  1
0.148896  -0.000519687  1
0.149117  -0.758017  1
0.149337  -0.532597  1
0.149558  -0.994513  1
0.149779  -0.647974  1
0.149999  -0.16968  1
0.15022  -1.85205  1
0.150441  0.192613  1
0.150661  -0.58741  1
0.150882  -2.21702  1
0.151103  0.761115  1
0.151323  -0.816762  1
0.151544  -0.774827  1
0.151765  -1.92026  1
0.151985  -0.939829  1
0.152206  0.458949  1
0.152427  0.484586  1
0.152647  -1.52952  1
0.152868  -2.3037  1
0.153089  -0.981473  1
0.153309  -1.53605  1
0.15353  0.225094  1
0.153751  -1.84965  1
0.153971  1.03923  1
0.154192  0.547507  1
0.154413  -0.470035  1
0.154633  -1.2024  1
0.154854  -1.05972  1
0.155075  -0.975114  1
0.155295  -0.802169  1
0.155516  -1.44815  1
0.155737  -0.149639  1
0.155957  -0.693048  1
0.156178  -1.51728  1
0.156399  -0.991086  1
0.156619  -0.116381  1
0.15684  0.490198  1
0.157061  -0.932191  1
0.157281  -0.426004  1
0.157502  -1.09117  1
0.157723  -1.16365  1
0.157943  -0.497101  1
0.158164  -1.94969  1
0.158385  -0.921744  1
0.158605  -0.644863  1
0.158826  -0.759127  1
0.159047  -1.92029  1
0.159267  -0.993139  1
0.159488  -2.35448  1
0.159708  -0.760077  1
0.159929  -0.452169  1
0.16015  -0.883861  1
0.16037  -1.94959  1
0.160591  -0.848607  1
0.160812  -1.88245  1
0.161032  0.765575  1
0.161253  -0.0633169  1
0.161474  -0.771139  1
0.161694  -0.627903  1
0.161915  0.00156154  1
0.162136  -0.995627  1
0.162356  -0.597919  1
0.162577  -1.67252  1
0.162798  -1.02953  1
0.163018  -0.0314428  1
0.163239  -1.1768  1
0.16346  0.258993  1
0.16368  0.00837664  1
0.163901  -1.32672  1
0.164122  -1.50615  1
0.164342  -1.55074  1
0.164563  -0.491161  1
0.164784  -0.962107  1
0.165004  -2.00655  1
0.165225  1.01012  1
0.165446  0.524108  1
0.165666  -0.338197  1
0.165887  -1.14005  1
0.166108  -2.12716  1
0.166328  -0.890808  1
0.166549  -1.21172  1
0.16677  -1.07563  1
0.16699  -1.68306  1
0.167211  -0.737065  1
0.167432  -2.2757  1
0.167652  0.169985  1
0.167873  -0.413031  1
0.168094  0.524823  1
0.168314  0.534235  1
0.168535  -0.00201929  1
0.168756  -0.682874  1
0.168976  -0.485117  1
0.169197  0.426106  1
0.169418  -1.46406  1
0.169638  0.996045  1
0.169859  0.861232  1
0.17008  0.957803  1
0.1703  -0.902681  1
0.170521  0.173061  1
0.170742  -0.383854  1
0.170962  0.667059  1
0.171183  -2.02151  1
0.171404  -0.389717  1
0.171624  0.188789  1
0.171845  -0.138019  1
0.172066  -0.545652  1
0.172286  -1.26403  1
0.172507  -2.65934  1
0.172728  0.058151  1
0.172948  -2.2429  1
0.173169  -1.73952  1
0.17339  -0.807401  1
0.17361  -0.171433  1
0.173831  -0.7763  1
0.174052  -1.51251  1
0.174272  -2.18523  1
0.174493  -1.48533  1
0.174714  -0.955444  1
0.174934  -1.06678  1
0.175155  -0.76901  1
0.175376  -0.840294  1
0.175596  -0.771438  1
0.175817  -1.45983  1
0.176038  -2.05528  1
0.176258  0.371215  1
0.176479  0.996392  1
0.1767  -0.781253  1
0.17692  0.0100695  1
0.177141  -1.22597  1
0.177362  0.417742  1
0.177582  -0.897421  1
0.177803  -1.33788  1
0.178023  -0.687951  1
0.178244  -0.987931  1
0.178465  -1.38809  1
0.178685  -0.347234  1
0.178906  0.378626  1
0.179127  -0.809656  1
0.179347  0.0292172  1
0.179568  -0.498577  1
0.179789  -1.21822  1
0.180009  0.297684  1
0.18023  1.25242  1
0.180451  0.479916  1
0.180671  0.00429378  1
0.180892  -2.18898  1
0.181113  -1.88238  1
0.181333  -0.833124  1
0.181554  0.809922  1
0.181775  -1.3809  1
0.181995  0.186294  1
0.182216  -0.957992  1
0.182437  -0.763619  1
0.182657  -0.140842  1
0.182878  0.292244  1
0.183099  0.0751281  1
0.183319  -0.841171  1
0.18354  -0.755938  1
0.183761  -0.524547  1
0.183981  -1.92  1
0.184202  -2.15327  1
0.184423  0.099664  1
0.184643  -1.15341  1
0.184864  -0.273397  1
0.185085  -2.31562  1
0.185305  -0.491918  1
0.185526  -1.14179  1
0.185747  -0.722953  1
0.185967  -0.977276  1
0.186188  -2.63186  1
0.186409  -0.948247  1
0.186629  -1.24189  1
0.18685  -0.388031  1
0.187071  -0.259828  1
0.187291  -0.686139  1
0.187512  -1.15672  1
0.187733  -0.877218  1
0.187953  -1.40176  1
0.188174  -0.975295  1
0.188395  -0.512643  1
0.188615  0.841215  1
0.188836  -0.254835  1
0.189057  0.182194  1
0.189277  -2.53951  1
0.189498  -2.34658  1
0.189719  1.69001  1
0.189939  0.140915  1
0.19016  -0.0828426  1
0.190381  -0.59413  1
0.190601  -0.446763  1
0.190822  -0.862649  1
0.191043  0.319545  1
0.191263  -0.372671  1
0.191484  -1.44235  1
0.191705  0.28734  1
0.191925  -1.10377  1
0.192146  -1.80196  1
0.192367  -0.259684  1
0.192587  1.08528  1
0.192808  -2.71335  1
0.193029  -0.810039  1
0.193249  -0.661733  1
0.19347  0.382584  1
0.193691  -1.87462  1
0.193911  -1.71273  1
0.194132  -1.20747  1
0.194353  -0.807929  1
0.194573  0.129131  1
0.194794  -0.640697  1
0.195015  0.658636  1
0.195235  0.0111486  1
0.195456  0.185491  1
0.195677  0.257396  1
0.195897  1.20933  1
0.196118  -1.42337  1
0.196338  -0.475996  1
0.196559  0.0126266  1
0.19678  0.226481  1
0.197  -1.96997  1
0.197221  2.10066  1
0.197442  -0.708091  1
0.197662  -1.71458  1
0.197883  0.792551  1
0.198104  0.416394  1
0.198324  0.705805  1
0.198545  -2.27252  1
0.198766  -0.432311  1
0.198986  -1.54279  1
0.199207  -1.58628  1
0.199428  -0.0360516  1
0.199648  -1.24302  1
0.199869  0.920199  1
0.20009  -0.868303  1
0.20031  0.836313  1
0.200531  0.129243  1
0.200752  -0.818416  1
0.200972  0.320175  1
0.201193  -0.880679  1
0.201414  0.340231  1
0.201634  -0.777746  1
0.201855  2.15133  1
0.202076  -1.08684  1
0.202296  -0.495146  1
0.202517  0.0427763  1
0.202738  0.181827  1
0.202958  1.40725  1
0.203179  -1.00468  1
0.2034  1.22163  1
0.20362  1.77807  1
0.203841  1.60749  1
0.204062  1.3007  1
0.204282  -0.132341  1
0.204503  0.0950414  1
0.204724  0.878643  1
0.204944  0.821075  1
0.205165  0.0204027  1
0.205386  1.96232  1
0.205606  -0.503203  1
0.205827  -1.52993  1
0.206048  -0.343047  1
0.206268  0.430252  1
0.206489  1.27447  1
0.20671  -0.95706  1
0.20693  -1.292  1
0.207151  -0.422618  1
0.207372  0.2926  1
0.207592  0.549484  1
0.207813  0.995145  1
0.208034  -0.0743862  1
0.208254  1.55625  1
0.208475  -0.493675  1
0.208696  -0.989487  1
0.208916  0.973771  1
0.209137  0.000758615  1
0.209358  0.528295  1
0.209578  0.0729277  1
0.209799  -2.11529  1
0.21002  -0.862439  1
0.21024  0.877575  1
0.210461  -0.108401  1
0.210682  -0.482056  1
0.210902  0.0966368  1
0.211123  -2.25462  1
0.211344  -1.99501  1
0.211564  0.619017  1
0.211785  -0.140395  1
0.212006  0.707205  1
0.212226  -1.38296  1
0.212447  -2.13404  1
0.212668  -0.194487  1
0.212888  -0.000145279  1
0.213109  -0.574525  1
0.21333  0.186596  1
0.21355  -0.238109  1
0.213771  -2.19771  1
0.213992  -1.27589  1
0.214212  -1.16712  1
0.214433  0.599557  1
0.214653  0.398344  1
0.214874  0.64214  1
0.215095  -0.709174  1
0.215315  -1.79539  1
0.215536  0.0153419  1
0.215757  -0.92354  1
0.215977  -1.11462  1
0.216198  0.87301  1
0.216419  0.659798  1
0.216639  0.0951672  1
0.21686  1.33664  1
0.217081  1.08131  1
0.217301  -0.406158  1
0.217522  -0.0659526  1
0.217743  0.981361  1
0.217963  -0.0338606  1
0.218184  2.35602  1
0.218405  -0.961655  1
0.218625  1.14796  1
0.218846  -1.62668  1
0.219067  -1.15781  1
0.219287  -0.843063  1
0.219508  1.14342  1
0.219729  -0.551773  1
0.219949  -1.09959  1
0.22017  -0.182755  1
0.220391  0.886907  1
0.220611  1.70046  1
0.220832  -0.482664  1
0.221053  -1.11108  1
0.221273  -1.3292  1
0.221494  -1.14062  1
0.221715  -1.23595  1
0.221935  1.17785  1
0.222156  1.34599  1
0.222377  0.568306  1
0.222597  -0.209293  1
0.222818  -0.499545  1
0.223039  -1.32568  1
0.223259  0.459431  1
0.22348  0.0412561  1
0.223701  0.221996  1
0.223921  -0.222838  1
0.224142  1.73676  1
0.224363  -0.593864  1
0.224583  -0.640711  1
0.224804  -0.00375745  1
0.225025  -1.5486  1
0.225245  0.796143  1
0.225466  0.853735  1
0.225687  -1.79211  1
0.225907  1.10548  1
0.226128  -1.25627  1
0.226349  0.791076  1
0.226569  1.99357  1
0.22679  -0.631229  1
0.227011  0.128954  1
0.227231  -1.60702  1
0.227452  0.635382  1
0.227673  0.422223  1
0.227893  -1.18375  1
0.228114  -0.311211  1
0.228335  0.0107381  1
0.228555  -1.84975  1
0.228776  2.9649  1
0.228997  -0.802029  1
0.229217  0.297582  1
0.229438  -0.847333  1
0.229659  0.686289  1
0.229879  -1.14109  1
0.2301  -1.52677  1
0.230321  -0.84494  1
0.230541  -0.842127  1
0.230762  0.289892  1
0.230983  0.778938  1
0.231203  -0.156336  1
0.231424  0.537282  1
0.231645  -0.970465  1
0.231865  0.396531  1
0.232086  1.59092  1
0.232307  -0.0406151  1
0.232527  0.248403  1
0.232748  -1.07453  1
0.232968  1.39092  1
0.233189  -0.378286  1
0.23341  1.19572  1
0.23363  0.996764  1
0.233851  -0.49456  1
0.234072  -0.345721  1
0.234292  0.503999  1
0.234513  -1.9102  1
0.234734  -2.47938  1
0.234954  0.145019  1
0.235175  1.52078  1
0.235396  2.75663  1
0.235616  2.62247  1
0.235837  0.37115  1
0.236058  0.398684  1
0.236278  0.522157  1
0.236499  -1.46411  1
0.23672  0.835814  1
0.23694  -0.608839  1
0.237161  1.74558  1
0.237382  0.342607  1
0.237602  0.570351  1
0.237823  1.76447  1
0.238044  0.241097  1
0.238264  1.06375  1
0.238485  -0.87934  1
0.238706  0.827646  1
0.238926  3.20994  1
0.239147  0.83857  1
0.239368  0.0307804  1
0.239588  -0.593453  1
0.239809  -0.329333  1
0.24003  -0.11068  1
0.24025  0.658672  1
0.240471  0.602752  1
0.240692  1.17058  1
0.240912  0.774966  1
0.241133  -0.768224  1
0.241354  0.86686  1
0.241574  -1.20578  1
0.241795  1.06771  1
0.242016  1.49317  1
0.242236  0.452635  1
0.242457  0.881007  1
0.242678  1.44261  1
0.242898  0.975552  1
0.243119  0.431278  1
0.24334  0.250722  1
0.24356  0.475393  1
0.243781  -0.39439  1
0.244002  -1.40853  1
0.244222  1.62816  1
0.244443  -0.350638  1
0.244664  1.34292  1
0.244884  2.07418  1
0.245105  -0.350484  1
0.245326  0.385538  1
0.245546  1.78008  1
0.245767  0.978454  1
0.245988  -1.03612  1
0.246208  -0.680443  1
0.246429  -0.3738  1
0.24665  2.06834  1
0.24687  0.81203  1
0.247091  1.16935  1
0.247312  1.60006  1
0.247532  0.319704  1
0.247753  1.62207  1
0.247974  1.55209  1
0.248194  0.492958  1
0.248415  -0.19399  1
0.248636  1.67083  1
0.248856  -0.190478  1
0.249077  -0.597924  1
0.249298  0.58849  1
0.249518  2.13634  1
0.249739  -0.537196  1
0.24996  0.746214  1
0.25018  0.578635  1
0.250401  0.12232  1
0.250622  0.757057  1
0.250842  2.67532  1
0.251063  -1.09023  1
0.251283  1.26659  1
0.251504  0.441715  1
0.251725  2.1258  1
0.251945  2.05888  1
0.252166  -1.45891  1
0.252387  1.3404  1
0.252607  0.553459  1
0.252828  -0.563812  1
0.253049  0.726613  1
0.253269  0.762317  1
0.25349  1.56083  1
0.253711  0.996621  1
0.253931  2.95225  1
0.254152  2.04747  1
0.254373  -0.514746  1
0.254593  1.414  1
0.254814  0.874995  1
0.255035  0.681829  1
0.255255  0.213513  1
0.255476  0.848647  1
0.255697  1.2431  1
0.255917  1.17826  1
0.256138  1.98216  1
0.256359  1.26072  1
0.256579  -0.718724  1
0.2568  2.20095  1
0.257021  1.25681  1
0.257241  0.639511  1
0.257462  3.11523  1
0.257683  -2.02322  1
0.257903  0.854195  1
0.258124  1.52427  1
0.258345  1.00295  1
0.258565  -2.13183  1
0.258786  2.71604  1
0.259007  0.994957  1
0.259227  0.994987  1
0.259448  -0.814322  1
0.259669  1.74848  1
0.259889  0.540788  1
0.26011  2.13051  1
0.260331  -0.445917  1
0.260551  1.02105  1
0.260772  2.29905  1
0.260993  0.721333  1
0.261213  0.84211  1
0.261434  2.83003  1
0.261655  0.529574  1
0.261875  -2.23241  1
0.262096  0.401099  1
0.262317  1.82846  1
0.262537  0.42351  1
0.262758  3.05297  1
0.262979  0.0134294  1
0.263199  0.323624  1
0.26342  1.09012  1
0.263641  0.807591  1
0.263861  0.0704076  1
0.264082  2.01176  1
0.264303  0.66214  1
0.264523  1.77602  1
0.264744  -0.0272198  1
0.264965  1.00458  1
0.265185  0.500733  1
0.265406  2.63342  1
0.265627  0.717989  1
0.265847  0.696935  1
0.266068  0.598892  1
0.266289  1.20434  1
0.266509  0.692464  1
0.26673  1.78665  1
0.266951  0.629314  1
0.267171  2.10788  1
0.267392  0.955168  1
0.267613  0.0448459  1
0.267833  2.36867  1
0.268054  0.799626  1
0.268275  1.10161  1
0.268495  0.260422  1
0.268716  2.56782  1
0.268937  0.263631  1
0.269157  0.241211  1
0.269378  2.37192  1
0.269598  2.47344  1
0.269819  0.638931  1
