# Supplementary material for: Molecular flexibility of DNA as a key determinant of RAD51 recruitment
Source: EMBO J. 2020 Jan 14;39(7):e103002. doi: 10.15252/embj.2019103002 (PMC7110135; doi:10.15252/embj.2019103002)
Supplement: Supplementary file 4 — Source Data for Expanded View [file EMBJ-39-e103002-s004.zip › FigureEV2/dN-50duplex_data.txt]

<X>   <Y>   <dY>   <dX>
0.0037  0.0420622  0.00727593  0
0.00392066  0.0450561  0.00561603  0
0.00414133  0.047389  0.00585582  0
0.00436199  0.048492  0.00487609  0
0.00458265  0.0497163  0.00429751  0
0.00480331  0.052263  0.00354171  0
0.00502398  0.044879  0.00304052  0
0.00524464  0.0476025  0.00273708  0
0.0054653  0.0526892  0.00263801  0
0.00568596  0.047192  0.00235772  0
0.00590663  0.0469403  0.00211278  0
0.00612729  0.0466143  0.00202184  0
0.00634795  0.0497966  0.00183597  0
0.00656861  0.0493771  0.00170033  0
0.00678928  0.0467589  0.00159933  0
0.00700994  0.0477324  0.00152786  0
0.0072306  0.0494906  0.00145415  0
0.00745127  0.0489537  0.00135992  0
0.00767193  0.0462233  0.00128738  0
0.00789259  0.0462171  0.00128557  0
0.00811325  0.0463686  0.00119835  0
0.00833392  0.0480416  0.00113979  0
0.00855458  0.0469251  0.00112202  0
0.00877524  0.0483818  0.00104426  0
0.0089959  0.0463699  0.00104981  0
0.00921657  0.04743  0.00104708  0
0.00943723  0.0455903  0.000992296  0
0.00965789  0.0465951  0.000982602  0
0.00987855  0.0459867  0.00094261  0
0.0100992  0.0479559  0.00090562  0
0.0103199  0.0455495  0.00091886  0
0.0105405  0.0439309  0.000913007  0
0.0107612  0.0458559  0.000857886  0
0.0109819  0.0452856  0.000870648  0
0.0112025  0.0449824  0.000816447  0
0.0114232  0.0461233  0.000811587  0
0.0116439  0.0447166  0.000813133  0
0.0118645  0.0435313  0.000790097  0
0.0120852  0.045808  0.000791977  0
0.0123058  0.0436234  0.00075685  0
0.0125265  0.0436538  0.000728857  0
0.0127472  0.0435908  0.000748075  0
0.0129678  0.0433446  0.000735025  0
0.0131885  0.0436488  0.000729227  0
0.0134092  0.0444053  0.00072924  0
0.0136298  0.0422444  0.000671971  0
0.0138505  0.0428117  0.000681386  0
0.0140711  0.043174  0.000679092  0
0.0142918  0.0414048  0.000671586  0
0.0145125  0.0410492  0.00064762  0
0.0147331  0.042473  0.000670881  0
0.0149538  0.0418253  0.000635375  0
0.0151745  0.0413974  0.000637439  0
0.0153951  0.0411331  0.000630292  0
0.0156158  0.0413338  0.000611322  0
0.0158364  0.0416535  0.000626379  0
0.0160571  0.0406939  0.000603203  0
0.0162778  0.0400937  0.000615004  0
0.0164984  0.0398597  0.000592243  0
0.0167191  0.0401695  0.000604896  0
0.0169398  0.0400779  0.000575944  0
0.0171604  0.0396458  0.000576478  0
0.0173811  0.0394809  0.000568481  0
0.0176017  0.0394492  0.000559206  0
0.0178224  0.0393837  0.000561832  0
0.0180431  0.0386309  0.000560289  0
0.0182637  0.0382436  0.00054552  0
0.0184844  0.038691  0.000536292  0
0.0187051  0.0377635  0.000536446  0
0.0189257  0.0373644  0.000531473  0
0.0191464  0.0373935  0.000523002  0
0.019367  0.0371782  0.000518658  0
0.0195877  0.0382781  0.000518647  0
0.0198084  0.0361777  0.000507412  0
0.020029  0.0368211  0.000510468  0
0.0202497  0.0365786  0.00050514  0
0.0204704  0.0354126  0.000491143  0
0.020691  0.0356664  0.000492734  0
0.0209117  0.0362427  0.000488707  0
0.0211323  0.0361263  0.000483602  0
0.021353  0.036204  0.000499703  0
0.0215737  0.0351282  0.000471985  0
0.0217943  0.0346906  0.00047048  0
0.022015  0.0347348  0.000471545  0
0.0222357  0.0356153  0.000462163  0
0.0224563  0.0350971  0.000484822  0
0.022677  0.034221  0.000469724  0
0.0228977  0.034136  0.000455278  0
0.0231183  0.0340955  0.00044811  0
0.023339  0.0334067  0.00044967  0
0.0235596  0.0336897  0.000439657  0
0.0237803  0.0327086  0.00045288  0
0.024001  0.03293  0.000447962  0
0.0242216  0.0327283  0.000433472  0
0.0244423  0.0327784  0.000430623  0
0.024663  0.0322016  0.000422886  0
0.0248836  0.0321694  0.000427487  0
0.0251043  0.0313584  0.000427186  0
0.0253249  0.0319109  0.000430437  0
0.0255456  0.031952  0.000415339  0
0.0257663  0.0321276  0.000422008  0
0.0259869  0.0303126  0.000401102  0
0.0262076  0.0306633  0.000415193  0
0.0264283  0.0312855  0.00041155  0
0.0266489  0.0309815  0.000409064  0
0.0268696  0.0298589  0.000404532  0
0.0270902  0.0291334  0.000393481  0
0.0273109  0.0300016  0.000398673  0
0.0275316  0.029473  0.000405229  0
0.0277522  0.0288925  0.000403416  0
0.0279729  0.0287921  0.000392182  0
0.0281936  0.0286011  0.000388168  0
0.0284142  0.0287044  0.000379546  0
0.0286349  0.0289609  0.000390873  0
0.0288555  0.0276078  0.000380848  0
0.0290762  0.0285471  0.000380368  0
0.0292969  0.0280613  0.00038705  0
0.0295175  0.0281081  0.000370355  0
0.0297382  0.0274402  0.000364317  0
0.0299589  0.0275437  0.000377636  0
0.0301795  0.0270556  0.000372457  0
0.0304002  0.0267426  0.000363263  0
0.0306208  0.0265516  0.000369132  0
0.0308415  0.0270598  0.000361306  0
0.0310622  0.0264335  0.000357661  0
0.0312828  0.026078  0.000358963  0
0.0315035  0.0257237  0.000352349  0
0.0317242  0.0260866  0.000358693  0
0.0319448  0.0254303  0.000365018  0
0.0321655  0.0246123  0.000346632  0
0.0323861  0.0249359  0.000355023  0
0.0326068  0.0249969  0.000345962  0
0.0328275  0.0249019  0.000349595  0
0.0330481  0.0253615  0.000346433  0
0.0332688  0.0247193  0.000340406  0
0.0334895  0.0236954  0.000345534  0
0.0337101  0.0239434  0.000340508  0
0.0339308  0.0241317  0.000336512  0
0.0341514  0.0240871  0.000336749  0
0.0343721  0.0238809  0.000333344  0
0.0345928  0.023761  0.000330037  0
0.0348134  0.0229393  0.000332574  0
0.0350341  0.0233373  0.00032776  0
0.0352548  0.0227846  0.000322668  0
0.0354754  0.0225057  0.000327299  0
0.0356961  0.0228773  0.000320452  0
0.0359167  0.0225334  0.000325385  0
0.0361374  0.0219165  0.000321841  0
0.0363581  0.0224913  0.000316338  0
0.0365787  0.0221831  0.000316992  0
0.0367994  0.021502  0.00031331  0
0.0370201  0.0222795  0.000313069  0
0.0372407  0.0220538  0.000319207  0
0.0374614  0.0217223  0.00031266  0
0.037682  0.0211611  0.000308864  0
0.0379027  0.021186  0.000310792  0
0.0381234  0.0210692  0.000303434  0
0.038344  0.0212078  0.00030711  0
0.0385647  0.0213416  0.000313798  0
0.0387854  0.0205369  0.000305007  0
0.039006  0.0206886  0.000300609  0
0.0392267  0.0205919  0.000301508  0
0.0394473  0.0203158  0.00029827  0
0.039668  0.0203624  0.000299261  0
0.0398887  0.0198907  0.000298424  0
0.0401093  0.0198331  0.000294407  0
0.04033  0.0196919  0.000295308  0
0.0405507  0.0195383  0.000292899  0
0.0407713  0.0191149  0.000291316  0
0.040992  0.0189156  0.000292283  0
0.0412127  0.0192882  0.00029088  0
0.0414333  0.019503  0.000288751  0
0.041654  0.0189207  0.000287632  0
0.0418746  0.0183047  0.000281625  0
0.0420953  0.0185027  0.000285822  0
0.042316  0.0181221  0.000286491  0
0.0425366  0.0185381  0.000280969  0
0.0427573  0.0185996  0.000286867  0
0.042978  0.0184519  0.000277536  0
0.0431986  0.0185065  0.000278328  0
0.0434193  0.0180225  0.000280851  0
0.0436399  0.0178867  0.000276472  0
0.0438606  0.0177426  0.000277295  0
0.0440813  0.017733  0.000289552  0
0.0443019  0.0175469  0.000271756  0
0.0445226  0.0174519  0.000273133  0
0.0447433  0.0170116  0.000273151  0
0.0449639  0.0169327  0.000268793  0
0.0451846  0.0171933  0.000275311  0
0.0454052  0.0173128  0.000271504  0
0.0456259  0.0169167  0.000266969  0
0.0458466  0.0168788  0.00026887  0
0.0460672  0.0166099  0.000266077  0
0.0462879  0.0170062  0.000264896  0
0.0465086  0.0169067  0.000266446  0
0.0467292  0.0164225  0.00026277  0
0.0469499  0.0157521  0.000262602  0
0.0471705  0.0162957  0.000262628  0
0.0473912  0.0161283  0.000264907  0
0.0476119  0.0164624  0.000260926  0
0.0478325  0.0162293  0.000260003  0
0.0480532  0.0161416  0.000258824  0
0.0482739  0.015569  0.000258639  0
0.0484945  0.0158448  0.00025566  0
0.0487152  0.0158536  0.000253749  0
0.0489358  0.0159654  0.000258497  0
0.0491565  0.0156251  0.000252929  0
0.0493772  0.015606  0.000261353  0
0.0495978  0.0156867  0.000257855  0
0.0498185  0.0154724  0.000252068  0
0.0500392  0.0152071  0.000248939  0
0.0502598  0.0152731  0.000251144  0
0.0504805  0.0151045  0.000248773  0
0.0507011  0.015227  0.000254519  0
0.0509218  0.0151397  0.000250058  0
0.0511425  0.0148577  0.000243855  0
0.0513631  0.0146671  0.000247277  0
0.0515838  0.014463  0.000241417  0
0.0518045  0.0147066  0.000245433  0
0.0520251  0.0142942  0.000247402  0
0.0522458  0.0141207  0.000242344  0
0.0524664  0.0146149  0.000242815  0
0.0526871  0.0142504  0.000242252  0
0.0529078  0.0140084  0.000237405  0
0.0531284  0.0148301  0.000248642  0
0.0533491  0.0141415  0.000244402  0
0.0535698  0.014185  0.000236052  0
0.0537904  0.0139279  0.000248273  0
0.0540111  0.0137781  0.000247694  0
0.0542317  0.0131286  0.00024773  0
0.0544524  0.0140246  0.000254945  0
0.0546731  0.0141454  0.000252014  0
0.0548937  0.0140448  0.000255407  0
0.0551144  0.0139178  0.000257426  0
0.0553351  0.0134503  0.00025453  0
0.0555557  0.0134703  0.000257859  0
0.0557764  0.0131905  0.000260818  0
0.055997  0.0131575  0.000266678  0
0.0562177  0.0133901  0.0002617  0
0.0564384  0.0128075  0.000254875  0
0.056659  0.0132442  0.000260826  0
0.0568797  0.0137026  0.000265379  0
0.0571004  0.0130804  0.000264108  0
0.057321  0.0128321  0.000260526  0
0.0575417  0.0129178  0.000270205  0
0.0577623  0.0128744  0.000264966  0
0.057983  0.0131137  0.000271179  0
0.0582037  0.0130953  0.000265337  0
0.0584243  0.0125383  0.000258747  0
0.058645  0.013143  0.000261941  0
0.0588657  0.0125041  0.000257689  0
0.0590863  0.0124138  0.000251414  0
0.059307  0.0124489  0.00025333  0
0.0595277  0.0125452  0.000247196  0
0.0597483  0.0122081  0.000245242  0
0.059969  0.0121173  0.000246403  0
0.0601896  0.0119557  0.000239514  0
0.0604103  0.012851  0.000246118  0
0.060631  0.0123931  0.000239095  0
0.0608516  0.0122259  0.000238082  0
0.0610723  0.0116798  0.000237539  0
0.061293  0.012165  0.000236355  0
0.0615136  0.0115158  0.00023443  0
0.0617343  0.012157  0.000239972  0
0.0619549  0.012324  0.000235547  0
0.0621756  0.0117691  0.000229717  0
0.0623963  0.0116951  0.000233135  0
0.0626169  0.0121122  0.00023051  0
0.0628376  0.011869  0.000231841  0
0.0630583  0.0115209  0.000227942  0
0.0632789  0.0114503  0.0002262  0
0.0634996  0.0112987  0.000224413  0
0.0637202  0.0113603  0.000227503  0
0.0639409  0.0115641  0.000227549  0
0.0641616  0.0116807  0.000229097  0
0.0643822  0.0112423  0.000222432  0
0.0646029  0.0113537  0.000224586  0
0.0648236  0.0111858  0.000223857  0
0.0650442  0.0109146  0.000218822  0
0.0652649  0.0109872  0.000220363  0
0.0654855  0.0107321  0.000223004  0
0.0657062  0.0109046  0.00021703  0
0.0659269  0.0110511  0.000219412  0
0.0661475  0.0109018  0.000224257  0
0.0663682  0.0107435  0.000215651  0
0.0665889  0.0110702  0.000217815  0
0.0668095  0.0113467  0.000220254  0
0.0670302  0.0107859  0.000213514  0
0.0672508  0.0104892  0.000214775  0
0.0674715  0.0108  0.000212785  0
0.0676922  0.0107062  0.000213685  0
0.0679128  0.0104527  0.00021373  0
0.0681335  0.0103647  0.000213527  0
0.0683542  0.010197  0.000208349  0
0.0685748  0.0104745  0.000213651  0
0.0687955  0.0101902  0.000207894  0
0.0690161  0.0103725  0.00020991  0
0.0692368  0.00989306  0.000210209  0
0.0694575  0.0105202  0.000209302  0
0.0696781  0.00994715  0.000207065  0
0.0698988  0.0100336  0.000207921  0
0.0701195  0.00995272  0.00020491  0
0.0703401  0.00994308  0.000207212  0
0.0705608  0.0100358  0.000206426  0
0.0707814  0.0101953  0.000206895  0
0.0710021  0.0099088  0.000205153  0
0.0712228  0.00999179  0.000201487  0
0.0714434  0.00951445  0.000202858  0
0.0716641  0.00976064  0.000205372  0
0.0718848  0.0101785  0.000202608  0
0.0721054  0.0100856  0.000205159  0
0.0723261  0.00963505  0.00020192  0
0.0725467  0.00944447  0.000201701  0
0.0727674  0.00953195  0.000203022  0
0.0729881  0.00917733  0.000201543  0
0.0732087  0.00984706  0.00020415  0
0.0734294  0.00972612  0.000206544  0
0.0736501  0.00971071  0.000203271  0
0.0738707  0.00948439  0.000203112  0
0.0740914  0.00929292  0.000203916  0
0.074312  0.00898401  0.000199263  0
0.0745327  0.00920014  0.000200707  0
0.0747534  0.00903047  0.000202155  0
0.074974  0.00927544  0.000198419  0
0.0751947  0.00902558  0.000198811  0
0.0754154  0.00911249  0.000197509  0
0.075636  0.00896393  0.000196659  0
0.0758567  0.0092369  0.000199416  0
0.0760773  0.00922727  0.000196778  0
0.076298  0.00928693  0.000196378  0
0.0765187  0.00864178  0.000194503  0
0.0767393  0.00910682  0.000197139  0
0.07696  0.00907281  0.000193928  0
0.0771807  0.00869771  0.000194457  0
0.0774013  0.00858316  0.000194185  0
0.077622  0.00868518  0.000193521  0
0.0778427  0.00833686  0.0001904  0
0.0780633  0.00854527  0.000194816  0
0.078284  0.00857988  0.000194429  0
0.0785046  0.00857135  0.000190097  0
0.0787253  0.00873021  0.000191663  0
0.078946  0.00833089  0.000190096  0
0.0791666  0.0086412  0.000188032  0
0.0793873  0.00843142  0.000186891  0
0.079608  0.00856504  0.000188234  0
0.0798286  0.00829178  0.000186622  0
0.0800493  0.00845974  0.000188298  0
0.0802699  0.00809403  0.000187  0
0.0804906  0.00823194  0.000184208  0
0.0807113  0.0080446  0.000185727  0
0.0809319  0.00827064  0.000184242  0
0.0811526  0.00794993  0.000184159  0
0.0813733  0.00802967  0.000184994  0
0.0815939  0.00831065  0.000185141  0
0.0818146  0.00791964  0.00018979  0
0.0820352  0.00851449  0.000186001  0
0.0822559  0.00839096  0.000183421  0
0.0824766  0.00768174  0.000184246  0
0.0826972  0.00798641  0.000183374  0
0.0829179  0.00795053  0.000183239  0
0.0831386  0.00792225  0.000181459  0
0.0833592  0.00780869  0.0001844  0
0.0835799  0.00799972  0.000181163  0
0.0838005  0.00746514  0.000182151  0
0.0840212  0.00754811  0.000180518  0
0.0842419  0.00760279  0.000181797  0
0.0844625  0.00781801  0.000181384  0
0.0846832  0.00769515  0.000179396  0
0.0849039  0.00731123  0.000177814  0
0.0851245  0.00776546  0.000180659  0
0.0853452  0.00762394  0.000177972  0
0.0855658  0.00758509  0.000180441  0
0.0857865  0.0072562  0.000176821  0
0.0860072  0.00746929  0.000177046  0
0.0862278  0.0074786  0.00017702  0
0.0864485  0.00747023  0.000177736  0
0.0866692  0.00743823  0.000176108  0
0.0868898  0.0072487  0.000177267  0
0.0871105  0.00710457  0.000174594  0
0.0873311  0.00722876  0.000180833  0
0.0875518  0.0074005  0.000177054  0
0.0877725  0.00725854  0.000173872  0
0.0879931  0.00721585  0.000178066  0
0.0882138  0.00741201  0.000176314  0
0.0884345  0.00736759  0.00017306  0
0.0886551  0.00718403  0.000174671  0
0.0888758  0.00718825  0.000173499  0
0.0890964  0.00684286  0.000173137  0
0.0893171  0.00716761  0.000173121  0
0.0895378  0.00677797  0.000172389  0
0.0897584  0.00706206  0.000174973  0
0.0899791  0.00693627  0.000172288  0
0.0901998  0.00680194  0.000169911  0
0.0904204  0.00695476  0.000170982  0
0.0906411  0.00683462  0.000170296  0
0.0908617  0.00705581  0.000171529  0
0.0910824  0.00675012  0.000168134  0
0.0913031  0.00663188  0.000168592  0
0.0915237  0.00699081  0.000167871  0
0.0917444  0.00685365  0.000169501  0
0.0919651  0.00688092  0.000167675  0
0.0921857  0.00666328  0.000169436  0
0.0924064  0.00681683  0.000168312  0
0.092627  0.00679221  0.000166893  0
0.0928477  0.00635682  0.000165628  0
0.0930684  0.00642958  0.000167213  0
0.093289  0.00651658  0.000165738  0
0.0935097  0.00660409  0.00016866  0
0.0937304  0.00629878  0.00016646  0
0.093951  0.00647144  0.000165774  0
0.0941717  0.00642575  0.000168997  0
0.0943923  0.00636803  0.000166957  0
0.094613  0.00660351  0.000165558  0
0.0948337  0.00640215  0.00016829  0
0.0950543  0.00657277  0.000163268  0
0.095275  0.00628255  0.0001649  0
0.0954957  0.00630616  0.000164012  0
0.0957163  0.00610729  0.000164011  0
0.095937  0.00644148  0.000164134  0
0.0961577  0.00656023  0.000168339  0
0.0963783  0.0059233  0.000161593  0
0.096599  0.00634836  0.00016341  0
0.0968196  0.0062492  0.000164686  0
0.0970403  0.00654715  0.000163569  0
0.097261  0.00638071  0.000163615  0
0.0974816  0.00599296  0.00016254  0
0.0977023  0.00575181  0.000160195  0
0.097923  0.00603715  0.000161608  0
0.0981436  0.0062548  0.000161615  0
0.0983643  0.00616726  0.000162305  0
0.0985849  0.00576679  0.000161408  0
0.0988056  0.00591978  0.000161177  0
0.0990263  0.00584391  0.000160422  0
0.0992469  0.00593172  0.000159386  0
0.0994676  0.00596308  0.000159214  0
0.0996883  0.00590146  0.000159402  0
0.0999089  0.0059845  0.00015967  0
0.10013  0.00565546  0.000158643  0
0.10035  0.00559612  0.000161643  0
0.100571  0.00578802  0.000157935  0
0.100792  0.00576855  0.000158125  0
0.101012  0.00578373  0.000158345  0
0.101233  0.00562269  0.000156971  0
0.101454  0.00580045  0.000158071  0
0.101674  0.00575486  0.000158982  0
0.101895  0.00568689  0.00015668  0
0.102116  0.00606012  0.000156859  0
0.102336  0.00554491  0.000155636  0
0.102557  0.00546501  0.000156375  0
0.102778  0.00560946  0.00015933  0
0.102998  0.00553438  0.000155738  0
0.103219  0.00553782  0.000155308  0
0.10344  0.00540261  0.000154752  0
0.10366  0.00538866  0.000158558  0
0.103881  0.00532529  0.000159068  0
0.104102  0.00523945  0.00015566  0
0.104322  0.00564008  0.000154978  0
0.104543  0.00534585  0.000153337  0
0.104763  0.00526309  0.000153543  0
0.104984  0.00495041  0.000153035  0
0.105205  0.00531692  0.000152942  0
0.105425  0.00552544  0.000154393  0
0.105646  0.00540023  0.000154756  0
0.105867  0.00526932  0.000152253  0
0.106087  0.00512122  0.000151553  0
0.106308  0.00512104  0.000151916  0
0.106529  0.00549059  0.000152557  0
0.106749  0.00550832  0.000152573  0
0.10697  0.00516707  0.000153479  0
0.107191  0.00537726  0.000151137  0
0.107411  0.00490351  0.000151249  0
0.107632  0.00492257  0.000151713  0
0.107853  0.00514616  0.000150487  0
0.108073  0.00492739  0.000150506  0
0.108294  0.00506009  0.000152204  0
0.108515  0.00525419  0.000149862  0
0.108735  0.00470321  0.00014903  0
0.108956  0.00531566  0.000150205  0
0.109177  0.00514108  0.000149783  0
0.109397  0.0049826  0.000150237  0
0.109618  0.00513581  0.000150724  0
0.109839  0.00494525  0.000152329  0
0.110059  0.00492705  0.000159634  0
0.11028  0.00488344  0.000156695  0
0.110501  0.00495139  0.000155998  0
0.110721  0.00471648  0.000157292  0
0.110942  0.00462748  0.000155602  0
0.111163  0.00499419  0.000157644  0
0.111383  0.00489828  0.000158129  0
0.111604  0.00463215  0.000157441  0
0.111825  0.00474371  0.000159754  0
0.112045  0.00479979  0.000159233  0
0.112266  0.00510648  0.000160449  0
0.112487  0.00466959  0.000160535  0
0.112707  0.00471908  0.000160396  0
0.112928  0.00470732  0.000162597  0
0.113149  0.00482524  0.000164517  0
0.113369  0.00457383  0.00016327  0
0.11359  0.00468294  0.000162345  0
0.113811  0.00465032  0.000161718  0
0.114031  0.0046348  0.000162203  0
0.114252  0.00454981  0.000159301  0
0.114473  0.00451193  0.00015887  0
0.114693  0.00462417  0.000155113  0
0.114914  0.00446597  0.000157339  0
0.115135  0.00444757  0.000153666  0
0.115355  0.0046263  0.000156702  0
0.115576  0.00456854  0.00015758  0
0.115797  0.00439456  0.000152236  0
0.116017  0.00428759  0.000151285  0
0.116238  0.00446269  0.000151983  0
0.116459  0.00450348  0.00015171  0
0.116679  0.00447608  0.000151152  0
0.1169  0.0040621  0.000149529  0
0.117121  0.00417223  0.000151233  0
0.117341  0.00417148  0.000151342  0
0.117562  0.00428507  0.000149454  0
0.117783  0.00433377  0.00014883  0
0.118003  0.00396357  0.000148177  0
0.118224  0.0041467  0.000147534  0
0.118445  0.00434837  0.000147886  0
0.118665  0.00424945  0.00014737  0
0.118886  0.00408062  0.000150533  0
0.119107  0.00440052  0.000147656  0
0.119327  0.00424995  0.000146733  0
0.119548  0.00413117  0.000146174  0
0.119769  0.00434935  0.000146364  0
0.119989  0.00421292  0.000145706  0
0.12021  0.00403251  0.000148387  0
0.120431  0.00390277  0.000146018  0
0.120651  0.00407694  0.000146986  0
0.120872  0.00409323  0.000145654  0
0.121093  0.00407795  0.000143944  0
0.121313  0.00423047  0.000144635  0
0.121534  0.00385661  0.000145309  0
0.121755  0.00394251  0.000143905  0
0.121975  0.00380452  0.000143688  0
0.122196  0.00402035  0.000142833  0
0.122417  0.0042192  0.000143976  0
0.122637  0.00396861  0.000142941  0
0.122858  0.00387348  0.000143033  0
0.123078  0.00411829  0.000143176  0
0.123299  0.004116  0.000143215  0
0.12352  0.00416491  0.000142227  0
0.12374  0.00397146  0.000141472  0
0.123961  0.00375822  0.000141372  0
0.124182  0.00384605  0.000140817  0
0.124402  0.0038682  0.000142232  0
0.124623  0.00397482  0.000140621  0
0.124844  0.00369415  0.000139556  0
0.125064  0.00369582  0.000140048  0
0.125285  0.00390649  0.000140383  0
0.125506  0.00373855  0.000139771  0
0.125726  0.00354357  0.000140272  0
0.125947  0.00385761  0.000139329  0
0.126168  0.00406994  0.000139453  0
0.126388  0.00370374  0.000139913  0
0.126609  0.0036189  0.000138267  0
0.12683  0.00366526  0.000139119  0
0.12705  0.00379001  0.000139541  0
0.127271  0.00382914  0.000138228  0
0.127492  0.00365395  0.000138004  0
0.127712  0.00371324  0.000138081  0
0.127933  0.0038038  0.00013777  0
0.128154  0.00379428  0.000138852  0
0.128374  0.00368663  0.000139333  0
0.128595  0.00374087  0.000137148  0
0.128816  0.00344123  0.000137328  0
0.129036  0.00360354  0.000137183  0
0.129257  0.00372167  0.000139253  0
0.129478  0.00321856  0.000136824  0
0.129698  0.0034072  0.000137668  0
0.129919  0.00348308  0.000139515  0
0.13014  0.00351091  0.000135843  0
0.13036  0.00359502  0.000136894  0
0.130581  0.00333983  0.000135979  0
0.130802  0.00339912  0.000135852  0
0.131022  0.00359767  0.000136346  0
0.131243  0.00326868  0.0001428  0
0.131464  0.00347075  0.000134955  0
0.131684  0.00315674  0.000133878  0
0.131905  0.00343468  0.000135573  0
0.132126  0.00337992  0.000135051  0
0.132346  0.00357278  0.000140097  0
0.132567  0.00347218  0.000134593  0
0.132788  0.00359088  0.000133923  0
0.133008  0.00329415  0.000133647  0
0.133229  0.00335653  0.00013714  0
0.13345  0.00340576  0.000134058  0
0.13367  0.0033997  0.000138266  0
0.133891  0.00306858  0.00013298  0
0.134112  0.00334561  0.000133011  0
0.134332  0.00312733  0.000132731  0
0.134553  0.00346363  0.00013202  0
0.134774  0.00323724  0.000133918  0
0.134994  0.00318759  0.000133499  0
0.135215  0.00317018  0.000132361  0
0.135436  0.00351603  0.000133735  0
0.135656  0.00316151  0.000131582  0
0.135877  0.00332494  0.000132892  0
0.136098  0.00302812  0.000131481  0
0.136318  0.00332868  0.000133935  0
0.136539  0.00292263  0.000131751  0
0.13676  0.00302178  0.000131761  0
0.13698  0.00310867  0.000130856  0
0.137201  0.0032176  0.000131872  0
0.137422  0.00310204  0.000131702  0
0.137642  0.0030613  0.000130379  0
0.137863  0.00300929  0.000131683  0
0.138084  0.00323057  0.000130332  0
0.138304  0.00292782  0.00013073  0
0.138525  0.00274775  0.000129464  0
0.138746  0.00293511  0.00013477  0
0.138966  0.00271829  0.000129263  0
0.139187  0.00312565  0.000131651  0
0.139408  0.00302768  0.000129107  0
0.139628  0.00299211  0.000129913  0
0.139849  0.00302937  0.000129451  0
0.14007  0.00309828  0.000129476  0
0.14029  0.00290243  0.000131352  0
0.140511  0.0029954  0.000130324  0
0.140732  0.00297351  0.000129816  0
0.140952  0.00279109  0.000128613  0
0.141173  0.00288324  0.000128133  0
0.141393  0.00290874  0.000130435  0
0.141614  0.00291239  0.000128937  0
0.141835  0.00267862  0.000131367  0
0.142055  0.00277264  0.00012834  0
0.142276  0.00284931  0.000129093  0
0.142497  0.00266736  0.000126645  0
0.142717  0.00280321  0.000127821  0
0.142938  0.00278311  0.000131567  0
0.143159  0.00285871  0.000129702  0
0.143379  0.00258781  0.000127525  0
0.1436  0.0026327  0.000127305  0
0.143821  0.00244398  0.000126844  0
0.144041  0.00279714  0.000127739  0
0.144262  0.00292911  0.000127048  0
0.144483  0.00287304  0.000128529  0
0.144703  0.00267194  0.000125896  0
0.144924  0.00274142  0.000125919  0
0.145145  0.00273769  0.000126739  0
0.145365  0.00267297  0.000126445  0
0.145586  0.00259817  0.000125787  0
0.145807  0.00257559  0.000127158  0
0.146027  0.00291104  0.00012506  0
0.146248  0.00267664  0.000125234  0
0.146469  0.00261966  0.000125307  0
0.146689  0.00238294  0.000125004  0
0.14691  0.00269341  0.000129964  0
0.147131  0.00247619  0.000126602  0
0.147351  0.00250282  0.000123704  0
0.147572  0.00261199  0.00012717  0
0.147793  0.00267089  0.000124655  0
0.148013  0.00259783  0.000124212  0
0.148234  0.002594  0.000124506  0
0.148455  0.002643  0.000125302  0
0.148675  0.00252297  0.000123866  0
0.148896  0.00247419  0.000124292  0
0.149117  0.00245852  0.000124896  0
0.149337  0.00261051  0.000126219  0
0.149558  0.0025776  0.000125393  0
0.149779  0.00256991  0.000123794  0
0.149999  0.00226072  0.000123741  0
0.15022  0.0024285  0.000123447  0
0.150441  0.00247978  0.000129732  0
0.150661  0.0023837  0.000123368  0
0.150882  0.00258768  0.000123131  0
0.151103  0.00235595  0.000122857  0
0.151323  0.00220442  0.000122995  0
0.151544  0.00267865  0.000123316  0
0.151765  0.00251258  0.000123073  0
0.151985  0.00248895  0.000122563  0
0.152206  0.00255316  0.000124367  0
0.152427  0.00238252  0.000123421  0
0.152647  0.00237278  0.000122772  0
0.152868  0.00224777  0.000121248  0
0.153089  0.00246109  0.000122297  0
0.153309  0.00242988  0.000121022  0
0.15353  0.00230871  0.000121983  0
0.153751  0.00237603  0.000122371  0
0.153971  0.00235494  0.000121607  0
0.154192  0.0022114  0.000120916  0
0.154413  0.00226509  0.000120775  0
0.154633  0.00207239  0.000120597  0
0.154854  0.00246365  0.000120876  0
0.155075  0.00244479  0.000121298  0
0.155295  0.00225599  0.000121511  0
0.155516  0.00226874  0.000120519  0
0.155737  0.00248349  0.000122258  0
0.155957  0.00223419  0.000120336  0
0.156178  0.00213836  0.000119771  0
0.156399  0.00226688  0.000122271  0
0.156619  0.00219362  0.000119983  0
0.15684  0.00211626  0.000120146  0
0.157061  0.0020715  0.000118936  0
0.157281  0.00212869  0.000119937  0
0.157502  0.00210162  0.000119689  0
0.157723  0.00176927  0.000119564  0
0.157943  0.00220324  0.000119723  0
0.158164  0.00220188  0.000118924  0
0.158385  0.00205067  0.000118756  0
0.158605  0.0022413  0.000123964  0
0.158826  0.00196445  0.000119017  0
0.159047  0.00225408  0.000120781  0
0.159267  0.00198748  0.00011934  0
0.159488  0.00193595  0.000117348  0
0.159708  0.00219799  0.000118314  0
0.159929  0.0022047  0.000118109  0
0.16015  0.00205405  0.000118691  0
0.16037  0.00185517  0.00011815  0
0.160591  0.0020795  0.000121105  0
0.160812  0.00205969  0.00011757  0
0.161032  0.00196285  0.000117359  0
0.161253  0.0018606  0.000117063  0
0.161474  0.0020778  0.000117258  0
0.161694  0.0021046  0.00011791  0
0.161915  0.00211163  0.000118042  0
0.162136  0.00214867  0.000118292  0
0.162356  0.00201912  0.000117086  0
0.162577  0.00196052  0.000116473  0
0.162798  0.00189292  0.000123033  0
0.163018  0.00190994  0.000116567  0
0.163239  0.00174121  0.000119635  0
0.16346  0.00183457  0.000116728  0
0.16368  0.00191596  0.000118653  0
0.163901  0.00193902  0.000116646  0
0.164122  0.00180563  0.000116183  0
0.164342  0.0019086  0.000115942  0
0.164563  0.00204459  0.000119514  0
0.164784  0.00195601  0.000116716  0
0.165004  0.00162462  0.000114879  0
0.165225  0.00194078  0.000116647  0
0.165446  0.0017833  0.000115538  0
0.165666  0.00179121  0.000116972  0
0.165887  0.00190304  0.000120513  0
0.166108  0.00181051  0.000119043  0
0.166328  0.00192954  0.000122227  0
0.166549  0.00185829  0.000121019  0
0.16677  0.00178628  0.000121642  0
0.16699  0.0017923  0.00012135  0
0.167211  0.00182857  0.000121269  0
0.167432  0.00206115  0.000121237  0
0.167652  0.00172694  0.000122445  0
0.167873  0.00169278  0.000121217  0
0.168094  0.00147245  0.00012345  0
0.168314  0.00169694  0.000122656  0
0.168535  0.00177161  0.000127796  0
0.168756  0.00164998  0.000123354  0
0.168976  0.00178222  0.000123676  0
0.169197  0.00166421  0.000122969  0
0.169418  0.00174084  0.000123745  0
0.169638  0.00185622  0.000126416  0
0.169859  0.00164337  0.000123212  0
0.17008  0.00158938  0.000124742  0
0.1703  0.0018507  0.000122194  0
0.170521  0.00155614  0.000120765  0
0.170742  0.00180926  0.000120937  0
0.170962  0.00167956  0.000119569  0
0.171183  0.00149121  0.000119416  0
0.171404  0.0015967  0.00011972  0
0.171624  0.00184189  0.000118456  0
0.171845  0.00157081  0.000118433  0
0.172066  0.00155355  0.00012216  0
0.172286  0.00168078  0.000117754  0
0.172507  0.00141009  0.000117486  0
0.172728  0.00139539  0.000117844  0
0.172948  0.00149258  0.000116679  0
0.173169  0.00154655  0.000116707  0
0.17339  0.00163365  0.000116247  0
0.17361  0.00157024  0.000117335  0
0.173831  0.0014804  0.000119666  0
0.174052  0.00176737  0.00011712  0
0.174272  0.00145354  0.000115835  0
0.174493  0.00153016  0.000116084  0
0.174714  0.00161237  0.000114884  0
0.174934  0.001383  0.000115069  0
0.175155  0.00148194  0.000117998  0
0.175376  0.0014536  0.00011575  0
0.175596  0.00146203  0.000115112  0
0.175817  0.00151236  0.00011445  0
0.176038  0.00157599  0.000115953  0
0.176258  0.00159888  0.000114496  0
0.176479  0.00174313  0.000114356  0
0.1767  0.00163236  0.000115382  0
0.17692  0.0015127  0.000113994  0
0.177141  0.00177668  0.000114293  0
0.177362  0.00161326  0.000113918  0
0.177582  0.00144539  0.000113109  0
0.177803  0.00144935  0.000114732  0
0.178023  0.00146338  0.00011394  0
0.178244  0.00156509  0.000113159  0
0.178465  0.00148432  0.000112637  0
0.178685  0.0014357  0.000112752  0
0.178906  0.00149538  0.000115349  0
0.179127  0.001544  0.000113008  0
0.179347  0.00141416  0.000112853  0
0.179568  0.00141269  0.000112749  0
0.179789  0.00144565  0.000112213  0
0.180009  0.00153589  0.000112313  0
0.18023  0.00153462  0.000112456  0
0.180451  0.0013966  0.000113511  0
0.180671  0.00151285  0.000112928  0
0.180892  0.00148043  0.00011223  0
0.181113  0.00139789  0.000111557  0
0.181333  0.00145212  0.000115237  0
0.181554  0.00132753  0.000111298  0
0.181775  0.00148739  0.00011171  0
0.181995  0.00126429  0.00011136  0
0.182216  0.00134507  0.000111664  0
0.182437  0.00149269  0.000112427  0
0.182657  0.00123116  0.000111349  0
0.182878  0.00144703  0.000111139  0
0.183099  0.00147159  0.000110319  0
0.183319  0.00147774  0.000110984  0
0.18354  0.00111896  0.000110519  0
0.183761  0.00143458  0.000111917  0
0.183981  0.00137559  0.000111229  0
0.184202  0.0014803  0.000112341  0
0.184423  0.00138592  0.00010984  0
0.184643  0.00125223  0.000110383  0
0.184864  0.00141011  0.000110283  0
0.185085  0.00124809  0.000109491  0
0.185305  0.00130497  0.000112365  0
0.185526  0.00135556  0.000110221  0
0.185747  0.00146363  0.000109735  0
0.185967  0.00140742  0.000110046  0
0.186188  0.00111753  0.000109984  0
0.186409  0.00136211  0.000110608  0
0.186629  0.00133156  0.000109286  0
0.18685  0.00127872  0.000108941  0
0.187071  0.00128398  0.000109481  0
0.187291  0.00130793  0.00010951  0
0.187512  0.00129005  0.000110118  0
0.187733  0.00127796  0.000108726  0
0.187953  0.00120301  0.000109027  0
0.188174  0.00132863  0.000110173  0
0.188395  0.00129444  0.00010889  0
0.188615  0.00126801  0.00010966  0
0.188836  0.00146801  0.000110551  0
0.189057  0.00111587  0.000109348  0
0.189277  0.00117393  0.000108877  0
0.189498  0.0013029  0.000109554  0
0.189719  0.00119789  0.000110504  0
0.189939  0.00130861  0.000109905  0
0.19016  0.0012278  0.000109885  0
0.190381  0.00115099  0.000109914  0
0.190601  0.0013169  0.000110919  0
0.190822  0.0014277  0.000109958  0
0.191043  0.00108295  0.000112525  0
0.191263  0.00107044  0.00010993  0
0.191484  0.00113857  0.000110096  0
0.191705  0.00132536  0.000110394  0
0.191925  0.00122484  0.000109704  0
0.192146  0.00105287  0.000109473  0
0.192367  0.00116946  0.000110443  0
0.192587  0.00142898  0.000110473  0
0.192808  0.00110688  0.000109873  0
0.193029  0.00113547  0.000114328  0
0.193249  0.00130864  0.000109511  0
0.19347  0.00106421  0.000109788  0
0.193691  0.00125485  0.00011026  0
0.193911  0.00126177  0.000110613  0
0.194132  0.00111518  0.000111066  0
0.194353  0.00124883  0.000111028  0
0.194573  0.00120858  0.000109226  0
0.194794  0.00100326  0.000110105  0
0.195015  0.00107824  0.000109671  0
0.195235  0.00103109  0.000109307  0
0.195456  0.000923281  0.00011584  0
0.195677  0.000903539  0.00011177  0
0.195897  0.00084689  0.000110794  0
0.196118  0.000994955  0.000109669  0
0.196338  0.000952103  0.000109114  0
0.196559  0.000921962  0.000108944  0
0.19678  0.00110271  0.000117108  0
0.197  0.0011742  0.000113913  0
0.197221  0.00112212  0.000109698  0
0.197442  0.00110178  0.000109908  0
0.197662  0.00113224  0.000109156  0
0.197883  0.00112609  0.000109907  0
0.198104  0.00109589  0.000109133  0
0.198324  0.00106956  0.000110503  0
0.198545  0.00123218  0.000109627  0
0.198766  0.000961626  0.000110907  0
0.198986  0.00109649  0.000109234  0
0.199207  0.0010214  0.000110269  0
0.199428  0.00103512  0.000110346  0
0.199648  0.0010895  0.000110256  0
0.199869  0.00117187  0.000109562  0
0.20009  0.00114005  0.000109169  0
0.20031  0.00112303  0.000109064  0
0.200531  0.00114111  0.000109445  0
0.200752  0.000990236  0.000109376  0
0.200972  0.00115591  0.000110719  0
0.201193  0.00109085  0.000109716  0
0.201414  0.00079706  0.000108553  0
0.201634  0.000786548  0.000108944  0
0.201855  0.000836516  0.000110161  0
0.202076  0.000844608  0.000108989  0
0.202296  0.00115334  0.000112389  0
0.202517  0.000933806  0.000109403  0
0.202738  0.000962142  0.000109187  0
0.202958  0.00107539  0.000109431  0
0.203179  0.000807979  0.000110671  0
0.2034  0.00113342  0.000110223  0
0.20362  0.000942109  0.000109909  0
0.203841  0.00098867  0.000109565  0
0.204062  0.000996742  0.000109796  0
0.204282  0.000763957  0.000109645  0
0.204503  0.00104133  0.000110437  0
0.204724  0.000939503  0.000110908  0
0.204944  0.00090149  0.000110586  0
0.205165  0.00107292  0.000112256  0
0.205386  0.00105783  0.000110473  0
0.205606  0.000929802  0.000110413  0
0.205827  0.000999034  0.000111427  0
0.206048  0.0008367  0.000111621  0
0.206268  0.000923125  0.000110999  0
0.206489  0.000806284  0.000111865  0
0.20671  0.00105771  0.000113358  0
0.20693  0.000999032  0.000110991  0
0.207151  0.00100216  0.000112369  0
0.207372  0.00100076  0.000111028  0
0.207592  0.000979222  0.000112519  0
0.207813  0.000875149  0.00011454  0
0.208034  0.000957012  0.000111442  0
0.208254  0.000937645  0.000113324  0
0.208475  0.000853524  0.000114391  0
0.208696  0.000905475  0.000111825  0
0.208916  0.000743896  0.000111884  0
0.209137  0.000914388  0.000113241  0
0.209358  0.000814813  0.000112148  0
0.209578  0.000824037  0.000112733  0
0.209799  0.000745941  0.000111891  0
0.21002  0.00105279  0.000113947  0
0.21024  0.000846159  0.000112116  0
0.210461  0.000810811  0.000112997  0
0.210682  0.00082171  0.00011254  0
0.210902  0.000978008  0.000112702  0
0.211123  0.00102578  0.000112558  0
0.211344  0.000977037  0.000112109  0
0.211564  0.000811906  0.000113005  0
0.211785  0.000831168  0.000113176  0
0.212006  0.000918296  0.000113227  0
0.212226  0.000959261  0.000115041  0
0.212447  0.000784839  0.000112613  0
0.212668  0.000684145  0.000111502  0
0.212888  0.000680718  0.000113794  0
0.213109  0.000775142  0.000115342  0
0.21333  0.000593869  0.000113326  0
0.21355  0.000837585  0.000112483  0
0.213771  0.00079962  0.000112124  0
0.213992  0.000477239  0.000113397  0
0.214212  0.000539012  0.000113032  0
0.214433  0.000805897  0.000113765  0
0.214653  0.000776388  0.000113963  0
0.214874  0.000791483  0.000112658  0
0.215095  0.000893141  0.000114498  0
0.215315  0.000760347  0.000112915  0
0.215536  0.000611081  0.000113893  0
0.215757  0.000943528  0.000114185  0
0.215977  0.000809989  0.000115273  0
0.216198  0.000634098  0.000112822  0
0.216419  0.000712818  0.000113667  0
0.216639  0.000825059  0.000115476  0
0.21686  0.000833972  0.000113986  0
0.217081  0.000917821  0.000114593  0
0.217301  0.000718255  0.000114097  0
0.217522  0.000804096  0.000113539  0
0.217743  0.000884975  0.000113683  0
0.217963  0.000767562  0.000117091  0
0.218184  0.000795733  0.000113864  0
0.218405  0.000851421  0.000114161  0
0.218625  0.000774258  0.000114296  0
0.218846  0.000947614  0.000114036  0
0.219067  0.000793993  0.000114276  0
0.219287  0.000982397  0.000113782  0
0.219508  0.000728403  0.000113621  0
0.219729  0.000857211  0.000114128  0
0.219949  0.0006828  0.000114641  0
0.22017  0.000793568  0.000113724  0
0.220391  0.000719292  0.000113732  0
0.220611  0.000842383  0.000114109  0
0.220832  0.000553121  0.000115308  0
0.221053  0.000747362  0.00011371  0
0.221273  0.000748692  0.000115942  0
0.221494  0.000691102  0.000114898  0
0.221715  0.000706102  0.000117124  0
0.221935  0.00067329  0.000117663  0
0.222156  0.000865027  0.00011814  0
0.222377  0.00053212  0.000120508  0
0.222597  0.000740758  0.000120507  0
0.222818  0.000801593  0.000121587  0
0.223039  0.000723365  0.000123042  0
0.223259  0.000623107  0.000122062  0
0.22348  0.000692457  0.000122674  0
0.223701  0.000695411  0.000124486  0
0.223921  0.000807378  0.000126634  0
0.224142  0.000747626  0.000124895  0
0.224363  0.000790918  0.000124992  0
0.224583  0.000584565  0.000124272  0
0.224804  0.000888066  0.000129024  0
0.225025  0.000689593  0.000131622  0
0.225245  0.000869729  0.000128172  0
0.225466  0.000547067  0.000126909  0
0.225687  0.000398597  0.000126958  0
0.225907  0.000734746  0.000128233  0
0.226128  0.000508864  0.000125593  0
0.226349  0.000879085  0.000126255  0
0.226569  0.000725567  0.000125118  0
0.22679  0.000465374  0.000125889  0
0.227011  0.000606725  0.000122931  0
0.227231  0.000463224  0.000122517  0
0.227452  0.000749889  0.000122759  0
0.227673  0.00062101  0.000122796  0
0.227893  0.000559994  0.000122037  0
0.228114  0.000804593  0.00012362  0
0.228335  0.000748361  0.000121529  0
0.228555  0.000684777  0.000123283  0
0.228776  0.000583186  0.000121849  0
0.228997  0.000718346  0.000121644  0
0.229217  0.000702438  0.000120954  0
0.229438  0.000770509  0.000120919  0
0.229659  0.00057786  0.000120945  0
0.229879  0.000656446  0.000120773  0
0.2301  0.000476537  0.000120765  0
0.230321  0.000581201  0.000121505  0
0.230541  0.00067438  0.00012056  0
0.230762  0.00072838  0.000120691  0
0.230983  0.000502383  0.000119823  0
0.231203  0.00070594  0.000120191  0
0.231424  0.00061706  0.000119896  0
0.231645  0.000432866  0.000118948  0
0.231865  0.000686034  0.000121156  0
0.232086  0.000582525  0.00012277  0
0.232307  0.000606633  0.000119466  0
0.232527  0.000560175  0.000118685  0
0.232748  0.000512148  0.000118497  0
0.232968  0.000493411  0.000118548  0
0.233189  0.000491712  0.000119062  0
0.23341  0.000457744  0.00011989  0
0.23363  0.000487403  0.000119543  0
0.233851  0.000412834  0.000118433  0
0.234072  0.000623147  0.000119185  0
0.234292  0.000707594  0.000120688  0
0.234513  0.000604284  0.000119984  0
0.234734  0.000727107  0.000121777  0
0.234954  0.000649571  0.000119831  0
0.235175  0.00040375  0.000118471  0
0.235396  0.000641841  0.00011902  0
0.235616  0.000817414  0.000119413  0
0.235837  0.000654506  0.000118654  0
0.236058  0.000777728  0.000120019  0
0.236278  0.000598448  0.000119857  0
0.236499  0.000444377  0.000118115  0
0.23672  0.000447995  0.000120122  0
0.23694  0.000448973  0.000118439  0
0.237161  0.000655473  0.000119866  0
0.237382  0.000522583  0.000119322  0
0.237602  0.000565556  0.000119573  0
0.237823  0.000620767  0.000120189  0
0.238044  0.000341996  0.000118764  0
0.238264  0.000730339  0.000119028  0
0.238485  0.000334952  0.00011948  0
0.238706  0.000733367  0.000120183  0
0.238926  0.000519856  0.000120668  0
0.239147  0.000626279  0.000120559  0
0.239368  0.000619288  0.000118509  0
0.239588  0.000666788  0.000120678  0
0.239809  0.000652443  0.000119707  0
0.24003  0.000532406  0.000119342  0
0.24025  0.000406427  0.00011955  0
0.240471  0.000475028  0.000119437  0
0.240692  0.00056921  0.000118951  0
0.240912  0.000613488  0.000119615  0
0.241133  0.000539959  0.000118556  0
0.241354  0.000613325  0.000123766  0
0.241574  0.000550222  0.000120665  0
0.241795  0.000631561  0.000119032  0
0.242016  0.00043196  0.000120071  0
0.242236  0.000762281  0.000120383  0
0.242457  0.000316254  0.000118219  0
0.242678  0.000283616  0.000118292  0
0.242898  0.000375613  0.000120123  0
0.243119  0.000262201  0.000118132  0
0.24334  0.000612348  0.000119488  0
0.24356  0.000280258  0.000118868  0
0.243781  0.000610264  0.000118513  0
0.244002  0.000707206  0.000120325  0
0.244222  0.000788857  0.000120515  0
0.244443  0.000668236  0.000119701  0
0.244664  0.000576079  0.000119863  0
0.244884  0.000694813  0.000118898  0
0.245105  0.000528314  0.000119503  0
0.245326  0.000463969  0.000120532  0
0.245546  0.000631795  0.000122257  0
0.245767  0.000598958  0.000121209  0
0.245988  0.000430892  0.000118826  0
0.246208  0.000402937  0.000117647  0
0.246429  0.000560863  0.000119111  0
0.24665  0.000348708  0.000118954  0
0.24687  0.000552046  0.000119865  0
0.247091  0.000502005  0.000121407  0
0.247312  0.00052614  0.000119524  0
0.247532  0.000375967  0.000117927  0
0.247753  0.000561172  0.000119448  0
0.247974  0.000452819  0.000121982  0
0.248194  0.000509938  0.000120369  0
0.248415  0.000563102  0.000122409  0
0.248636  0.000433553  0.000117524  0
0.248856  0.000305603  0.000119054  0
0.249077  0.000503864  0.000120944  0
0.249298  0.000261669  0.000120215  0
0.249518  0.000531795  0.000120462  0
0.249739  0.000343563  0.000119899  0
0.24996  0.00032365  0.000118058  0
0.25018  0.00027382  0.000119758  0
0.250401  0.000418305  0.000119645  0
0.250622  0.000493686  0.000119895  0
0.250842  0.000305821  0.000119328  0
0.251063  0.000536932  0.000119111  0
0.251283  0.000315127  0.000118126  0
0.251504  0.000426631  0.000119094  0
0.251725  0.000614606  0.000119112  0
0.251945  0.000388706  0.000119263  0
0.252166  0.00053775  0.000118714  0
0.252387  0.000651567  0.00011984  0
0.252607  0.000289124  0.000118245  0
0.252828  0.000622753  0.000120674  0
0.253049  0.000943083  0.000119732  0
0.253269  0.000270451  0.000117682  0
0.25349  0.000528654  0.000118191  0
0.253711  0.000406771  0.000119007  0
0.253931  0.000436259  0.000123694  0
0.254152  0.000430606  0.000119268  0
0.254373  0.000440331  0.000118913  0
0.254593  0.000254203  0.000117447  0
0.254814  0.000478392  0.000118556  0
0.255035  0.000560983  0.000118946  0
0.255255  0.000558597  0.000120061  0
0.255476  0.000559386  0.000118929  0
0.255697  0.00027421  0.000117964  0
0.255917  0.000288173  0.000117972  0
0.256138  0.00038782  0.000119371  0
0.256359  9.87889e-05  0.000118512  0
0.256579  0.000372089  0.000120719  0
0.2568  0.000420184  0.000118322  0
0.257021  0.000343487  0.000117657  0
0.257241  0.000535717  0.000118459  0
0.257462  0.000442649  0.000119069  0
0.257683  0.000546584  0.000123174  0
0.257903  0.000345796  0.000119769  0
0.258124  0.000427223  0.000117463  0
0.258345  0.00032264  0.000117701  0
0.258565  0.000273013  0.000119245  0
0.258786  0.00046142  0.000118879  0
0.259007  0.000399103  0.000119701  0
0.259227  0.000461523  0.000119995  0
0.259448  0.000524331  0.00011808  0
0.259669  0.000601544  0.000118877  0
0.259889  0.000272931  0.000117983  0
0.26011  0.000336904  0.000119203  0
0.260331  0.000497632  0.000122998  0
0.260551  0.000682783  0.000119474  0
0.260772  0.0002904  0.00011704  0
0.260993  0.000349371  0.000120454  0
0.261213  0.00034566  0.000119052  0
0.261434  0.000365556  0.000120318  0
0.261655  0.000461754  0.00011898  0
0.261875  0.000498279  0.000121722  0
0.262096  8.59952e-05  0.000118366  0
0.262317  0.000420718  0.000120819  0
0.262537  0.000279722  0.000121531  0
0.262758  0.000229534  0.000120041  0
0.262979  0.000249175  0.00011745  0
0.263199  0.000369552  0.000118195  0
0.26342  0.000422919  0.000118904  0
0.263641  0.000327309  0.000117911  0
0.263861  0.000493859  0.000118401  0
0.264082  0.000119808  0.000117473  0
0.264303  0.000354757  0.000117184  0
0.264523  0.000329686  0.000119197  0
0.264744  0.000624716  0.000119613  0
0.264965  0.000505509  0.000118214  0
0.265185  0.000527427  0.000117597  0
0.265406  0.000220243  0.000117392  0
0.265627  0.00057641  0.000117609  0
0.265847  0.00033536  0.000118815  0
0.266068  0.000425351  0.00011921  0
0.266289  0.000348948  0.00011856  0
0.266509  0.00033656  0.000120924  0
0.26673  0.000371687  0.00011825  0
0.266951  0.000344947  0.0001208  0
0.267171  0.000565248  0.000119258  0
0.267392  0.000313108  0.000120806  0
0.267613  0.000198937  0.000117713  0
0.267833  0.000335473  0.000117905  0
0.268054  0.000390193  0.000117623  0
0.268275  0.000467306  0.000119929  0
0.268495  0.000294081  0.000118513  0
0.268716  0.000261521  0.00011866  0
0.268937  0.000537753  0.000124018  0
0.269157  0.000498785  0.000118681  0
0.269378  0.000451676  0.000118037  0
0.269598  0.000217609  0.000117778  0
0.269819  0.000377901  0.000119525  0
0.27004  0.000565776  0.000119376  0
0.27026  0.000162446  0.00011782  0
0.270481  0.000295631  0.000117015  0
0.270702  0.000566686  0.00011827  0
0.270922  0.000207259  0.000118593  0
0.271143  0.000207803  0.0001182  0
0.271364  0.00035504  0.000118236  0
0.271584  0.000500165  0.000119227  0
0.271805  0.000524258  0.000118452  0
0.272026  0.000458558  0.000117913  0
0.272246  0.00039276  0.000120473  0
0.272467  0.000366495  0.000117252  0
0.272688  0.000204841  0.000118903  0
0.272908  0.000171346  0.000118196  0
0.273129  0.000138844  0.000117633  0
0.27335  0.000325825  0.000118688  0
0.27357  0.000268876  0.000118668  0
0.273791  0.000274379  0.000117216  0
0.274012  0.000279509  0.000122867  0
0.274232  0.000233953  0.000118513  0
0.274453  4.32718e-05  0.000117857  0
0.274674  0.000295741  0.000118542  0
0.274894  0.00072797  0.000118679  0
0.275115  0.000356099  0.00012009  0
0.275336  0.000557408  0.000119385  0
0.275556  0.000307208  0.00011911  0
0.275777  0.00012654  0.000123688  0
0.275998  0.000237359  0.000118475  0
0.276218  0.000361408  0.000117127  0
0.276439  0.000412319  0.00012056  0
0.27666  0.000159109  0.000121015  0
0.27688  0.000467406  0.000121878  0
0.277101  0.000365093  0.000119886  0
0.277322  0.000353247  0.000118191  0
0.277542  0.000184917  0.000121229  0
0.277763  0.000387045  0.000123403  0
0.277984  0.00051327  0.000125151  0
0.278204  0.00028252  0.000128018  0
0.278425  0.000362831  0.000127643  0
0.278646  0.000119324  0.000125407  0
0.278866  0.000162791  0.000126835  0
0.279087  0.000374059  0.000129556  0
0.279308  0.000473739  0.000129131  0
0.279528  -0.000125972  0.000129017  0
0.279749  0.000187271  0.000130098  0
0.27997  0.000151333  0.000131391  0
0.28019  0.000183831  0.000134396  0
0.280411  0.00041156  0.000133593  0
0.280632  0.000299486  0.000132685  0
0.280852  0.000329553  0.000133407  0
0.281073  0.000253816  0.000133688  0
0.281294  0.000470373  0.00013513  0
0.281514  0.000303566  0.00013966  0
0.281735  0.000112641  0.000136335  0
0.281956  0.000297965  0.000136537  0
0.282176  0.000147248  0.000131112  0
0.282397  0.000160375  0.000136558  0
0.282618  8.9738e-05  0.000131936  0
0.282838  0.000290816  0.000129424  0
0.283059  0.000360294  0.000131383  0
0.28328  0.000148719  0.000127282  0
0.2835  0.000420525  0.000128806  0
0.283721  0.00040399  0.000128226  0
0.283942  0.00025882  0.000127013  0
0.284162  5.15418e-05  0.000125854  0
0.284383  0.000159413  0.000126282  0
0.284604  0.000560607  0.000126765  0
0.284824  0.000148076  0.000126489  0
0.285045  0.000347704  0.000129894  0
0.285266  0.000198245  0.000125537  0
0.285486  0.000417715  0.00012623  0
0.285707  0.000232028  0.000125082  0
0.285928  0.000160474  0.000124621  0
0.286148  0.000290697  0.000126945  0
0.286369  0.000308198  0.000126107  0
0.28659  0.000306975  0.000124603  0
0.28681  4.97326e-05  0.000123954  0
0.287031  0.000209984  0.000123942  0
0.287252  0.00030195  0.000125299  0
0.287472  0.000286705  0.000123866  0
0.287693  0.000304586  0.000126923  0
0.287913  0.000196844  0.000124504  0
0.288134  0.000172523  0.000123066  0
0.288355  0.000108083  0.00012407  0
0.288575  0.000149106  0.000125596  0
0.288796  0.000271913  0.000124153  0
0.289017  0.000419888  0.000125391  0
0.289237  0.000137236  0.000124291  0
0.289458  0.000300362  0.000126264  0
0.289679  7.71276e-05  0.000122866  0
0.289899  0.000449382  0.000125322  0
0.29012  6.51452e-05  0.000122854  0
0.290341  0.000317261  0.000124774  0
0.290561  3.91955e-05  0.000123598  0
0.290782  0.000155214  0.000122854  0
0.291003  7.48999e-05  0.000124286  0
0.291223  0.000295717  0.000127434  0
0.291444  0.000366456  0.000122753  0
0.291665  0.000328219  0.000124166  0
0.291885  0.000431555  0.000125572  0
0.292106  0.000169166  0.00012256  0
0.292327  0.000234381  0.000122764  0
0.292547  0.00030557  0.000122932  0
0.292768  0.000181522  0.000122218  0
0.292989  0.000318904  0.00012288  0
0.293209  0.000279485  0.000123084  0
0.29343  0.000249197  0.000122384  0
0.293651  0.000211482  0.000121886  0
0.293871  1.12791e-05  0.00012153  0
0.294092  0.00024662  0.000122274  0
0.294313  0.000206283  0.000122544  0
0.294533  5.04454e-05  0.000124792  0
0.294754  0.00022264  0.000123253  0
0.294975  0.000240477  0.000121724  0
0.295195  3.23467e-06  0.000121612  0
0.295416  0.000300461  0.00012199  0
0.295637  1.89261e-05  0.000121875  0
0.295857  0.000315514  0.000123385  0
0.296078  0.000121067  0.000122304  0
0.296299  0.000340833  0.000124048  0
0.296519  6.30491e-05  0.000121308  0
0.29674  0.000495746  0.000122437  0
0.296961  0.000101687  0.000122054  0
0.297181  0.000444927  0.000122732  0
0.297402  0.000365994  0.000126924  0
0.297623  0.000281055  0.000121684  0
0.297843  0.000230105  0.000121587  0
0.298064  0.000142517  0.000121572  0
0.298285  0.000244045  0.00012122  0
0.298505  0.000304661  0.000123284  0
0.298726  -5.35541e-05  0.000121594  0
0.298947  0.000171142  0.000121204  0
0.299167  0.000531129  0.000122586  0
0.299388  2.33724e-05  0.000121858  0
0.299609  0.000102882  0.000121254  0
0.299829  -3.85233e-05  0.000121723  0
0.30005  0.000198049  0.000122252  0
0.300271  0.000263075  0.000121259  0
0.300491  0.000303903  0.000121499  0
0.300712  0.000437216  0.000121164  0
0.300933  -7.81456e-05  0.00012123  0
0.301153  0.000324668  0.000122129  0
0.301374  0.000262855  0.000122586  0
0.301595  0.00034263  0.000120547  0
0.301815  0.000371072  0.000122458  0
0.302036  0.000338783  0.000120617  0
0.302257  0.00028965  0.000121024  0
0.302477  0.000348213  0.000121186  0
0.302698  0.000275215  0.000125549  0
0.302919  0.000175116  0.000120201  0
0.303139  0.000451822  0.000120876  0
0.30336  0.000234088  0.000120155  0
0.303581  0.000241334  0.000120219  0
0.303801  0.000144075  0.000120871  0
0.304022  0.000147625  0.000120788  0
0.304243  0.000186171  0.000121392  0
0.304463  0.000261775  0.000120518  0
0.304684  0.000120521  0.000121355  0
0.304905  -5.98825e-05  0.000119988  0
0.305125  0.000388248  0.000120702  0
0.305346  8.90366e-05  0.000123031  0
0.305567  0.000142589  0.000121044  0
0.305787  0.000380275  0.000120339  0
0.306008  0.000130811  0.000120204  0
0.306228  0.000324698  0.000123612  0
0.306449  0.000237107  0.00012233  0
0.30667  0.000125288  0.000120898  0
0.30689  0.000324182  0.000121337  0
0.307111  0.000118929  0.00011988  0
0.307332  5.62347e-05  0.000119521  0
0.307552  0.00019806  0.000120971  0
0.307773  0.000154005  0.000119591  0
0.307994  0.000147501  0.000121515  0
0.308214  2.96835e-05  0.000121643  0
0.308435  0.000253519  0.000119667  0
0.308656  0.000350098  0.000120686  0
0.308876  0.000182205  0.000120172  0
0.309097  5.57455e-05  0.000120291  0
0.309318  0.000215402  0.000120246  0
0.309538  0.000132906  0.000121476  0
0.309759  0.000119209  0.000120052  0
0.30998  6.57385e-05  0.000120551  0
0.3102  0.000286374  0.000119952  0
0.310421  0.000217956  0.000120214  0
0.310642  0.000156193  0.000121942  0
0.310862  0.000107713  0.000122347  0
0.311083  0.000175776  0.000120439  0
0.311304  0.000361756  0.000120502  0
0.311524  0.000163917  0.000122105  0
0.311745  0.000440652  0.000121965  0
0.311966  0.000309993  0.000121404  0
0.312186  0.0002215  0.00012055  0
0.312407  0.000107604  0.000121558  0
0.312628  7.12088e-05  0.000120188  0
0.312848  8.67322e-05  0.000121888  0
0.313069  0.000192691  0.000122909  0
0.31329  0.000383862  0.000122252  0
0.31351  0.000281538  0.000121522  0
0.313731  -0.000112841  0.000120837  0
0.313952  0.000288083  0.00011976  0
0.314172  0.000231596  0.000119551  0
0.314393  0.00015811  0.000120519  0
0.314614  0.00015834  0.000120456  0
0.314834  -3.21666e-05  0.000120581  0
0.315055  0.000471914  0.000121912  0
0.315276  0.000201571  0.000120208  0
0.315496  0.000208423  0.000120177  0
0.315717  0.000272265  0.00012059  0
0.315938  0.000114284  0.000122325  0
0.316158  0.000142287  0.000120042  0
0.316379  -4.40741e-05  0.000121632  0
0.3166  0.000269516  0.000119992  0
0.31682  0.000131602  0.000120287  0
0.317041  2.92711e-05  0.000120335  0
0.317262  0.00021144  0.000120236  0
0.317482  0.000197763  0.00012352  0
0.317703  0.000269213  0.000125157  0
0.317924  0.000316374  0.000119815  0
0.318144  0.000353754  0.000120679  0
0.318365  8.37466e-05  0.000120314  0
0.318586  0.000101179  0.000121268  0
0.318806  0.000377257  0.000121409  0
0.319027  9.41433e-05  0.000120622  0
0.319248  0.000158764  0.000120816  0
0.319468  0.00011045  0.000120341  0
0.319689  0.000156902  0.000119608  0
0.31991  0.000128404  0.000119947  0
0.32013  0.000211993  0.000120977  0
0.320351  -4.26932e-05  0.000120369  0
0.320572  0.000126501  0.000120913  0
0.320792  0.000120807  0.000120292  0
0.321013  1.31699e-05  0.000119306  0
0.321234  0.00023292  0.000120346  0
0.321454  0.000317017  0.000121489  0
0.321675  7.70693e-05  0.00012038  0
0.321896  0.000282587  0.000122189  0
0.322116  0.000189842  0.000119864  0
0.322337  -0.000124266  0.000119145  0
0.322558  8.23827e-05  0.000120331  0
0.322778  0.000402703  0.000120998  0
0.322999  0.000279008  0.000120811  0
0.32322  0.000214147  0.000121543  0
0.32344  0.000196595  0.000120473  0
0.323661  0.000142902  0.000120139  0
0.323882  0.000240619  0.000120418  0
0.324102  0.000159264  0.000122064  0
0.324323  0.000158326  0.000120188  0
0.324543  0.000258347  0.000123453  0
0.324764  -6.48399e-06  0.000119264  0
0.324985  0.000179334  0.000119977  0
0.325205  0.000260301  0.000120804  0
0.325426  0.000292797  0.000122296  0
0.325647  0.000237723  0.000121786  0
0.325867  0.000128527  0.000121631  0
0.326088  0.000118773  0.000119988  0
0.326309  0.000149412  0.000120936  0
0.326529  0.000245342  0.000120884  0
0.32675  5.86007e-05  0.000119179  0
0.326971  0.00011024  0.000123247  0
0.327191  0.000110652  0.000123414  0
0.327412  1.59314e-05  0.000121394  0
0.327633  0.000193684  0.000121764  0
0.327853  2.11759e-06  0.000119637  0
0.328074  0.000177901  0.000120099  0
0.328295  4.87623e-05  0.000119967  0
0.328515  0.000236092  0.000121031  0
0.328736  0.00027724  0.000121581  0
0.328957  -1.13456e-05  0.000120069  0
0.329177  7.70546e-05  0.000122415  0
0.329398  0.000156546  0.000120204  0
0.329619  9.60646e-05  0.000122928  0
0.329839  0.000154601  0.000122183  0
0.33006  0.000247099  0.000121319  0
0.330281  0.000163296  0.000120136  0
0.330501  0.000107975  0.000120045  0
0.330722  0.000586914  0.000121257  0
0.330943  9.48902e-05  0.000120985  0
0.331163  0.000175589  0.000120044  0
0.331384  -5.08321e-05  0.000122211  0
0.331605  0.000137076  0.000119854  0
0.331825  5.46076e-05  0.00011996  0
0.332046  -2.10373e-05  0.000119989  0
0.332267  0.00012443  0.000128317  0
0.332487  9.1286e-05  0.00012109  0
0.332708  7.30921e-05  0.000121745  0
0.332929  -6.20247e-05  0.000123726  0
0.333149  -1.80768e-05  0.000120597  0
0.33337  9.38085e-05  0.000125112  0
0.333591  0.000165521  0.000131  0
0.333811  -1.95817e-05  0.000127576  0
0.334032  9.19325e-05  0.000128256  0
0.334253  4.80245e-05  0.000129876  0
0.334473  7.36687e-05  0.000130269  0
0.334694  2.78624e-05  0.000132022  0
0.334915  -5.61255e-06  0.000131772  0
0.335135  0.000292395  0.000134298  0
0.335356  0.000188908  0.000134306  0
0.335577  0.000149157  0.000136392  0
0.335797  0.000274192  0.000137813  0
0.336018  0.000171129  0.000137043  0
0.336239  0.000473408  0.000142262  0
0.336459  4.77552e-05  0.000139397  0
0.33668  0.000334582  0.000139987  0
0.336901  3.48679e-05  0.000139263  0
0.337121  0.000153366  0.000145051  0
0.337342  0.000129933  0.000142361  0
0.337563  -0.000130484  0.000143867  0
0.337783  -1.11927e-05  0.000141003  0
0.338004  5.44433e-05  0.000137799  0
0.338225  -9.30327e-05  0.00013963  0
0.338445  0.000140587  0.000135493  0
0.338666  0.000230926  0.00013494  0
0.338887  0.000167451  0.000133911  0
0.339107  0.000220506  0.000136212  0
0.339328  0.000195579  0.000134157  0
0.339549  0.000283152  0.000135952  0
0.339769  0.000345055  0.000136149  0
0.33999  9.9248e-05  0.000133374  0
0.340211  1.64431e-05  0.000131736  0
0.340431  0.000286502  0.000133036  0
0.340652  0.000191738  0.000132434  0
0.340873  -0.000182601  0.000132508  0
0.341093  0.000189668  0.000135918  0
0.341314  0.000202109  0.000131209  0
0.341535  -2.04422e-05  0.000132059  0
0.341755  0.000121316  0.000130806  0
0.341976  0.000125447  0.000131094  0
0.342197  5.45308e-05  0.000133729  0
0.342417  -3.01337e-05  0.000131635  0
0.342638  1.59064e-05  0.00013119  0
0.342858  0.000330723  0.00013275  0
0.343079  0.00020485  0.000131563  0
0.3433  9.14398e-05  0.000131603  0
0.34352  0.000321013  0.000135  0
0.343741  9.85493e-05  0.000138686  0
0.343962  9.88297e-05  0.00013093  0
0.344182  3.23952e-05  0.000131488  0
0.344403  0.000294474  0.000140252  0
0.344624  0.000105475  0.000134299  0
0.344844  6.71849e-05  0.000133062  0
0.345065  3.79253e-05  0.000134168  0
0.345286  -8.40488e-05  0.000131212  0
0.345506  0.000288818  0.000133325  0
0.345727  0.000119527  0.000133436  0
0.345948  0.000278522  0.000132839  0
0.346168  3.24281e-05  0.000134793  0
0.346389  2.72895e-05  0.000134276  0
0.34661  4.40736e-05  0.00013479  0
0.34683  -6.14257e-05  0.000132723  0
0.347051  0.000252745  0.000134059  0
0.347272  0.000436433  0.000137753  0
0.347492  4.62539e-05  0.000134622  0
0.347713  0.000114463  0.000136564  0
0.347934  8.22997e-05  0.00013614  0
0.348154  -5.11919e-05  0.000134413  0
0.348375  0.000163299  0.000134984  0
0.348596  -0.000151643  0.000136095  0
0.348816  0.000245077  0.000136  0
0.349037  1.71035e-05  0.000137476  0
0.349258  -5.8262e-05  0.000140353  0
0.349478  8.97433e-05  0.000135242  0
0.349699  0.000273736  0.000136714  0
0.34992  4.90236e-05  0.00013857  0
0.35014  -8.98682e-05  0.000136595  0
0.350361  0.000160514  0.000136923  0
0.350582  1.12301e-05  0.000139306  0
0.350802  0.000124579  0.000136554  0
0.351023  -2.14461e-05  0.000137079  0
0.351244  0.000158422  0.000138308  0
0.351464  0.00031648  0.000138647  0
0.351685  6.45673e-05  0.000139912  0
0.351906  0.00027978  0.000141188  0
0.352126  3.7874e-05  0.000138463  0
0.352347  0.00027215  0.000139019  0
0.352568  0.000161261  0.000138825  0
0.352788  0.000128965  0.000142374  0
0.353009  0.000176126  0.000140174  0
0.35323  0.000160024  0.000141383  0
0.35345  -2.79746e-05  0.000141045  0
0.353671  -4.74257e-05  0.000140829  0
0.353892  0.000318936  0.000142897  0
0.354112  1.16987e-05  0.000140193  0
0.354333  0.000279322  0.000142392  0
0.354554  1.38444e-05  0.000141959  0
0.354774  0.000214034  0.000144399  0
0.354995  0.000128168  0.000141785  0
0.355216  0.000239579  0.000143148  0
0.355436  0.000273795  0.000143716  0
0.355657  2.43957e-05  0.000143707  0
0.355878  0.00020727  0.000145616  0
0.356098  0.000205455  0.000146676  0
0.356319  -2.48261e-05  0.000145169  0
0.35654  0.00011537  0.000144723  0
0.35676  0.000158757  0.000145215  0
0.356981  0.000183588  0.000146567  0
0.357202  0.000109539  0.0001457  0
0.357422  -8.28849e-05  0.000148755  0
0.357643  0.000319233  0.000146085  0
0.357864  0.000120321  0.000149408  0
0.358084  -1.34944e-05  0.000146081  0
0.358305  -7.61966e-05  0.000147579  0
0.358526  4.32742e-06  0.000145769  0
0.358746  1.98213e-05  0.000147957  0
0.358967  3.80213e-05  0.000149327  0
0.359188  7.35386e-05  0.000144821  0
0.359408  -1.06029e-05  0.000145489  0
0.359629  0.000381924  0.000147614  0
0.35985  0.000204285  0.000148042  0
0.36007  9.93769e-06  0.000152897  0
0.360291  0.000189786  0.000149901  0
0.360512  0.00018025  0.000147837  0
0.360732  -6.3086e-05  0.000147106  0
0.360953  1.81725e-05  0.000149566  0
0.361173  0.000239935  0.000150281  0
0.361394  0.000211811  0.000152261  0
0.361615  0.000102231  0.000153009  0
0.361835  -4.01634e-05  0.000150747  0
0.362056  -9.12573e-05  0.000151298  0
0.362277  2.44743e-06  0.00015324  0
0.362497  4.78448e-06  0.000155375  0
0.362718  0.000151432  0.000155037  0
0.362939  0.000115129  0.000155066  0
0.363159  3.70603e-05  0.000152891  0
0.36338  0.00029032  0.000152475  0
0.363601  0.000233021  0.000152534  0
0.363821  -6.73652e-07  0.000153194  0
0.364042  -1.91684e-05  0.000153366  0
0.364263  0.00020847  0.000156366  0
0.364483  0.000239804  0.000155671  0
0.364704  0.000273752  0.000154455  0
0.364925  9.13584e-05  0.000160644  0
0.365145  0.000183564  0.000163134  0
0.365366  5.76441e-05  0.000157078  0
0.365587  -2.73977e-05  0.000159624  0
0.365807  0.000155461  0.000166419  0
0.366028  0.000199869  0.000158827  0
0.366249  0.000307138  0.000160022  0
0.366469  -0.000163976  0.000163663  0
0.36669  -0.000234926  0.00016124  0
0.366911  0.000275655  0.000164913  0
0.367131  0.000234582  0.000166684  0
0.367352  4.03242e-05  0.000163776  0
0.367573  -4.27266e-05  0.000164304  0
0.367793  -3.56482e-05  0.00016664  0
0.368014  -4.98105e-05  0.000169942  0
0.368235  0.000130224  0.000169354  0
0.368455  -0.000182773  0.00017354  0
0.368676  0.000127935  0.000169437  0
0.368897  0.000181484  0.000170766  0
0.369117  0.000155289  0.000172804  0
0.369338  9.45569e-05  0.000175087  0
0.369559  0.000134924  0.000177049  0
