# Supplementary material for: Molecular flexibility of DNA as a key determinant of RAD51 recruitment
Source: EMBO J. 2020 Jan 14;39(7):e103002. doi: 10.15252/embj.2019103002 (PMC7110135; doi:10.15252/embj.2019103002)
Supplement: Supplementary file 4 — Source Data for Expanded View [file EMBJ-39-e103002-s004.zip › FigureEV2/dN-50duplex_fit.txt]

<X>   <Y>   <dY>
0.0037  0.0473856  0
0.00392066  0.0473355  0
0.00414133  0.0472825  0
0.00436199  0.0472268  0
0.00458265  0.0471683  0
0.00480331  0.047107  0
0.00502398  0.0470429  0
0.00524464  0.0469761  0
0.0054653  0.0469066  0
0.00568596  0.0468344  0
0.00590663  0.0467594  0
0.00612729  0.0466818  0
0.00634795  0.0466016  0
0.00656861  0.0465188  0
0.00678928  0.0464333  0
0.00700994  0.0463452  0
0.0072306  0.0462546  0
0.00745127  0.0461615  0
0.00767193  0.0460658  0
0.00789259  0.0459677  0
0.00811325  0.0458671  0
0.00833392  0.045764  0
0.00855458  0.0456585  0
0.00877524  0.0455507  0
0.0089959  0.0454405  0
0.00921657  0.0453279  0
0.00943723  0.0452131  0
0.00965789  0.0450959  0
0.00987855  0.0449765  0
0.0100992  0.0448549  0
0.0103199  0.0447312  0
0.0105405  0.0446052  0
0.0107612  0.0444771  0
0.0109819  0.044347  0
0.0112025  0.0442147  0
0.0114232  0.0440805  0
0.0116439  0.0439442  0
0.0118645  0.0438059  0
0.0120852  0.0436658  0
0.0123058  0.0435237  0
0.0125265  0.0433797  0
0.0127472  0.0432339  0
0.0129678  0.0430863  0
0.0131885  0.0429369  0
0.0134092  0.0427858  0
0.0136298  0.042633  0
0.0138505  0.0424785  0
0.0140711  0.0423224  0
0.0142918  0.0421646  0
0.0145125  0.0420054  0
0.0147331  0.0418445  0
0.0149538  0.0416822  0
0.0151745  0.0415185  0
0.0153951  0.0413533  0
0.0156158  0.0411867  0
0.0158364  0.0410187  0
0.0160571  0.0408495  0
0.0162778  0.0406789  0
0.0164984  0.0405071  0
0.0167191  0.0403341  0
0.0169398  0.04016  0
0.0171604  0.0399846  0
0.0173811  0.0398082  0
0.0176017  0.0396307  0
0.0178224  0.0394522  0
0.0180431  0.0392726  0
0.0182637  0.0390921  0
0.0184844  0.0389107  0
0.0187051  0.0387284  0
0.0189257  0.0385452  0
0.0191464  0.0383612  0
0.019367  0.0381764  0
0.0195877  0.0379908  0
0.0198084  0.0378045  0
0.020029  0.0376176  0
0.0202497  0.0374299  0
0.0204704  0.0372416  0
0.020691  0.037045  0
0.0209117  0.036837  0
0.0211323  0.036619  0
0.021353  0.0363926  0
0.0215737  0.0361589  0
0.0217943  0.0359191  0
0.022015  0.0356742  0
0.0222357  0.0354251  0
0.0224563  0.0351726  0
0.022677  0.0349174  0
0.0228977  0.0346601  0
0.0231183  0.0344013  0
0.023339  0.0341415  0
0.0235596  0.0338811  0
0.0237803  0.0336206  0
0.024001  0.0333603  0
0.0242216  0.0331006  0
0.0244423  0.0328416  0
0.024663  0.0325837  0
0.0248836  0.032327  0
0.0251043  0.0320718  0
0.0253249  0.0318182  0
0.0255456  0.0315664  0
0.0257663  0.0313165  0
0.0259869  0.0310686  0
0.0262076  0.0308227  0
0.0264283  0.0305791  0
0.0266489  0.0303377  0
0.0268696  0.0300986  0
0.0270902  0.0298619  0
0.0273109  0.0296275  0
0.0275316  0.0293956  0
0.0277522  0.0291661  0
0.0279729  0.0289391  0
0.0281936  0.0287146  0
0.0284142  0.0284925  0
0.0286349  0.0282729  0
0.0288555  0.0280558  0
0.0290762  0.0278412  0
0.0292969  0.0276291  0
0.0295175  0.0274194  0
0.0297382  0.0272122  0
0.0299589  0.0270073  0
0.0301795  0.0268049  0
0.0304002  0.0266049  0
0.0306208  0.0264072  0
0.0308415  0.0262119  0
0.0310622  0.0260189  0
0.0312828  0.0258281  0
0.0315035  0.0256397  0
0.0317242  0.0254534  0
0.0319448  0.0252694  0
0.0321655  0.0250876  0
0.0323861  0.0249079  0
0.0326068  0.0247303  0
0.0328275  0.0245549  0
0.0330481  0.0243815  0
0.0332688  0.0242101  0
0.0334895  0.0240408  0
0.0337101  0.0238734  0
0.0339308  0.023708  0
0.0341514  0.0235445  0
0.0343721  0.0233829  0
0.0345928  0.0232231  0
0.0348134  0.0230652  0
0.0350341  0.0229092  0
0.0352548  0.0227549  0
0.0354754  0.0226023  0
0.0356961  0.0224515  0
0.0359167  0.0223024  0
0.0361374  0.022155  0
0.0363581  0.0220092  0
0.0365787  0.021865  0
0.0367994  0.0217225  0
0.0370201  0.0215815  0
0.0372407  0.021442  0
0.0374614  0.0213041  0
0.037682  0.0211677  0
0.0379027  0.0210328  0
0.0381234  0.0208993  0
0.038344  0.0207673  0
0.0385647  0.0206367  0
0.0387854  0.0205075  0
0.039006  0.0203796  0
0.0392267  0.0202531  0
0.0394473  0.0201279  0
0.039668  0.020004  0
0.0398887  0.0198814  0
0.0401093  0.0197601  0
0.04033  0.01964  0
0.0405507  0.0195212  0
0.0407713  0.0194036  0
0.040992  0.0192871  0
0.0412127  0.0191718  0
0.0414333  0.0190577  0
0.041654  0.0189447  0
0.0418746  0.0188329  0
0.0420953  0.0187221  0
0.042316  0.0186125  0
0.0425366  0.0185039  0
0.0427573  0.0183963  0
0.042978  0.0182898  0
0.0431986  0.0181844  0
0.0434193  0.0180799  0
0.0436399  0.0179764  0
0.0438606  0.0178739  0
0.0440813  0.0177724  0
0.0443019  0.0176719  0
0.0445226  0.0175722  0
0.0447433  0.0174735  0
0.0449639  0.0173757  0
0.0451846  0.0172789  0
0.0454052  0.0171829  0
0.0456259  0.0170877  0
0.0458466  0.0169935  0
0.0460672  0.0169  0
0.0462879  0.0168075  0
0.0465086  0.0167157  0
0.0467292  0.0166248  0
0.0469499  0.0165346  0
0.0471705  0.0164453  0
0.0473912  0.0163567  0
0.0476119  0.0162689  0
0.0478325  0.0161819  0
0.0480532  0.0160956  0
0.0482739  0.0160101  0
0.0484945  0.0159253  0
0.0487152  0.0158412  0
0.0489358  0.0157578  0
0.0491565  0.0156752  0
0.0493772  0.0155932  0
0.0495978  0.0155119  0
0.0498185  0.0154313  0
0.0500392  0.0153513  0
0.0502598  0.015272  0
0.0504805  0.0151934  0
0.0507011  0.0151154  0
0.0509218  0.015038  0
0.0511425  0.0149612  0
0.0513631  0.0148851  0
0.0515838  0.0148096  0
0.0518045  0.0147346  0
0.0520251  0.0146603  0
0.0522458  0.0145866  0
0.0524664  0.0145134  0
0.0526871  0.0144408  0
0.0529078  0.0143687  0
0.0531284  0.0142973  0
0.0533491  0.0142263  0
0.0535698  0.014156  0
0.0537904  0.0140861  0
0.0540111  0.0140168  0
0.0542317  0.013948  0
0.0544524  0.0138797  0
0.0546731  0.013812  0
0.0548937  0.0137447  0
0.0551144  0.013678  0
0.0553351  0.0136117  0
0.0555557  0.0135459  0
0.0557764  0.0134806  0
0.055997  0.0134158  0
0.0562177  0.0133515  0
0.0564384  0.0132876  0
0.056659  0.0132242  0
0.0568797  0.0131612  0
0.0571004  0.0130987  0
0.057321  0.0130367  0
0.0575417  0.012975  0
0.0577623  0.0129138  0
0.057983  0.0128531  0
0.0582037  0.0127928  0
0.0584243  0.0127328  0
0.058645  0.0126733  0
0.0588657  0.0126143  0
0.0590863  0.0125556  0
0.059307  0.0124973  0
0.0595277  0.0124394  0
0.0597483  0.0123819  0
0.059969  0.0123248  0
0.0601896  0.0122681  0
0.0604103  0.0122118  0
0.060631  0.0121559  0
0.0608516  0.0121003  0
0.0610723  0.0120451  0
0.061293  0.0119902  0
0.0615136  0.0119357  0
0.0617343  0.0118816  0
0.0619549  0.0118278  0
0.0621756  0.0117744  0
0.0623963  0.0117213  0
0.0626169  0.0116686  0
0.0628376  0.0116162  0
0.0630583  0.0115642  0
0.0632789  0.0115124  0
0.0634996  0.011461  0
0.0637202  0.01141  0
0.0639409  0.0113592  0
0.0641616  0.0113088  0
0.0643822  0.0112587  0
0.0646029  0.0112089  0
0.0648236  0.0111594  0
0.0650442  0.0111102  0
0.0652649  0.0110613  0
0.0654855  0.0110128  0
0.0657062  0.0109645  0
0.0659269  0.0109165  0
0.0661475  0.0108688  0
0.0663682  0.0108214  0
0.0665889  0.0107743  0
0.0668095  0.0107275  0
0.0670302  0.0106809  0
0.0672508  0.0106346  0
0.0674715  0.0105886  0
0.0676922  0.0105429  0
0.0679128  0.0104975  0
0.0681335  0.0104523  0
0.0683542  0.0104074  0
0.0685748  0.0103627  0
0.0687955  0.0103183  0
0.0690161  0.0102742  0
0.0692368  0.0102303  0
0.0694575  0.0101867  0
0.0696781  0.0101433  0
0.0698988  0.0101002  0
0.0701195  0.0100573  0
0.0703401  0.0100146  0
0.0705608  0.00997224  0
0.0707814  0.00993009  0
0.0710021  0.00988817  0
0.0712228  0.00984649  0
0.0714434  0.00980504  0
0.0716641  0.00976383  0
0.0718848  0.00972284  0
0.0721054  0.00968208  0
0.0723261  0.00964155  0
0.0725467  0.00960124  0
0.0727674  0.00956116  0
0.0729881  0.00952129  0
0.0732087  0.00948164  0
0.0734294  0.00944221  0
0.0736501  0.00940299  0
0.0738707  0.00936398  0
0.0740914  0.00932518  0
0.074312  0.0092866  0
0.0745327  0.00924822  0
0.0747534  0.00921004  0
0.074974  0.00917207  0
0.0751947  0.0091343  0
0.0754154  0.00909673  0
0.075636  0.00905936  0
0.0758567  0.00902218  0
0.0760773  0.00898521  0
0.076298  0.00894842  0
0.0765187  0.00891183  0
0.0767393  0.00887542  0
0.07696  0.00883921  0
0.0771807  0.00880318  0
0.0774013  0.00876734  0
0.077622  0.00873169  0
0.0778427  0.00869622  0
0.0780633  0.00866093  0
0.078284  0.00862581  0
0.0785046  0.00859088  0
0.0787253  0.00855613  0
0.078946  0.00852155  0
0.0791666  0.00848714  0
0.0793873  0.00845291  0
0.079608  0.00841885  0
0.0798286  0.00838496  0
0.0800493  0.00835124  0
0.0802699  0.00831769  0
0.0804906  0.00828431  0
0.0807113  0.00825109  0
0.0809319  0.00821803  0
0.0811526  0.00818514  0
0.0813733  0.0081524  0
0.0815939  0.00811983  0
0.0818146  0.00808742  0
0.0820352  0.00805517  0
0.0822559  0.00802307  0
0.0824766  0.00799113  0
0.0826972  0.00795934  0
0.0829179  0.0079277  0
0.0831386  0.00789622  0
0.0833592  0.00786489  0
0.0835799  0.00783371  0
0.0838005  0.00780268  0
0.0840212  0.00777179  0
0.0842419  0.00774105  0
0.0844625  0.00771046  0
0.0846832  0.00768001  0
0.0849039  0.00764971  0
0.0851245  0.00761955  0
0.0853452  0.00758953  0
0.0855658  0.00755965  0
0.0857865  0.00752991  0
0.0860072  0.00750031  0
0.0862278  0.00747085  0
0.0864485  0.00744152  0
0.0866692  0.00741233  0
0.0868898  0.00738327  0
0.0871105  0.00735435  0
0.0873311  0.00732556  0
0.0875518  0.0072969  0
0.0877725  0.00726838  0
0.0879931  0.00723998  0
0.0882138  0.00721171  0
0.0884345  0.00718357  0
0.0886551  0.00715556  0
0.0888758  0.00712768  0
0.0890964  0.00709992  0
0.0893171  0.00707229  0
0.0895378  0.00704478  0
0.0897584  0.00701739  0
0.0899791  0.00699013  0
0.0901998  0.00696299  0
0.0904204  0.00693596  0
0.0906411  0.00690906  0
0.0908617  0.00688228  0
0.0910824  0.00685562  0
0.0913031  0.00682907  0
0.0915237  0.00680265  0
0.0917444  0.00677633  0
0.0919651  0.00675014  0
0.0921857  0.00672406  0
0.0924064  0.00669809  0
0.092627  0.00667223  0
0.0928477  0.00664649  0
0.0930684  0.00662086  0
0.093289  0.00659534  0
0.0935097  0.00656994  0
0.0937304  0.00654464  0
0.093951  0.00651945  0
0.0941717  0.00649437  0
0.0943923  0.00646939  0
0.094613  0.00644453  0
0.0948337  0.00641977  0
0.0950543  0.00639511  0
0.095275  0.00637056  0
0.0954957  0.00634612  0
0.0957163  0.00632178  0
0.095937  0.00629754  0
0.0961577  0.00627341  0
0.0963783  0.00624937  0
0.096599  0.00622544  0
0.0968196  0.00620161  0
0.0970403  0.00617788  0
0.097261  0.00615425  0
0.0974816  0.00613072  0
0.0977023  0.00610728  0
0.097923  0.00608395  0
0.0981436  0.00606071  0
0.0983643  0.00603757  0
0.0985849  0.00601452  0
0.0988056  0.00599157  0
0.0990263  0.00596871  0
0.0992469  0.00594595  0
0.0994676  0.00592328  0
0.0996883  0.00590071  0
0.0999089  0.00587823  0
0.10013  0.00585584  0
0.10035  0.00583354  0
0.100571  0.00581133  0
0.100792  0.00578922  0
0.101012  0.00576719  0
0.101233  0.00574526  0
0.101454  0.00572341  0
0.101674  0.00570165  0
0.101895  0.00567998  0
0.102116  0.0056584  0
0.102336  0.00563691  0
0.102557  0.0056155  0
0.102778  0.00559417  0
0.102998  0.00557294  0
0.103219  0.00555179  0
0.10344  0.00553072  0
0.10366  0.00550974  0
0.103881  0.00548884  0
0.104102  0.00546803  0
0.104322  0.00544729  0
0.104543  0.00542664  0
0.104763  0.00540608  0
0.104984  0.00538559  0
0.105205  0.00536519  0
0.105425  0.00534486  0
0.105646  0.00532462  0
0.105867  0.00530446  0
0.106087  0.00528437  0
0.106308  0.00526437  0
0.106529  0.00524444  0
0.106749  0.0052246  0
0.10697  0.00520483  0
0.107191  0.00518514  0
0.107411  0.00516552  0
0.107632  0.00514598  0
0.107853  0.00512652  0
0.108073  0.00510713  0
0.108294  0.00508782  0
0.108515  0.00506859  0
0.108735  0.00504942  0
0.108956  0.00503034  0
0.109177  0.00501133  0
0.109397  0.00499239  0
0.109618  0.00497352  0
0.109839  0.00495473  0
0.110059  0.00493601  0
0.11028  0.00491736  0
0.110501  0.00489878  0
0.110721  0.00488028  0
0.110942  0.00486184  0
0.111163  0.00484348  0
0.111383  0.00482519  0
0.111604  0.00480696  0
0.111825  0.00478881  0
0.112045  0.00477072  0
0.112266  0.00475271  0
0.112487  0.00473476  0
0.112707  0.00471688  0
0.112928  0.00469907  0
0.113149  0.00468133  0
0.113369  0.00466366  0
0.11359  0.00464605  0
0.113811  0.00462851  0
0.114031  0.00461103  0
0.114252  0.00459362  0
0.114473  0.00457628  0
0.114693  0.004559  0
0.114914  0.00454179  0
0.115135  0.00452464  0
0.115355  0.00450756  0
0.115576  0.00449054  0
0.115797  0.00447359  0
0.116017  0.00445669  0
0.116238  0.00443987  0
0.116459  0.0044231  0
0.116679  0.0044064  0
0.1169  0.00438976  0
0.117121  0.00437318  0
0.117341  0.00435667  0
0.117562  0.00434021  0
0.117783  0.00432382  0
0.118003  0.00430749  0
0.118224  0.00429122  0
0.118445  0.00427501  0
0.118665  0.00425886  0
0.118886  0.00424277  0
0.119107  0.00422674  0
0.119327  0.00421077  0
0.119548  0.00419486  0
0.119769  0.00417901  0
0.119989  0.00416321  0
0.12021  0.00414748  0
0.120431  0.0041318  0
0.120651  0.00411618  0
0.120872  0.00410062  0
0.121093  0.00408512  0
0.121313  0.00406967  0
0.121534  0.00405428  0
0.121755  0.00403895  0
0.121975  0.00402367  0
0.122196  0.00400845  0
0.122417  0.00399328  0
0.122637  0.00397817  0
0.122858  0.00396312  0
0.123078  0.00394812  0
0.123299  0.00393318  0
0.12352  0.00391829  0
0.12374  0.00390346  0
0.123961  0.00388868  0
0.124182  0.00387395  0
0.124402  0.00385928  0
0.124623  0.00384466  0
0.124844  0.0038301  0
0.125064  0.00381558  0
0.125285  0.00380113  0
0.125506  0.00378672  0
0.125726  0.00377237  0
0.125947  0.00375806  0
0.126168  0.00374382  0
0.126388  0.00372962  0
0.126609  0.00371547  0
0.12683  0.00370138  0
0.12705  0.00368734  0
0.127271  0.00367334  0
0.127492  0.0036594  0
0.127712  0.00364551  0
0.127933  0.00363167  0
0.128154  0.00361788  0
0.128374  0.00360414  0
0.128595  0.00359045  0
0.128816  0.00357681  0
0.129036  0.00356322  0
0.129257  0.00354968  0
0.129478  0.00353619  0
0.129698  0.00352275  0
0.129919  0.00350935  0
0.13014  0.003496  0
0.13036  0.00348271  0
0.130581  0.00346946  0
0.130802  0.00345625  0
0.131022  0.0034431  0
0.131243  0.00342999  0
0.131464  0.00341693  0
0.131684  0.00340392  0
0.131905  0.00339095  0
0.132126  0.00337804  0
0.132346  0.00336516  0
0.132567  0.00335234  0
0.132788  0.00333956  0
0.133008  0.00332682  0
0.133229  0.00331414  0
0.13345  0.00330149  0
0.13367  0.0032889  0
0.133891  0.00327635  0
0.134112  0.00326384  0
0.134332  0.00325138  0
0.134553  0.00323897  0
0.134774  0.00322659  0
0.134994  0.00321427  0
0.135215  0.00320199  0
0.135436  0.00318975  0
0.135656  0.00317755  0
0.135877  0.0031654  0
0.136098  0.0031533  0
0.136318  0.00314124  0
0.136539  0.00312922  0
0.13676  0.00311724  0
0.13698  0.00310531  0
0.137201  0.00309342  0
0.137422  0.00308157  0
0.137642  0.00306976  0
0.137863  0.003058  0
0.138084  0.00304628  0
0.138304  0.0030346  0
0.138525  0.00302297  0
0.138746  0.00301137  0
0.138966  0.00299982  0
0.139187  0.00298831  0
0.139408  0.00297684  0
0.139628  0.00296541  0
0.139849  0.00295403  0
0.14007  0.00294268  0
0.14029  0.00293138  0
0.140511  0.00292011  0
0.140732  0.00290889  0
0.140952  0.0028977  0
0.141173  0.00288656  0
0.141393  0.00287546  0
0.141614  0.00286439  0
0.141835  0.00285337  0
0.142055  0.00284238  0
0.142276  0.00283144  0
0.142497  0.00282053  0
0.142717  0.00280967  0
0.142938  0.00279884  0
0.143159  0.00278805  0
0.143379  0.00277731  0
0.1436  0.0027666  0
0.143821  0.00275592  0
0.144041  0.00274529  0
0.144262  0.0027347  0
0.144483  0.00272414  0
0.144703  0.00271362  0
0.144924  0.00270314  0
0.145145  0.0026927  0
0.145365  0.00268229  0
0.145586  0.00267192  0
0.145807  0.00266159  0
0.146027  0.0026513  0
0.146248  0.00264104  0
0.146469  0.00263082  0
0.146689  0.00262064  0
0.14691  0.0026105  0
0.147131  0.00260039  0
0.147351  0.00259032  0
0.147572  0.00258028  0
0.147793  0.00257028  0
0.148013  0.00256032  0
0.148234  0.00255039  0
0.148455  0.0025405  0
0.148675  0.00253064  0
0.148896  0.00252082  0
0.149117  0.00251104  0
0.149337  0.00250129  0
0.149558  0.00249158  0
0.149779  0.0024819  0
0.149999  0.00247226  0
0.15022  0.00246265  0
0.150441  0.00245307  0
0.150661  0.00244353  0
0.150882  0.00243403  0
0.151103  0.00242456  0
0.151323  0.00241513  0
0.151544  0.00240573  0
0.151765  0.00239636  0
0.151985  0.00238703  0
0.152206  0.00237773  0
0.152427  0.00236846  0
0.152647  0.00235923  0
0.152868  0.00235003  0
0.153089  0.00234087  0
0.153309  0.00233174  0
0.15353  0.00232264  0
0.153751  0.00231358  0
0.153971  0.00230455  0
0.154192  0.00229555  0
0.154413  0.00228658  0
0.154633  0.00227765  0
0.154854  0.00226875  0
0.155075  0.00225989  0
0.155295  0.00225105  0
0.155516  0.00224225  0
0.155737  0.00223348  0
0.155957  0.00222474  0
0.156178  0.00221604  0
0.156399  0.00220736  0
0.156619  0.00219872  0
0.15684  0.00219011  0
0.157061  0.00218153  0
0.157281  0.00217298  0
0.157502  0.00216447  0
0.157723  0.00215598  0
0.157943  0.00214753  0
0.158164  0.00213911  0
0.158385  0.00213072  0
0.158605  0.00212236  0
0.158826  0.00211403  0
0.159047  0.00210573  0
0.159267  0.00209746  0
0.159488  0.00208923  0
0.159708  0.00208102  0
0.159929  0.00207284  0
0.16015  0.0020647  0
0.16037  0.00205658  0
0.160591  0.0020485  0
0.160812  0.00204044  0
0.161032  0.00203241  0
0.161253  0.00202442  0
0.161474  0.00201645  0
0.161694  0.00200852  0
0.161915  0.00200061  0
0.162136  0.00199273  0
0.162356  0.00198488  0
0.162577  0.00197706  0
0.162798  0.00196927  0
0.163018  0.00196151  0
0.163239  0.00195378  0
0.16346  0.00194608  0
0.16368  0.0019384  0
0.163901  0.00193076  0
0.164122  0.00192314  0
0.164342  0.00191555  0
0.164563  0.001908  0
0.164784  0.00190046  0
0.165004  0.00189296  0
0.165225  0.00188549  0
0.165446  0.00187804  0
0.165666  0.00187062  0
0.165887  0.00186323  0
0.166108  0.00185587  0
0.166328  0.00184853  0
0.166549  0.00184122  0
0.16677  0.00183395  0
0.16699  0.00182669  0
0.167211  0.00181947  0
0.167432  0.00181227  0
0.167652  0.0018051  0
0.167873  0.00179796  0
0.168094  0.00179084  0
0.168314  0.00178375  0
0.168535  0.00177669  0
0.168756  0.00176966  0
0.168976  0.00176265  0
0.169197  0.00175567  0
0.169418  0.00174871  0
0.169638  0.00174178  0
0.169859  0.00173488  0
0.17008  0.00172801  0
0.1703  0.00172116  0
0.170521  0.00171433  0
0.170742  0.00170754  0
0.170962  0.00170077  0
0.171183  0.00169402  0
0.171404  0.0016873  0
0.171624  0.00168061  0
0.171845  0.00167394  0
0.172066  0.0016673  0
0.172286  0.00166068  0
0.172507  0.00165409  0
0.172728  0.00164753  0
0.172948  0.00164099  0
0.173169  0.00163447  0
0.17339  0.00162798  0
0.17361  0.00162152  0
0.173831  0.00161508  0
0.174052  0.00160867  0
0.174272  0.00160228  0
0.174493  0.00159591  0
0.174714  0.00158958  0
0.174934  0.00158326  0
0.175155  0.00157697  0
0.175376  0.0015707  0
0.175596  0.00156446  0
0.175817  0.00155825  0
0.176038  0.00155205  0
0.176258  0.00154589  0
0.176479  0.00153974  0
0.1767  0.00153362  0
0.17692  0.00152753  0
0.177141  0.00152146  0
0.177362  0.00151541  0
0.177582  0.00150938  0
0.177803  0.00150338  0
0.178023  0.00149741  0
0.178244  0.00149145  0
0.178465  0.00148552  0
0.178685  0.00147962  0
0.178906  0.00147374  0
0.179127  0.00146788  0
0.179347  0.00146204  0
0.179568  0.00145623  0
0.179789  0.00145044  0
0.180009  0.00144467  0
0.18023  0.00143893  0
0.180451  0.00143321  0
0.180671  0.00142751  0
0.180892  0.00142183  0
0.181113  0.00141618  0
0.181333  0.00141055  0
0.181554  0.00140494  0
0.181775  0.00139936  0
0.181995  0.0013938  0
0.182216  0.00138826  0
0.182437  0.00138274  0
0.182657  0.00137725  0
0.182878  0.00137177  0
0.183099  0.00136632  0
0.183319  0.00136089  0
0.18354  0.00135549  0
0.183761  0.0013501  0
0.183981  0.00134474  0
0.184202  0.0013394  0
0.184423  0.00133408  0
0.184643  0.00132878  0
0.184864  0.0013235  0
0.185085  0.00131825  0
0.185305  0.00131302  0
0.185526  0.0013078  0
0.185747  0.00130261  0
0.185967  0.00129744  0
0.186188  0.0012923  0
0.186409  0.00128717  0
0.186629  0.00128206  0
0.18685  0.00127698  0
0.187071  0.00127192  0
0.187291  0.00126687  0
0.187512  0.00126185  0
0.187733  0.00125685  0
0.187953  0.00125187  0
0.188174  0.00124691  0
0.188395  0.00124197  0
0.188615  0.00123705  0
0.188836  0.00123215  0
0.189057  0.00122728  0
0.189277  0.00122242  0
0.189498  0.00121758  0
0.189719  0.00121276  0
0.189939  0.00120797  0
0.19016  0.00120319  0
0.190381  0.00119843  0
0.190601  0.0011937  0
0.190822  0.00118898  0
0.191043  0.00118428  0
0.191263  0.00117961  0
0.191484  0.00117495  0
0.191705  0.00117031  0
0.191925  0.00116569  0
0.192146  0.0011611  0
0.192367  0.00115652  0
0.192587  0.00115196  0
0.192808  0.00114742  0
0.193029  0.0011429  0
0.193249  0.00113839  0
0.19347  0.00113391  0
0.193691  0.00112945  0
0.193911  0.00112501  0
0.194132  0.00112058  0
0.194353  0.00111618  0
0.194573  0.00111179  0
0.194794  0.00110742  0
0.195015  0.00110307  0
0.195235  0.00109874  0
0.195456  0.00109443  0
0.195677  0.00109014  0
0.195897  0.00108586  0
0.196118  0.00108161  0
0.196338  0.00107737  0
0.196559  0.00107315  0
0.19678  0.00106895  0
0.197  0.00106477  0
0.197221  0.0010606  0
0.197442  0.00105646  0
0.197662  0.00105233  0
0.197883  0.00104822  0
0.198104  0.00104413  0
0.198324  0.00104005  0
0.198545  0.001036  0
0.198766  0.00103196  0
0.198986  0.00102794  0
0.199207  0.00102394  0
0.199428  0.00101995  0
0.199648  0.00101599  0
0.199869  0.00101204  0
0.20009  0.0010081  0
0.20031  0.00100419  0
0.200531  0.00100029  0
0.200752  0.000996414  0
0.200972  0.000992552  0
0.201193  0.000988707  0
0.201414  0.00098488  0
0.201634  0.000981069  0
0.201855  0.000977276  0
0.202076  0.0009735  0
0.202296  0.00096974  0
0.202517  0.000965998  0
0.202738  0.000962273  0
0.202958  0.000958565  0
0.203179  0.000954873  0
0.2034  0.000951198  0
0.20362  0.00094754  0
0.203841  0.000943899  0
0.204062  0.000940274  0
0.204282  0.000936665  0
0.204503  0.000933073  0
0.204724  0.000929498  0
0.204944  0.000925939  0
0.205165  0.000922396  0
0.205386  0.00091887  0
0.205606  0.00091536  0
0.205827  0.000911866  0
0.206048  0.000908388  0
0.206268  0.000904927  0
0.206489  0.000901481  0
0.20671  0.000898051  0
0.20693  0.000894637  0
0.207151  0.00089124  0
0.207372  0.000887858  0
0.207592  0.000884491  0
0.207813  0.000881141  0
0.208034  0.000877806  0
0.208254  0.000874487  0
0.208475  0.000871184  0
0.208696  0.000867896  0
0.208916  0.000864623  0
0.209137  0.000861366  0
0.209358  0.000858125  0
0.209578  0.000854898  0
0.209799  0.000851687  0
0.21002  0.000848492  0
0.21024  0.000845311  0
0.210461  0.000842146  0
0.210682  0.000838995  0
0.210902  0.00083586  0
0.211123  0.00083274  0
0.211344  0.000829635  0
0.211564  0.000826545  0
0.211785  0.000823469  0
0.212006  0.000820409  0
0.212226  0.000817363  0
0.212447  0.000814332  0
0.212668  0.000811315  0
0.212888  0.000808313  0
0.213109  0.000805326  0
0.21333  0.000802353  0
0.21355  0.000799395  0
0.213771  0.000796451  0
0.213992  0.000793522  0
0.214212  0.000790607  0
0.214433  0.000787706  0
0.214653  0.00078482  0
0.214874  0.000781948  0
0.215095  0.00077909  0
0.215315  0.000776246  0
0.215536  0.000773416  0
0.215757  0.0007706  0
0.215977  0.000767798  0
0.216198  0.00076501  0
0.216419  0.000762236  0
0.216639  0.000759476  0
0.21686  0.000756729  0
0.217081  0.000753997  0
0.217301  0.000751278  0
0.217522  0.000748572  0
0.217743  0.000745881  0
0.217963  0.000743203  0
0.218184  0.000740538  0
0.218405  0.000737887  0
0.218625  0.000735249  0
0.218846  0.000732625  0
0.219067  0.000730014  0
0.219287  0.000727416  0
0.219508  0.000724832  0
0.219729  0.000722261  0
0.219949  0.000719703  0
0.22017  0.000717158  0
0.220391  0.000714626  0
0.220611  0.000712107  0
0.220832  0.000709602  0
0.221053  0.000707109  0
0.221273  0.000704629  0
0.221494  0.000702162  0
0.221715  0.000699708  0
0.221935  0.000697266  0
0.222156  0.000694838  0
0.222377  0.000692422  0
0.222597  0.000690018  0
0.222818  0.000687628  0
0.223039  0.00068525  0
0.223259  0.000682884  0
0.22348  0.000680531  0
0.223701  0.00067819  0
0.223921  0.000675862  0
0.224142  0.000673546  0
0.224363  0.000671242  0
0.224583  0.000668951  0
0.224804  0.000666671  0
0.225025  0.000664404  0
0.225245  0.000662149  0
0.225466  0.000659907  0
0.225687  0.000657676  0
0.225907  0.000655457  0
0.226128  0.000653251  0
0.226349  0.000651056  0
0.226569  0.000648873  0
0.22679  0.000646702  0
0.227011  0.000644542  0
0.227231  0.000642395  0
0.227452  0.000640259  0
0.227673  0.000638135  0
0.227893  0.000636023  0
0.228114  0.000633922  0
0.228335  0.000631832  0
0.228555  0.000629755  0
0.228776  0.000627688  0
0.228997  0.000625634  0
0.229217  0.00062359  0
0.229438  0.000621558  0
0.229659  0.000619537  0
0.229879  0.000617528  0
0.2301  0.00061553  0
0.230321  0.000613542  0
0.230541  0.000611567  0
0.230762  0.000609602  0
0.230983  0.000607648  0
0.231203  0.000605705  0
0.231424  0.000603774  0
0.231645  0.000601853  0
0.231865  0.000599943  0
0.232086  0.000598044  0
0.232307  0.000596156  0
0.232527  0.000594279  0
0.232748  0.000592413  0
0.232968  0.000590557  0
0.233189  0.000588712  0
0.23341  0.000586877  0
0.23363  0.000585053  0
0.233851  0.00058324  0
0.234072  0.000581437  0
0.234292  0.000579645  0
0.234513  0.000577863  0
0.234734  0.000576092  0
0.234954  0.000574331  0
0.235175  0.00057258  0
0.235396  0.00057084  0
0.235616  0.00056911  0
0.235837  0.00056739  0
0.236058  0.00056568  0
0.236278  0.000563981  0
0.236499  0.000562291  0
0.23672  0.000560612  0
0.23694  0.000558942  0
0.237161  0.000557283  0
0.237382  0.000555634  0
0.237602  0.000553994  0
0.237823  0.000552365  0
0.238044  0.000550745  0
0.238264  0.000549135  0
0.238485  0.000547535  0
0.238706  0.000545944  0
0.238926  0.000544364  0
0.239147  0.000542793  0
0.239368  0.000541231  0
0.239588  0.000539679  0
0.239809  0.000538137  0
0.24003  0.000536604  0
0.24025  0.000535081  0
0.240471  0.000533567  0
0.240692  0.000532063  0
0.240912  0.000530568  0
0.241133  0.000529082  0
0.241354  0.000527606  0
0.241574  0.000526139  0
0.241795  0.000524681  0
0.242016  0.000523232  0
0.242236  0.000521792  0
0.242457  0.000520362  0
0.242678  0.00051894  0
0.242898  0.000517528  0
0.243119  0.000516125  0
0.24334  0.000514731  0
0.24356  0.000513345  0
0.243781  0.000511969  0
0.244002  0.000510601  0
0.244222  0.000509242  0
0.244443  0.000507892  0
0.244664  0.000506551  0
0.244884  0.000505219  0
0.245105  0.000503895  0
0.245326  0.00050258  0
0.245546  0.000501273  0
0.245767  0.000499975  0
0.245988  0.000498686  0
0.246208  0.000497405  0
0.246429  0.000496133  0
0.24665  0.000494869  0
0.24687  0.000493614  0
0.247091  0.000492367  0
0.247312  0.000491128  0
0.247532  0.000489898  0
0.247753  0.000488676  0
0.247974  0.000487462  0
0.248194  0.000486256  0
0.248415  0.000485059  0
0.248636  0.00048387  0
0.248856  0.000482688  0
0.249077  0.000481515  0
0.249298  0.00048035  0
0.249518  0.000479193  0
0.249739  0.000478044  0
0.24996  0.000476903  0
0.25018  0.00047577  0
0.250401  0.000474645  0
0.250622  0.000473528  0
0.250842  0.000472418  0
0.251063  0.000471316  0
0.251283  0.000470222  0
0.251504  0.000469136  0
0.251725  0.000468057  0
0.251945  0.000466987  0
0.252166  0.000465923  0
0.252387  0.000464868  0
0.252607  0.000463819  0
0.252828  0.000462779  0
0.253049  0.000461746  0
0.253269  0.00046072  0
0.25349  0.000459702  0
0.253711  0.000458691  0
0.253931  0.000457687  0
0.254152  0.000456691  0
0.254373  0.000455703  0
0.254593  0.000454721  0
0.254814  0.000453747  0
0.255035  0.00045278  0
0.255255  0.00045182  0
0.255476  0.000450867  0
0.255697  0.000449921  0
0.255917  0.000448983  0
0.256138  0.000448051  0
0.256359  0.000447127  0
0.256579  0.000446209  0
0.2568  0.000445299  0
0.257021  0.000444395  0
0.257241  0.000443499  0
0.257462  0.000442609  0
0.257683  0.000441726  0
0.257903  0.00044085  0
0.258124  0.000439981  0
0.258345  0.000439118  0
0.258565  0.000438262  0
0.258786  0.000437413  0
0.259007  0.00043657  0
0.259227  0.000435734  0
0.259448  0.000434905  0
0.259669  0.000434082  0
0.259889  0.000433266  0
0.26011  0.000432456  0
0.260331  0.000431653  0
0.260551  0.000430856  0
0.260772  0.000430066  0
0.260993  0.000429282  0
0.261213  0.000428505  0
0.261434  0.000427733  0
0.261655  0.000426968  0
0.261875  0.00042621  0
0.262096  0.000425457  0
0.262317  0.000424711  0
0.262537  0.000423971  0
0.262758  0.000423237  0
0.262979  0.000422509  0
0.263199  0.000421788  0
0.26342  0.000421072  0
0.263641  0.000420363  0
0.263861  0.000419659  0
0.264082  0.000418962  0
0.264303  0.00041827  0
0.264523  0.000417585  0
0.264744  0.000416905  0
0.264965  0.000416231  0
0.265185  0.000415563  0
0.265406  0.000414901  0
0.265627  0.000414244  0
0.265847  0.000413594  0
0.266068  0.000412949  0
0.266289  0.00041231  0
0.266509  0.000411676  0
0.26673  0.000411048  0
0.266951  0.000410426  0
0.267171  0.000409809  0
0.267392  0.000409198  0
0.267613  0.000408593  0
0.267833  0.000407993  0
0.268054  0.000407398  0
0.268275  0.000406809  0
0.268495  0.000406225  0
0.268716  0.000405647  0
0.268937  0.000405074  0
0.269157  0.000404507  0
0.269378  0.000403945  0
0.269598  0.000403388  0
0.269819  0.000402836  0
