# Supplementary material for: Molecular flexibility of DNA as a key determinant of RAD51 recruitment
Source: EMBO J. 2020 Jan 14;39(7):e103002. doi: 10.15252/embj.2019103002 (PMC7110135; doi:10.15252/embj.2019103002)
Supplement: Supplementary file 4 — Source Data for Expanded View [file EMBJ-39-e103002-s004.zip › FigureEV2/dN-50duplex_residuals.txt]

<X>   <Y>   <dY>
0.0037  -0.731642  1
0.00392066  -0.405867  1
0.00414133  0.0181822  1
0.00436199  0.259472  1
0.00458265  0.592909  1
0.00480331  1.4558  1
0.00502398  -0.71169  1
0.00524464  0.228855  1
0.0054653  2.19204  1
0.00568596  0.151693  1
0.00590663  0.0856057  1
0.00612729  -0.0334096  1
0.00634795  1.74022  1
0.00656861  1.68105  1
0.00678928  0.20359  1
0.00700994  0.907908  1
0.0072306  2.22533  1
0.00745127  2.05322  1
0.00767193  0.122322  1
0.00789259  0.19402  1
0.00811325  0.418527  1
0.00833392  1.99826  1
0.00855458  1.12883  1
0.00877524  2.71113  1
0.0089959  0.885342  1
0.00921657  2.00757  1
0.00943723  0.380174  1
0.00965789  1.52572  1
0.00987855  1.07166  1
0.0100992  3.42412  1
0.0103199  0.890603  1
0.0105405  -0.738565  1
0.0107612  1.60716  1
0.0109819  1.07808  1
0.0112025  0.940254  1
0.0114232  2.51709  1
0.0116439  0.949924  1
0.0118645  -0.347602  1
0.0120852  2.70493  1
0.0123058  0.131776  1
0.0125265  0.376064  1
0.0127472  0.477089  1
0.0129678  0.351423  1
0.0131885  0.976216  1
0.0134092  2.2208  1
0.0136298  -0.578271  1
0.0138505  0.489014  1
0.0140711  1.25407  1
0.0142918  -1.13142  1
0.0145125  -1.47642  1
0.0147331  0.93677  1
0.0149538  0.22518  1
0.0151745  -0.189905  1
0.0153951  -0.349292  1
0.0156158  0.240677  1
0.0158364  1.0134  1
0.0160571  -0.257904  1
0.0162778  -0.951581  1
0.0164984  -1.09319  1
0.0167191  -0.27217  1
0.0169398  -0.142471  1
0.0171604  -0.587767  1
0.0173811  -0.575761  1
0.0176017  -0.324589  1
0.0178224  -0.121885  1
0.0180431  -1.14539  1
0.0182637  -1.55548  1
0.0184844  -0.4097  1
0.0187051  -1.79868  1
0.0189257  -2.22177  1
0.0191464  -1.85027  1
0.019367  -1.92457  1
0.0195877  0.553881  1
0.0198084  -3.20616  1
0.020029  -1.56027  1
0.0202497  -1.68535  1
0.0204704  -3.72391  1
0.020691  -2.79792  1
0.0209117  -1.21605  1
0.0211323  -1.01891  1
0.021353  -0.377432  1
0.0215737  -2.18381  1
0.0217943  -2.61123  1
0.022015  -1.99224  1
0.0222357  0.411515  1
0.0224563  -0.155692  1
0.022677  -1.48247  1
0.0228977  -1.15106  1
0.0231183  -0.682315  1
0.023339  -1.63399  1
0.0235596  -0.43537  1
0.0237803  -2.01383  1
0.024001  -0.960661  1
0.0242216  -0.858822  1
0.0244423  -0.14679  1
0.024663  -0.90353  1
0.0248836  -0.368741  1
0.0251043  -1.67006  1
0.0253249  0.215277  1
0.0255456  0.928361  1
0.0257663  1.92203  1
0.0259869  -1.88471  1
0.0262076  -0.383998  1
0.0264283  1.71648  1
0.0266489  1.57388  1
0.0268696  -0.592513  1
0.0270902  -1.8513  1
0.0273109  0.938357  1
0.0275316  0.191054  1
0.0277522  -0.678215  1
0.0279729  -0.374802  1
0.0281936  -0.292286  1
0.0284142  0.558291  1
0.0286349  1.76007  1
0.0288555  -1.17645  1
0.0290762  1.85573  1
0.0292969  1.11666  1
0.0295175  1.85955  1
0.0297382  0.625939  1
0.0299589  1.42032  1
0.0301795  0.673051  1
0.0304002  0.379112  1
0.0306208  0.391158  1
0.0308415  2.34683  1
0.0310622  1.15931  1
0.0312828  0.696084  1
0.0315035  0.238497  1
0.0317242  1.7652  1
0.0319448  0.440753  1
0.0321655  -1.37113  1
0.0323861  0.078891  1
0.0326068  0.770515  1
0.0328275  0.992676  1
0.0330481  2.82893  1
0.0332688  1.49584  1
0.0334895  -0.999484  1
0.0337101  0.205617  1
0.0339308  1.25919  1
0.0341514  1.61137  1
0.0343721  1.49404  1
0.0345928  1.6297  1
0.0348134  -0.378693  1
0.0350341  1.30626  1
0.0352548  0.0921707  1
0.0354754  -0.29519  1
0.0356961  1.32874  1
0.0359167  0.709959  1
0.0361374  -0.740909  1
0.0363581  1.52409  1
0.0365787  1.00345  1
0.0367994  -0.703632  1
0.0370201  2.22963  1
0.0372407  1.9165  1
0.0374614  1.33744  1
0.037682  -0.0214819  1
0.0379027  0.492892  1
0.0381234  0.559763  1
0.038344  1.43428  1
0.0385647  2.24635  1
0.0387854  0.0964806  1
0.039006  1.02787  1
0.0392267  1.12368  1
0.0394473  0.629906  1
0.039668  1.19748  1
0.0398887  0.0310012  1
0.0401093  0.247873  1
0.04033  0.175589  1
0.0405507  0.0583879  1
0.0407713  -0.990882  1
0.040992  -1.27107  1
0.0412127  0.400035  1
0.0414333  1.54209  1
0.041654  -0.0835783  1
0.0418746  -1.87548  1
0.0420953  -0.767706  1
0.042316  -1.71161  1
0.0425366  0.12184  1
0.0427573  0.70859  1
0.042978  0.583956  1
0.0431986  1.15741  1
0.0434193  -0.204368  1
0.0436399  -0.324554  1
0.0438606  -0.473665  1
0.0440813  -0.136161  1
0.0443019  -0.459823  1
0.0445226  -0.440565  1
0.0447433  -1.69112  1
0.0449639  -1.64827  1
0.0451846  -0.310751  1
0.0454052  0.478629  1
0.0456259  -0.640606  1
0.0458466  -0.426435  1
0.0460672  -1.09043  1
0.0462879  0.750256  1
0.0465086  0.716813  1
0.0467292  -0.769763  1
0.0469499  -2.97994  1
0.0471705  -0.569613  1
0.0473912  -0.86233  1
0.0476119  0.741399  1
0.0478325  0.182219  1
0.0480532  0.177549  1
0.0482739  -1.7055  1
0.0484945  -0.314888  1
0.0487152  0.0487911  1
0.0489358  0.802927  1
0.0491565  -0.197976  1
0.0493772  0.0489978  1
0.0495978  0.677906  1
0.0498185  0.163143  1
0.0500392  -0.579343  1
0.0502598  0.00428897  1
0.0504805  -0.357245  1
0.0507011  0.438619  1
0.0509218  0.406762  1
0.0511425  -0.424565  1
0.0513631  -0.881582  1
0.0515838  -1.43555  1
0.0518045  -0.114238  1
0.0520251  -1.47979  1
0.0522458  -1.92228  1
0.0524664  0.418084  1
0.0526871  -0.785891  1
0.0529078  -1.51786  1
0.0531284  2.14296  1
0.0533491  -0.347149  1
0.0535698  0.123021  1
0.0537904  -0.63726  1
0.0540111  -0.963687  1
0.0542317  -3.30767  1
0.0544524  0.568217  1
0.0546731  1.32304  1
0.0548937  1.17491  1
0.0551144  0.931663  1
0.0553351  -0.63413  1
0.0555557  -0.293309  1
0.0557764  -1.11243  1
0.055997  -0.968693  1
0.0562177  0.147545  1
0.0564384  -1.88371  1
0.056659  0.076693  1
0.0568797  2.03996  1
0.0571004  -0.0693919  1
0.057321  -0.785189  1
0.0575417  -0.21183  1
0.0577623  -0.148879  1
0.057983  0.961031  1
0.0582037  1.14023  1
0.0584243  -0.751858  1
0.058645  1.79299  1
0.0588657  -0.427482  1
0.0590863  -0.563924  1
0.059307  -0.191062  1
0.0595277  0.427908  1
0.0597483  -0.708843  1
0.059969  -0.842289  1
0.0601896  -1.30444  1
0.0604103  2.59711  1
0.060631  0.992278  1
0.0608516  0.527666  1
0.0610723  -1.5377  1
0.061293  0.73949  1
0.0615136  -1.7913  1
0.0617343  1.1476  1
0.0619549  2.10643  1
0.0621756  -0.0231403  1
0.0623963  -0.112555  1
0.0626169  1.92439  1
0.0628376  1.09033  1
0.0630583  -0.189781  1
0.0632789  -0.27469  1
0.0634996  -0.723399  1
0.0637202  -0.218331  1
0.0639409  0.900359  1
0.0641616  1.62334  1
0.0643822  -0.0736683  1
0.0646029  0.644795  1
0.0648236  0.117932  1
0.0650442  -0.893963  1
0.0652649  -0.33645  1
0.0654855  -1.25856  1
0.0657062  -0.275933  1
0.0659269  0.613448  1
0.0661475  0.147107  1
0.0663682  -0.361269  1
0.0665889  1.35853  1
0.0668095  2.81148  1
0.0670302  0.491728  1
0.0672508  -0.677159  1
0.0674715  0.993304  1
0.0676922  0.764133  1
0.0679128  -0.209439  1
0.0681335  -0.410151  1
0.0683542  -1.00965  1
0.0685748  0.523271  1
0.0687955  -0.616212  1
0.0690161  0.468442  1
0.0692368  -1.60425  1
0.0694575  1.59358  1
0.0696781  -0.947204  1
0.0698988  -0.320098  1
0.0701195  -0.510242  1
0.0703401  -0.345333  1
0.0705608  0.307895  1
0.0707814  1.28187  1
0.0710021  0.100552  1
0.0712228  0.721135  1
0.0714434  -1.4325  1
0.0716641  -0.0155242  1
0.0718848  2.24896  1
0.0721054  1.96684  1
0.0723261  -0.0321999  1
0.0725467  -0.777254  1
0.0727674  -0.143855  1
0.0729881  -1.70663  1
0.0732087  1.78996  1
0.0734294  1.3746  1
0.0736501  1.51386  1
0.0738707  0.592829  1
0.0740914  -0.158217  1
0.074312  -1.51852  1
0.0745327  -0.239529  1
0.0747534  -0.888279  1
0.074974  0.520976  1
0.0751947  -0.546844  1
0.0754154  0.0797982  1
0.075636  -0.485246  1
0.0758567  1.07672  1
0.0760773  1.23014  1
0.076298  1.72377  1
0.0765187  -1.38839  1
0.0767393  1.17377  1
0.07696  1.20457  1
0.0771807  -0.542407  1
0.0774013  -0.948502  1
0.077622  -0.240332  1
0.0778427  -1.88738  1
0.0780633  -0.593667  1
0.078284  -0.236255  1
0.0785046  -0.10275  1
0.0787253  0.908274  1
0.078946  -1.00296  1
0.0791666  0.819309  1
0.0793873  -0.115  1
0.079608  0.776625  1
0.0798286  -0.499317  1
0.0800493  0.576196  1
0.0802699  -1.19605  1
0.0804906  -0.284275  1
0.0807113  -1.11177  1
0.0809319  0.285554  1
0.0811526  -1.27719  1
0.0813733  -0.663446  1
0.0815939  1.03066  1
0.0818146  -0.884028  1
0.0820352  2.46948  1
0.0822559  2.00573  1
0.0824766  -1.6792  1
0.0826972  0.147635  1
0.0829179  0.124574  1
0.0831386  0.143443  1
0.0833592  -0.304772  1
0.0835799  0.916364  1
0.0838005  -1.85306  1
0.0840212  -1.23911  1
0.0842419  -0.760543  1
0.0844625  0.592927  1
0.0846832  0.0843665  1
0.0849039  -1.90357  1
0.0851245  0.807654  1
0.0853452  0.193344  1
0.0855658  0.140981  1
0.0857865  -1.54796  1
0.0860072  -0.175212  1
0.0862278  0.0437963  1
0.0864485  0.16153  1
0.0866692  0.147073  1
0.0868898  -0.759154  1
0.0871105  -1.43064  1
0.0873311  -0.535305  1
0.0875518  0.585114  1
0.0877725  -0.0565742  1
0.0879931  -0.135513  1
0.0882138  1.13602  1
0.0884345  1.0633  1
0.0886551  0.162972  1
0.0888758  0.349114  1
0.0890964  -1.48472  1
0.0893171  0.550616  1
0.0895378  -1.54771  1
0.0897584  0.25529  1
0.0899791  -0.312602  1
0.0901998  -0.947824  1
0.0904204  0.109926  1
0.0906411  -0.437144  1
0.0908617  1.01165  1
0.0910824  -0.627471  1
0.0913031  -1.16965  1
0.0915237  1.12089  1
0.0917444  0.45614  1
0.0919651  0.779976  1
0.0921857  -0.358694  1
0.0924064  0.705487  1
0.092627  0.718881  1
0.0928477  -1.74893  1
0.0930684  -1.14394  1
0.093289  -0.475229  1
0.0935097  0.202507  1
0.0937304  -1.47697  1
0.093951  -0.289595  1
0.0941717  -0.406021  1
0.0943923  -0.607121  1
0.094613  0.960286  1
0.0948337  -0.104683  1
0.0950543  1.08813  1
0.095275  -0.533743  1
0.0954957  -0.243639  1
0.0957163  -1.30777  1
0.095937  0.876957  1
0.0961577  1.70384  1
0.0963783  -2.01787  1
0.096599  0.752205  1
0.0968196  0.288966  1
0.0970403  2.25758  1
0.097261  1.38411  1
0.0974816  -0.847527  1
0.0977023  -2.219  1
0.097923  -0.289571  1
0.0981436  1.20095  1
0.0983643  0.799078  1
0.0985849  -1.5348  1
0.0988056  -0.445402  1
0.0990263  -0.777965  1
0.0992469  -0.0892877  1
0.0994676  0.249955  1
0.0996883  0.00470939  1
0.0999089  0.665574  1
0.10013  -1.26308  1
0.10035  -1.4688  1
0.100571  -0.147623  1
0.100792  -0.130709  1
0.101012  0.104436  1
0.101233  -0.780829  1
0.101454  0.48737  1
0.101674  0.334678  1
0.101895  0.0440869  1
0.102116  2.56102  1
0.102336  -0.591095  1
0.102557  -0.962344  1
0.102778  0.0959359  1
0.102998  -0.247585  1
0.103219  -0.0899276  1
0.10344  -0.827843  1
0.10366  -0.763623  1
0.103881  -1.02818  1
0.104102  -1.46843  1
0.104322  1.24396  1
0.104543  -0.526911  1
0.104763  -0.931258  1
0.104984  -2.84368  1
0.105205  -0.315597  1
0.105425  1.16958  1
0.105646  0.488562  1
0.105867  -0.230789  1
0.106087  -1.07655  1
0.106308  -0.943486  1
0.106529  1.61347  1
0.106749  1.85959  1
0.10697  -0.24601  1
0.107191  1.2712  1
0.107411  -1.73231  1
0.107632  -1.47259  1
0.107853  0.130515  1
0.108073  -1.19426  1
0.108294  -0.182199  1
0.108515  1.2385  1
0.108735  -2.32312  1
0.108956  1.89955  1
0.109177  0.866287  1
0.109397  -0.0651373  1
0.109618  1.07673  1
0.109839  -0.0622165  1
0.110059  -0.0561041  1
0.11028  -0.216458  1
0.110501  0.337239  1
0.110721  -1.04135  1
0.110942  -1.50616  1
0.111163  0.956027  1
0.111383  0.462249  1
0.111604  -1.11033  1
0.111825  -0.282296  1
0.112045  0.182537  1
0.112266  2.20488  1
0.112487  -0.405968  1
0.112707  0.0136904  1
0.112928  0.0507131  1
0.113149  0.874731  1
0.113369  -0.55017  1
0.11359  0.227242  1
0.113811  0.134881  1
0.114031  0.146534  1
0.114252  -0.275033  1
0.114473  -0.40505  1
0.114693  0.420127  1
0.114914  -0.481888  1
0.115135  -0.501558  1
0.115355  0.757747  1
0.115576  0.494981  1
0.115797  -0.519098  1
0.116017  -1.11779  1
0.116238  0.150169  1
0.116459  0.529812  1
0.116679  0.460995  1
0.1169  -2.19128  1
0.117121  -1.32877  1
0.117341  -1.22364  1
0.117562  -0.368969  1
0.117783  0.0668435  1
0.118003  -2.32101  1
0.118224  -0.979568  1
0.118445  0.496059  1
0.118665  -0.0638557  1
0.118886  -1.07718  1
0.119107  1.17692  1
0.119327  0.267014  1
0.119548  -0.435708  1
0.119769  1.16383  1
0.119989  0.341147  1
0.12021  -0.774784  1
0.120431  -1.56851  1
0.120651  -0.266978  1
0.120872  -0.0507369  1
0.121093  -0.0497844  1
0.121313  1.11177  1
0.121534  -1.36034  1
0.121755  -0.670135  1
0.121975  -1.52517  1
0.122196  0.0833242  1
0.122417  1.56913  1
0.122637  -0.0669114  1
0.122858  -0.626715  1
0.123078  1.18852  1
0.123299  1.27655  1
0.12352  1.73399  1
0.12374  0.480685  1
0.123961  -0.922792  1
0.124182  -0.198134  1
0.124402  0.0627214  1
0.124623  0.925602  1
0.124844  -0.97413  1
0.125064  -0.855165  1
0.125285  0.75055  1
0.125506  -0.344634  1
0.125726  -1.63109  1
0.125947  0.714461  1
0.126168  2.33859  1
0.126388  -0.184965  1
0.126609  -0.698454  1
0.12683  -0.259628  1
0.12705  0.735794  1
0.127271  1.12709  1
0.127492  -0.0395177  1
0.127712  0.490484  1
0.127933  1.24937  1
0.128154  1.27039  1
0.128374  0.592005  1
0.128595  1.09674  1
0.128816  -0.987304  1
0.129036  0.29389  1
0.129257  1.23508  1
0.129478  -2.32145  1
0.129698  -0.83931  1
0.129919  -0.1883  1
0.13014  0.109727  1
0.13036  0.820444  1
0.130581  -0.953281  1
0.130802  -0.420556  1
0.131022  1.13367  1
0.131243  -1.12964  1
0.131464  0.398781  1
0.131684  -1.8463  1
0.131905  0.322527  1
0.132126  0.0139551  1
0.132346  1.48195  1
0.132567  0.89041  1
0.132788  1.87662  1
0.133008  -0.244483  1
0.133229  0.309126  1
0.13345  0.777762  1
0.13367  0.801363  1
0.133891  -1.5624  1
0.134112  0.614747  1
0.134332  -0.934608  1
0.134553  1.70174  1
0.134774  0.0794894  1
0.134994  -0.199837  1
0.135215  -0.240298  1
0.135436  2.43976  1
0.135656  -0.121931  1
0.135877  1.20049  1
0.136098  -0.952061  1
0.136318  1.39952  1
0.136539  -1.568  1
0.13676  -0.724491  1
0.13698  0.0257013  1
0.137201  0.941694  1
0.137422  0.155433  1
0.137642  -0.0649226  1
0.137863  -0.369922  1
0.138084  1.41398  1
0.138304  -0.816831  1
0.138525  -2.12583  1
0.138746  -0.565888  1
0.138966  -2.17798  1
0.139187  1.0432  1
0.139408  0.393765  1
0.139628  0.205491  1
0.139849  0.582022  1
0.14007  1.20176  1
0.14029  -0.220366  1
0.140511  0.577706  1
0.140732  0.497808  1
0.140952  -0.828943  1
0.141173  -0.0259063  1
0.141393  0.255176  1
0.141614  0.372257  1
0.141835  -1.33023  1
0.142055  -0.543437  1
0.142276  0.138425  1
0.142497  -1.20948  1
0.142717  -0.0505324  1
0.142938  -0.119578  1
0.143159  0.544754  1
0.143379  -1.48595  1
0.1436  -1.05177  1
0.143821  -2.45927  1
0.144041  0.405904  1
0.144262  1.53025  1
0.144483  1.1585  1
0.144703  -0.331069  1
0.144924  0.304012  1
0.145145  0.355011  1
0.145365  -0.0737156  1
0.145586  -0.586335  1
0.145807  -0.676344  1
0.146027  2.07693  1
0.146248  0.284239  1
0.146469  -0.0890991  1
0.146689  -1.90156  1
0.14691  0.637968  1
0.147131  -0.981016  1
0.147351  -0.707302  1
0.147572  0.249348  1
0.147793  0.807099  1
0.148013  0.302  1
0.148234  0.350262  1
0.148455  0.818031  1
0.148675  -0.0619513  1
0.148896  -0.375196  1
0.149117  -0.420504  1
0.149337  0.865318  1
0.149558  0.686027  1
0.149779  0.710949  1
0.149999  -1.7095  1
0.15022  -0.276613  1
0.150441  0.205857  1
0.150661  -0.48501  1
0.150882  1.24785  1
0.151103  -0.558466  1
0.151323  -1.71313  1
0.151544  2.21321  1
0.151765  0.944328  1
0.151985  0.831603  1
0.152206  1.4106  1
0.152427  0.113898  1
0.152647  0.110353  1
0.152868  -0.843432  1
0.153089  0.983012  1
0.153309  0.810928  1
0.15353  -0.114219  1
0.153751  0.510342  1
0.153971  0.414387  1
0.154192  -0.695937  1
0.154413  -0.177975  1
0.154633  -1.70206  1
0.154854  1.61237  1
0.155075  1.52438  1
0.155295  0.0406422  1
0.155516  0.219804  1
0.155737  2.04494  1
0.155957  0.0785183  1
0.156178  -0.648536  1
0.156399  0.486771  1
0.156619  -0.0425039  1
0.15684  -0.614666  1
0.157061  -0.925129  1
0.157281  -0.369312  1
0.157502  -0.525096  1
0.157723  -3.23437  1
0.157943  0.465315  1
0.158164  0.527825  1
0.158385  -0.674056  1
0.158605  0.959485  1
0.158826  -1.25679  1
0.159047  1.22825  1
0.159267  -0.921597  1
0.159488  -1.30617  1
0.159708  0.988641  1
0.159929  1.1164  1
0.16015  -0.0897089  1
0.16037  -1.70471  1
0.160591  0.256006  1
0.160812  0.163728  1
0.161032  -0.592752  1
0.161253  -1.39941  1
0.161474  0.523184  1
0.161694  0.814893  1
0.161915  0.940521  1
0.162136  1.31825  1
0.162356  0.292409  1
0.162577  -0.142042  1
0.162798  -0.6206  1
0.163018  -0.442438  1
0.163239  -1.77684  1
0.16346  -0.955288  1
0.16368  -0.189165  1
0.163901  0.0708147  1
0.164122  -1.01145  1
0.164342  -0.0599852  1
0.164563  1.14292  1
0.164784  0.475907  1
0.165004  -2.33586  1
0.165225  0.474027  1
0.165446  -0.819986  1
0.165666  -0.678886  1
0.165887  0.330337  1
0.166108  -0.381016  1
0.166328  0.662764  1
0.166549  0.141013  1
0.16677  -0.391847  1
0.16699  -0.283419  1
0.167211  0.0750544  1
0.167432  2.05283  1
0.167652  -0.638331  1
0.167873  -0.86768  1
0.168094  -2.57912  1
0.168314  -0.707774  1
0.168535  -0.0397584  1
0.168756  -0.970184  1
0.168976  0.158256  1
0.169197  -0.743733  1
0.169418  -0.0636088  1
0.169638  0.905242  1
0.169859  -0.74271  1
0.17008  -1.1113  1
0.1703  1.06015  1
0.170521  -1.30993  1
0.170742  0.84113  1
0.170962  -0.17735  1
0.171183  -1.69836  1
0.171404  -0.756782  1
0.171624  1.36153  1
0.171845  -0.8708  1
0.172066  -0.931155  1
0.172286  0.170664  1
0.172507  -2.07687  1
0.172728  -2.13959  1
0.172948  -1.27194  1
0.173169  -0.753374  1
0.17339  0.0487336  1
0.17361  -0.437047  1
0.173831  -1.12548  1
0.174052  1.35504  1
0.174272  -1.28406  1
0.174493  -0.566441  1
0.174714  0.198415  1
0.174934  -1.74035  1
0.175155  -0.805355  1
0.175376  -1.0117  1
0.175596  -0.889862  1
0.175817  -0.400934  1
0.176038  0.206423  1
0.176258  0.462841  1
0.176479  1.77855  1
0.1767  0.855742  1
0.17692  -0.130069  1
0.177141  2.23307  1
0.177362  0.858976  1
0.177582  -0.565766  1
0.177803  -0.47095  1
0.178023  -0.298635  1
0.178244  0.650737  1
0.178465  -0.0106878  1
0.178685  -0.389509  1
0.178906  0.187644  1
0.179127  0.673616  1
0.179347  -0.424269  1
0.179568  -0.386144  1
0.179789  -0.0426647  1
0.180009  0.812185  1
0.18023  0.850933  1
0.180451  -0.322496  1
0.180671  0.755713  1
0.180892  0.522107  1
0.181113  -0.163967  1
0.181333  0.360717  1
0.181554  -0.695564  1
0.181775  0.788019  1
0.181995  -1.16297  1
0.182216  -0.386774  1
0.182437  0.977958  1
0.182657  -1.31197  1
0.182878  0.677142  1
0.183099  0.954211  1
0.183319  1.05282  1
0.18354  -2.14015  1
0.183761  0.754828  1
0.183981  0.277367  1
0.184202  1.25424  1
0.184423  0.471976  1
0.184643  -0.693498  1
0.184864  0.785307  1
0.185085  -0.640777  1
0.185305  -0.0716078  1
0.185526  0.433271  1
0.185747  1.46732  1
0.185967  0.999357  1
0.186188  -1.58902  1
0.186409  0.677527  1
0.186629  0.452902  1
0.18685  0.0159761  1
0.187071  0.110194  1
0.187291  0.374916  1
0.187512  0.25608  1
0.187733  0.194159  1
0.187953  -0.448141  1
0.188174  0.741748  1
0.188395  0.48186  1
0.188615  0.282312  1
0.188836  2.13346  1
0.189057  -1.01882  1
0.189277  -0.445347  1
0.189498  0.778785  1
0.189719  -0.134602  1
0.189939  0.915726  1
0.19016  0.223957  1
0.190381  -0.431646  1
0.190601  1.11075  1
0.190822  2.17101  1
0.191043  -0.900544  1
0.191263  -0.993057  1
0.191484  -0.330433  1
0.191705  1.4045  1
0.191925  0.539143  1
0.192146  -0.988605  1
0.192367  0.117196  1
0.192587  2.50761  1
0.192808  -0.368946  1
0.193029  -0.0649583  1
0.193249  1.55459  1
0.19347  -0.634886  1
0.193691  1.13731  1
0.193911  1.23642  1
0.194132  -0.0486292  1
0.194353  1.19479  1
0.194573  0.886159  1
0.194794  -0.946008  1
0.195015  -0.226413  1
0.195235  -0.618904  1
0.195456  -1.47745  1
0.195677  -1.66947  1
0.195897  -2.1569  1
0.196118  -0.790107  1
0.196338  -1.14802  1
0.196559  -1.38775  1
0.19678  0.288299  1
0.197  0.960684  1
0.197221  0.560799  1
0.197442  0.412386  1
0.197662  0.732092  1
0.197883  0.708525  1
0.198104  0.474317  1
0.198324  0.267027  1
0.198545  1.78955  1
0.198766  -0.634164  1
0.198986  0.62756  1
0.199207  -0.0230065  1
0.199428  0.137455  1
0.199648  0.666761  1
0.199869  1.45884  1
0.20009  1.20864  1
0.20031  1.08963  1
0.200531  1.28664  1
0.200752  -0.0564837  1
0.200972  1.47543  1
0.201193  0.930975  1
0.201414  -1.73021  1
0.201634  -1.78552  1
0.201855  -1.27777  1
0.202076  -1.18261  1
0.202296  1.63361  1
0.202517  -0.294255  1
0.202738  -0.0012006  1
0.202958  1.06757  1
0.203179  -1.3273  1
0.2034  1.65321  1
0.20362  -0.0494139  1
0.203841  0.408629  1
0.204062  0.514303  1
0.204282  -1.57516  1
0.204503  0.980256  1
0.204724  0.0902092  1
0.204944  -0.221085  1
0.205165  1.3409  1
0.205386  1.25786  1
0.205606  0.130802  1
0.205827  0.782289  1
0.206048  -0.642246  1
0.206268  0.163952  1
0.206489  -0.850997  1
0.20671  1.40845  1
0.20693  0.940568  1
0.207151  0.987108  1
0.207372  1.01688  1
0.207592  0.841907  1
0.207813  -0.052314  1
0.208034  0.710734  1
0.208254  0.557321  1
0.208475  -0.15438  1
0.208696  0.336054  1
0.208916  -1.07904  1
0.209137  0.468221  1
0.209358  -0.3862  1
0.209578  -0.273756  1
0.209799  -0.945083  1
0.21002  1.79292  1
0.21024  0.00756254  1
0.210461  -0.277306  1
0.210682  -0.153594  1
0.210902  1.26127  1
0.211123  1.71503  1
0.211344  1.31481  1
0.211564  -0.129539  1
0.211785  0.0680255  1
0.212006  0.864524  1
0.212226  1.23346  1
0.212447  -0.261893  1
0.212668  -1.14052  1
0.212888  -1.12128  1
0.213109  -0.261692  1
0.21333  -1.83969  1
0.21355  0.339516  1
0.213771  0.0282592  1
0.213992  -2.78917  1
0.214212  -2.22587  1
0.214433  0.159897  1
0.214653  -0.0739883  1
0.214874  0.0846404  1
0.215095  0.9961  1
0.215315  -0.140801  1
0.215536  -1.42533  1
0.215757  1.51446  1
0.215977  0.36601  1
0.216198  -1.16034  1
0.216419  -0.43476  1
0.216639  0.567939  1
0.21686  0.677651  1
0.217081  1.42962  1
0.217301  -0.289425  1
0.217522  0.489028  1
0.217743  1.22353  1
0.217963  0.208039  1
0.218184  0.484746  1
0.218405  0.99451  1
0.218625  0.341297  1
0.218846  1.88527  1
0.219067  0.559865  1
0.219287  2.24096  1
0.219508  0.0314296  1
0.219729  1.18245  1
0.219949  -0.321898  1
0.22017  0.67189  1
0.220391  0.0410246  1
0.220611  1.14168  1
0.220832  -1.35707  1
0.221053  0.353998  1
0.221273  0.380043  1
0.221494  -0.096259  1
0.221715  0.0545934  1
0.221935  -0.203772  1
0.222156  1.44057  1
0.222377  -1.33022  1
0.222597  0.421051  1
0.222818  0.937315  1
0.223039  0.309776  1
0.223259  -0.489725  1
0.22348  0.0972195  1
0.223701  0.138337  1
0.223921  1.03856  1
0.224142  0.593141  1
0.224363  0.95747  1
0.224583  -0.679039  1
0.224804  1.71592  1
0.225025  0.191372  1
0.225245  1.61954  1
0.225466  -0.889139  1
0.225687  -2.04067  1
0.225907  0.618318  1
0.226128  -1.14964  1
0.226349  1.8061  1
0.226569  0.612975  1
0.22679  -1.44038  1
0.227011  -0.307632  1
0.227231  -1.46242  1
0.227452  0.893049  1
0.227673  -0.13946  1
0.227893  -0.622997  1
0.228114  1.38061  1
0.228335  0.958854  1
0.228555  0.446309  1
0.228776  -0.365226  1
0.228997  0.762162  1
0.229217  0.651883  1
0.229438  1.23182  1
0.229659  -0.344597  1
0.229879  0.322243  1
0.2301  -1.15093  1
0.230321  -0.266174  1
0.230541  0.521013  1
0.230762  0.984152  1
0.230983  -0.878505  1
0.231203  0.833961  1
0.231424  0.110815  1
0.231645  -1.42068  1
0.231865  0.710578  1
0.232086  -0.12641  1
0.232307  0.0876967  1
0.232527  -0.287349  1
0.232748  -0.677355  1
0.232968  -0.819463  1
0.233189  -0.814698  1
0.23341  -1.0771  1
0.23363  -0.816864  1
0.233851  -1.43884  1
0.234072  0.349958  1
0.234292  1.06016  1
0.234513  0.220202  1
0.234734  1.2401  1
0.234954  0.627886  1
0.235175  -1.42508  1
0.235396  0.596548  1
0.235616  2.07937  1
0.235837  0.734204  1
0.236058  1.76679  1
0.236278  0.287571  1
0.236499  -0.998299  1
0.23672  -0.937519  1
0.23694  -0.92849  1
0.237161  0.819164  1
0.237382  -0.276987  1
0.237602  0.0966925  1
0.237823  0.569123  1
0.238044  -1.75768  1
0.238264  1.52236  1
0.238485  -1.77923  1
0.238706  1.55948  1
0.238926  -0.2031  1
0.239147  0.692494  1
0.239368  0.658657  1
0.239588  1.05329  1
0.239809  0.95488  1
0.24003  -0.0351796  1
0.24025  -1.07615  1
0.240471  -0.490127  1
0.240692  0.312289  1
0.240912  0.693226  1
0.241133  0.0917446  1
0.241354  0.692591  1
0.241574  0.19959  1
0.241795  0.897913  1
0.242016  -0.760149  1
0.242236  1.9977  1
0.242457  -1.72652  1
0.242678  -1.98935  1
0.242898  -1.18142  1
0.243119  -2.14949  1
0.24334  0.816965  1
0.24356  -1.96089  1
0.243781  0.829405  1
0.244002  1.63395  1
0.244222  2.32017  1
0.244443  1.33954  1
0.244664  0.580061  1
0.244884  1.5946  1
0.245105  0.204339  1
0.245326  -0.320336  1
0.245546  1.0676  1
0.245767  0.816627  1
0.245988  -0.570533  1
0.246208  -0.802981  1
0.246429  0.543443  1
0.24665  -1.22872  1
0.24687  0.487484  1
0.247091  0.079388  1
0.247312  0.292928  1
0.247532  -0.966112  1
0.247753  0.606928  1
0.247974  -0.284  1
0.248194  0.196743  1
0.248415  0.637561  1
0.248636  -0.428139  1
0.248856  -1.48744  1
0.249077  0.184785  1
0.249298  -1.81909  1
0.249518  0.436665  1
0.249739  -1.12162  1
0.24996  -1.29812  1
0.25018  -1.68632  1
0.250401  -0.470894  1
0.250622  0.168133  1
0.250842  -1.39613  1
0.251063  0.550878  1
0.251283  -1.31297  1
0.251504  -0.356903  1
0.251725  1.23034  1
0.251945  -0.656369  1
0.252166  0.60504  1
0.252387  1.55791  1
0.252607  -1.4774  1
0.252828  1.32567  1
0.253049  4.02012  1
0.253269  -1.61681  1
0.25349  0.583397  1
0.253711  -0.436276  1
0.253931  -0.173238  1
0.254152  -0.218712  1
0.254373  -0.129267  1
0.254593  -1.70731  1
0.254814  0.207879  1
0.255035  0.909685  1
0.255255  0.889358  1
0.255476  0.912468  1
0.255697  -1.48953  1
0.255917  -1.36312  1
0.256138  -0.504573  1
0.256359  -2.93926  1
0.256579  -0.613992  1
0.2568  -0.21226  1
0.257021  -0.857649  1
0.257241  0.778483  1
0.257462  0.000336315  1
0.257683  0.8513  1
0.257903  -0.793644  1
0.258124  -0.108609  1
0.258345  -0.989608  1
0.258565  -1.38579  1
0.258786  0.201946  1
0.259007  -0.313007  1
0.259227  0.214914  1
0.259448  0.757333  1
0.259669  1.4087  1
0.259889  -1.35897  1
0.26011  -0.801594  1
0.260331  0.536421  1
0.260551  2.10863  1
0.260772  -1.19332  1
0.260993  -0.663417  1
0.261213  -0.695869  1
0.261434  -0.516775  1
0.261655  0.292365  1
0.261875  0.592081  1
0.262096  -2.8679  1
0.262317  -0.03305  1
0.262537  -1.18693  1
0.262758  -1.61364  1
0.262979  -1.47582  1
0.263199  -0.441946  1
0.26342  0.0155314  1
0.263641  -0.789186  1
0.263861  0.626682  1
0.264082  -2.54657  1
0.264303  -0.541995  1
0.264523  -0.737422  1
0.264744  1.73736  1
0.264965  0.755224  1
0.265185  0.951249  1
0.265406  -1.65819  1
0.265627  1.37885  1
0.265847  -0.65845  1
0.266068  0.104036  1
0.266289  -0.534427  1
0.266509  -0.621184  1
0.26673  -0.332864  1
0.266951  -0.542044  1
0.267171  1.30338  1
0.267392  -0.795409  1
0.267613  -1.78107  1
0.267833  -0.615069  1
0.268054  -0.146273  1
0.268275  0.50444  1
0.268495  -0.946262  1
0.268716  -1.21461  1
0.268937  1.06983  1
0.269157  0.794384  1
0.269378  0.404377  1
0.269598  -1.57736  1
0.269819  -0.208617  1
