# Supplementary material for: Molecular flexibility of DNA as a key determinant of RAD51 recruitment
Source: EMBO J. 2020 Jan 14;39(7):e103002. doi: 10.15252/embj.2019103002 (PMC7110135; doi:10.15252/embj.2019103002)
Supplement: Supplementary file 4 — Source Data for Expanded View [file EMBJ-39-e103002-s004.zip › FigureEV2/dN-50_data.txt]

<X>   <Y>   <dY>   <dX>
0.0037  0.0424317  0.00854379  0
0.00392066  0.0472532  0.00635885  0
0.00414133  0.0503332  0.00642193  0
0.00436199  0.0419455  0.00547956  0
0.00458265  0.0459048  0.0047944  0
0.00480331  0.0477284  0.00399023  0
0.00502398  0.0504369  0.00349566  0
0.00524464  0.0482973  0.00308766  0
0.0054653  0.0507007  0.00295794  0
0.00568596  0.0489499  0.00265262  0
0.00590663  0.0531188  0.00240706  0
0.00612729  0.0473784  0.00228239  0
0.00634795  0.0435799  0.00202238  0
0.00656861  0.0437934  0.00189116  0
0.00678928  0.047477  0.00181713  0
0.00700994  0.0473847  0.00173945  0
0.0072306  0.045887  0.00159606  0
0.00745127  0.0467921  0.0015654  0
0.00767193  0.0458506  0.00145522  0
0.00789259  0.0470386  0.00146037  0
0.00811325  0.045834  0.00135464  0
0.00833392  0.0443693  0.00127124  0
0.00855458  0.0459386  0.00126865  0
0.00877524  0.0459481  0.00117309  0
0.0089959  0.048075  0.00119479  0
0.00921657  0.0447114  0.00116923  0
0.00943723  0.0430533  0.00112353  0
0.00965789  0.0451296  0.00108655  0
0.00987855  0.0440704  0.0011139  0
0.0100992  0.0456658  0.00101289  0
0.0103199  0.045007  0.0010349  0
0.0105405  0.0454005  0.0010292  0
0.0107612  0.0453441  0.000967768  0
0.0109819  0.0458867  0.000972213  0
0.0112025  0.0446613  0.000921973  0
0.0114232  0.04504  0.000937768  0
0.0116439  0.0451634  0.00090694  0
0.0118645  0.0438194  0.000896523  0
0.0120852  0.0437899  0.000868398  0
0.0123058  0.0435182  0.000861913  0
0.0125265  0.0435686  0.000823454  0
0.0127472  0.0449027  0.000848072  0
0.0129678  0.0449519  0.000833114  0
0.0131885  0.0454349  0.000803948  0
0.0134092  0.0438259  0.000820561  0
0.0136298  0.0437103  0.00076425  0
0.0138505  0.0452539  0.000778757  0
0.0140711  0.0419591  0.000761925  0
0.0142918  0.0430764  0.000764291  0
0.0145125  0.04349  0.000742472  0
0.0147331  0.0435315  0.000786471  0
0.0149538  0.044228  0.000705412  0
0.0151745  0.0438836  0.000730257  0
0.0153951  0.0435921  0.000720165  0
0.0156158  0.0423174  0.00069154  0
0.0158364  0.0438755  0.000715103  0
0.0160571  0.0445037  0.000693661  0
0.0162778  0.0433882  0.000722453  0
0.0164984  0.0424368  0.000703344  0
0.0167191  0.043096  0.000674808  0
0.0169398  0.0431601  0.000660561  0
0.0171604  0.0434189  0.000716016  0
0.0173811  0.0433575  0.000654289  0
0.0176017  0.0427963  0.00064783  0
0.0178224  0.043218  0.000657867  0
0.0180431  0.0433103  0.000646578  0
0.0182637  0.0424156  0.000629581  0
0.0184844  0.0420037  0.000627057  0
0.0187051  0.0433739  0.000625181  0
0.0189257  0.0427869  0.00062481  0
0.0191464  0.0423688  0.000606562  0
0.019367  0.0425353  0.00060871  0
0.0195877  0.0425529  0.000598544  0
0.0198084  0.041767  0.000591418  0
0.020029  0.041842  0.000593425  0
0.0202497  0.0421374  0.000587461  0
0.0204704  0.0425149  0.000577362  0
0.020691  0.0416771  0.000587813  0
0.0209117  0.04187  0.000570527  0
0.0211323  0.0412035  0.000564438  0
0.021353  0.0413495  0.000586675  0
0.0215737  0.0399606  0.000548166  0
0.0217943  0.0401474  0.000549002  0
0.022015  0.0413319  0.00055276  0
0.0222357  0.0421536  0.000557505  0
0.0224563  0.0408618  0.000549466  0
0.022677  0.0411506  0.000553384  0
0.0228977  0.0399342  0.000531453  0
0.0231183  0.0412021  0.000529148  0
0.023339  0.0400561  0.000529103  0
0.0235596  0.0402663  0.000516104  0
0.0237803  0.0397907  0.000527705  0
0.024001  0.0403027  0.000529675  0
0.0242216  0.0404325  0.000513025  0
0.0244423  0.0405856  0.000511055  0
0.024663  0.0399388  0.000501262  0
0.0248836  0.040341  0.000517318  0
0.0251043  0.0385721  0.000505443  0
0.0253249  0.0387532  0.000512619  0
0.0255456  0.0393731  0.000503992  0
0.0257663  0.0393549  0.000498578  0
0.0259869  0.0392473  0.000484527  0
0.0262076  0.0393817  0.000497912  0
0.0264283  0.0392189  0.000489126  0
0.0266489  0.0392267  0.000489066  0
0.0268696  0.039537  0.000486213  0
0.0270902  0.0379274  0.000466224  0
0.0273109  0.0379155  0.000477912  0
0.0275316  0.0383221  0.000478456  0
0.0277522  0.0390112  0.000475381  0
0.0279729  0.0391624  0.000474977  0
0.0281936  0.0379812  0.000467233  0
0.0284142  0.0385662  0.000457914  0
0.0286349  0.0386088  0.000462517  0
0.0288555  0.0372428  0.000460008  0
0.0290762  0.0374451  0.000456381  0
0.0292969  0.0377882  0.000472727  0
0.0295175  0.0376132  0.000451545  0
0.0297382  0.0373523  0.000441342  0
0.0299589  0.0370843  0.000463888  0
0.0301795  0.0362295  0.000441662  0
0.0304002  0.0368191  0.000445404  0
0.0306208  0.0367801  0.000449082  0
0.0308415  0.0366118  0.000440915  0
0.0310622  0.0366374  0.000436022  0
0.0312828  0.0359279  0.000440651  0
0.0315035  0.0365969  0.00043565  0
0.0317242  0.0362183  0.000440323  0
0.0319448  0.036772  0.000432391  0
0.0321655  0.0354728  0.000424445  0
0.0323861  0.0359032  0.000433437  0
0.0326068  0.0361025  0.000423654  0
0.0328275  0.0357453  0.000421909  0
0.0330481  0.0364421  0.000424679  0
0.0332688  0.0353802  0.000416749  0
0.0334895  0.0358347  0.000421718  0
0.0337101  0.0347536  0.000409669  0
0.0339308  0.0343317  0.000410698  0
0.0341514  0.0348966  0.000413013  0
0.0343721  0.0348258  0.000409134  0
0.0345928  0.0343158  0.000408237  0
0.0348134  0.0345371  0.000410269  0
0.0350341  0.0338016  0.00042351  0
0.0352548  0.034607  0.000409142  0
0.0354754  0.0336891  0.000412593  0
0.0356961  0.0333552  0.00042603  0
0.0359167  0.033703  0.000424162  0
0.0361374  0.0337648  0.000400029  0
0.0363581  0.0335106  0.00040419  0
0.0365787  0.0331167  0.000389822  0
0.0367994  0.0334424  0.000390094  0
0.0370201  0.0333301  0.000396326  0
0.0372407  0.0322199  0.000391716  0
0.0374614  0.0333284  0.000386503  0
0.037682  0.0329931  0.000383334  0
0.0379027  0.0325076  0.000384836  0
0.0381234  0.0327625  0.000376603  0
0.038344  0.0323131  0.000379446  0
0.0385647  0.0325924  0.000382676  0
0.0387854  0.0321593  0.000377996  0
0.039006  0.0316443  0.000371513  0
0.0392267  0.0313729  0.000375777  0
0.0394473  0.0312809  0.000389054  0
0.039668  0.0324794  0.000372388  0
0.0398887  0.0315057  0.000380053  0
0.0401093  0.0313659  0.000365713  0
0.04033  0.0311342  0.000366467  0
0.0405507  0.0312757  0.000363981  0
0.0407713  0.0306395  0.000362064  0
0.040992  0.0310769  0.000365859  0
0.0412127  0.0305284  0.000365061  0
0.0414333  0.0303745  0.000357042  0
0.041654  0.0305181  0.000358468  0
0.0418746  0.0306841  0.000353566  0
0.0420953  0.030448  0.000356835  0
0.042316  0.0304745  0.000359512  0
0.0425366  0.0306195  0.000350826  0
0.0427573  0.0294362  0.000356416  0
0.042978  0.0298008  0.000345296  0
0.0431986  0.0295584  0.000348764  0
0.0434193  0.02952  0.000350288  0
0.0436399  0.0285385  0.000342983  0
0.0438606  0.0285842  0.000344694  0
0.0440813  0.0284395  0.00034898  0
0.0443019  0.0291147  0.000342849  0
0.0445226  0.0288661  0.000341155  0
0.0447433  0.0285638  0.00034177  0
0.0449639  0.0285653  0.000336318  0
0.0451846  0.0274381  0.000338889  0
0.0454052  0.0277414  0.000345061  0
0.0456259  0.0283426  0.000333406  0
0.0458466  0.0274406  0.00033355  0
0.0460672  0.0284207  0.000333897  0
0.0462879  0.0279121  0.000328882  0
0.0465086  0.027704  0.000330943  0
0.0467292  0.027303  0.00032654  0
0.0469499  0.0271069  0.000339231  0
0.0471705  0.0268924  0.000326206  0
0.0473912  0.0266894  0.000323688  0
0.0476119  0.0273811  0.000324937  0
0.0478325  0.026382  0.000321412  0
0.0480532  0.0268863  0.000325575  0
0.0482739  0.026395  0.000327825  0
0.0484945  0.0264608  0.000317688  0
0.0487152  0.026627  0.000315638  0
0.0489358  0.0253832  0.000320674  0
0.0491565  0.025517  0.000320524  0
0.0493772  0.0251362  0.000317621  0
0.0495978  0.0263379  0.000315741  0
0.0498185  0.0259598  0.000313292  0
0.0500392  0.0257302  0.000309611  0
0.0502598  0.0258604  0.00031231  0
0.0504805  0.0257705  0.000310149  0
0.0507011  0.0252335  0.000318364  0
0.0509218  0.0249939  0.000309558  0
0.0511425  0.0247059  0.000302049  0
0.0513631  0.0246415  0.000305572  0
0.0515838  0.0248248  0.000300422  0
0.0518045  0.0249307  0.000304721  0
0.0520251  0.0243155  0.00031448  0
0.0522458  0.0246818  0.000305454  0
0.0524664  0.0245493  0.000300577  0
0.0526871  0.0242247  0.000303906  0
0.0529078  0.0237057  0.000294214  0
0.0531284  0.0239793  0.000313731  0
0.0533491  0.0234782  0.00030159  0
0.0535698  0.023971  0.000292488  0
0.0537904  0.0235624  0.000311153  0
0.0540111  0.0235786  0.000309959  0
0.0542317  0.0233935  0.000308774  0
0.0544524  0.0236975  0.000315413  0
0.0546731  0.0232778  0.000310467  0
0.0548937  0.0236807  0.000315892  0
0.0551144  0.02314  0.000320339  0
0.0553351  0.0221968  0.000313634  0
0.0555557  0.0224833  0.000318073  0
0.0557764  0.0227797  0.000323306  0
0.055997  0.0220641  0.000316414  0
0.0562177  0.0225091  0.000326147  0
0.0564384  0.0223235  0.000315679  0
0.056659  0.0218008  0.000320187  0
0.0568797  0.0212421  0.00033099  0
0.0571004  0.0219185  0.000324978  0
0.057321  0.0218513  0.000329089  0
0.0575417  0.0218646  0.000333123  0
0.0577623  0.0216382  0.000325539  0
0.057983  0.02175  0.000333352  0
0.0582037  0.0208927  0.000326188  0
0.0584243  0.0219176  0.000319608  0
0.058645  0.0209507  0.000318875  0
0.0588657  0.0214294  0.000330472  0
0.0590863  0.0211198  0.000309546  0
0.059307  0.0208187  0.000311986  0
0.0595277  0.0208479  0.00030595  0
0.0597483  0.0206239  0.000308738  0
0.059969  0.0207521  0.00030331  0
0.0601896  0.0207239  0.00029533  0
0.0604103  0.0204083  0.000299068  0
0.060631  0.0201598  0.000302879  0
0.0608516  0.0203296  0.000291316  0
0.0610723  0.0201714  0.000292214  0
0.061293  0.0203952  0.000289636  0
0.0615136  0.0205743  0.000290408  0
0.0617343  0.0199189  0.000288166  0
0.0619549  0.0200702  0.00028729  0
0.0621756  0.0191752  0.000281948  0
0.0623963  0.0197494  0.00028565  0
0.0626169  0.0193266  0.000280192  0
0.0628376  0.0197623  0.000290263  0
0.0630583  0.0193701  0.000278244  0
0.0632789  0.019092  0.000275921  0
0.0634996  0.0187182  0.000273803  0
0.0637202  0.0187317  0.000277131  0
0.0639409  0.0188442  0.000272246  0
0.0641616  0.019189  0.000278676  0
0.0643822  0.0185435  0.000270456  0
0.0646029  0.0187874  0.000269546  0
0.0648236  0.0185165  0.000272264  0
0.0650442  0.0185902  0.000285508  0
0.0652649  0.0178609  0.000267055  0
0.0654855  0.0185069  0.000273135  0
0.0657062  0.0182771  0.000264608  0
0.0659269  0.0179528  0.000266047  0
0.0661475  0.0181585  0.000263303  0
0.0663682  0.0180192  0.000262193  0
0.0665889  0.017964  0.000263936  0
0.0668095  0.0174823  0.000264464  0
0.0670302  0.0179562  0.000259451  0
0.0672508  0.017864  0.000261727  0
0.0674715  0.0176936  0.000257915  0
0.0676922  0.0168466  0.00025729  0
0.0679128  0.0175739  0.000259844  0
0.0681335  0.0171589  0.00026042  0
0.0683542  0.0172105  0.000253095  0
0.0685748  0.0171047  0.000255033  0
0.0687955  0.0164925  0.000250524  0
0.0690161  0.0168526  0.000254277  0
0.0692368  0.0166552  0.000256799  0
0.0694575  0.0167229  0.000253865  0
0.0696781  0.0166546  0.000259725  0
0.0698988  0.0166127  0.000248998  0
0.0701195  0.0167467  0.000248755  0
0.0703401  0.0168367  0.000251588  0
0.0705608  0.0163415  0.000249306  0
0.0707814  0.0165037  0.000249293  0
0.0710021  0.0161962  0.000248033  0
0.0712228  0.0162474  0.000243274  0
0.0714434  0.016157  0.000245735  0
0.0716641  0.0158986  0.000250783  0
0.0718848  0.0158057  0.000242787  0
0.0721054  0.0158782  0.000246473  0
0.0723261  0.016021  0.000244637  0
0.0725467  0.0156162  0.00024338  0
0.0727674  0.0157106  0.000245147  0
0.0729881  0.0152407  0.000257723  0
0.0732087  0.0152169  0.000244366  0
0.0734294  0.0151883  0.000247619  0
0.0736501  0.015194  0.000243339  0
0.0738707  0.0152783  0.000243924  0
0.0740914  0.0152327  0.000245129  0
0.074312  0.0152271  0.000240172  0
0.0745327  0.0149084  0.000241551  0
0.0747534  0.01513  0.000243608  0
0.074974  0.0148002  0.000237625  0
0.0751947  0.0144798  0.000237762  0
0.0754154  0.0147862  0.000237255  0
0.075636  0.0144713  0.000237294  0
0.0758567  0.0144192  0.000238015  0
0.0760773  0.0146813  0.000241641  0
0.076298  0.014211  0.000235927  0
0.0765187  0.0150113  0.000235126  0
0.0767393  0.0139905  0.000237096  0
0.07696  0.0143581  0.000233916  0
0.0771807  0.0145411  0.000234222  0
0.0774013  0.0139502  0.000236218  0
0.077622  0.0142613  0.000232458  0
0.0778427  0.0137541  0.00022789  0
0.0780633  0.014093  0.000228091  0
0.078284  0.0139811  0.000229693  0
0.0785046  0.0136517  0.000227198  0
0.0787253  0.0139388  0.000229179  0
0.078946  0.0133001  0.000240052  0
0.0791666  0.0135645  0.000223901  0
0.0793873  0.0137354  0.000223429  0
0.079608  0.0136995  0.000224735  0
0.0798286  0.013401  0.000222911  0
0.0800493  0.0130257  0.000223174  0
0.0802699  0.012949  0.000224584  0
0.0804906  0.0127852  0.000218464  0
0.0807113  0.013029  0.000223794  0
0.0809319  0.0129641  0.000219114  0
0.0811526  0.0131583  0.00021995  0
0.0813733  0.013144  0.000224648  0
0.0815939  0.0131931  0.000227233  0
0.0818146  0.0126158  0.000216005  0
0.0820352  0.0124234  0.000218791  0
0.0822559  0.0126751  0.000216983  0
0.0824766  0.0125512  0.000218673  0
0.0826972  0.0123612  0.000217079  0
0.0829179  0.0124603  0.000217839  0
0.0831386  0.0124144  0.000215155  0
0.0833592  0.0125291  0.000215582  0
0.0835799  0.0124492  0.00021516  0
0.0838005  0.0123981  0.000217224  0
0.0840212  0.0124718  0.000214921  0
0.0842419  0.0122963  0.000216247  0
0.0844625  0.0119044  0.000211239  0
0.0846832  0.0119664  0.000212667  0
0.0849039  0.0120275  0.000211268  0
0.0851245  0.0117449  0.000214464  0
0.0853452  0.0121952  0.000213053  0
0.0855658  0.011778  0.000213142  0
0.0857865  0.0117297  0.000209786  0
0.0860072  0.0116577  0.000209541  0
0.0862278  0.0119115  0.000210062  0
0.0864485  0.0115552  0.000209832  0
0.0866692  0.0111974  0.000207508  0
0.0868898  0.0114426  0.000209884  0
0.0871105  0.0115319  0.000207454  0
0.0873311  0.0117516  0.000209605  0
0.0875518  0.0115094  0.000208998  0
0.0877725  0.0113603  0.000205523  0
0.0879931  0.0113189  0.000206309  0
0.0882138  0.0113136  0.00020754  0
0.0884345  0.0114734  0.000205881  0
0.0886551  0.0109291  0.000209561  0
0.0888758  0.0111524  0.000209411  0
0.0890964  0.0107116  0.000203939  0
0.0893171  0.0107792  0.000203389  0
0.0895378  0.0108517  0.000203625  0
0.0897584  0.0110144  0.000201647  0
0.0899791  0.0111654  0.000203669  0
0.0901998  0.0109554  0.00020077  0
0.0904204  0.0105846  0.00020116  0
0.0906411  0.0106952  0.000199865  0
0.0908617  0.0102012  0.000200447  0
0.0910824  0.0105236  0.000198011  0
0.0913031  0.0104395  0.000198544  0
0.0915237  0.0103028  0.000197496  0
0.0917444  0.0108303  0.0002018  0
0.0919651  0.0108336  0.000197808  0
0.0921857  0.0105488  0.000199717  0
0.0924064  0.0104057  0.000197818  0
0.092627  0.0103306  0.000195631  0
0.0928477  0.00991772  0.000194725  0
0.0930684  0.0100426  0.000205934  0
0.093289  0.0103289  0.000195016  0
0.0935097  0.00985903  0.000197452  0
0.0937304  0.0102972  0.000196105  0
0.093951  0.00998891  0.0001949  0
0.0941717  0.0101855  0.000196642  0
0.0943923  0.00983169  0.00019289  0
0.094613  0.00988366  0.000198231  0
0.0948337  0.00964096  0.000201674  0
0.0950543  0.00993501  0.000191648  0
0.095275  0.00982418  0.000193384  0
0.0954957  0.00980932  0.000193084  0
0.0957163  0.00969599  0.000192487  0
0.095937  0.00979682  0.000192312  0
0.0961577  0.00956844  0.000194115  0
0.0963783  0.00948992  0.000189558  0
0.096599  0.00930073  0.000190494  0
0.0968196  0.00934138  0.000189106  0
0.0970403  0.00940128  0.000189913  0
0.097261  0.00952245  0.000192555  0
0.0974816  0.00929682  0.000190901  0
0.0977023  0.00932926  0.000188318  0
0.097923  0.00938006  0.00018928  0
0.0981436  0.00921966  0.000187942  0
0.0983643  0.00910654  0.000191916  0
0.0985849  0.00920497  0.000189397  0
0.0988056  0.00871235  0.000187561  0
0.0990263  0.00906672  0.00019445  0
0.0992469  0.00947897  0.000188278  0
0.0994676  0.00913769  0.000186077  0
0.0996883  0.0089693  0.00018617  0
0.0999089  0.0089142  0.000187162  0
0.10013  0.00868969  0.000186845  0
0.10035  0.00905598  0.000191023  0
0.100571  0.00886431  0.000184502  0
0.100792  0.00873377  0.000184177  0
0.101012  0.0087115  0.00018598  0
0.101233  0.00868152  0.000183288  0
0.101454  0.00880652  0.000184315  0
0.101674  0.0086914  0.000186918  0
0.101895  0.00900648  0.000186508  0
0.102116  0.00884873  0.000182494  0
0.102336  0.00861654  0.000182117  0
0.102557  0.00857208  0.00018285  0
0.102778  0.00888301  0.000185438  0
0.102998  0.00840918  0.000181325  0
0.103219  0.00848356  0.000180972  0
0.10344  0.00832281  0.000180765  0
0.10366  0.0084002  0.000180609  0
0.103881  0.00815996  0.000180555  0
0.104102  0.00822478  0.000181159  0
0.104322  0.00822431  0.000182655  0
0.104543  0.00820458  0.000178495  0
0.104763  0.00835241  0.000179495  0
0.104984  0.00819327  0.00018001  0
0.105205  0.00819094  0.000177995  0
0.105425  0.00786372  0.000179634  0
0.105646  0.0080109  0.000179554  0
0.105867  0.00791349  0.000177093  0
0.106087  0.00805977  0.000179061  0
0.106308  0.00816376  0.000177442  0
0.106529  0.00811141  0.000176918  0
0.106749  0.00781354  0.000176614  0
0.10697  0.00805946  0.000178792  0
0.107191  0.00792836  0.000176553  0
0.107411  0.00804475  0.000176689  0
0.107632  0.00795662  0.000175384  0
0.107853  0.00764662  0.000174397  0
0.108073  0.00768632  0.000175274  0
0.108294  0.00748285  0.000177815  0
0.108515  0.00775595  0.000174096  0
0.108735  0.00776752  0.000175349  0
0.108956  0.00759188  0.00017348  0
0.109177  0.00791131  0.000174206  0
0.109397  0.0073734  0.00017397  0
0.109618  0.00750448  0.000174479  0
0.109839  0.00737849  0.000176107  0
0.110059  0.00717376  0.000179914  0
0.11028  0.00738558  0.00017942  0
0.110501  0.00775141  0.00018185  0
0.110721  0.00734063  0.000182492  0
0.110942  0.00752276  0.000181158  0
0.111163  0.00735885  0.000182066  0
0.111383  0.00722125  0.000183333  0
0.111604  0.00755708  0.000183795  0
0.111825  0.00719262  0.000184941  0
0.112045  0.00727795  0.000184809  0
0.112266  0.00744694  0.000186997  0
0.112487  0.00711872  0.000185977  0
0.112707  0.00732262  0.000185922  0
0.112928  0.00734601  0.000188501  0
0.113149  0.00685661  0.000187251  0
0.113369  0.00729898  0.000186487  0
0.11359  0.006934  0.00018956  0
0.113811  0.00697004  0.000187549  0
0.114031  0.00714733  0.000188224  0
0.114252  0.0068882  0.000184261  0
0.114473  0.00708036  0.00018294  0
0.114693  0.00714934  0.000179559  0
0.114914  0.0069932  0.000182934  0
0.115135  0.00698914  0.00018002  0
0.115355  0.00697365  0.000177833  0
0.115576  0.00669376  0.000177175  0
0.115797  0.00687385  0.000176183  0
0.116017  0.00683414  0.000175253  0
0.116238  0.00668449  0.000175785  0
0.116459  0.0066772  0.000175204  0
0.116679  0.00669332  0.00017606  0
0.1169  0.00652242  0.00017471  0
0.117121  0.0067683  0.000173927  0
0.117341  0.00649268  0.000172852  0
0.117562  0.00665695  0.000173107  0
0.117783  0.00648091  0.000171548  0
0.118003  0.00623975  0.000171295  0
0.118224  0.00623772  0.000170025  0
0.118445  0.00693949  0.00017218  0
0.118665  0.00647328  0.0001703  0
0.118886  0.00690373  0.000172378  0
0.119107  0.00653747  0.000171712  0
0.119327  0.00634544  0.00016926  0
0.119548  0.00650486  0.000170526  0
0.119769  0.00676637  0.000169783  0
0.119989  0.00624594  0.000167948  0
0.12021  0.00629019  0.000169293  0
0.120431  0.00653362  0.000170029  0
0.120651  0.00625433  0.000169888  0
0.120872  0.00640256  0.000168574  0
0.121093  0.0060859  0.000165634  0
0.121313  0.00578396  0.000165252  0
0.121534  0.0062039  0.000167926  0
0.121755  0.0060557  0.000166082  0
0.121975  0.00626278  0.000167498  0
0.122196  0.0061622  0.000164597  0
0.122417  0.00618348  0.000165486  0
0.122637  0.00630233  0.000165492  0
0.122858  0.00621239  0.000166644  0
0.123078  0.00620012  0.000165214  0
0.123299  0.0062097  0.000165203  0
0.12352  0.00611933  0.00016373  0
0.12374  0.00604147  0.000163174  0
0.123961  0.00570817  0.000162977  0
0.124182  0.00603645  0.000163255  0
0.124402  0.00572802  0.000167607  0
0.124623  0.00579318  0.000161522  0
0.124844  0.00583311  0.000160851  0
0.125064  0.00577968  0.000161472  0
0.125285  0.00577423  0.00016235  0
0.125506  0.0055272  0.000160585  0
0.125726  0.00605075  0.000162704  0
0.125947  0.00568168  0.000160405  0
0.126168  0.00571662  0.000160157  0
0.126388  0.0053201  0.000159905  0
0.126609  0.00567888  0.000159444  0
0.12683  0.00538719  0.000159363  0
0.12705  0.00544037  0.000160065  0
0.127271  0.00576567  0.00016246  0
0.127492  0.00569275  0.000162706  0
0.127712  0.005433  0.000158369  0
0.127933  0.00515187  0.000158472  0
0.128154  0.00538281  0.000159129  0
0.128374  0.00575874  0.000160901  0
0.128595  0.00546376  0.000158375  0
0.128816  0.00550132  0.000158259  0
0.129036  0.00553209  0.000159267  0
0.129257  0.00546056  0.000156918  0
0.129478  0.00549457  0.000160646  0
0.129698  0.00561559  0.00015911  0
0.129919  0.00530037  0.000156269  0
0.13014  0.00550958  0.000156566  0
0.13036  0.00518827  0.000156609  0
0.130581  0.00538716  0.000156564  0
0.130802  0.00567242  0.000157276  0
0.131022  0.00487583  0.000158941  0
0.131243  0.00544032  0.000156546  0
0.131464  0.00518848  0.000154848  0
0.131684  0.00520653  0.000154333  0
0.131905  0.00519093  0.000155037  0
0.132126  0.00549275  0.000155264  0
0.132346  0.0050551  0.000154419  0
0.132567  0.00515154  0.000154414  0
0.132788  0.0051575  0.000153392  0
0.133008  0.00521018  0.000153515  0
0.133229  0.00494284  0.000153008  0
0.13345  0.00511785  0.000157413  0
0.13367  0.0049453  0.000153581  0
0.133891  0.00492797  0.000160135  0
0.134112  0.00500095  0.000153834  0
0.134332  0.00483984  0.000158222  0
0.134553  0.00505382  0.000151225  0
0.134774  0.00520859  0.000153046  0
0.134994  0.00488081  0.000153246  0
0.135215  0.00503948  0.00015218  0
0.135436  0.00493545  0.000153723  0
0.135656  0.00492863  0.000154682  0
0.135877  0.00469511  0.000151416  0
0.136098  0.00509896  0.000151461  0
0.136318  0.00504471  0.000151681  0
0.136539  0.00488274  0.000158676  0
0.13676  0.00484047  0.000151594  0
0.13698  0.00503809  0.000150549  0
0.137201  0.00466821  0.000150741  0
0.137422  0.00496085  0.0001526  0
0.137642  0.00471315  0.000149122  0
0.137863  0.00465402  0.000150781  0
0.138084  0.00492928  0.000149841  0
0.138304  0.00494848  0.000150425  0
0.138525  0.00498091  0.000149723  0
0.138746  0.00453131  0.000149476  0
0.138966  0.00481601  0.00015273  0
0.139187  0.00475571  0.000151982  0
0.139408  0.00464434  0.000147679  0
0.139628  0.00465723  0.000149071  0
0.139849  0.00444972  0.000148129  0
0.14007  0.00465324  0.000148121  0
0.14029  0.00469385  0.000149801  0
0.140511  0.00454723  0.000149077  0
0.140732  0.00454279  0.000146676  0
0.140952  0.00463533  0.000147871  0
0.141173  0.00457223  0.000147225  0
0.141393  0.00472131  0.000147795  0
0.141614  0.00429537  0.000147257  0
0.141835  0.00457882  0.000148057  0
0.142055  0.00470669  0.000147704  0
0.142276  0.00431774  0.000147477  0
0.142497  0.00451166  0.000146896  0
0.142717  0.00437414  0.000149747  0
0.142938  0.00439364  0.000146397  0
0.143159  0.00460648  0.000147762  0
0.143379  0.00447597  0.00014651  0
0.1436  0.0044926  0.000145469  0
0.143821  0.00402728  0.00014649  0
0.144041  0.00454998  0.000145329  0
0.144262  0.00433208  0.000144996  0
0.144483  0.0044204  0.00014697  0
0.144703  0.00421947  0.000143871  0
0.144924  0.00418825  0.0001439  0
0.145145  0.00428075  0.000145456  0
0.145365  0.00414111  0.000144625  0
0.145586  0.00392632  0.0001434  0
0.145807  0.00413512  0.000145299  0
0.146027  0.00400277  0.000142926  0
0.146248  0.0041712  0.000144339  0
0.146469  0.00427158  0.000146367  0
0.146689  0.0041437  0.00014353  0
0.14691  0.00424806  0.000143908  0
0.147131  0.00397878  0.000144847  0
0.147351  0.00413612  0.000141838  0
0.147572  0.00427863  0.000143692  0
0.147793  0.00379068  0.000141843  0
0.148013  0.00404268  0.0001429  0
0.148234  0.00396834  0.000142152  0
0.148455  0.00401056  0.000145313  0
0.148675  0.00410734  0.000143175  0
0.148896  0.00432594  0.000142877  0
0.149117  0.00399899  0.000141098  0
0.149337  0.00418172  0.000142314  0
0.149558  0.00402656  0.000141436  0
0.149779  0.00384099  0.00014673  0
0.149999  0.00400856  0.000141766  0
0.15022  0.00378713  0.000140627  0
0.150441  0.00388608  0.000143531  0
0.150661  0.00398346  0.000142271  0
0.150882  0.00396487  0.000140576  0
0.151103  0.00374335  0.000140052  0
0.151323  0.00402281  0.0001413  0
0.151544  0.00370544  0.000138801  0
0.151765  0.00360273  0.000139733  0
0.151985  0.00380708  0.000139517  0
0.152206  0.00357587  0.000142225  0
0.152427  0.0035455  0.000139301  0
0.152647  0.00381272  0.000140155  0
0.152868  0.00383456  0.000138625  0
0.153089  0.00353746  0.000138882  0
0.153309  0.00363325  0.000137768  0
0.15353  0.0038565  0.000140634  0
0.153751  0.00399776  0.000141268  0
0.153971  0.00377084  0.000139605  0
0.154192  0.00379901  0.000138626  0
0.154413  0.00368103  0.000137759  0
0.154633  0.00370293  0.000138208  0
0.154854  0.00373396  0.000137827  0
0.155075  0.00370242  0.000139377  0
0.155295  0.00362402  0.000138921  0
0.155516  0.00345218  0.000137237  0
0.155737  0.00380801  0.000137374  0
0.155957  0.0035823  0.000140388  0
0.156178  0.00364492  0.000138014  0
0.156399  0.00331914  0.000137164  0
0.156619  0.00367561  0.000138092  0
0.15684  0.00350601  0.000142113  0
0.157061  0.00365037  0.00013633  0
0.157281  0.00363668  0.000136917  0
0.157502  0.00366502  0.00013605  0
0.157723  0.00358862  0.000137611  0
0.157943  0.00327882  0.000136111  0
0.158164  0.00342075  0.000135735  0
0.158385  0.00345795  0.000135478  0
0.158605  0.00342568  0.000137  0
0.158826  0.0034413  0.000136023  0
0.159047  0.00371034  0.000136108  0
0.159267  0.00322614  0.000136001  0
0.159488  0.00323881  0.000134098  0
0.159708  0.00327136  0.000134742  0
0.159929  0.0032496  0.000135336  0
0.16015  0.00352514  0.000135705  0
0.16037  0.00354165  0.000135441  0
0.160591  0.00351365  0.000136236  0
0.160812  0.00336227  0.000134088  0
0.161032  0.00325202  0.000133853  0
0.161253  0.00321457  0.000133686  0
0.161474  0.00344507  0.000133926  0
0.161694  0.00349454  0.000134866  0
0.161915  0.00322736  0.000134432  0
0.162136  0.0033121  0.000135523  0
0.162356  0.0032511  0.000133932  0
0.162577  0.00297071  0.000132396  0
0.162798  0.00341079  0.000133918  0
0.163018  0.00324648  0.000133069  0
0.163239  0.00319631  0.000133284  0
0.16346  0.00355619  0.000133813  0
0.16368  0.0032551  0.000132597  0
0.163901  0.00327922  0.000133222  0
0.164122  0.00334736  0.000132954  0
0.164342  0.00306348  0.00013196  0
0.164563  0.00309712  0.000132371  0
0.164784  0.00322001  0.000132885  0
0.165004  0.00321901  0.000132647  0
0.165225  0.00326655  0.000134281  0
0.165446  0.00309841  0.000133724  0
0.165666  0.00307286  0.000133319  0
0.165887  0.00293482  0.00013423  0
0.166108  0.00313262  0.000137017  0
0.166328  0.00284874  0.000138227  0
0.166549  0.00318746  0.000137007  0
0.16677  0.0031066  0.000137599  0
0.16699  0.00295357  0.000139914  0
0.167211  0.00296528  0.000137992  0
0.167432  0.00312116  0.000137913  0
0.167652  0.00307775  0.000139765  0
0.167873  0.00299175  0.000139067  0
0.168094  0.00318745  0.000140774  0
0.168314  0.00309497  0.000143095  0
0.168535  0.00281887  0.000139833  0
0.168756  0.00277478  0.000141334  0
0.168976  0.00305477  0.000141788  0
0.169197  0.00306679  0.000140379  0
0.169418  0.00299631  0.000140999  0
0.169638  0.00320118  0.00014209  0
0.169859  0.00311903  0.000140772  0
0.17008  0.00284159  0.000142192  0
0.1703  0.00294161  0.000138778  0
0.170521  0.0028642  0.000137936  0
0.170742  0.0030544  0.000137659  0
0.170962  0.00282751  0.0001363  0
0.171183  0.00290194  0.000136802  0
0.171404  0.00273351  0.000136352  0
0.171624  0.00267478  0.000137881  0
0.171845  0.00283488  0.000142721  0
0.172066  0.0030304  0.00013521  0
0.172286  0.003072  0.000134587  0
0.172507  0.00270045  0.000134174  0
0.172728  0.00280413  0.000134541  0
0.172948  0.00286178  0.000133219  0
0.173169  0.00292901  0.00013563  0
0.17339  0.0028332  0.000132499  0
0.17361  0.00289706  0.000133589  0
0.173831  0.0026649  0.000132614  0
0.174052  0.00284008  0.000133062  0
0.174272  0.00256873  0.000132547  0
0.174493  0.00272341  0.000132186  0
0.174714  0.00282929  0.000130763  0
0.174934  0.0026498  0.000132003  0
0.175155  0.002921  0.000131352  0
0.175376  0.00301399  0.000132472  0
0.175596  0.00237282  0.000132249  0
0.175817  0.00261875  0.000130352  0
0.176038  0.00288798  0.000130232  0
0.176258  0.00256961  0.000129832  0
0.176479  0.00266533  0.000129628  0
0.1767  0.00262681  0.000131217  0
0.17692  0.00276683  0.000130981  0
0.177141  0.00244441  0.00012905  0
0.177362  0.00260522  0.000129426  0
0.177582  0.00265002  0.000128813  0
0.177803  0.00260601  0.000129527  0
0.178023  0.00271459  0.00012968  0
0.178244  0.00258792  0.000129335  0
0.178465  0.00261659  0.000128321  0
0.178685  0.00260143  0.000128371  0
0.178906  0.00251307  0.00013007  0
0.179127  0.0023953  0.000128034  0
0.179347  0.0023746  0.00012807  0
0.179568  0.00263599  0.000128493  0
0.179789  0.00244228  0.000127983  0
0.180009  0.00252812  0.000128494  0
0.18023  0.00254308  0.000127607  0
0.180451  0.0026391  0.0001283  0
0.180671  0.00253957  0.000129153  0
0.180892  0.00255302  0.000128251  0
0.181113  0.00242524  0.000126765  0
0.181333  0.00259415  0.000126272  0
0.181554  0.00243298  0.000127411  0
0.181775  0.00258208  0.000126817  0
0.181995  0.00231119  0.000126698  0
0.182216  0.0023048  0.000126818  0
0.182437  0.00231644  0.000126539  0
0.182657  0.00249298  0.000128637  0
0.182878  0.00213518  0.000125664  0
0.183099  0.00228052  0.000125178  0
0.183319  0.00238401  0.00012571  0
0.18354  0.00224004  0.000127395  0
0.183761  0.00243256  0.000125238  0
0.183981  0.00253624  0.000126292  0
0.184202  0.00223854  0.000124959  0
0.184423  0.00219598  0.000124231  0
0.184643  0.00249293  0.00012569  0
0.184864  0.00250736  0.000125176  0
0.185085  0.00246701  0.00012736  0
0.185305  0.00255345  0.000125545  0
0.185526  0.00220134  0.000124897  0
0.185747  0.00223404  0.00012425  0
0.185967  0.00234728  0.000124865  0
0.186188  0.00238278  0.000125425  0
0.186409  0.00230947  0.00012445  0
0.186629  0.00236118  0.000125132  0
0.18685  0.00236578  0.000123886  0
0.187071  0.0024605  0.000124587  0
0.187291  0.002521  0.000126346  0
0.187512  0.00207278  0.000124409  0
0.187733  0.00227966  0.000123445  0
0.187953  0.00251783  0.000124553  0
0.188174  0.00243917  0.00012379  0
0.188395  0.00233825  0.000123419  0
0.188615  0.00225393  0.000124898  0
0.188836  0.00244044  0.000125357  0
0.189057  0.00226084  0.000124252  0
0.189277  0.00221399  0.000123543  0
0.189498  0.00261286  0.000125058  0
0.189719  0.00202644  0.000123294  0
0.189939  0.00219461  0.000124679  0
0.19016  0.00216126  0.000124492  0
0.190381  0.00225962  0.000129165  0
0.190601  0.00231602  0.000128961  0
0.190822  0.00229677  0.000124552  0
0.191043  0.00217561  0.000124682  0
0.191263  0.00218309  0.000125747  0
0.191484  0.00206951  0.000124704  0
0.191705  0.0021727  0.00012576  0
0.191925  0.00190336  0.000124756  0
0.192146  0.00223611  0.000124498  0
0.192367  0.00213524  0.000125513  0
0.192587  0.00224074  0.000125865  0
0.192808  0.00214858  0.000125624  0
0.193029  0.00190681  0.000125272  0
0.193249  0.00215561  0.000124882  0
0.19347  0.00196125  0.000125986  0
0.193691  0.00198571  0.000124863  0
0.193911  0.00211075  0.000125121  0
0.194132  0.00188268  0.00012733  0
0.194353  0.00194922  0.000125496  0
0.194573  0.00214343  0.000124069  0
0.194794  0.00203558  0.00012606  0
0.195015  0.0022445  0.000124948  0
0.195235  0.00212073  0.000124229  0
0.195456  0.00220065  0.000125248  0
0.195677  0.00202662  0.000124512  0
0.195897  0.00205588  0.000124379  0
0.196118  0.00202757  0.0001246  0
0.196338  0.00179222  0.000123542  0
0.196559  0.00198172  0.000125434  0
0.19678  0.00205417  0.000124194  0
0.197  0.00183418  0.000124015  0
0.197221  0.00199674  0.000124365  0
0.197442  0.00185753  0.000124333  0
0.197662  0.00196252  0.000126523  0
0.197883  0.00181185  0.000123935  0
0.198104  0.00163499  0.000122859  0
0.198324  0.00216292  0.000126561  0
0.198545  0.00212366  0.000126906  0
0.198766  0.00177617  0.0001233  0
0.198986  0.00192663  0.000123466  0
0.199207  0.00195969  0.000124225  0
0.199428  0.00192776  0.000124001  0
0.199648  0.00182971  0.000124632  0
0.199869  0.00195797  0.00012506  0
0.20009  0.00166667  0.000123021  0
0.20031  0.00166094  0.000122999  0
0.200531  0.00199558  0.000124243  0
0.200752  0.00186523  0.000124523  0
0.200972  0.00202109  0.000125581  0
0.201193  0.00183643  0.000124068  0
0.201414  0.00200601  0.000124542  0
0.201634  0.00185269  0.000124041  0
0.201855  0.00171407  0.000124079  0
0.202076  0.00184424  0.000124106  0
0.202296  0.00189851  0.000125104  0
0.202517  0.00171432  0.000124056  0
0.202738  0.0018424  0.000124561  0
0.202958  0.00176967  0.000123776  0
0.203179  0.00173903  0.000134641  0
0.2034  0.0016288  0.00012393  0
0.20362  0.00190704  0.000127114  0
0.203841  0.00176108  0.000123954  0
0.204062  0.00166934  0.000123855  0
0.204282  0.00189121  0.000124794  0
0.204503  0.00171872  0.000128226  0
0.204724  0.00173305  0.000125393  0
0.204944  0.00172556  0.000126488  0
0.205165  0.00188575  0.000128906  0
0.205386  0.00191515  0.000124999  0
0.205606  0.00179616  0.000125181  0
0.205827  0.00169272  0.000125923  0
0.206048  0.00162148  0.00012605  0
0.206268  0.00173153  0.000125619  0
0.206489  0.00188725  0.000127116  0
0.20671  0.00161809  0.000125776  0
0.20693  0.00156286  0.000125104  0
0.207151  0.00166233  0.000127034  0
0.207372  0.0019263  0.000125951  0
0.207592  0.00186358  0.000130068  0
0.207813  0.00176879  0.000128613  0
0.208034  0.00166457  0.000125892  0
0.208254  0.00181294  0.000127042  0
0.208475  0.00177771  0.000128257  0
0.208696  0.00178489  0.000126564  0
0.208916  0.0015823  0.000126459  0
0.209137  0.001645  0.000128513  0
0.209358  0.00170036  0.000127135  0
0.209578  0.00185444  0.000127904  0
0.209799  0.0015817  0.000126534  0
0.21002  0.00170164  0.00012694  0
0.21024  0.00158742  0.00012768  0
0.210461  0.00153591  0.000128665  0
0.210682  0.00174161  0.000129216  0
0.210902  0.00166576  0.000130887  0
0.211123  0.00163448  0.000126938  0
0.211344  0.00151314  0.000129829  0
0.211564  0.00150272  0.000127808  0
0.211785  0.00164461  0.000127941  0
0.212006  0.00161445  0.000128  0
0.212226  0.00137187  0.000129572  0
0.212447  0.0016939  0.000128339  0
0.212668  0.00158797  0.00012745  0
0.212888  0.0014091  0.000128632  0
0.213109  0.00164217  0.000128398  0
0.21333  0.00162697  0.00013044  0
0.21355  0.00162004  0.000128747  0
0.213771  0.00159753  0.000126999  0
0.213992  0.00159548  0.000129043  0
0.214212  0.00155197  0.000128344  0
0.214433  0.00179986  0.000135484  0
0.214653  0.00146987  0.000128869  0
0.214874  0.00140973  0.000126836  0
0.215095  0.00181122  0.000128945  0
0.215315  0.0015558  0.000127852  0
0.215536  0.00154603  0.000129717  0
0.215757  0.00134275  0.000128565  0
0.215977  0.00138891  0.000129535  0
0.216198  0.00160719  0.000128773  0
0.216419  0.00132743  0.000128721  0
0.216639  0.00157607  0.000130503  0
0.21686  0.00169808  0.000128865  0
0.217081  0.00161188  0.00012949  0
0.217301  0.00160631  0.000129282  0
0.217522  0.00142681  0.000128143  0
0.217743  0.00137405  0.000128156  0
0.217963  0.00147381  0.000130085  0
0.218184  0.00153124  0.000128742  0
0.218405  0.00133469  0.000129345  0
0.218625  0.00149028  0.000129008  0
0.218846  0.00141618  0.000128452  0
0.219067  0.00154598  0.000130854  0
0.219287  0.00153466  0.000128148  0
0.219508  0.00139298  0.000129058  0
0.219729  0.00143088  0.000128527  0
0.219949  0.00155139  0.000131688  0
0.22017  0.00144064  0.000128306  0
0.220391  0.00145383  0.000129324  0
0.220611  0.00139863  0.000128511  0
0.220832  0.00135459  0.000128959  0
0.221053  0.00165673  0.000128894  0
0.221273  0.00131772  0.000129404  0
0.221494  0.00147486  0.000130147  0
0.221715  0.00141062  0.000132215  0
0.221935  0.00158732  0.000133664  0
0.222156  0.00116473  0.000134191  0
0.222377  0.00118391  0.000134716  0
0.222597  0.00148664  0.000136189  0
0.222818  0.00149119  0.000137406  0
0.223039  0.00126518  0.000138124  0
0.223259  0.00157602  0.000140133  0
0.22348  0.00144388  0.000139077  0
0.223701  0.00141954  0.000139255  0
0.223921  0.00142268  0.000140679  0
0.224142  0.00159965  0.000141726  0
0.224363  0.00148392  0.000140978  0
0.224583  0.00134697  0.00014039  0
0.224804  0.00162534  0.000143504  0
0.225025  0.0013557  0.000142993  0
0.225245  0.00133014  0.000144184  0
0.225466  0.00129307  0.000144448  0
0.225687  0.00115103  0.000143422  0
0.225907  0.00144284  0.000144497  0
0.226128  0.00129467  0.000142115  0
0.226349  0.00154591  0.000142516  0
0.226569  0.00146597  0.000141071  0
0.22679  0.00123973  0.000140334  0
0.227011  0.00133574  0.000137736  0
0.227231  0.00117418  0.000139524  0
0.227452  0.00114977  0.000138968  0
0.227673  0.00128411  0.000138392  0
0.227893  0.0012563  0.000142755  0
0.228114  0.00132183  0.000138063  0
0.228335  0.00135926  0.000137288  0
0.228555  0.0013198  0.000140142  0
0.228776  0.00136146  0.000140517  0
0.228997  0.00118744  0.000136822  0
0.229217  0.00111954  0.00013592  0
0.229438  0.00130968  0.000136311  0
0.229659  0.00136744  0.0001365  0
0.229879  0.000996763  0.000135966  0
0.2301  0.00142249  0.000138922  0
0.230321  0.00103574  0.000134842  0
0.230541  0.00131002  0.000135956  0
0.230762  0.00125076  0.000136819  0
0.230983  0.00131661  0.000137168  0
0.231203  0.00101956  0.00013513  0
0.231424  0.000970044  0.00013437  0
0.231645  0.00136044  0.000136952  0
0.231865  0.00127067  0.000135214  0
0.232086  0.00120463  0.000137623  0
0.232307  0.00140284  0.000135178  0
0.232527  0.0015014  0.000134651  0
0.232748  0.00117364  0.000133934  0
0.232968  0.00113911  0.000133998  0
0.233189  0.00138483  0.000134909  0
0.23341  0.00138375  0.000136098  0
0.23363  0.00103941  0.00013464  0
0.233851  0.000952793  0.000133354  0
0.234072  0.00152656  0.00013478  0
0.234292  0.0013455  0.000134079  0
0.234513  0.00107067  0.000137957  0
0.234734  0.00120718  0.000134649  0
0.234954  0.0012739  0.000135149  0
0.235175  0.00114405  0.000133974  0
0.235396  0.00126831  0.000134087  0
0.235616  0.00138796  0.000135572  0
0.235837  0.00134708  0.000134124  0
0.236058  0.00112561  0.000134769  0
0.236278  0.00107069  0.000134953  0
0.236499  0.000968118  0.00013335  0
0.23672  0.0012304  0.000135116  0
0.23694  0.00106557  0.000133679  0
0.237161  0.00135122  0.000135171  0
0.237382  0.00121487  0.00013481  0
0.237602  0.00110004  0.000134644  0
0.237823  0.00111971  0.000133631  0
0.238044  0.00120576  0.000134664  0
0.238264  0.00115469  0.000133635  0
0.238485  0.00127663  0.000135273  0
0.238706  0.00136671  0.000137297  0
0.238926  0.00137378  0.000136534  0
0.239147  0.0013126  0.000134428  0
0.239368  0.00110927  0.000133228  0
0.239588  0.00104922  0.000134465  0
0.239809  0.0010892  0.000134427  0
0.24003  0.00105379  0.000134451  0
0.24025  0.00135692  0.000137374  0
0.240471  0.00130732  0.000135205  0
0.240692  0.00125976  0.000134231  0
0.240912  0.000983862  0.000135059  0
0.241133  0.00094687  0.00013327  0
0.241354  0.000997018  0.000133946  0
0.241574  0.0012312  0.000136435  0
0.241795  0.00108903  0.00013437  0
0.242016  0.00123567  0.000134594  0
0.242236  0.00128209  0.000135966  0
0.242457  0.00100217  0.000133376  0
0.242678  0.00136881  0.000134349  0
0.242898  0.00115883  0.000135828  0
0.243119  0.00104122  0.00013579  0
0.24334  0.000802826  0.000134136  0
0.24356  0.000952436  0.000135179  0
0.243781  0.00109333  0.000133434  0
0.244002  0.00147644  0.000135728  0
0.244222  0.00100649  0.000134888  0
0.244443  0.0012621  0.000134828  0
0.244664  0.00109054  0.000135096  0
0.244884  0.00109188  0.000133702  0
0.245105  0.000883541  0.000135086  0
0.245326  0.00085846  0.000135069  0
0.245546  0.00130076  0.000135436  0
0.245767  0.00106957  0.000136366  0
0.245988  0.00109584  0.000134801  0
0.246208  0.00114423  0.000133284  0
0.246429  0.00116887  0.000135248  0
0.24665  0.00107574  0.000135504  0
0.24687  0.000901049  0.00013563  0
0.247091  0.000811885  0.000137699  0
0.247312  0.00105136  0.000134178  0
0.247532  0.00117201  0.000133274  0
0.247753  0.000987257  0.000134446  0
0.247974  0.000986101  0.000135405  0
0.248194  0.00106087  0.000135278  0
0.248415  0.000711284  0.000138026  0
0.248636  0.00106904  0.000132566  0
0.248856  0.00101468  0.000144283  0
0.249077  0.000995918  0.000134299  0
0.249298  0.00103933  0.000134495  0
0.249518  0.000932411  0.000136339  0
0.249739  0.00107812  0.000136172  0
0.24996  0.000855047  0.000132764  0
0.25018  0.00118273  0.000135429  0
0.250401  0.000946237  0.00013425  0
0.250622  0.000877656  0.000134586  0
0.250842  0.00110214  0.000135797  0
0.251063  0.000721179  0.000136061  0
0.251283  0.00114169  0.000133577  0
0.251504  0.000995653  0.000135239  0
0.251725  0.00118966  0.000134051  0
0.251945  0.000890386  0.000134636  0
0.252166  0.000962133  0.000133302  0
0.252387  0.000872009  0.000134944  0
0.252607  0.00102368  0.000133275  0
0.252828  0.000759266  0.000134429  0
0.253049  0.000793249  0.000133413  0
0.253269  0.00102759  0.000133326  0
0.25349  0.00112466  0.000133053  0
0.253711  0.000792867  0.000133824  0
0.253931  0.0010096  0.000135213  0
0.254152  0.000906115  0.000134381  0
0.254373  0.000740228  0.000134429  0
0.254593  0.000731395  0.000131908  0
0.254814  0.000772113  0.000135806  0
0.255035  0.000871698  0.000134428  0
0.255255  0.000864583  0.000134954  0
0.255476  0.000715959  0.000132966  0
0.255697  0.000811188  0.000133321  0
0.255917  0.00111332  0.000133384  0
0.256138  0.000996457  0.00013354  0
0.256359  0.000796706  0.000134826  0
0.256579  0.00109019  0.000135319  0
0.2568  0.00106207  0.000133579  0
0.257021  0.000987598  0.000132731  0
0.257241  0.00101277  0.000134177  0
0.257462  0.00086355  0.000134568  0
0.257683  0.000757471  0.00013567  0
0.257903  0.000929558  0.00013504  0
0.258124  0.000826116  0.000132039  0
0.258345  0.000913986  0.000132541  0
0.258565  0.0008211  0.000133359  0
0.258786  0.000778604  0.000133389  0
0.259007  0.000857518  0.000134759  0
0.259227  0.00114158  0.000135186  0
0.259448  0.00100998  0.000133585  0
0.259669  0.000739457  0.000134127  0
0.259889  0.000506044  0.000132121  0
0.26011  0.00071413  0.000135401  0
0.260331  0.00106829  0.000137001  0
0.260551  0.000811681  0.000133777  0
0.260772  0.000812323  0.000132906  0
0.260993  0.000744209  0.00013408  0
0.261213  0.000840144  0.000134088  0
0.261434  0.000649902  0.000134023  0
0.261655  0.000645381  0.000133135  0
0.261875  0.000992038  0.000133819  0
0.262096  0.000687538  0.00013385  0
0.262317  0.000818373  0.000133253  0
0.262537  0.000731881  0.000133017  0
0.262758  0.000813015  0.000134324  0
0.262979  0.000821252  0.000131996  0
0.263199  0.00105546  0.000133511  0
0.26342  0.000805865  0.000133496  0
0.263641  0.000911323  0.000132854  0
0.263861  0.000615618  0.000132763  0
0.264082  0.00108193  0.00013314  0
0.264303  0.00072426  0.000131747  0
0.264523  0.00095746  0.000135448  0
0.264744  0.000802796  0.000137921  0
0.264965  0.000668838  0.000133095  0
0.265185  0.000849566  0.000132105  0
0.265406  0.000833498  0.000132371  0
0.265627  0.000987693  0.000132089  0
0.265847  0.000907647  0.000134363  0
0.266068  0.000607251  0.000133541  0
0.266289  0.000824237  0.000133132  0
0.266509  0.000731263  0.000133493  0
0.26673  0.000576496  0.000131214  0
0.266951  0.000779784  0.000132663  0
0.267171  0.00055184  0.000134106  0
0.267392  0.000726011  0.000134573  0
0.267613  0.00092251  0.000134619  0
0.267833  0.000666183  0.000132503  0
0.268054  0.000919001  0.000132366  0
0.268275  0.000784532  0.0001338  0
0.268495  0.000866127  0.000133451  0
0.268716  0.000826668  0.000135498  0
0.268937  0.000769287  0.00013158  0
0.269157  0.000734535  0.000132968  0
0.269378  0.000866947  0.000132957  0
0.269598  0.000798795  0.000138312  0
0.269819  0.000587414  0.000133777  0
0.27004  0.000820969  0.000133853  0
0.27026  0.000793602  0.000132573  0
0.270481  0.000821479  0.000134928  0
0.270702  0.000496847  0.000138563  0
0.270922  0.000702342  0.00013332  0
0.271143  0.000755185  0.000133411  0
0.271364  0.000925079  0.000133346  0
0.271584  0.00078709  0.000135409  0
0.271805  0.000755545  0.000133759  0
0.272026  0.000923203  0.000134267  0
0.272246  0.000596096  0.000133351  0
0.272467  0.00102981  0.000132508  0
0.272688  0.000952327  0.000134036  0
0.272908  0.000964701  0.000135077  0
0.273129  0.000777269  0.000133527  0
0.27335  0.000843179  0.000134457  0
0.27357  0.000610217  0.000133426  0
0.273791  0.000580842  0.000131303  0
0.274012  0.000644846  0.000133333  0
0.274232  0.00101423  0.000134033  0
0.274453  0.000775641  0.000133071  0
0.274674  0.000762741  0.000133316  0
0.274894  0.000734992  0.00013247  0
0.275115  0.000733801  0.000135739  0
0.275336  0.000633863  0.000134206  0
0.275556  0.000829626  0.000134126  0
0.275777  0.000624948  0.000132951  0
0.275998  0.000700675  0.00013429  0
0.276218  0.000729277  0.000131641  0
0.276439  0.00059924  0.000132891  0
0.27666  0.000727743  0.000134237  0
0.27688  0.000708338  0.0001351  0
0.277101  0.000630871  0.000132554  0
0.277322  0.000761979  0.000133069  0
0.277542  0.000508195  0.000138884  0
0.277763  0.000742127  0.000140331  0
0.277984  0.000891641  0.000140611  0
0.278204  0.000780507  0.000141461  0
0.278425  0.000546635  0.000142894  0
0.278646  0.00069408  0.000140991  0
0.278866  0.000449556  0.00014237  0
0.279087  0.000524099  0.000145796  0
0.279308  0.000685893  0.000144681  0
0.279528  0.000840802  0.000146702  0
0.279749  0.000632583  0.000146123  0
0.27997  0.000772137  0.00014801  0
0.28019  0.00085964  0.000148698  0
0.280411  0.000853021  0.000150663  0
0.280632  0.000680357  0.000152182  0
0.280852  0.000691489  0.000151512  0
0.281073  0.000776699  0.000151661  0
0.281294  0.000729654  0.000152868  0
0.281514  0.000759069  0.000153156  0
0.281735  0.00103545  0.000154496  0
0.281956  0.000432251  0.000150746  0
0.282176  0.000673784  0.000147496  0
0.282397  0.000716473  0.000148044  0
0.282618  0.000699694  0.000145069  0
0.282838  0.000703433  0.000145492  0
0.283059  0.000720069  0.000145529  0
0.28328  0.000859845  0.000144099  0
0.2835  0.000797977  0.000144667  0
0.283721  0.000951211  0.000144322  0
0.283942  0.000477356  0.000141871  0
0.284162  0.00068257  0.00014162  0
0.284383  0.00060131  0.000141519  0
0.284604  0.00065875  0.000140498  0
0.284824  0.000490861  0.000141991  0
0.285045  0.000811654  0.000144324  0
0.285266  0.000621994  0.000144058  0
0.285486  0.000673069  0.00014154  0
0.285707  0.00080087  0.000140683  0
0.285928  0.000994517  0.000145703  0
0.286148  0.000579542  0.000144005  0
0.286369  0.000654113  0.000141508  0
0.28659  0.000878888  0.000141649  0
0.28681  0.000580999  0.00013935  0
0.287031  0.000900525  0.000139804  0
0.287252  0.000612583  0.000141554  0
0.287472  0.000611347  0.000138708  0
0.287693  0.000741636  0.000140436  0
0.287913  0.00044164  0.000139423  0
0.288134  0.000788744  0.000139502  0
0.288355  0.000194126  0.000137339  0
0.288575  0.00078129  0.000140035  0
0.288796  0.000539364  0.000139449  0
0.289017  0.000607133  0.000140453  0
0.289237  0.000813676  0.000139746  0
0.289458  0.000679439  0.000138303  0
0.289679  0.000655518  0.00013835  0
0.289899  0.000739112  0.00013946  0
0.29012  0.000653812  0.000151078  0
0.290341  0.000428518  0.000141622  0
0.290561  0.000588668  0.000140995  0
0.290782  0.00059767  0.000138184  0
0.291003  0.000767124  0.000141691  0
0.291223  0.000800178  0.00013847  0
0.291444  0.000355195  0.000141995  0
0.291665  0.000692554  0.000139197  0
0.291885  0.000678198  0.000138966  0
0.292106  0.000951649  0.000138839  0
0.292327  0.00039752  0.000137612  0
0.292547  0.000568358  0.000137723  0
0.292768  0.000558219  0.000137057  0
0.292989  0.000652775  0.000138141  0
0.293209  0.000565773  0.000138072  0
0.29343  0.000504597  0.000137065  0
0.293651  0.000631439  0.000137168  0
0.293871  0.000685191  0.000137133  0
0.294092  0.000616192  0.000137406  0
0.294313  0.000783403  0.000138279  0
0.294533  0.000882154  0.000139338  0
0.294754  0.000687031  0.000136285  0
0.294975  0.000679695  0.000136716  0
0.295195  0.000536737  0.000136922  0
0.295416  0.00035174  0.000137156  0
0.295637  0.000574317  0.000137397  0
0.295857  0.000503925  0.00013779  0
0.296078  0.000857087  0.00013887  0
0.296299  0.000547274  0.000136107  0
0.296519  0.000757461  0.000136734  0
0.29674  0.000314874  0.00013594  0
0.296961  0.00062993  0.000138412  0
0.297181  0.000532926  0.000137861  0
0.297402  0.000606198  0.00013873  0
0.297623  0.00039782  0.000137109  0
0.297843  0.00051267  0.000136295  0
0.298064  0.000778688  0.000137029  0
0.298285  0.000482917  0.000135671  0
0.298505  0.00071904  0.000139522  0
0.298726  0.000594058  0.000137018  0
0.298947  0.00067162  0.000136356  0
0.299167  0.000683026  0.000137214  0
0.299388  0.00053373  0.000137141  0
0.299609  0.00056424  0.000140114  0
0.299829  0.000550488  0.000137262  0
0.30005  0.000636129  0.000137417  0
0.300271  0.000456356  0.000135624  0
0.300491  0.00049947  0.000136192  0
0.300712  0.000494959  0.000135472  0
0.300933  0.000587296  0.000136838  0
0.301153  0.000375897  0.000136184  0
0.301374  0.000584091  0.000137429  0
0.301595  0.000586101  0.000136658  0
0.301815  0.000477548  0.000135772  0
0.302036  0.000515149  0.000134847  0
0.302257  0.000517623  0.000136501  0
0.302477  0.000644605  0.00013698  0
0.302698  0.000439695  0.000136918  0
0.302919  0.000175426  0.000134201  0
0.303139  0.000567841  0.00013525  0
0.30336  0.000748286  0.000139024  0
0.303581  0.000654777  0.000135071  0
0.303801  0.000428931  0.000138558  0
0.304022  0.000477946  0.000135368  0
0.304243  0.000895576  0.000137117  0
0.304463  0.000702388  0.000135189  0
0.304684  0.000741019  0.000136434  0
0.304905  0.000563649  0.000135142  0
0.305125  0.000622608  0.000135231  0
0.305346  0.000377825  0.000136098  0
0.305567  0.00066769  0.00013616  0
0.305787  0.000582123  0.000137558  0
0.306008  0.000649743  0.000137186  0
0.306228  0.000633626  0.000136378  0
0.306449  0.000490921  0.000134575  0
0.30667  0.000745134  0.000139168  0
0.30689  0.000647352  0.000136398  0
0.307111  0.000847123  0.000135362  0
0.307332  0.000371215  0.000133947  0
0.307552  0.00037897  0.000137067  0
0.307773  0.000306308  0.000134028  0
0.307994  0.000560042  0.000136477  0
0.308214  0.000447424  0.000136588  0
0.308435  0.00023658  0.000134559  0
0.308656  0.000606103  0.000135279  0
0.308876  0.000886046  0.000135254  0
0.309097  0.000572778  0.000135364  0
0.309318  0.000347559  0.000134304  0
0.309538  0.000768845  0.000136916  0
0.309759  0.000534596  0.000135002  0
0.30998  0.000750988  0.000135762  0
0.3102  0.000390033  0.000135189  0
0.310421  0.000457669  0.000134667  0
0.310642  0.000586391  0.000137472  0
0.310862  0.000674094  0.000136611  0
0.311083  0.000699834  0.000135827  0
0.311304  0.000488657  0.000135522  0
0.311524  0.000288754  0.000135616  0
0.311745  0.000487674  0.000134387  0
0.311966  0.000531705  0.000135858  0
0.312186  0.000400476  0.000134632  0
0.312407  0.000381957  0.000136109  0
0.312628  0.000376302  0.000135873  0
0.312848  0.00061624  0.000137128  0
0.313069  0.000561622  0.000134769  0
0.31329  0.000470613  0.000135034  0
0.31351  0.000605016  0.000136158  0
0.313731  0.000437838  0.000135963  0
0.313952  0.000394147  0.000134153  0
0.314172  0.000419965  0.000134031  0
0.314393  0.000350574  0.000136738  0
0.314614  0.000379781  0.000134716  0
0.314834  0.000455435  0.000135555  0
0.315055  0.00059722  0.000136781  0
0.315276  0.00051757  0.000135856  0
0.315496  0.0005414  0.000135901  0
0.315717  0.000444776  0.000135237  0
0.315938  0.000569546  0.000135703  0
0.316158  0.000616495  0.000136769  0
0.316379  0.000432456  0.000137385  0
0.3166  0.00052211  0.000134149  0
0.31682  0.00048709  0.000137752  0
0.317041  0.000544916  0.000135984  0
0.317262  0.000230915  0.000134245  0
0.317482  0.000464612  0.0001375  0
0.317703  0.000534782  0.000136389  0
0.317924  0.000436111  0.000134021  0
0.318144  0.000822176  0.000136772  0
0.318365  0.000622048  0.000136163  0
0.318586  0.000495836  0.000134656  0
0.318806  0.000684385  0.000136199  0
0.319027  0.000445015  0.00013547  0
0.319248  0.000384115  0.000136049  0
0.319468  0.000580863  0.000135942  0
0.319689  0.000555384  0.000134234  0
0.31991  0.000249588  0.000136045  0
0.32013  0.000353803  0.000138047  0
0.320351  0.000493657  0.000137362  0
0.320572  0.000178901  0.00013598  0
0.320792  0.000311389  0.000135606  0
0.321013  0.000649705  0.000135576  0
0.321234  0.000453151  0.000134703  0
0.321454  0.000702073  0.000135828  0
0.321675  0.000544607  0.000135672  0
0.321896  0.000545064  0.000140354  0
0.322116  0.000286972  0.000133899  0
0.322337  0.000469075  0.000134198  0
0.322558  0.000517761  0.000135095  0
0.322778  0.000477193  0.000135094  0
0.322999  0.000644521  0.000135615  0
0.32322  0.000471853  0.000136075  0
0.32344  0.00027475  0.00013461  0
0.323661  0.000622898  0.000135216  0
0.323882  0.000732254  0.000135396  0
0.324102  0.000409928  0.000135086  0
0.324323  0.000460655  0.000134989  0
0.324543  0.000444003  0.000136605  0
0.324764  0.000674971  0.000134673  0
0.324985  0.000456929  0.000134571  0
0.325205  0.000678039  0.000136523  0
0.325426  0.000750964  0.000138298  0
0.325647  0.000569967  0.000135722  0
0.325867  0.000556565  0.000137395  0
0.326088  0.000587622  0.000136166  0
0.326309  0.00036214  0.000135106  0
0.326529  0.000631329  0.000135738  0
0.32675  0.000498858  0.000134023  0
0.326971  0.000527479  0.00013665  0
0.327191  0.000487782  0.000136548  0
0.327412  0.000442984  0.00013636  0
0.327633  0.000360121  0.000141231  0
0.327853  0.000274333  0.000135687  0
0.328074  0.000557406  0.000135005  0
0.328295  0.000481654  0.000134996  0
0.328515  0.000343259  0.00013497  0
0.328736  0.000682858  0.000136468  0
0.328957  0.00062347  0.000135272  0
0.329177  0.000551079  0.000134625  0
0.329398  0.000512744  0.000135031  0
0.329619  0.000540836  0.000135017  0
0.329839  0.000367735  0.00013545  0
0.33006  0.000497465  0.000135845  0
0.330281  0.000657137  0.000136149  0
0.330501  0.000533287  0.000134734  0
0.330722  0.000457873  0.000134965  0
0.330943  0.000635164  0.000136028  0
0.331163  0.000670824  0.000135082  0
0.331384  0.000404358  0.000136908  0
0.331605  0.000340502  0.000134194  0
0.331825  9.3397e-05  0.000134835  0
0.332046  0.000482286  0.000135975  0
0.332267  0.00054377  0.000135954  0
0.332487  0.000391812  0.000135922  0
0.332708  0.000475061  0.000138341  0
0.332929  0.00076115  0.000136949  0
0.333149  0.000441576  0.000136221  0
0.33337  0.000416284  0.000139475  0
0.333591  0.000233192  0.000140903  0
0.333811  0.000360074  0.000143185  0
0.334032  0.000527975  0.000144861  0
0.334253  0.000343629  0.000146742  0
0.334473  0.000405163  0.000146734  0
0.334694  0.000423752  0.000148312  0
0.334915  0.000443585  0.000148139  0
0.335135  0.000474675  0.000149134  0
0.335356  0.000420985  0.00015026  0
0.335577  0.000428785  0.000151422  0
0.335797  0.000501334  0.000152688  0
0.336018  0.000420257  0.000153287  0
0.336239  0.000617384  0.000153573  0
0.336459  0.000441555  0.000156506  0
0.33668  0.000384882  0.00015613  0
0.336901  0.000182598  0.000156805  0
0.337121  0.000158839  0.000159012  0
0.337342  0.000379469  0.000159613  0
0.337563  0.000404151  0.000160297  0
0.337783  0.000450675  0.000159967  0
0.338004  0.000150433  0.000154694  0
0.338225  0.000264755  0.000154712  0
0.338445  0.000364095  0.000151489  0
0.338666  0.000485355  0.000151003  0
0.338887  0.000801886  0.000150617  0
0.339107  0.000367711  0.000150202  0
0.339328  0.000565894  0.000151594  0
0.339549  0.000422713  0.00015198  0
0.339769  0.000556036  0.000151165  0
0.33999  0.000766054  0.000150117  0
0.340211  0.000475657  0.000148244  0
0.340431  0.000456721  0.000149149  0
0.340652  0.000261219  0.00014772  0
0.340873  0.00033313  0.000148672  0
0.341093  0.000718981  0.000152978  0
0.341314  0.000435166  0.000146857  0
0.341535  0.000540003  0.000147018  0
0.341755  0.000353081  0.00014623  0
0.341976  0.000539804  0.000148038  0
0.342197  0.000346738  0.000149878  0
0.342417  0.000342948  0.000148242  0
0.342638  0.000355847  0.000145537  0
0.342858  0.000317654  0.000149012  0
0.343079  0.000450774  0.000148229  0
0.3433  0.000614993  0.00014783  0
0.34352  0.00047133  0.00014821  0
0.343741  0.000564763  0.000150487  0
0.343962  8.40169e-05  0.000151039  0
0.344182  0.000271794  0.000147654  0
0.344403  0.000329197  0.000147203  0
0.344624  0.000411572  0.000150827  0
0.344844  0.000253117  0.000148936  0
0.345065  0.00043662  0.000153986  0
0.345286  0.000643035  0.000148105  0
0.345506  0.000346517  0.000148288  0
0.345727  0.000368137  0.000152773  0
0.345948  0.000388703  0.000148326  0
0.346168  0.000636672  0.000150465  0
0.346389  0.000663291  0.00015159  0
0.34661  0.000524804  0.000151816  0
0.34683  0.000440559  0.000149431  0
0.347051  0.000464913  0.000149961  0
0.347272  0.000507825  0.000151671  0
0.347492  0.00049162  0.000152337  0
0.347713  0.000232881  0.000150921  0
0.347934  0.000353142  0.000152405  0
0.348154  0.000545247  0.000151271  0
0.348375  0.000524491  0.000151541  0
0.348596  0.00033897  0.000151837  0
0.348816  0.000533154  0.00015244  0
0.349037  0.000321379  0.000152531  0
0.349258  0.000223647  0.000154049  0
0.349478  0.000502164  0.000152363  0
0.349699  0.000611699  0.000153018  0
0.34992  0.00042646  0.000152849  0
0.35014  0.000329774  0.000153732  0
0.350361  0.000291589  0.000152991  0
0.350582  0.000419022  0.00015687  0
0.350802  0.00028986  0.000157666  0
0.351023  0.00026582  0.000158707  0
0.351244  0.000238415  0.000154219  0
0.351464  0.000597395  0.000156391  0
0.351685  0.000168737  0.00015445  0
0.351906  0.000324334  0.000157649  0
0.352126  0.000464908  0.000156423  0
0.352347  0.000612551  0.000159634  0
0.352568  0.000345259  0.000155895  0
0.352788  0.000466238  0.000156551  0
0.353009  0.000485767  0.0001605  0
0.35323  0.000470134  0.000158767  0
0.35345  0.000600174  0.00015874  0
0.353671  0.000578244  0.00015954  0
0.353892  0.000472427  0.000158028  0
0.354112  0.000205545  0.000156812  0
0.354333  0.000593668  0.000161479  0
0.354554  0.000142596  0.000160681  0
0.354774  0.000526622  0.000161734  0
0.354995  0.000467211  0.000158569  0
0.355216  0.000433229  0.000160383  0
0.355436  0.000665364  0.000163002  0
0.355657  0.000566647  0.000160717  0
0.355878  0.000214559  0.000161522  0
0.356098  0.000476514  0.000164329  0
0.356319  0.00033433  0.000160453  0
0.35654  0.000424986  0.000162139  0
0.35676  0.000297301  0.000162422  0
0.356981  0.000415475  0.00016386  0
0.357202  0.000210557  0.000163121  0
0.357422  0.000304425  0.000167256  0
0.357643  0.000322446  0.00016288  0
0.357864  0.000336624  0.000162593  0
0.358084  0.000543139  0.000164336  0
0.358305  0.000349743  0.000164567  0
0.358526  0.000307233  0.000165698  0
0.358746  0.000469781  0.000165904  0
0.358967  0.000435257  0.000165414  0
0.359188  0.000404373  0.000166264  0
0.359408  0.000190731  0.000164994  0
0.359629  -0.000216126  0.000163419  0
0.35985  0.000389859  0.00016556  0
0.36007  0.000128132  0.000166643  0
0.360291  0.000216433  0.000167379  0
0.360512  0.000466574  0.000166052  0
0.360732  0.00041399  0.000165482  0
0.360953  0.000457059  0.000169209  0
0.361173  0.000469445  0.000169135  0
0.361394  0.000374511  0.000172243  0
0.361615  0.000262837  0.000170941  0
0.361835  0.000245802  0.000169099  0
0.362056  0.000223113  0.000169654  0
0.362277  0.000354092  0.000170802  0
0.362497  0.000189403  0.000171074  0
0.362718  0.000474566  0.000171631  0
0.362939  0.000109976  0.00017405  0
0.363159  0.000117364  0.000170583  0
0.36338  0.000406397  0.000170433  0
0.363601  0.000122579  0.000170021  0
0.363821  0.000395326  0.00017195  0
0.364042  0.000303299  0.000172164  0
0.364263  0.000435368  0.000175266  0
0.364483  0.000469621  0.000173901  0
0.364704  0.000245241  0.000172834  0
0.364925  0.00010913  0.000173804  0
0.365145  0.000393158  0.000176167  0
0.365366  0.000511858  0.000176753  0
0.365587  0.000440734  0.000179451  0
0.365807  0.000474062  0.000180954  0
0.366028  0.000672058  0.000179554  0
0.366249  0.000365795  0.000178954  0
0.366469  0.00055205  0.000180725  0
0.36669  0.000369815  0.00018196  0
0.366911  0.000320576  0.000184103  0
0.367131  0.000297726  0.000185539  0
0.367352  0.00020758  0.00018365  0
0.367573  0.000598904  0.000184922  0
0.367793  6.78689e-05  0.000186602  0
0.368014  -2.86274e-05  0.000188168  0
0.368235  0.000557754  0.000191511  0
0.368455  0.00026209  0.000192424  0
0.368676  0.000379255  0.000190469  0
0.368897  0.000284956  0.000191373  0
0.369117  0.000329259  0.000193523  0
0.369338  0.000522491  0.000196795  0
0.369559  9.44374e-05  0.000196981  0
