# Supplementary material for: Molecular flexibility of DNA as a key determinant of RAD51 recruitment
Source: EMBO J. 2020 Jan 14;39(7):e103002. doi: 10.15252/embj.2019103002 (PMC7110135; doi:10.15252/embj.2019103002)
Supplement: Supplementary file 4 — Source Data for Expanded View [file EMBJ-39-e103002-s004.zip › FigureEV2/dN-50_fit.txt]

<X>   <Y>   <dY>
0.0037  0.0464759  0
0.00392066  0.0464546  0
0.00414133  0.0464322  0
0.00436199  0.0464085  0
0.00458265  0.0463837  0
0.00480331  0.0463576  0
0.00502398  0.0463303  0
0.00524464  0.0463018  0
0.0054653  0.0462722  0
0.00568596  0.0462413  0
0.00590663  0.0462092  0
0.00612729  0.046176  0
0.00634795  0.0461415  0
0.00656861  0.0461059  0
0.00678928  0.0460691  0
0.00700994  0.0460312  0
0.0072306  0.0459921  0
0.00745127  0.0459518  0
0.00767193  0.0459103  0
0.00789259  0.0458677  0
0.00811325  0.045824  0
0.00833392  0.0457791  0
0.00855458  0.045733  0
0.00877524  0.0456859  0
0.0089959  0.0456376  0
0.00921657  0.0455882  0
0.00943723  0.0455376  0
0.00965789  0.045486  0
0.00987855  0.0454332  0
0.0100992  0.0453793  0
0.0103199  0.0453244  0
0.0105405  0.0452683  0
0.0107612  0.0452112  0
0.0109819  0.0451529  0
0.0112025  0.0450937  0
0.0114232  0.0450333  0
0.0116439  0.0449719  0
0.0118645  0.0449094  0
0.0120852  0.0448459  0
0.0123058  0.0447814  0
0.0125265  0.0447158  0
0.0127472  0.0446492  0
0.0129678  0.0445815  0
0.0131885  0.0445129  0
0.0134092  0.0444433  0
0.0136298  0.0443726  0
0.0138505  0.044301  0
0.0140711  0.0442284  0
0.0142918  0.0441548  0
0.0145125  0.0440803  0
0.0147331  0.0440047  0
0.0149538  0.0439283  0
0.0151745  0.0438509  0
0.0153951  0.0437725  0
0.0156158  0.0436933  0
0.0158364  0.0436131  0
0.0160571  0.043532  0
0.0162778  0.04345  0
0.0164984  0.0433671  0
0.0167191  0.0432833  0
0.0169398  0.0431987  0
0.0171604  0.0431131  0
0.0173811  0.0430268  0
0.0176017  0.0429395  0
0.0178224  0.0428514  0
0.0180431  0.0427625  0
0.0182637  0.0426728  0
0.0184844  0.0425822  0
0.0187051  0.0424909  0
0.0189257  0.0423987  0
0.0191464  0.0423057  0
0.019367  0.042212  0
0.0195877  0.0421175  0
0.0198084  0.0420222  0
0.020029  0.0419262  0
0.0202497  0.0418294  0
0.0204704  0.0417319  0
0.020691  0.0416337  0
0.0209117  0.0415348  0
0.0211323  0.0414351  0
0.021353  0.0413348  0
0.0215737  0.0412338  0
0.0217943  0.041132  0
0.022015  0.0410297  0
0.0222357  0.0409266  0
0.0224563  0.0408229  0
0.022677  0.0407186  0
0.0228977  0.0406136  0
0.0231183  0.0405081  0
0.023339  0.0404019  0
0.0235596  0.0402951  0
0.0237803  0.0401877  0
0.024001  0.0400797  0
0.0242216  0.0399712  0
0.0244423  0.039862  0
0.024663  0.0397524  0
0.0248836  0.0396422  0
0.0251043  0.0395314  0
0.0253249  0.0394202  0
0.0255456  0.0393084  0
0.0257663  0.0391961  0
0.0259869  0.0390833  0
0.0262076  0.03897  0
0.0264283  0.0388563  0
0.0266489  0.0387421  0
0.0268696  0.0386274  0
0.0270902  0.0385123  0
0.0273109  0.0383967  0
0.0275316  0.0382808  0
0.0277522  0.0381643  0
0.0279729  0.0380475  0
0.0281936  0.0379303  0
0.0284142  0.0378127  0
0.0286349  0.0376947  0
0.0288555  0.0375764  0
0.0290762  0.0374577  0
0.0292969  0.0373386  0
0.0295175  0.0372192  0
0.0297382  0.0370994  0
0.0299589  0.0369794  0
0.0301795  0.036859  0
0.0304002  0.0367383  0
0.0306208  0.0366173  0
0.0308415  0.036496  0
0.0310622  0.0363745  0
0.0312828  0.0362526  0
0.0315035  0.0361305  0
0.0317242  0.0360082  0
0.0319448  0.0358856  0
0.0321655  0.0357628  0
0.0323861  0.0356398  0
0.0326068  0.0355166  0
0.0328275  0.0353931  0
0.0330481  0.0352694  0
0.0332688  0.0351456  0
0.0334895  0.0350216  0
0.0337101  0.0348974  0
0.0339308  0.034773  0
0.0341514  0.0346485  0
0.0343721  0.0345239  0
0.0345928  0.0343991  0
0.0348134  0.0342742  0
0.0350341  0.0341491  0
0.0352548  0.034024  0
0.0354754  0.0338987  0
0.0356961  0.0337734  0
0.0359167  0.0336479  0
0.0361374  0.0335224  0
0.0363581  0.0333968  0
0.0365787  0.0332712  0
0.0367994  0.0331455  0
0.0370201  0.0330197  0
0.0372407  0.0328939  0
0.0374614  0.0327681  0
0.037682  0.0326423  0
0.0379027  0.0325164  0
0.0381234  0.0323905  0
0.038344  0.0322646  0
0.0385647  0.0321388  0
0.0387854  0.0320129  0
0.039006  0.031887  0
0.0392267  0.0317612  0
0.0394473  0.0316355  0
0.039668  0.0315097  0
0.0398887  0.031384  0
0.0401093  0.0312584  0
0.04033  0.0311328  0
0.0405507  0.0310073  0
0.0407713  0.0308819  0
0.040992  0.0307565  0
0.0412127  0.0306313  0
0.0414333  0.0305061  0
0.041654  0.0303811  0
0.0418746  0.0302561  0
0.0420953  0.0301313  0
0.042316  0.0300065  0
0.0425366  0.029882  0
0.0427573  0.0297575  0
0.042978  0.0296332  0
0.0431986  0.029509  0
0.0434193  0.029385  0
0.0436399  0.0292611  0
0.0438606  0.0291374  0
0.0440813  0.0290139  0
0.0443019  0.0288905  0
0.0445226  0.0287673  0
0.0447433  0.0286443  0
0.0449639  0.0285215  0
0.0451846  0.0283989  0
0.0454052  0.0282765  0
0.0456259  0.0281543  0
0.0458466  0.0280323  0
0.0460672  0.0279105  0
0.0462879  0.0277889  0
0.0465086  0.0276676  0
0.0467292  0.0275464  0
0.0469499  0.0274256  0
0.0471705  0.0273049  0
0.0473912  0.0271845  0
0.0476119  0.0270644  0
0.0478325  0.0269445  0
0.0480532  0.0268248  0
0.0482739  0.0267055  0
0.0484945  0.0265863  0
0.0487152  0.0264675  0
0.0489358  0.0263489  0
0.0491565  0.0262306  0
0.0493772  0.0261126  0
0.0495978  0.0259949  0
0.0498185  0.0258774  0
0.0500392  0.0257603  0
0.0502598  0.0256434  0
0.0504805  0.0255269  0
0.0507011  0.0254106  0
0.0509218  0.0252947  0
0.0511425  0.0251791  0
0.0513631  0.0250637  0
0.0515838  0.0249487  0
0.0518045  0.0248341  0
0.0520251  0.0247197  0
0.0522458  0.0246057  0
0.0524664  0.0244919  0
0.0526871  0.0243786  0
0.0529078  0.0242655  0
0.0531284  0.0241528  0
0.0533491  0.0240405  0
0.0535698  0.0239284  0
0.0537904  0.0238167  0
0.0540111  0.0237054  0
0.0542317  0.0235944  0
0.0544524  0.0234838  0
0.0546731  0.0233735  0
0.0548937  0.0232636  0
0.0551144  0.023154  0
0.0553351  0.0230448  0
0.0555557  0.022936  0
0.0557764  0.0228275  0
0.055997  0.0227194  0
0.0562177  0.0226117  0
0.0564384  0.0225043  0
0.056659  0.0223973  0
0.0568797  0.0222907  0
0.0571004  0.0221844  0
0.057321  0.0220786  0
0.0575417  0.0219731  0
0.0577623  0.021868  0
0.057983  0.0217632  0
0.0582037  0.0216589  0
0.0584243  0.0215549  0
0.058645  0.0214514  0
0.0588657  0.0213482  0
0.0590863  0.0212454  0
0.059307  0.021143  0
0.0595277  0.0210409  0
0.0597483  0.0209393  0
0.059969  0.0208381  0
0.0601896  0.0207372  0
0.0604103  0.0206368  0
0.060631  0.0205367  0
0.0608516  0.0204371  0
0.0610723  0.0203378  0
0.061293  0.020239  0
0.0615136  0.0201405  0
0.0617343  0.0200424  0
0.0619549  0.0199447  0
0.0621756  0.0198475  0
0.0623963  0.0197506  0
0.0626169  0.0196541  0
0.0628376  0.0195581  0
0.0630583  0.0194624  0
0.0632789  0.0193671  0
0.0634996  0.0192723  0
0.0637202  0.0191778  0
0.0639409  0.0190838  0
0.0641616  0.0189901  0
0.0643822  0.0188969  0
0.0646029  0.018804  0
0.0648236  0.0187116  0
0.0650442  0.0186195  0
0.0652649  0.0185279  0
0.0654855  0.0184366  0
0.0657062  0.0183458  0
0.0659269  0.0182554  0
0.0661475  0.0181653  0
0.0663682  0.0180757  0
0.0665889  0.0179865  0
0.0668095  0.0178976  0
0.0670302  0.0178092  0
0.0672508  0.0177212  0
0.0674715  0.0176335  0
0.0676922  0.0175463  0
0.0679128  0.0174595  0
0.0681335  0.0173731  0
0.0683542  0.017287  0
0.0685748  0.0172014  0
0.0687955  0.0171162  0
0.0690161  0.0170313  0
0.0692368  0.0169469  0
0.0694575  0.0168627  0
0.0696781  0.0167789  0
0.0698988  0.0166953  0
0.0701195  0.016612  0
0.0703401  0.016529  0
0.0705608  0.0164463  0
0.0707814  0.016364  0
0.0710021  0.016282  0
0.0712228  0.0162003  0
0.0714434  0.016119  0
0.0716641  0.0160381  0
0.0718848  0.0159576  0
0.0721054  0.0158774  0
0.0723261  0.0157976  0
0.0725467  0.0157182  0
0.0727674  0.0156392  0
0.0729881  0.0155605  0
0.0732087  0.0154823  0
0.0734294  0.0154045  0
0.0736501  0.0153272  0
0.0738707  0.0152502  0
0.0740914  0.0151737  0
0.074312  0.0150975  0
0.0745327  0.0150218  0
0.0747534  0.0149466  0
0.074974  0.0148717  0
0.0751947  0.0147973  0
0.0754154  0.0147234  0
0.075636  0.0146498  0
0.0758567  0.0145767  0
0.0760773  0.0145041  0
0.076298  0.0144318  0
0.0765187  0.01436  0
0.0767393  0.0142887  0
0.07696  0.0142178  0
0.0771807  0.0141473  0
0.0774013  0.0140773  0
0.077622  0.0140077  0
0.0778427  0.0139385  0
0.0780633  0.0138698  0
0.078284  0.0138015  0
0.0785046  0.0137336  0
0.0787253  0.0136662  0
0.078946  0.0135992  0
0.0791666  0.0135326  0
0.0793873  0.0134665  0
0.079608  0.0134008  0
0.0798286  0.0133355  0
0.0800493  0.0132707  0
0.0802699  0.0132062  0
0.0804906  0.0131422  0
0.0807113  0.0130786  0
0.0809319  0.0130155  0
0.0811526  0.0129527  0
0.0813733  0.0128904  0
0.0815939  0.0128284  0
0.0818146  0.0127669  0
0.0820352  0.0127058  0
0.0822559  0.0126451  0
0.0824766  0.0125848  0
0.0826972  0.0125249  0
0.0829179  0.0124654  0
0.0831386  0.0124062  0
0.0833592  0.0123475  0
0.0835799  0.0122892  0
0.0838005  0.0122312  0
0.0840212  0.0121737  0
0.0842419  0.0121165  0
0.0844625  0.0120597  0
0.0846832  0.0120033  0
0.0849039  0.0119472  0
0.0851245  0.0118916  0
0.0853452  0.0118363  0
0.0855658  0.0117813  0
0.0857865  0.0117268  0
0.0860072  0.0116726  0
0.0862278  0.0116187  0
0.0864485  0.0115652  0
0.0866692  0.0115121  0
0.0868898  0.0114593  0
0.0871105  0.0114069  0
0.0873311  0.0113548  0
0.0875518  0.011303  0
0.0877725  0.0112516  0
0.0879931  0.0112006  0
0.0882138  0.0111498  0
0.0884345  0.0110994  0
0.0886551  0.0110494  0
0.0888758  0.0109996  0
0.0890964  0.0109502  0
0.0893171  0.0109011  0
0.0895378  0.0108524  0
0.0897584  0.0108039  0
0.0899791  0.0107558  0
0.0901998  0.010708  0
0.0904204  0.0106604  0
0.0906411  0.0106132  0
0.0908617  0.0105663  0
0.0910824  0.0105197  0
0.0913031  0.0104734  0
0.0915237  0.0104274  0
0.0917444  0.0103817  0
0.0919651  0.0103363  0
0.0921857  0.0102912  0
0.0924064  0.0102463  0
0.092627  0.0102018  0
0.0928477  0.0101575  0
0.0930684  0.0101135  0
0.093289  0.0100698  0
0.0935097  0.0100264  0
0.0937304  0.00998323  0
0.093951  0.00994034  0
0.0941717  0.00989772  0
0.0943923  0.00985537  0
0.094613  0.00981328  0
0.0948337  0.00977145  0
0.0950543  0.00972988  0
0.095275  0.00968857  0
0.0954957  0.00964752  0
0.0957163  0.00960672  0
0.095937  0.00956617  0
0.0961577  0.00952587  0
0.0963783  0.00948581  0
0.096599  0.00944601  0
0.0968196  0.00940644  0
0.0970403  0.00936711  0
0.097261  0.00932803  0
0.0974816  0.00928918  0
0.0977023  0.00925056  0
0.097923  0.00921218  0
0.0981436  0.00917403  0
0.0983643  0.00913611  0
0.0985849  0.00909841  0
0.0988056  0.00906094  0
0.0990263  0.00902369  0
0.0992469  0.00898666  0
0.0994676  0.00894985  0
0.0996883  0.00891326  0
0.0999089  0.00887689  0
0.10013  0.00884072  0
0.10035  0.00880477  0
0.100571  0.00876903  0
0.100792  0.0087335  0
0.101012  0.00869817  0
0.101233  0.00866305  0
0.101454  0.00862814  0
0.101674  0.00859342  0
0.101895  0.0085589  0
0.102116  0.00852458  0
0.102336  0.00849046  0
0.102557  0.00845653  0
0.102778  0.00842279  0
0.102998  0.00838925  0
0.103219  0.0083559  0
0.10344  0.00832273  0
0.10366  0.00828975  0
0.103881  0.00825696  0
0.104102  0.00822435  0
0.104322  0.00819192  0
0.104543  0.00815967  0
0.104763  0.0081276  0
0.104984  0.00809571  0
0.105205  0.00806399  0
0.105425  0.00803245  0
0.105646  0.00800108  0
0.105867  0.00796989  0
0.106087  0.00793886  0
0.106308  0.007908  0
0.106529  0.00787731  0
0.106749  0.00784679  0
0.10697  0.00781643  0
0.107191  0.00778624  0
0.107411  0.0077562  0
0.107632  0.00772633  0
0.107853  0.00769662  0
0.108073  0.00766707  0
0.108294  0.00763767  0
0.108515  0.00760843  0
0.108735  0.00757934  0
0.108956  0.00755041  0
0.109177  0.00752163  0
0.109397  0.007493  0
0.109618  0.00746452  0
0.109839  0.00743619  0
0.110059  0.007408  0
0.11028  0.00737996  0
0.110501  0.00735207  0
0.110721  0.00732432  0
0.110942  0.00729671  0
0.111163  0.00726924  0
0.111383  0.00724192  0
0.111604  0.00721473  0
0.111825  0.00718768  0
0.112045  0.00716077  0
0.112266  0.007134  0
0.112487  0.00710736  0
0.112707  0.00708085  0
0.112928  0.00705448  0
0.113149  0.00702824  0
0.113369  0.00700213  0
0.11359  0.00697615  0
0.113811  0.0069503  0
0.114031  0.00692458  0
0.114252  0.00689898  0
0.114473  0.00687351  0
0.114693  0.00684817  0
0.114914  0.00682295  0
0.115135  0.00679785  0
0.115355  0.00677288  0
0.115576  0.00674803  0
0.115797  0.00672329  0
0.116017  0.00669868  0
0.116238  0.00667419  0
0.116459  0.00664981  0
0.116679  0.00662555  0
0.1169  0.00660141  0
0.117121  0.00657738  0
0.117341  0.00655347  0
0.117562  0.00652967  0
0.117783  0.00650598  0
0.118003  0.0064824  0
0.118224  0.00645894  0
0.118445  0.00643559  0
0.118665  0.00641234  0
0.118886  0.00638921  0
0.119107  0.00636618  0
0.119327  0.00634326  0
0.119548  0.00632044  0
0.119769  0.00629774  0
0.119989  0.00627513  0
0.12021  0.00625263  0
0.120431  0.00623024  0
0.120651  0.00620794  0
0.120872  0.00618575  0
0.121093  0.00616366  0
0.121313  0.00614167  0
0.121534  0.00611978  0
0.121755  0.00609799  0
0.121975  0.0060763  0
0.122196  0.00605471  0
0.122417  0.00603321  0
0.122637  0.00601181  0
0.122858  0.00599051  0
0.123078  0.0059693  0
0.123299  0.00594818  0
0.12352  0.00592716  0
0.12374  0.00590623  0
0.123961  0.0058854  0
0.124182  0.00586465  0
0.124402  0.005844  0
0.124623  0.00582344  0
0.124844  0.00580297  0
0.125064  0.00578259  0
0.125285  0.00576229  0
0.125506  0.00574209  0
0.125726  0.00572197  0
0.125947  0.00570194  0
0.126168  0.005682  0
0.126388  0.00566215  0
0.126609  0.00564237  0
0.12683  0.00562269  0
0.12705  0.00560309  0
0.127271  0.00558357  0
0.127492  0.00556413  0
0.127712  0.00554478  0
0.127933  0.00552551  0
0.128154  0.00550633  0
0.128374  0.00548722  0
0.128595  0.00546819  0
0.128816  0.00544925  0
0.129036  0.00543038  0
0.129257  0.00541159  0
0.129478  0.00539289  0
0.129698  0.00537426  0
0.129919  0.0053557  0
0.13014  0.00533723  0
0.13036  0.00531883  0
0.130581  0.00530051  0
0.130802  0.00528226  0
0.131022  0.00526409  0
0.131243  0.00524599  0
0.131464  0.00522797  0
0.131684  0.00521002  0
0.131905  0.00519215  0
0.132126  0.00517435  0
0.132346  0.00515662  0
0.132567  0.00513896  0
0.132788  0.00512138  0
0.133008  0.00510387  0
0.133229  0.00508642  0
0.13345  0.00506905  0
0.13367  0.00505175  0
0.133891  0.00503452  0
0.134112  0.00501735  0
0.134332  0.00500026  0
0.134553  0.00498323  0
0.134774  0.00496628  0
0.134994  0.00494938  0
0.135215  0.00493256  0
0.135436  0.00491581  0
0.135656  0.00489912  0
0.135877  0.00488249  0
0.136098  0.00486593  0
0.136318  0.00484944  0
0.136539  0.00483301  0
0.13676  0.00481665  0
0.13698  0.00480035  0
0.137201  0.00478412  0
0.137422  0.00476794  0
0.137642  0.00475184  0
0.137863  0.00473579  0
0.138084  0.00471981  0
0.138304  0.00470389  0
0.138525  0.00468803  0
0.138746  0.00467223  0
0.138966  0.00465649  0
0.139187  0.00464082  0
0.139408  0.0046252  0
0.139628  0.00460965  0
0.139849  0.00459415  0
0.14007  0.00457871  0
0.14029  0.00456334  0
0.140511  0.00454802  0
0.140732  0.00453276  0
0.140952  0.00451756  0
0.141173  0.00450241  0
0.141393  0.00448732  0
0.141614  0.00447229  0
0.141835  0.00445732  0
0.142055  0.00444241  0
0.142276  0.00442755  0
0.142497  0.00441274  0
0.142717  0.004398  0
0.142938  0.0043833  0
0.143159  0.00436867  0
0.143379  0.00435408  0
0.1436  0.00433956  0
0.143821  0.00432508  0
0.144041  0.00431066  0
0.144262  0.0042963  0
0.144483  0.00428199  0
0.144703  0.00426773  0
0.144924  0.00425352  0
0.145145  0.00423937  0
0.145365  0.00422527  0
0.145586  0.00421122  0
0.145807  0.00419722  0
0.146027  0.00418328  0
0.146248  0.00416939  0
0.146469  0.00415554  0
0.146689  0.00414175  0
0.14691  0.00412801  0
0.147131  0.00411432  0
0.147351  0.00410068  0
0.147572  0.00408709  0
0.147793  0.00407355  0
0.148013  0.00406005  0
0.148234  0.00404661  0
0.148455  0.00403322  0
0.148675  0.00401987  0
0.148896  0.00400658  0
0.149117  0.00399333  0
0.149337  0.00398013  0
0.149558  0.00396698  0
0.149779  0.00395387  0
0.149999  0.00394081  0
0.15022  0.0039278  0
0.150441  0.00391484  0
0.150661  0.00390192  0
0.150882  0.00388905  0
0.151103  0.00387623  0
0.151323  0.00386345  0
0.151544  0.00385071  0
0.151765  0.00383803  0
0.151985  0.00382538  0
0.152206  0.00381279  0
0.152427  0.00380024  0
0.152647  0.00378773  0
0.152868  0.00377527  0
0.153089  0.00376285  0
0.153309  0.00375047  0
0.15353  0.00373814  0
0.153751  0.00372586  0
0.153971  0.00371361  0
0.154192  0.00370141  0
0.154413  0.00368926  0
0.154633  0.00367714  0
0.154854  0.00366507  0
0.155075  0.00365305  0
0.155295  0.00364106  0
0.155516  0.00362912  0
0.155737  0.00361721  0
0.155957  0.00360536  0
0.156178  0.00359354  0
0.156399  0.00358176  0
0.156619  0.00357003  0
0.15684  0.00355833  0
0.157061  0.00354668  0
0.157281  0.00353507  0
0.157502  0.00352349  0
0.157723  0.00351196  0
0.157943  0.00350047  0
0.158164  0.00348902  0
0.158385  0.00347761  0
0.158605  0.00346624  0
0.158826  0.0034549  0
0.159047  0.00344361  0
0.159267  0.00343236  0
0.159488  0.00342114  0
0.159708  0.00340997  0
0.159929  0.00339883  0
0.16015  0.00338773  0
0.16037  0.00337667  0
0.160591  0.00336565  0
0.160812  0.00335467  0
0.161032  0.00334372  0
0.161253  0.00333282  0
0.161474  0.00332195  0
0.161694  0.00331111  0
0.161915  0.00330032  0
0.162136  0.00328956  0
0.162356  0.00327884  0
0.162577  0.00326815  0
0.162798  0.00325751  0
0.163018  0.0032469  0
0.163239  0.00323632  0
0.16346  0.00322578  0
0.16368  0.00321528  0
0.163901  0.00320482  0
0.164122  0.00319439  0
0.164342  0.00318399  0
0.164563  0.00317363  0
0.164784  0.00316331  0
0.165004  0.00315302  0
0.165225  0.00314277  0
0.165446  0.00313255  0
0.165666  0.00312237  0
0.165887  0.00311222  0
0.166108  0.00310211  0
0.166328  0.00309203  0
0.166549  0.00308198  0
0.16677  0.00307197  0
0.16699  0.003062  0
0.167211  0.00305205  0
0.167432  0.00304215  0
0.167652  0.00303227  0
0.167873  0.00302243  0
0.168094  0.00301262  0
0.168314  0.00300285  0
0.168535  0.00299311  0
0.168756  0.0029834  0
0.168976  0.00297372  0
0.169197  0.00296408  0
0.169418  0.00295447  0
0.169638  0.00294489  0
0.169859  0.00293535  0
0.17008  0.00292584  0
0.1703  0.00291636  0
0.170521  0.00290691  0
0.170742  0.00289749  0
0.170962  0.00288811  0
0.171183  0.00287876  0
0.171404  0.00286944  0
0.171624  0.00286015  0
0.171845  0.00285089  0
0.172066  0.00284166  0
0.172286  0.00283247  0
0.172507  0.0028233  0
0.172728  0.00281417  0
0.172948  0.00280507  0
0.173169  0.002796  0
0.17339  0.00278695  0
0.17361  0.00277794  0
0.173831  0.00276896  0
0.174052  0.00276001  0
0.174272  0.00275109  0
0.174493  0.00274221  0
0.174714  0.00273335  0
0.174934  0.00272452  0
0.175155  0.00271572  0
0.175376  0.00270695  0
0.175596  0.00269821  0
0.175817  0.00268949  0
0.176038  0.00268081  0
0.176258  0.00267216  0
0.176479  0.00266354  0
0.1767  0.00265494  0
0.17692  0.00264638  0
0.177141  0.00263784  0
0.177362  0.00262933  0
0.177582  0.00262085  0
0.177803  0.0026124  0
0.178023  0.00260398  0
0.178244  0.00259559  0
0.178465  0.00258722  0
0.178685  0.00257888  0
0.178906  0.00257058  0
0.179127  0.00256229  0
0.179347  0.00255404  0
0.179568  0.00254582  0
0.179789  0.00253762  0
0.180009  0.00252945  0
0.18023  0.0025213  0
0.180451  0.00251319  0
0.180671  0.0025051  0
0.180892  0.00249704  0
0.181113  0.00248901  0
0.181333  0.002481  0
0.181554  0.00247302  0
0.181775  0.00246507  0
0.181995  0.00245714  0
0.182216  0.00244924  0
0.182437  0.00244137  0
0.182657  0.00243353  0
0.182878  0.00242571  0
0.183099  0.00241791  0
0.183319  0.00241015  0
0.18354  0.00240241  0
0.183761  0.00239469  0
0.183981  0.002387  0
0.184202  0.00237934  0
0.184423  0.0023717  0
0.184643  0.00236409  0
0.184864  0.00235651  0
0.185085  0.00234895  0
0.185305  0.00234141  0
0.185526  0.0023339  0
0.185747  0.00232642  0
0.185967  0.00231896  0
0.186188  0.00231153  0
0.186409  0.00230412  0
0.186629  0.00229674  0
0.18685  0.00228938  0
0.187071  0.00228205  0
0.187291  0.00227474  0
0.187512  0.00226746  0
0.187733  0.0022602  0
0.187953  0.00225296  0
0.188174  0.00224575  0
0.188395  0.00223857  0
0.188615  0.00223141  0
0.188836  0.00222427  0
0.189057  0.00221716  0
0.189277  0.00221007  0
0.189498  0.00220301  0
0.189719  0.00219597  0
0.189939  0.00218895  0
0.19016  0.00218196  0
0.190381  0.00217499  0
0.190601  0.00216804  0
0.190822  0.00216112  0
0.191043  0.00215422  0
0.191263  0.00214735  0
0.191484  0.0021405  0
0.191705  0.00213367  0
0.191925  0.00212686  0
0.192146  0.00212008  0
0.192367  0.00211332  0
0.192587  0.00210659  0
0.192808  0.00209988  0
0.193029  0.00209319  0
0.193249  0.00208652  0
0.19347  0.00207988  0
0.193691  0.00207325  0
0.193911  0.00206666  0
0.194132  0.00206008  0
0.194353  0.00205352  0
0.194573  0.00204699  0
0.194794  0.00204048  0
0.195015  0.002034  0
0.195235  0.00202753  0
0.195456  0.00202109  0
0.195677  0.00201467  0
0.195897  0.00200827  0
0.196118  0.00200189  0
0.196338  0.00199554  0
0.196559  0.00198921  0
0.19678  0.0019829  0
0.197  0.00197661  0
0.197221  0.00197034  0
0.197442  0.00196409  0
0.197662  0.00195787  0
0.197883  0.00195166  0
0.198104  0.00194548  0
0.198324  0.00193932  0
0.198545  0.00193318  0
0.198766  0.00192706  0
0.198986  0.00192097  0
0.199207  0.00191489  0
0.199428  0.00190884  0
0.199648  0.0019028  0
0.199869  0.00189679  0
0.20009  0.0018908  0
0.20031  0.00188482  0
0.200531  0.00187887  0
0.200752  0.00187294  0
0.200972  0.00186703  0
0.201193  0.00186114  0
0.201414  0.00185527  0
0.201634  0.00184942  0
0.201855  0.0018436  0
0.202076  0.00183779  0
0.202296  0.001832  0
0.202517  0.00182623  0
0.202738  0.00182048  0
0.202958  0.00181476  0
0.203179  0.00180905  0
0.2034  0.00180336  0
0.20362  0.00179769  0
0.203841  0.00179205  0
0.204062  0.00178642  0
0.204282  0.00178081  0
0.204503  0.00177522  0
0.204724  0.00176965  0
0.204944  0.0017641  0
0.205165  0.00175857  0
0.205386  0.00175306  0
0.205606  0.00174757  0
0.205827  0.00174209  0
0.206048  0.00173664  0
0.206268  0.00173121  0
0.206489  0.00172579  0
0.20671  0.00172039  0
0.20693  0.00171502  0
0.207151  0.00170966  0
0.207372  0.00170432  0
0.207592  0.001699  0
0.207813  0.0016937  0
0.208034  0.00168842  0
0.208254  0.00168315  0
0.208475  0.00167791  0
0.208696  0.00167268  0
0.208916  0.00166747  0
0.209137  0.00166228  0
0.209358  0.00165711  0
0.209578  0.00165196  0
0.209799  0.00164683  0
0.21002  0.00164171  0
0.21024  0.00163661  0
0.210461  0.00163153  0
0.210682  0.00162647  0
0.210902  0.00162143  0
0.211123  0.0016164  0
0.211344  0.00161139  0
0.211564  0.0016064  0
0.211785  0.00160143  0
0.212006  0.00159648  0
0.212226  0.00159154  0
0.212447  0.00158662  0
0.212668  0.00158172  0
0.212888  0.00157684  0
0.213109  0.00157197  0
0.21333  0.00156712  0
0.21355  0.00156229  0
0.213771  0.00155748  0
0.213992  0.00155268  0
0.214212  0.00154791  0
0.214433  0.00154315  0
0.214653  0.0015384  0
0.214874  0.00153367  0
0.215095  0.00152896  0
0.215315  0.00152427  0
0.215536  0.0015196  0
0.215757  0.00151494  0
0.215977  0.0015103  0
0.216198  0.00150567  0
0.216419  0.00150106  0
0.216639  0.00149647  0
0.21686  0.0014919  0
0.217081  0.00148734  0
0.217301  0.0014828  0
0.217522  0.00147827  0
0.217743  0.00147377  0
0.217963  0.00146928  0
0.218184  0.0014648  0
0.218405  0.00146034  0
0.218625  0.0014559  0
0.218846  0.00145148  0
0.219067  0.00144707  0
0.219287  0.00144267  0
0.219508  0.0014383  0
0.219729  0.00143394  0
0.219949  0.00142959  0
0.22017  0.00142526  0
0.220391  0.00142095  0
0.220611  0.00141665  0
0.220832  0.00141237  0
0.221053  0.00140811  0
0.221273  0.00140386  0
0.221494  0.00139963  0
0.221715  0.00139541  0
0.221935  0.00139121  0
0.222156  0.00138702  0
0.222377  0.00138285  0
0.222597  0.0013787  0
0.222818  0.00137456  0
0.223039  0.00137043  0
0.223259  0.00136633  0
0.22348  0.00136223  0
0.223701  0.00135816  0
0.223921  0.00135409  0
0.224142  0.00135005  0
0.224363  0.00134602  0
0.224583  0.001342  0
0.224804  0.001338  0
0.225025  0.00133401  0
0.225245  0.00133004  0
0.225466  0.00132608  0
0.225687  0.00132214  0
0.225907  0.00131822  0
0.226128  0.00131431  0
0.226349  0.00131041  0
0.226569  0.00130653  0
0.22679  0.00130266  0
0.227011  0.00129881  0
0.227231  0.00129497  0
0.227452  0.00129115  0
0.227673  0.00128734  0
0.227893  0.00128355  0
0.228114  0.00127977  0
0.228335  0.00127601  0
0.228555  0.00127226  0
0.228776  0.00126852  0
0.228997  0.0012648  0
0.229217  0.00126109  0
0.229438  0.0012574  0
0.229659  0.00125372  0
0.229879  0.00125006  0
0.2301  0.00124641  0
0.230321  0.00124278  0
0.230541  0.00123915  0
0.230762  0.00123555  0
0.230983  0.00123195  0
0.231203  0.00122837  0
0.231424  0.00122481  0
0.231645  0.00122126  0
0.231865  0.00121772  0
0.232086  0.0012142  0
0.232307  0.00121069  0
0.232527  0.00120719  0
0.232748  0.00120371  0
0.232968  0.00120024  0
0.233189  0.00119678  0
0.23341  0.00119334  0
0.23363  0.00118991  0
0.233851  0.0011865  0
0.234072  0.0011831  0
0.234292  0.00117971  0
0.234513  0.00117634  0
0.234734  0.00117298  0
0.234954  0.00116963  0
0.235175  0.00116629  0
0.235396  0.00116297  0
0.235616  0.00115966  0
0.235837  0.00115637  0
0.236058  0.00115309  0
0.236278  0.00114982  0
0.236499  0.00114657  0
0.23672  0.00114332  0
0.23694  0.00114009  0
0.237161  0.00113688  0
0.237382  0.00113368  0
0.237602  0.00113049  0
0.237823  0.00112731  0
0.238044  0.00112414  0
0.238264  0.00112099  0
0.238485  0.00111785  0
0.238706  0.00111473  0
0.238926  0.00111161  0
0.239147  0.00110851  0
0.239368  0.00110542  0
0.239588  0.00110235  0
0.239809  0.00109928  0
0.24003  0.00109623  0
0.24025  0.00109319  0
0.240471  0.00109017  0
0.240692  0.00108715  0
0.240912  0.00108415  0
0.241133  0.00108116  0
0.241354  0.00107819  0
0.241574  0.00107522  0
0.241795  0.00107227  0
0.242016  0.00106933  0
0.242236  0.0010664  0
0.242457  0.00106349  0
0.242678  0.00106059  0
0.242898  0.00105769  0
0.243119  0.00105481  0
0.24334  0.00105195  0
0.24356  0.00104909  0
0.243781  0.00104625  0
0.244002  0.00104342  0
0.244222  0.0010406  0
0.244443  0.00103779  0
0.244664  0.00103499  0
0.244884  0.00103221  0
0.245105  0.00102943  0
0.245326  0.00102667  0
0.245546  0.00102392  0
0.245767  0.00102118  0
0.245988  0.00101846  0
0.246208  0.00101574  0
0.246429  0.00101304  0
0.24665  0.00101035  0
0.24687  0.00100767  0
0.247091  0.001005  0
0.247312  0.00100234  0
0.247532  0.000999695  0
0.247753  0.00099706  0
0.247974  0.000994436  0
0.248194  0.000991823  0
0.248415  0.000989222  0
0.248636  0.000986632  0
0.248856  0.000984053  0
0.249077  0.000981485  0
0.249298  0.000978928  0
0.249518  0.000976383  0
0.249739  0.000973848  0
0.24996  0.000971324  0
0.25018  0.000968811  0
0.250401  0.000966309  0
0.250622  0.000963818  0
0.250842  0.000961338  0
0.251063  0.000958869  0
0.251283  0.000956411  0
0.251504  0.000953963  0
0.251725  0.000951526  0
0.251945  0.0009491  0
0.252166  0.000946684  0
0.252387  0.000944279  0
0.252607  0.000941885  0
0.252828  0.000939501  0
0.253049  0.000937127  0
0.253269  0.000934765  0
0.25349  0.000932412  0
0.253711  0.000930071  0
0.253931  0.000927739  0
0.254152  0.000925418  0
0.254373  0.000923107  0
0.254593  0.000920807  0
0.254814  0.000918517  0
0.255035  0.000916237  0
0.255255  0.000913968  0
0.255476  0.000911708  0
0.255697  0.000909459  0
0.255917  0.00090722  0
0.256138  0.000904991  0
0.256359  0.000902772  0
0.256579  0.000900564  0
0.2568  0.000898365  0
0.257021  0.000896176  0
0.257241  0.000893997  0
0.257462  0.000891828  0
0.257683  0.000889669  0
0.257903  0.00088752  0
0.258124  0.000885381  0
0.258345  0.000883252  0
0.258565  0.000881132  0
0.258786  0.000879022  0
0.259007  0.000876922  0
0.259227  0.000874831  0
0.259448  0.000872751  0
0.259669  0.000870679  0
0.259889  0.000868618  0
0.26011  0.000866566  0
0.260331  0.000864523  0
0.260551  0.00086249  0
0.260772  0.000860467  0
0.260993  0.000858453  0
0.261213  0.000856448  0
0.261434  0.000854453  0
0.261655  0.000852467  0
0.261875  0.000850491  0
0.262096  0.000848524  0
0.262317  0.000846566  0
0.262537  0.000844618  0
0.262758  0.000842678  0
0.262979  0.000840748  0
0.263199  0.000838827  0
0.26342  0.000836915  0
0.263641  0.000835013  0
0.263861  0.000833119  0
0.264082  0.000831235  0
0.264303  0.000829359  0
0.264523  0.000827493  0
0.264744  0.000825635  0
0.264965  0.000823786  0
0.265185  0.000821947  0
0.265406  0.000820116  0
0.265627  0.000818294  0
0.265847  0.000816481  0
0.266068  0.000814677  0
0.266289  0.000812882  0
0.266509  0.000811095  0
0.26673  0.000809317  0
0.266951  0.000807548  0
0.267171  0.000805787  0
0.267392  0.000804035  0
0.267613  0.000802292  0
0.267833  0.000800557  0
0.268054  0.000798831  0
0.268275  0.000797113  0
0.268495  0.000795404  0
0.268716  0.000793703  0
0.268937  0.000792011  0
0.269157  0.000790327  0
0.269378  0.000788652  0
0.269598  0.000786985  0
0.269819  0.000785327  0
