# Supplementary material for: Molecular flexibility of DNA as a key determinant of RAD51 recruitment
Source: EMBO J. 2020 Jan 14;39(7):e103002. doi: 10.15252/embj.2019103002 (PMC7110135; doi:10.15252/embj.2019103002)
Supplement: Supplementary file 4 — Source Data for Expanded View [file EMBJ-39-e103002-s004.zip › FigureEV2/dN-50_residuals.txt]

<X>   <Y>   <dY>
0.0037  -0.473344  1
0.00392066  0.125585  1
0.00414133  0.607453  1
0.00436199  -0.814485  1
0.00458265  -0.0998776  1
0.00480331  0.343544  1
0.00502398  1.17477  1
0.00524464  0.646274  1
0.0054653  1.49717  1
0.00568596  1.02111  1
0.00590663  2.87055  1
0.00612729  0.526827  1
0.00634795  -1.26665  1
0.00656861  -1.22281  1
0.00678928  0.774766  1
0.00700994  0.778125  1
0.0072306  -0.0658283  1
0.00745127  0.53681  1
0.00767193  -0.0410454  1
0.00789259  0.801764  1
0.00811325  0.00739869  1
0.00833392  -1.10898  1
0.00855458  0.162026  1
0.00877524  0.223533  1
0.0089959  2.04004  1
0.00921657  -0.749853  1
0.00943723  -2.21116  1
0.00965789  -0.327965  1
0.00987855  -1.22344  1
0.0100992  0.282836  1
0.0103199  -0.306653  1
0.0105405  0.128448  1
0.0107612  0.137364  1
0.0109819  0.754725  1
0.0112025  -0.468949  1
0.0114232  0.00713995  1
0.0116439  0.211159  1
0.0118645  -1.21584  1
0.0120852  -1.21605  1
0.0123058  -1.46553  1
0.0125265  -1.39313  1
0.0127472  0.298947  1
0.0129678  0.444544  1
0.0131885  1.14683  1
0.0134092  -0.752368  1
0.0136298  -0.866634  1
0.0138505  1.22362  1
0.0140711  -2.97836  1
0.0142918  -1.41098  1
0.0145125  -0.794982  1
0.0147331  -0.601728  1
0.0149538  0.424885  1
0.0151745  0.0448102  1
0.0153951  -0.250551  1
0.0156158  -1.98958  1
0.0158364  0.36696  1
0.0160571  1.40084  1
0.0162778  -0.0855294  1
0.0164984  -1.32268  1
0.0167191  -0.277588  1
0.0169398  -0.0583778  1
0.0171604  0.427035  1
0.0173811  0.505509  1
0.0176017  -0.221066  1
0.0178224  0.557206  1
0.0180431  0.847202  1
0.0182637  -0.408489  1
0.0184844  -0.922596  1
0.0187051  1.41246  1
0.0189257  0.621322  1
0.0191464  0.103965  1
0.019367  0.531115  1
0.0195877  0.727433  1
0.0198084  -0.431559  1
0.020029  -0.141906  1
0.0202497  0.524213  1
0.0204704  1.35609  1
0.020691  0.0737982  1
0.0209117  0.587564  1
0.0211323  -0.410374  1
0.021353  0.0250818  1
0.0215737  -2.32257  1
0.0217943  -1.79351  1
0.022015  0.546786  1
0.0222357  2.20085  1
0.0224563  0.0707461  1
0.022677  0.780658  1
0.0228977  -1.27845  1
0.0231183  1.31163  1
0.023339  -0.653476  1
0.0235596  -0.0557231  1
0.0237803  -0.752257  1
0.024001  0.421018  1
0.0242216  0.899271  1
0.0244423  1.41581  1
0.024663  0.371902  1
0.0248836  1.35087  1
0.0251043  -1.898  1
0.0253249  -1.30109  1
0.0255456  0.128411  1
0.0257663  0.318517  1
0.0259869  0.338452  1
0.0262076  0.82677  1
0.0264283  0.741333  1
0.0266489  0.990907  1
0.0268696  1.87076  1
0.0270902  -1.25453  1
0.0273109  -1.00695  1
0.0275316  0.0864222  1
0.0277522  1.78142  1
0.0279729  2.3472  1
0.0281936  0.108897  1
0.0284142  1.64547  1
0.0286349  1.97629  1
0.0288555  -0.725152  1
0.0290762  -0.0275156  1
0.0292969  0.951104  1
0.0295175  0.872617  1
0.0297382  0.572965  1
0.0299589  0.226228  1
0.0301795  -1.42523  1
0.0304002  0.181462  1
0.0306208  0.362545  1
0.0308415  0.262611  1
0.0310622  0.603051  1
0.0312828  -0.73694  1
0.0315035  1.07047  1
0.0317242  0.477114  1
0.0319448  2.0499  1
0.0321655  -0.683318  1
0.0323861  0.607705  1
0.0326068  1.38308  1
0.0328275  0.834785  1
0.0330481  2.76127  1
0.0332688  0.562914  1
0.0334895  1.9281  1
0.0337101  -0.351005  1
0.0339308  -1.07462  1
0.0341514  0.600623  1
0.0343721  0.737943  1
0.0345928  -0.204029  1
0.0348134  0.640863  1
0.0350341  -0.820607  1
0.0352548  1.42497  1
0.0354754  -0.508078  1
0.0356961  -0.981574  1
0.0359167  0.129804  1
0.0361374  0.605893  1
0.0363581  0.281458  1
0.0365787  -0.396298  1
0.0367994  0.761154  1
0.0370201  0.783133  1
0.0372407  -1.72071  1
0.0374614  1.44966  1
0.037682  0.915255  1
0.0379027  -0.0228232  1
0.0381234  0.987762  1
0.038344  0.127749  1
0.0385647  1.18546  1
0.0387854  0.387331  1
0.039006  -0.653406  1
0.0392267  -1.03342  1
0.0394473  -0.911325  1
0.039668  2.60396  1
0.0398887  0.320153  1
0.0401093  0.293973  1
0.04033  0.00377401  1
0.0405507  0.737367  1
0.0407713  -0.669452  1
0.040992  0.875644  1
0.0412127  -0.281816  1
0.0414333  -0.368634  1
0.041654  0.382301  1
0.0418746  1.21051  1
0.0420953  0.887619  1
0.042316  1.30163  1
0.0425366  2.1023  1
0.0427573  -0.901474  1
0.042978  0.485438  1
0.0431986  0.141626  1
0.0434193  0.38545  1
0.0436399  -2.10685  1
0.0438606  -1.60493  1
0.0440813  -1.64585  1
0.0443019  0.653918  1
0.0445226  0.289549  1
0.0447433  -0.235587  1
0.0449639  0.130223  1
0.0451846  -2.83511  1
0.0454052  -1.55065  1
0.0456259  0.564912  1
0.0458466  -1.7738  1
0.0460672  1.52812  1
0.0462879  0.374613  1
0.0465086  0.110128  1
0.0467292  -0.745515  1
0.0469499  -0.939363  1
0.0471705  -1.2646  1
0.0473912  -1.52963  1
0.0476119  0.974726  1
0.0478325  -1.75002  1
0.0480532  0.188779  1
0.0482739  -0.947027  1
0.0484945  -0.395182  1
0.0487152  0.505328  1
0.0489358  -3.01156  1
0.0491565  -2.22646  1
0.0493772  -3.07416  1
0.0495978  1.08637  1
0.0498185  0.262856  1
0.0500392  -0.0972219  1
0.0502598  0.694665  1
0.0504805  0.785441  1
0.0507011  -0.556427  1
0.0509218  -0.971719  1
0.0511425  -1.56653  1
0.0513631  -1.38183  1
0.0515838  -0.412568  1
0.0518045  0.317146  1
0.0520251  -1.28529  1
0.0522458  0.249272  1
0.0524664  0.190801  1
0.0526871  -0.506315  1
0.0529078  -1.90279  1
0.0531284  -0.553089  1
0.0533491  -1.8643  1
0.0535698  0.14555  1
0.0537904  -0.817435  1
0.0540111  -0.409131  1
0.0542317  -0.650734  1
0.0544524  0.677533  1
0.0546731  -0.308309  1
0.0548937  1.32039  1
0.0551144  -0.0438131  1
0.0553351  -2.70389  1
0.0555557  -1.42324  1
0.0557764  -0.147908  1
0.055997  -2.07106  1
0.0562177  -0.3145  1
0.0564384  -0.57275  1
0.056659  -1.863  1
0.0568797  -3.16803  1
0.0571004  -0.818335  1
0.057321  -0.690608  1
0.0575417  -0.325649  1
0.0577623  -0.705818  1
0.057983  -0.039727  1
0.0582037  -2.34895  1
0.0584243  1.13471  1
0.058645  -1.57009  1
0.0588657  0.245786  1
0.0590863  -0.405676  1
0.059307  -1.03936  1
0.0595277  -0.630968  1
0.0597483  -1.02163  1
0.059969  -0.283473  1
0.0601896  -0.0451599  1
0.0604103  -0.764003  1
0.060631  -1.24451  1
0.0608516  -0.368936  1
0.0610723  -0.5695  1
0.061293  0.539464  1
0.0615136  1.49381  1
0.0617343  -0.428636  1
0.0619549  0.436668  1
0.0621756  -2.38442  1
0.0623963  -0.00424363  1
0.0626169  -1.169  1
0.0628376  0.70358  1
0.0630583  -0.33176  1
0.0632789  -0.99719  1
0.0634996  -2.02366  1
0.0637202  -1.60979  1
0.0639409  -0.879953  1
0.0641616  0.713704  1
0.0643822  -1.30651  1
0.0646029  -0.0615964  1
0.0648236  -0.716419  1
0.0650442  -0.102656  1
0.0652649  -2.49749  1
0.0654855  0.257288  1
0.0657062  -0.259582  1
0.0659269  -1.13721  1
0.0661475  -0.0258942  1
0.0663682  -0.215437  1
0.0665889  -0.0850823  1
0.0668095  -1.57045  1
0.0670302  0.566582  1
0.0672508  0.545709  1
0.0674715  0.232841  1
0.0676922  -2.71958  1
0.0679128  0.440287  1
0.0681335  -0.822389  1
0.0683542  -0.302407  1
0.0685748  -0.379195  1
0.0687955  -2.48948  1
0.0690161  -0.702928  1
0.0692368  -1.13589  1
0.0694575  -0.550873  1
0.0696781  -0.478474  1
0.0698988  -0.331652  1
0.0701195  0.541552  1
0.0703401  1.22303  1
0.0705608  -0.420498  1
0.0707814  0.560407  1
0.0710021  -0.345902  1
0.0712228  0.19343  1
0.0714434  0.154444  1
0.0716641  -0.556323  1
0.0718848  -0.625469  1
0.0721054  0.00335371  1
0.0723261  0.913289  1
0.0725467  -0.418967  1
0.0727674  0.291432  1
0.0729881  -1.24104  1
0.0732087  -1.08624  1
0.0734294  -0.873294  1
0.0736501  -0.547229  1
0.0738707  0.115212  1
0.0740914  0.240885  1
0.074312  0.539484  1
0.0745327  -0.469612  1
0.0747534  0.75298  1
0.074974  -0.301024  1
0.0751947  -1.33548  1
0.0754154  0.264889  1
0.075636  -0.752302  1
0.0758567  -0.661788  1
0.0760773  0.733521  1
0.076298  -0.935984  1
0.0765187  2.76986  1
0.0767393  -1.25765  1
0.07696  0.599917  1
0.0771807  1.68134  1
0.0774013  -0.53788  1
0.077622  1.09114  1
0.0778427  -0.809131  1
0.0780633  0.978708  1
0.078284  0.78203  1
0.0785046  -0.360545  1
0.0787253  1.1895  1
0.078946  -1.24597  1
0.0791666  0.142312  1
0.0793873  1.2035  1
0.079608  1.32912  1
0.0798286  0.293742  1
0.0800493  -1.09766  1
0.0802699  -1.1454  1
0.0804906  -1.63427  1
0.0807113  -0.221809  1
0.0809319  -0.234432  1
0.0811526  0.934709  1
0.0813733  1.12902  1
0.0815939  1.60481  1
0.0818146  -0.699578  1
0.0820352  -1.29071  1
0.0822559  0.13833  1
0.0824766  -0.153544  1
0.0826972  -0.753951  1
0.0829179  -0.0232075  1
0.0831386  0.0379278  1
0.0833592  0.842295  1
0.0835799  0.743709  1
0.0838005  0.768153  1
0.0840212  1.38712  1
0.0842419  0.831444  1
0.0844625  -0.735217  1
0.0846832  -0.173454  1
0.0849039  0.379874  1
0.0851245  -0.683909  1
0.0853452  1.68468  1
0.0855658  -0.0156707  1
0.0857865  0.0139595  1
0.0860072  -0.0709411  1
0.0862278  1.39379  1
0.0864485  -0.0477925  1
0.0866692  -1.51653  1
0.0868898  -0.0796093  1
0.0871105  0.602671  1
0.0873311  1.89316  1
0.0875518  0.987379  1
0.0877725  0.528721  1
0.0879931  0.573557  1
0.0882138  0.789051  1
0.0884345  1.81637  1
0.0886551  -0.573952  1
0.0888758  0.729476  1
0.0890964  -1.17009  1
0.0893171  -0.599527  1
0.0895378  -0.00327735  1
0.0897584  1.04383  1
0.0899791  2.01121  1
0.0901998  1.23249  1
0.0904204  -0.377008  1
0.0906411  0.410117  1
0.0908617  -1.82158  1
0.0910824  0.0195454  1
0.0913031  -0.170895  1
0.0915237  -0.631039  1
0.0917444  2.22289  1
0.0919651  2.51403  1
0.0921857  1.28992  1
0.0924064  0.805571  1
0.092627  0.658423  1
0.0928477  -1.2315  1
0.0930684  -0.344455  1
0.093289  1.32848  1
0.0935097  -0.847601  1
0.0937304  1.60103  1
0.093951  0.249203  1
0.0941717  1.46347  1
0.0943923  -0.122744  1
0.094613  0.355058  1
0.0948337  -0.64703  1
0.0950543  1.07034  1
0.095275  0.701236  1
0.0954957  0.837988  1
0.0957163  0.463785  1
0.095937  1.19936  1
0.0961577  0.219317  1
0.0963783  0.0216611  1
0.096599  -0.762624  1
0.0968196  -0.344037  1
0.0970403  0.179901  1
0.097261  1.0097  1
0.0974816  0.0400302  1
0.0977023  0.417893  1
0.097923  0.886937  1
0.0981436  0.242794  1
0.0983643  -0.154055  1
0.0985849  0.562633  1
0.0988056  -1.85853  1
0.0990263  0.221297  1
0.0992469  2.6148  1
0.0994676  1.00946  1
0.0996883  0.301009  1
0.0999089  0.199372  1
0.10013  -0.808331  1
0.10035  1.31506  1
0.100571  0.516404  1
0.100792  0.00147096  1
0.101012  0.0716543  1
0.101233  0.100753  1
0.101454  0.967824  1
0.101674  0.5242  1
0.101895  2.39979  1
0.102116  1.77621  1
0.102336  0.692305  1
0.102557  0.631939  1
0.102778  2.48177  1
0.102998  0.109906  1
0.103219  0.705435  1
0.10344  0.000440747  1
0.10366  0.611535  1
0.103881  -0.537218  1
0.104102  0.00239909  1
0.104322  0.177346  1
0.104543  0.251609  1
0.104763  1.25246  1
0.104984  0.541986  1
0.105205  0.713212  1
0.105425  -0.939304  1
0.105646  0.0546721  1
0.105867  -0.318455  1
0.106087  0.675241  1
0.106308  1.44135  1
0.106529  1.32319  1
0.106749  -0.188269  1
0.10697  1.35927  1
0.107191  0.804979  1
0.107411  1.63307  1
0.107632  1.31304  1
0.107853  -0.286713  1
0.108073  0.109837  1
0.108294  -0.870683  1
0.108515  0.84735  1
0.108735  1.07315  1
0.108956  0.239044  1
0.109177  2.2369  1
0.109397  -0.687465  1
0.109618  0.229038  1
0.109839  -0.327617  1
0.110059  -1.30195  1
0.11028  0.0313174  1
0.110501  2.196  1
0.110721  0.0893948  1
0.110942  1.24781  1
0.111163  0.492166  1
0.111383  -0.112735  1
0.111604  1.86267  1
0.111825  0.0266924  1
0.112045  0.634043  1
0.112266  1.67351  1
0.112487  0.0610905  1
0.112707  1.30037  1
0.112928  1.54656  1
0.113149  -0.916584  1
0.113369  1.59179  1
0.11359  -0.222367  1
0.113811  0.105243  1
0.114031  1.18344  1
0.114252  -0.0585227  1
0.114473  1.13067  1
0.114693  1.67727  1
0.114914  0.930665  1
0.115135  1.06259  1
0.115355  1.12899  1
0.115576  -0.306287  1
0.115797  0.854548  1
0.116017  0.772937  1
0.116238  0.0586135  1
0.116459  0.156329  1
0.116679  0.384923  1
0.1169  -0.452106  1
0.117121  1.0977  1
0.117341  -0.351662  1
0.117562  0.735293  1
0.117783  -0.146133  1
0.118003  -1.41658  1
0.118224  -1.3011  1
0.118445  2.92662  1
0.118665  0.357832  1
0.118886  2.98486  1
0.119107  0.997557  1
0.119327  0.012896  1
0.119548  1.08146  1
0.119769  2.7602  1
0.119989  -0.17381  1
0.12021  0.221852  1
0.120431  1.7843  1
0.120651  0.273041  1
0.120872  1.28613  1
0.121093  -0.469481  1
0.121313  -2.16465  1
0.121534  0.500919  1
0.121755  -0.254649  1
0.121975  1.11332  1
0.122196  0.653066  1
0.122417  0.908054  1
0.122637  1.7555  1
0.122858  1.33149  1
0.123078  1.39712  1
0.123299  1.58302  1
0.12352  1.1737  1
0.12374  0.828797  1
0.123961  -1.08744  1
0.124182  1.05232  1
0.124402  -0.691983  1
0.124623  -0.187345  1
0.124844  0.187387  1
0.125064  -0.0180049  1
0.125285  0.0735141  1
0.125506  -1.33818  1
0.125726  2.0207  1
0.125947  -0.126336  1
0.126168  0.216147  1
0.126388  -2.13906  1
0.126609  0.228954  1
0.12683  -1.47775  1
0.12705  -1.01657  1
0.127271  1.12089  1
0.127492  0.790478  1
0.127712  -0.705839  1
0.127933  -2.35779  1
0.128154  -0.776201  1
0.128374  1.6875  1
0.128595  -0.0279917  1
0.128816  0.329032  1
0.129036  0.638607  1
0.129257  0.312047  1
0.129478  0.632968  1
0.129698  1.51677  1
0.129919  -0.354091  1
0.13014  1.10082  1
0.13036  -0.83367  1
0.130581  0.553458  1
0.130802  2.48073  1
0.131022  -2.4428  1
0.131243  1.24133  1
0.131464  -0.255043  1
0.131684  -0.0226419  1
0.131905  -0.00787066  1
0.132126  2.05071  1
0.132346  -0.657431  1
0.132567  0.0814463  1
0.132788  0.235482  1
0.133008  0.692533  1
0.133229  -0.938399  1
0.13345  0.310008  1
0.13367  -0.693112  1
0.133891  -0.665355  1
0.134112  -0.106627  1
0.134332  -1.01388  1
0.134553  0.466768  1
0.134774  1.58328  1
0.134994  -0.44748  1
0.135215  0.702578  1
0.135436  0.127791  1
0.135656  0.190809  1
0.135877  -1.23753  1
0.136098  1.53852  1
0.136318  1.28736  1
0.136539  0.313384  1
0.13676  0.157127  1
0.13698  1.57914  1
0.137201  -0.768915  1
0.137422  1.26412  1
0.137642  -0.25943  1
0.137863  -0.542319  1
0.138084  1.39796  1
0.138304  1.62601  1
0.138525  1.95616  1
0.138746  -0.94276  1
0.138966  1.04444  1
0.139187  0.755967  1
0.139408  0.129598  1
0.139628  0.319205  1
0.139849  -0.975024  1
0.14007  0.503149  1
0.14029  0.87125  1
0.140511  -0.0052824  1
0.140732  0.0684034  1
0.140952  0.796471  1
0.141173  0.474232  1
0.141393  1.58317  1
0.141614  -1.20147  1
0.141835  0.820612  1
0.142055  1.78927  1
0.142276  -0.744576  1
0.142497  0.673375  1
0.142717  -0.159312  1
0.142938  0.0705998  1
0.143159  1.60943  1
0.143379  0.831924  1
0.1436  1.05206  1
0.143821  -2.03293  1
0.144041  1.64671  1
0.144262  0.24677  1
0.144483  0.941774  1
0.144703  -0.335432  1
0.144924  -0.453597  1
0.145145  0.284487  1
0.145365  -0.581913  1
0.145586  -1.98676  1
0.145807  -0.427419  1
0.146027  -1.26295  1
0.146248  0.0125741  1
0.146469  0.792784  1
0.146689  0.0135828  1
0.14691  0.834217  1
0.147131  -0.935739  1
0.147351  0.249878  1
0.147572  1.33301  1
0.147793  -1.99422  1
0.148013  -0.121587  1
0.148234  -0.55062  1
0.148455  -0.155927  1
0.148675  0.610907  1
0.148896  2.23523  1
0.149117  0.0401272  1
0.149337  1.41653  1
0.149558  0.421283  1
0.149779  -0.769308  1
0.149999  0.477884  1
0.15022  -1.00032  1
0.150441  -0.200361  1
0.150661  0.573129  1
0.150882  0.539354  1
0.151103  -0.948757  1
0.151323  1.12784  1
0.151544  -1.04663  1
0.151765  -1.6839  1
0.151985  -0.1312  1
0.152206  -1.6658  1
0.152427  -1.82867  1
0.152647  0.178311  1
0.152868  0.427727  1
0.153089  -1.62288  1
0.153309  -0.850878  1
0.15353  0.841591  1
0.153751  1.92473  1
0.153971  0.409913  1
0.154192  0.70402  1
0.154413  -0.0597296  1
0.154633  0.186567  1
0.154854  0.499802  1
0.155075  0.354249  1
0.155295  -0.122661  1
0.155516  -1.28928  1
0.155737  1.38887  1
0.155957  -0.164225  1
0.156178  0.372301  1
0.156399  -1.91465  1
0.156619  0.764598  1
0.15684  -0.368165  1
0.157061  0.760597  1
0.157281  0.742161  1
0.157502  1.04026  1
0.157723  0.557065  1
0.157943  -1.62845  1
0.158164  -0.502958  1
0.158385  -0.1451  1
0.158605  -0.296031  1
0.158826  -0.100015  1
0.159047  1.95968  1
0.159267  -1.5163  1
0.159488  -1.35971  1
0.159708  -1.0287  1
0.159929  -1.10267  1
0.16015  1.01254  1
0.16037  1.21807  1
0.160591  1.08633  1
0.160812  0.0566893  1
0.161032  -0.685105  1
0.161253  -0.884504  1
0.161474  0.919347  1
0.161694  1.36007  1
0.161915  -0.542713  1
0.162136  0.166318  1
0.162356  -0.207111  1
0.162577  -2.24663  1
0.162798  1.1446  1
0.163018  -0.00313327  1
0.163239  -0.300203  1
0.16346  2.46916  1
0.16368  0.300289  1
0.163901  0.55849  1
0.164122  1.15058  1
0.164342  -0.913248  1
0.164563  -0.578024  1
0.164784  0.426681  1
0.165004  0.497469  1
0.165225  0.921802  1
0.165446  -0.255316  1
0.165666  -0.371354  1
0.165887  -1.32162  1
0.166108  0.222693  1
0.166328  -1.76006  1
0.166549  0.769863  1
0.16677  0.251651  1
0.16699  -0.774953  1
0.167211  -0.628838  1
0.167432  0.572929  1
0.167652  0.325396  1
0.167873  -0.220612  1
0.168094  1.2419  1
0.168314  0.643786  1
0.168535  -1.24603  1
0.168756  -1.47607  1
0.168976  0.571609  1
0.169197  0.73166  1
0.169418  0.296734  1
0.169638  1.80369  1
0.169859  1.30481  1
0.17008  -0.592485  1
0.1703  0.181969  1
0.170521  -0.309628  1
0.170742  1.13983  1
0.170962  -0.444597  1
0.171183  0.169468  1
0.171404  -0.996874  1
0.171624  -1.34439  1
0.171845  -0.112168  1
0.172066  1.39589  1
0.172286  1.77977  1
0.172507  -0.915622  1
0.172728  -0.0746205  1
0.172948  0.425711  1
0.173169  0.980718  1
0.17339  0.349026  1
0.17361  0.89166  1
0.173831  -0.784714  1
0.174052  0.60172  1
0.174272  -1.37585  1
0.174493  -0.142186  1
0.174714  0.733727  1
0.174934  -0.566015  1
0.175155  1.56285  1
0.175376  2.3178  1
0.175596  -2.4604  1
0.175817  -0.542715  1
0.176038  1.59076  1
0.176258  -0.789866  1
0.176479  0.0138383  1
0.1767  -0.214393  1
0.17692  0.919624  1
0.177141  -1.49888  1
0.177362  -0.186302  1
0.177582  0.226427  1
0.177803  -0.0493554  1
0.178023  0.852939  1
0.178244  -0.0592796  1
0.178465  0.228867  1
0.178685  0.175628  1
0.178906  -0.442111  1
0.179127  -1.30429  1
0.179347  -1.40111  1
0.179568  0.701786  1
0.179789  -0.744922  1
0.180009  -0.010329  1
0.18023  0.170644  1
0.180451  0.981376  1
0.180671  0.266882  1
0.180892  0.436482  1
0.181113  -0.503036  1
0.181333  0.896073  1
0.181554  -0.314269  1
0.181775  0.922677  1
0.181995  -1.15198  1
0.182216  -1.13899  1
0.182437  -0.987296  1
0.182657  0.462187  1
0.182878  -2.31193  1
0.183099  -1.09758  1
0.183319  -0.207908  1
0.18354  -1.27451  1
0.183761  0.302375  1
0.183981  1.18169  1
0.184202  -1.12677  1
0.184423  -1.41449  1
0.184643  1.02504  1
0.184864  1.20513  1
0.185085  0.927  1
0.185305  1.68893  1
0.185526  -1.06139  1
0.185747  -0.743509  1
0.185967  0.226781  1
0.186188  0.568067  1
0.186409  0.0429689  1
0.186629  0.51498  1
0.18685  0.616681  1
0.187071  1.43234  1
0.187291  1.94909  1
0.187512  -1.56482  1
0.187733  0.157651  1
0.187953  2.12653  1
0.188174  1.56245  1
0.188395  0.807658  1
0.188615  0.180317  1
0.188836  1.72442  1
0.189057  0.351547  1
0.189277  0.0317196  1
0.189498  3.2773  1
0.189719  -1.37498  1
0.189939  0.0453965  1
0.19016  -0.166255  1
0.190381  0.65522  1
0.190601  1.14745  1
0.190822  1.08909  1
0.191043  0.171529  1
0.191263  0.284231  1
0.191484  -0.569246  1
0.191705  0.310359  1
0.191925  -1.79153  1
0.192146  0.931959  1
0.192367  0.17461  1
0.192587  1.06583  1
0.192808  0.387695  1
0.193029  -1.48778  1
0.193249  0.553246  1
0.19347  -0.941577  1
0.193691  -0.701121  1
0.193911  0.352417  1
0.194132  -1.39322  1
0.194353  -0.831142  1
0.194573  0.777281  1
0.194794  -0.0389038  1
0.195015  1.68472  1
0.195235  0.750204  1
0.195456  1.43363  1
0.195677  0.0959769  1
0.195897  0.382771  1
0.196118  0.20606  1
0.196338  -1.64576  1
0.196559  -0.0596908  1
0.19678  0.573891  1
0.197  -1.14846  1
0.197221  0.212286  1
0.197442  -0.857074  1
0.197662  0.0367687  1
0.197883  -1.12813  1
0.198104  -2.52723  1
0.198324  1.76672  1
0.198545  1.50094  1
0.198766  -1.2238  1
0.198986  0.0458697  1
0.199207  0.360631  1
0.199428  0.152616  1
0.199648  -0.586456  1
0.199869  0.489224  1
0.20009  -1.82184  1
0.20031  -1.8202  1
0.200531  0.939351  1
0.200752  -0.0619274  1
0.200972  1.22677  1
0.201193  -0.199181  1
0.201414  1.21033  1
0.201634  0.0263295  1
0.201855  -1.0439  1
0.202076  0.0519903  1
0.202296  0.531641  1
0.202517  -0.902108  1
0.202738  0.175944  1
0.202958  -0.36426  1
0.203179  -0.52004  1
0.2034  -1.40855  1
0.20362  0.860227  1
0.203841  -0.249811  1
0.204062  -0.94527  1
0.204282  0.884675  1
0.204503  -0.440619  1
0.204724  -0.291877  1
0.204944  -0.304686  1
0.205165  0.986621  1
0.205386  1.29675  1
0.205606  0.388193  1
0.205827  -0.39209  1
0.206048  -0.913605  1
0.206268  0.00257969  1
0.206489  1.27017  1
0.20671  -0.81339  1
0.20693  -1.21625  1
0.207151  -0.37258  1
0.207372  1.76242  1
0.207592  1.26533  1
0.207813  0.583846  1
0.208034  -0.189427  1
0.208254  1.02161  1
0.208475  0.77814  1
0.208696  0.886575  1
0.208916  -0.673524  1
0.209137  -0.134489  1
0.209358  0.34017  1
0.209578  1.58306  1
0.209799  -0.514684  1
0.21002  0.472121  1
0.21024  -0.385268  1
0.210461  -0.74318  1
0.210682  0.891071  1
0.210902  0.338721  1
0.211123  0.142429  1
0.211344  -0.756786  1
0.211564  -0.81124  1
0.211785  0.33749  1
0.212006  0.140412  1
0.212226  -1.69536  1
0.212447  0.835893  1
0.212668  0.0490266  1
0.212888  -1.30402  1
0.213109  0.546717  1
0.21333  0.458797  1
0.21355  0.448524  1
0.213771  0.315351  1
0.213992  0.331636  1
0.214212  0.031663  1
0.214433  1.8948  1
0.214653  -0.531789  1
0.214874  -0.9772  1
0.215095  2.18896  1
0.215315  0.246599  1
0.215536  0.203779  1
0.215757  -1.3393  1
0.215977  -0.937091  1
0.216198  0.788354  1
0.216419  -1.34891  1
0.216639  0.60993  1
0.21686  1.59998  1
0.217081  0.96177  1
0.217301  0.955359  1
0.217522  -0.401621  1
0.217743  -0.778093  1
0.217963  0.0348538  1
0.218184  0.516062  1
0.218405  -0.971455  1
0.218625  0.266488  1
0.218846  -0.274775  1
0.219067  0.755912  1
0.219287  0.71782  1
0.219508  -0.351129  1
0.219729  -0.0237724  1
0.219949  0.924908  1
0.22017  0.119853  1
0.220391  0.254247  1
0.220611  -0.140245  1
0.220832  -0.448069  1
0.221053  1.92889  1
0.221273  -0.665661  1
0.221494  0.57807  1
0.221715  0.115049  1
0.221935  1.46721  1
0.222156  -1.65653  1
0.222377  -1.47674  1
0.222597  0.792601  1
0.222818  0.848818  1
0.223039  -0.762024  1
0.223259  1.4964  1
0.22348  0.587065  1
0.223701  0.440806  1
0.223921  0.48754  1
0.224142  1.76117  1
0.224363  0.978201  1
0.224583  0.0354092  1
0.224804  2.00233  1
0.225025  0.151674  1
0.225245  0.000688465  1
0.225466  -0.228559  1
0.225687  -1.19308  1
0.225907  0.862455  1
0.226128  -0.138176  1
0.226349  1.65244  1
0.226569  1.13022  1
0.22679  -0.448449  1
0.227011  0.268115  1
0.227231  -0.865755  1
0.227452  -1.01737  1
0.227673  -0.0233642  1
0.227893  -0.190888  1
0.228114  0.304634  1
0.228335  0.60641  1
0.228555  0.339245  1
0.228776  0.661399  1
0.228997  -0.565414  1
0.229217  -1.04145  1
0.229438  0.383518  1
0.229659  0.833083  1
0.229879  -1.86295  1
0.2301  1.26747  1
0.230321  -1.53539  1
0.230541  0.521243  1
0.230762  0.111195  1
0.230983  0.617177  1
0.231203  -1.54528  1
0.231424  -1.89599  1
0.231645  1.01629  1
0.231865  0.391606  1
0.232086  -0.0695059  1
0.232307  1.42149  1
0.232527  2.18499  1
0.232748  -0.22449  1
0.232968  -0.456186  1
0.233189  1.39388  1
0.23341  1.39906  1
0.23363  -1.11782  1
0.233851  -1.75252  1
0.234072  2.54832  1
0.234292  1.23651  1
0.234513  -0.765934  1
0.234734  0.25403  1
0.234954  0.771536  1
0.235175  -0.166029  1
0.235396  0.785589  1
0.235616  1.68394  1
0.235837  1.42189  1
0.236058  -0.203899  1
0.236278  -0.58636  1
0.236499  -1.33819  1
0.23672  0.644456  1
0.23694  -0.55749  1
0.237161  1.58571  1
0.237382  0.60229  1
0.237602  -0.226115  1
0.237823  -0.0568557  1
0.238044  0.606078  1
0.238264  0.252171  1
0.238485  1.17376  1
0.238706  1.83532  1
0.238926  1.92017  1
0.239147  1.5182  1
0.239368  0.0288779  1
0.239588  -0.395098  1
0.239809  -0.0750103  1
0.24003  -0.315674  1
0.24025  1.91976  1
0.240471  1.60609  1
0.240692  1.28588  1
0.240912  -0.742577  1
0.241133  -1.00769  1
0.241354  -0.605993  1
0.241574  1.14323  1
0.241795  0.124716  1
0.242016  1.23585  1
0.242236  1.58632  1
0.242457  -0.459742  1
0.242678  2.29421  1
0.242898  0.744592  1
0.243119  -0.10011  1
0.24334  -1.85722  1
0.24356  -0.715014  1
0.243781  0.352854  1
0.244002  3.19038  1
0.244222  -0.252843  1
0.244443  1.66369  1
0.244664  0.411181  1
0.244884  0.446318  1
0.245105  -1.08  1
0.245326  -1.24538  1
0.245546  2.04405  1
0.245767  0.35482  1
0.245988  0.574044  1
0.246208  0.964006  1
0.246429  1.15218  1
0.24665  0.482583  1
0.24687  -0.786099  1
0.247091  -1.40243  1
0.247312  0.365329  1
0.247532  1.29294  1
0.247753  -0.0729108  1
0.247974  -0.0615549  1
0.248194  0.510406  1
0.248415  -2.01366  1
0.248636  0.621638  1
0.248856  0.212271  1
0.249077  0.107469  1
0.249298  0.4491  1
0.249518  -0.322516  1
0.249739  0.765739  1
0.24996  -0.875818  1
0.25018  1.57956  1
0.250401  -0.149516  1
0.250622  -0.640204  1
0.250842  1.03685  1
0.251063  -1.74694  1
0.251283  1.38706  1
0.251504  0.30827  1
0.251725  1.77644  1
0.251945  -0.436091  1
0.252166  0.115895  1
0.252387  -0.535555  1
0.252607  0.613734  1
0.252828  -1.34074  1
0.253049  -1.07844  1
0.253269  0.696228  1
0.25349  1.44489  1
0.253711  -1.02525  1
0.253931  0.605422  1
0.254152  -0.143644  1
0.254373  -1.36042  1
0.254593  -1.43594  1
0.254814  -1.07804  1
0.255035  -0.331324  1
0.255255  -0.365937  1
0.255476  -1.47218  1
0.255697  -0.737102  1
0.255917  1.54516  1
0.256138  0.684932  1
0.256359  -0.786691  1
0.256579  1.40133  1
0.2568  1.22553  1
0.257021  0.688776  1
0.257241  0.885195  1
0.257462  -0.210142  1
0.257683  -0.974411  1
0.257903  0.311298  1
0.258124  -0.448844  1
0.258345  0.231886  1
0.258565  -0.450153  1
0.258786  -0.752821  1
0.259007  -0.143989  1
0.259227  1.9732  1
0.259448  1.02728  1
0.259669  -0.978344  1
0.259889  -2.74425  1
0.26011  -1.12581  1
0.260331  1.48734  1
0.260551  -0.379806  1
0.260772  -0.36224  1
0.260993  -0.852058  1
0.261213  -0.121595  1
0.261434  -1.52624  1
0.261655  -1.55546  1
0.261875  1.05775  1
0.262096  -1.20273  1
0.262317  -0.211575  1
0.262537  -0.847535  1
0.262758  -0.220833  1
0.262979  -0.147702  1
0.263199  1.62258  1
0.26342  -0.232594  1
0.263641  0.574392  1
0.263861  -1.63827  1
0.264082  1.88295  1
0.264303  -0.797734  1
0.264523  0.959538  1
0.264744  -0.165595  1
0.264965  -1.16419  1
0.265185  0.20907  1
0.265406  0.101094  1
0.265627  1.28246  1
0.265847  0.678504  1
0.266068  -1.55328  1
0.266289  0.0852949  1
0.266509  -0.598022  1
0.26673  -1.77436  1
0.266951  -0.209279  1
0.267171  -1.89363  1
0.267392  -0.57979  1
0.267613  0.893026  1
0.267833  -1.01412  1
0.268054  0.907863  1
0.268275  -0.0940297  1
0.268495  0.529954  1
0.268716  0.243284  1
0.268937  -0.172703  1
0.269157  -0.419593  1
0.269378  0.588873  1
0.269598  0.0853851  1
0.269819  -1.47942  1
