# Supplementary material for: Molecular flexibility of DNA as a key determinant of RAD51 recruitment
Source: EMBO J. 2020 Jan 14;39(7):e103002. doi: 10.15252/embj.2019103002 (PMC7110135; doi:10.15252/embj.2019103002)
Supplement: Supplementary file 4 — Source Data for Expanded View [file EMBJ-39-e103002-s004.zip › FigureEV2/dT-50_data.txt]

<X>   <Y>   <dY>   <dX>
0.0037  0.014956  0.00560882  0
0.00392066  0.00502822  0.00426981  0
0.00414133  0.00961283  0.0043834  0
0.00436199  0.00931767  0.00371977  0
0.00458265  0.0135028  0.00326174  0
0.00480331  0.0142042  0.00266735  0
0.00502398  0.0127104  0.00228221  0
0.00524464  0.00863811  0.00201657  0
0.0054653  0.00799224  0.0019404  0
0.00568596  0.0100642  0.00173588  0
0.00590663  0.0108354  0.00153795  0
0.00612729  0.0108243  0.00145618  0
0.00634795  0.0110679  0.00129674  0
0.00656861  0.00945497  0.00119127  0
0.00678928  0.00928275  0.00112517  0
0.00700994  0.00922308  0.00106438  0
0.0072306  0.0111328  0.000988483  0
0.00745127  0.0102036  0.000931337  0
0.00767193  0.00971361  0.000878093  0
0.00789259  0.0104223  0.000870475  0
0.00811325  0.0093124  0.000803781  0
0.00833392  0.00945916  0.000752374  0
0.00855458  0.00849643  0.000740704  0
0.00877524  0.00998982  0.000682179  0
0.0089959  0.00987709  0.000684637  0
0.00921657  0.00954771  0.000674371  0
0.00943723  0.00976415  0.000647184  0
0.00965789  0.00946594  0.000619726  0
0.00987855  0.00922518  0.000603298  0
0.0100992  0.00853702  0.000569356  0
0.0103199  0.00865931  0.000580986  0
0.0105405  0.00974358  0.000561291  0
0.0107612  0.00879756  0.000537003  0
0.0109819  0.00981755  0.000543191  0
0.0112025  0.00931923  0.000510978  0
0.0114232  0.00910646  0.00050375  0
0.0116439  0.00927278  0.000497323  0
0.0118645  0.0095544  0.000492449  0
0.0120852  0.00903763  0.000477005  0
0.0123058  0.00926527  0.000471626  0
0.0125265  0.00926438  0.000450854  0
0.0127472  0.0089487  0.00045986  0
0.0129678  0.00957772  0.000452465  0
0.0131885  0.00965968  0.000433602  0
0.0134092  0.00811645  0.0004393  0
0.0136298  0.0090546  0.00041196  0
0.0138505  0.00914647  0.000414962  0
0.0140711  0.0093084  0.000415921  0
0.0142918  0.00899886  0.000411923  0
0.0145125  0.00779546  0.000390965  0
0.0147331  0.00972277  0.000410578  0
0.0149538  0.00932546  0.000376714  0
0.0151745  0.00880803  0.000387799  0
0.0153951  0.00888403  0.000383128  0
0.0156158  0.00887006  0.000371398  0
0.0158364  0.00904554  0.000380315  0
0.0160571  0.00869962  0.000365196  0
0.0162778  0.00844668  0.000359297  0
0.0164984  0.00909582  0.000360761  0
0.0167191  0.00866716  0.000352511  0
0.0169398  0.00849426  0.000347969  0
0.0171604  0.00871672  0.000349693  0
0.0173811  0.00818466  0.00034085  0
0.0176017  0.00821346  0.000336076  0
0.0178224  0.00919713  0.000341336  0
0.0180431  0.00892503  0.000333771  0
0.0182637  0.00891114  0.000332782  0
0.0184844  0.00907677  0.00032498  0
0.0187051  0.00835114  0.000325049  0
0.0189257  0.00882442  0.000325409  0
0.0191464  0.00867711  0.000317625  0
0.019367  0.0081749  0.000314718  0
0.0195877  0.00819225  0.000312132  0
0.0198084  0.00801248  0.000306457  0
0.020029  0.00777335  0.000308013  0
0.0202497  0.00772202  0.000304672  0
0.0204704  0.007465  0.000298008  0
0.020691  0.00778237  0.00029846  0
0.0209117  0.0083034  0.000296328  0
0.0211323  0.00843292  0.00029566  0
0.021353  0.00797083  0.000302173  0
0.0215737  0.0082337  0.000288424  0
0.0217943  0.0076817  0.000286643  0
0.022015  0.00808925  0.000288203  0
0.0222357  0.00737359  0.000276739  0
0.0224563  0.00786006  0.000286029  0
0.022677  0.00823199  0.000288273  0
0.0228977  0.00776643  0.00027679  0
0.0231183  0.00791844  0.000274205  0
0.023339  0.00795567  0.000274953  0
0.0235596  0.0074311  0.000268103  0
0.0237803  0.00767325  0.000274528  0
0.024001  0.00744471  0.000273842  0
0.0242216  0.00803763  0.000266943  0
0.0244423  0.00763118  0.000264197  0
0.024663  0.00708694  0.00025926  0
0.0248836  0.00747254  0.000263707  0
0.0251043  0.00741093  0.000264348  0
0.0253249  0.00742988  0.00026483  0
0.0255456  0.00727536  0.000255861  0
0.0257663  0.00718587  0.000258615  0
0.0259869  0.00703831  0.000248841  0
0.0262076  0.00761479  0.000258239  0
0.0264283  0.00748376  0.000254111  0
0.0266489  0.00785206  0.000255163  0
0.0268696  0.00721995  0.000250672  0
0.0270902  0.00732529  0.000243638  0
0.0273109  0.00669205  0.000245978  0
0.0275316  0.00736319  0.000249052  0
0.0277522  0.00703171  0.000245546  0
0.0279729  0.00652259  0.000243324  0
0.0281936  0.00699746  0.000243116  0
0.0284142  0.00675968  0.000236363  0
0.0286349  0.00690927  0.000240031  0
0.0288555  0.00707235  0.00024065  0
0.0290762  0.00651699  0.00023623  0
0.0292969  0.00634928  0.000240528  0
0.0295175  0.00669516  0.000232228  0
0.0297382  0.0062451  0.000227907  0
0.0299589  0.00632016  0.00023649  0
0.0301795  0.00689156  0.000232348  0
0.0304002  0.00647886  0.000228915  0
0.0306208  0.0068401  0.000234175  0
0.0308415  0.00608684  0.000225854  0
0.0310622  0.00647772  0.000226034  0
0.0312828  0.00657364  0.000229582  0
0.0315035  0.00654381  0.000225494  0
0.0317242  0.00678671  0.000229087  0
0.0319448  0.00683134  0.000226431  0
0.0321655  0.00607542  0.000220615  0
0.0323861  0.00627113  0.000223238  0
0.0326068  0.00647986  0.000221114  0
0.0328275  0.00637612  0.000220009  0
0.0330481  0.00593658  0.000219384  0
0.0332688  0.0060809  0.000216707  0
0.0334895  0.00635814  0.000220604  0
0.0337101  0.00606793  0.000213921  0
0.0339308  0.00610509  0.00021551  0
0.0341514  0.00629054  0.000216392  0
0.0343721  0.00643933  0.000215132  0
0.0345928  0.00632499  0.000213289  0
0.0348134  0.00580097  0.000214466  0
0.0350341  0.00635489  0.000212048  0
0.0352548  0.00566267  0.000207946  0
0.0354754  0.00580786  0.000211809  0
0.0356961  0.00607768  0.00020804  0
0.0359167  0.00549997  0.000209371  0
0.0361374  0.00590094  0.000209765  0
0.0363581  0.00579145  0.000205182  0
0.0365787  0.00578672  0.000206757  0
0.0367994  0.00539488  0.000204728  0
0.0370201  0.00562394  0.000203262  0
0.0372407  0.00563574  0.000207285  0
0.0374614  0.00565892  0.000203542  0
0.037682  0.00575146  0.000202669  0
0.0379027  0.00570402  0.00020323  0
0.0381234  0.00534048  0.000197632  0
0.038344  0.00543924  0.000200005  0
0.0385647  0.0052699  0.000201368  0
0.0387854  0.00538412  0.000199421  0
0.039006  0.0055433  0.000197899  0
0.0392267  0.00492196  0.000197012  0
0.0394473  0.00528041  0.000196165  0
0.039668  0.00530155  0.000195528  0
0.0398887  0.00559009  0.000197647  0
0.0401093  0.00502529  0.000193761  0
0.04033  0.005073  0.000194273  0
0.0405507  0.00508776  0.000192974  0
0.0407713  0.00545509  0.000193649  0
0.040992  0.00532393  0.000195151  0
0.0412127  0.00505285  0.000192334  0
0.0414333  0.00492979  0.000189742  0
0.041654  0.00533196  0.00019131  0
0.0418746  0.00512836  0.000187589  0
0.0420953  0.00485268  0.000190063  0
0.042316  0.0048755  0.000191012  0
0.0425366  0.00482227  0.00018638  0
0.0427573  0.00447824  0.000189795  0
0.042978  0.00533285  0.000185898  0
0.0431986  0.00455711  0.000183858  0
0.0434193  0.00452849  0.000186633  0
0.0436399  0.00438323  0.000183206  0
0.0438606  0.00497706  0.000186204  0
0.0440813  0.00463998  0.000185897  0
0.0443019  0.00449952  0.000181164  0
0.0445226  0.00447964  0.000182156  0
0.0447433  0.00446176  0.000183426  0
0.0449639  0.00434804  0.00018006  0
0.0451846  0.0042507  0.000180383  0
0.0454052  0.00438721  0.000181411  0
0.0456259  0.0042952  0.000178645  0
0.0458466  0.00397221  0.000178724  0
0.0460672  0.00444091  0.000179047  0
0.0462879  0.00408982  0.000176724  0
0.0465086  0.00466031  0.000179992  0
0.0467292  0.00433482  0.000176585  0
0.0469499  0.00442542  0.000178222  0
0.0471705  0.00432909  0.000176449  0
0.0473912  0.00464586  0.000177052  0
0.0476119  0.00413908  0.000175251  0
0.0478325  0.00402947  0.000174387  0
0.0480532  0.00439143  0.000174759  0
0.0482739  0.00446491  0.000175722  0
0.0484945  0.00444396  0.000173542  0
0.0487152  0.00418902  0.000171356  0
0.0489358  0.00419041  0.00017428  0
0.0491565  0.00405981  0.000170559  0
0.0493772  0.0038726  0.0001731  0
0.0495978  0.00344868  0.000169833  0
0.0498185  0.00396167  0.000170276  0
0.0500392  0.00413999  0.000169431  0
0.0502598  0.00402859  0.000170699  0
0.0504805  0.00390403  0.000168756  0
0.0507011  0.00387655  0.000172364  0
0.0509218  0.00355898  0.000168686  0
0.0511425  0.00379042  0.000165655  0
0.0513631  0.00358604  0.000167119  0
0.0515838  0.00376272  0.000164277  0
0.0518045  0.00369216  0.000166568  0
0.0520251  0.00372729  0.000168541  0
0.0522458  0.00338536  0.000165155  0
0.0524664  0.00359356  0.000164261  0
0.0526871  0.0035338  0.00016492  0
0.0529078  0.00348337  0.00016137  0
0.0531284  0.00360613  0.000165705  0
0.0533491  0.00359637  0.000166632  0
0.0535698  0.00349293  0.00016066  0
0.0537904  0.00315989  0.000168928  0
0.0540111  0.00346691  0.000169306  0
0.0542317  0.00348314  0.000170194  0
0.0544524  0.00352762  0.000174087  0
0.0546731  0.00329212  0.000170964  0
0.0548937  0.00319002  0.000173066  0
0.0551144  0.00346266  0.000175061  0
0.0553351  0.0033997  0.000174416  0
0.0555557  0.00340931  0.000177147  0
0.0557764  0.00322799  0.000178626  0
0.055997  0.00339085  0.000177069  0
0.0562177  0.00358417  0.000179806  0
0.0564384  0.00325567  0.000175232  0
0.056659  0.00336846  0.000178485  0
0.0568797  0.00323424  0.000180611  0
0.0571004  0.0035354  0.00018181  0
0.057321  0.00324781  0.000179334  0
0.0575417  0.00287643  0.000184452  0
0.0577623  0.00343312  0.000182477  0
0.057983  0.0031269  0.000185926  0
0.0582037  0.00317872  0.000181417  0
0.0584243  0.00339043  0.000179002  0
0.058645  0.00335538  0.000179559  0
0.0588657  0.00278638  0.00017665  0
0.0590863  0.00301976  0.000173192  0
0.059307  0.00326028  0.000175385  0
0.0595277  0.00303661  0.000169657  0
0.0597483  0.00292767  0.000169031  0
0.059969  0.00286343  0.000169819  0
0.0601896  0.00287065  0.000165349  0
0.0604103  0.00276591  0.00016778  0
0.060631  0.00299317  0.000164114  0
0.0608516  0.00331264  0.000165483  0
0.0610723  0.00311836  0.000165339  0
0.061293  0.00285378  0.000162785  0
0.0615136  0.00293511  0.000163413  0
0.0617343  0.00308119  0.000162956  0
0.0619549  0.00273745  0.000161665  0
0.0621756  0.00294142  0.000158993  0
0.0623963  0.0028004  0.000161167  0
0.0626169  0.00289344  0.000158765  0
0.0628376  0.00286331  0.00015997  0
0.0630583  0.0028063  0.000157911  0
0.0632789  0.00290129  0.000157042  0
0.0634996  0.0029616  0.000156631  0
0.0637202  0.00258089  0.000157007  0
0.0639409  0.00251605  0.000154117  0
0.0641616  0.0029864  0.000158684  0
0.0643822  0.00265752  0.000154324  0
0.0646029  0.00266096  0.000153529  0
0.0648236  0.00249862  0.000154728  0
0.0650442  0.00272348  0.000152359  0
0.0652649  0.00270273  0.000153744  0
0.0654855  0.00251714  0.000154859  0
0.0657062  0.00258241  0.000150863  0
0.0659269  0.00265334  0.000152371  0
0.0661475  0.00263623  0.000150849  0
0.0663682  0.00274446  0.000150961  0
0.0665889  0.00237898  0.000150495  0
0.0668095  0.00259131  0.00015201  0
0.0670302  0.00221415  0.000147604  0
0.0672508  0.002311  0.000149515  0
0.0674715  0.00246133  0.000147623  0
0.0676922  0.00260045  0.000148946  0
0.0679128  0.00252038  0.000149024  0
0.0681335  0.00270293  0.000149443  0
0.0683542  0.00253489  0.000145888  0
0.0685748  0.00225268  0.000146668  0
0.0687955  0.00241056  0.000145021  0
0.0690161  0.00216185  0.000145783  0
0.0692368  0.00238415  0.000147265  0
0.0694575  0.00253585  0.00014599  0
0.0696781  0.00224918  0.000144509  0
0.0698988  0.00218587  0.000143595  0
0.0701195  0.00250853  0.000143742  0
0.0703401  0.00233519  0.00014508  0
0.0705608  0.00257598  0.0001449  0
0.0707814  0.00230296  0.000144177  0
0.0710021  0.0022278  0.000143609  0
0.0712228  0.00209315  0.000140582  0
0.0714434  0.00220798  0.000142316  0
0.0716641  0.00216317  0.000142026  0
0.0718848  0.0022184  0.000141145  0
0.0721054  0.00225469  0.000143061  0
0.0723261  0.00225478  0.000141784  0
0.0725467  0.00181743  0.000141237  0
0.0727674  0.00204747  0.000142266  0
0.0729881  0.00224437  0.000142414  0
0.0732087  0.00214941  0.000142947  0
0.0734294  0.00222376  0.000144886  0
0.0736501  0.00190955  0.000141366  0
0.0738707  0.00175386  0.000141619  0
0.0740914  0.00189326  0.000142893  0
0.074312  0.00216407  0.000141004  0
0.0745327  0.00218772  0.000141721  0
0.0747534  0.00200285  0.000142442  0
0.074974  0.00201933  0.000139055  0
0.0751947  0.00189812  0.000139593  0
0.0754154  0.00209274  0.000139148  0
0.075636  0.00217546  0.000139054  0
0.0758567  0.00215758  0.000140697  0
0.0760773  0.00199022  0.000138224  0
0.076298  0.00203774  0.000138104  0
0.0765187  0.00213713  0.000137867  0
0.0767393  0.00201236  0.000137049  0
0.07696  0.00208916  0.000136657  0
0.0771807  0.00196332  0.000137768  0
0.0774013  0.00173803  0.000136932  0
0.077622  0.00202839  0.00013668  0
0.0778427  0.00172408  0.000134454  0
0.0780633  0.00177339  0.00013413  0
0.078284  0.00210742  0.000136137  0
0.0785046  0.00205442  0.000135058  0
0.0787253  0.0018521  0.000135256  0
0.078946  0.00192953  0.000134735  0
0.0791666  0.00170556  0.000132531  0
0.0793873  0.00193204  0.000132131  0
0.079608  0.00175059  0.000132492  0
0.0798286  0.00185024  0.000132347  0
0.0800493  0.00186208  0.000133147  0
0.0802699  0.00182532  0.000132809  0
0.0804906  0.00181521  0.000130615  0
0.0807113  0.00163443  0.00013162  0
0.0809319  0.0016687  0.000130202  0
0.0811526  0.00194063  0.000131517  0
0.0813733  0.00169331  0.000131072  0
0.0815939  0.00181632  0.000130997  0
0.0818146  0.00171152  0.000129218  0
0.0820352  0.00168272  0.000131119  0
0.0822559  0.00176311  0.00012955  0
0.0824766  0.00164692  0.000131059  0
0.0826972  0.00164011  0.000130185  0
0.0829179  0.00182928  0.000130655  0
0.0831386  0.00174969  0.000129136  0
0.0833592  0.00157205  0.000128684  0
0.0835799  0.00173196  0.000128799  0
0.0838005  0.00151814  0.000129524  0
0.0840212  0.00165374  0.000128745  0
0.0842419  0.00147938  0.000129312  0
0.0844625  0.00149115  0.000126674  0
0.0846832  0.00149654  0.000127886  0
0.0849039  0.00152953  0.000126856  0
0.0851245  0.00142968  0.000127883  0
0.0853452  0.00150464  0.000126461  0
0.0855658  0.00180821  0.000129052  0
0.0857865  0.00183774  0.000127408  0
0.0860072  0.00156751  0.000126528  0
0.0862278  0.00163929  0.000126439  0
0.0864485  0.00150223  0.000126642  0
0.0866692  0.00168589  0.000126062  0
0.0868898  0.00152555  0.000126888  0
0.0871105  0.00157428  0.00012487  0
0.0873311  0.00162627  0.000125645  0
0.0875518  0.00157794  0.000126322  0
0.0877725  0.00146115  0.0001243  0
0.0879931  0.00158281  0.000125044  0
0.0882138  0.00143577  0.000125591  0
0.0884345  0.00157437  0.000123742  0
0.0886551  0.0017184  0.000125211  0
0.0888758  0.00167521  0.000124304  0
0.0890964  0.00147446  0.000123995  0
0.0893171  0.00155593  0.000123974  0
0.0895378  0.00137707  0.000123544  0
0.0897584  0.00152255  0.000122787  0
0.0899791  0.00134768  0.000123465  0
0.0901998  0.00157148  0.000122257  0
0.0904204  0.00148367  0.000122616  0
0.0906411  0.00142659  0.000122278  0
0.0908617  0.00155912  0.00012325  0
0.0910824  0.0014209  0.000120974  0
0.0913031  0.0016005  0.000121512  0
0.0915237  0.00139828  0.000120256  0
0.0917444  0.00171345  0.000122503  0
0.0919651  0.00134402  0.000120044  0
0.0921857  0.00156034  0.000122071  0
0.0924064  0.00143163  0.000120653  0
0.092627  0.0014392  0.000120074  0
0.0928477  0.00147048  0.000119908  0
0.0930684  0.00142797  0.000120581  0
0.093289  0.00129802  0.000119166  0
0.0935097  0.00139662  0.000121453  0
0.0937304  0.00143296  0.000120265  0
0.093951  0.00155476  0.000120146  0
0.0941717  0.00145184  0.000120312  0
0.0943923  0.00158014  0.000119123  0
0.094613  0.00127411  0.000118844  0
0.0948337  0.0012968  0.000121249  0
0.0950543  0.00138466  0.000117545  0
0.095275  0.00125212  0.000119033  0
0.0954957  0.00139018  0.000118678  0
0.0957163  0.00150556  0.000118797  0
0.095937  0.00153505  0.000118693  0
0.0961577  0.00134748  0.000119841  0
0.0963783  0.00137414  0.000117059  0
0.096599  0.0012234  0.000117826  0
0.0968196  0.00143953  0.00011727  0
0.0970403  0.00143708  0.00011783  0
0.097261  0.00111836  0.000117591  0
0.0974816  0.00123229  0.000117806  0
0.0977023  0.00132955  0.000116507  0
0.097923  0.00115077  0.000116866  0
0.0981436  0.00125006  0.000116366  0
0.0983643  0.00127327  0.00011596  0
0.0985849  0.00124594  0.000117007  0
0.0988056  0.00143577  0.000117154  0
0.0990263  0.00132178  0.000116854  0
0.0992469  0.00131148  0.000115526  0
0.0994676  0.00136839  0.000115541  0
0.0996883  0.000979128  0.000115141  0
0.0999089  0.00109375  0.000115447  0
0.10013  0.00125667  0.000115159  0
0.10035  0.0010979  0.00011556  0
0.100571  0.00122943  0.000114815  0
0.100792  0.00127069  0.000115098  0
0.101012  0.0012158  0.00011508  0
0.101233  0.00138588  0.000114284  0
0.101454  0.000993525  0.000114319  0
0.101674  0.00102328  0.000115015  0
0.101895  0.00096396  0.000113597  0
0.102116  0.00127324  0.000113346  0
0.102336  0.00143373  0.000113944  0
0.102557  0.00116022  0.000114074  0
0.102778  0.00109326  0.00011398  0
0.102998  0.00133488  0.000113686  0
0.103219  0.00111199  0.000112824  0
0.10344  0.00104163  0.000112468  0
0.10366  0.0010164  0.000112417  0
0.103881  0.000988369  0.00011288  0
0.104102  0.00123193  0.000113731  0
0.104322  0.000955454  0.000112156  0
0.104543  0.00107438  0.000111581  0
0.104763  0.00128639  0.000112308  0
0.104984  0.00095577  0.000111791  0
0.105205  0.00119387  0.000111645  0
0.105425  0.0012913  0.000112565  0
0.105646  0.00109422  0.000112877  0
0.105867  0.000923612  0.000110793  0
0.106087  0.00102521  0.000110309  0
0.106308  0.00124883  0.000111408  0
0.106529  0.00099716  0.000110764  0
0.106749  0.00136418  0.000111514  0
0.10697  0.0011595  0.000112012  0
0.107191  0.00105412  0.000110176  0
0.107411  0.00117045  0.000110916  0
0.107632  0.00122687  0.000110265  0
0.107853  0.00123153  0.000110127  0
0.108073  0.00099596  0.000110213  0
0.108294  0.00105724  0.00011128  0
0.108515  0.00115655  0.000109602  0
0.108735  0.00104289  0.000109482  0
0.108956  0.00129396  0.000110106  0
0.109177  0.00095649  0.000109069  0
0.109397  0.00114667  0.000110348  0
0.109618  0.00113456  0.000110308  0
0.109839  0.00109088  0.000111333  0
0.110059  0.000959281  0.000113129  0
0.11028  0.000991817  0.000113125  0
0.110501  0.00103682  0.000114241  0
0.110721  0.0010633  0.000115604  0
0.110942  0.000843211  0.000114465  0
0.111163  0.000957346  0.000115158  0
0.111383  0.00113485  0.00011602  0
0.111604  0.000964589  0.000115868  0
0.111825  0.000981646  0.000117085  0
0.112045  0.000984873  0.000116876  0
0.112266  0.000999339  0.000117089  0
0.112487  0.00105971  0.000118085  0
0.112707  0.0011996  0.000118207  0
0.112928  0.000999354  0.000117632  0
0.113149  0.00109389  0.000119217  0
0.113369  0.000879452  0.000117901  0
0.11359  0.00114146  0.000119608  0
0.113811  0.000897418  0.000118646  0
0.114031  0.000966957  0.000119054  0
0.114252  0.000947903  0.000117192  0
0.114473  0.000810558  0.000115657  0
0.114693  0.000906859  0.000113638  0
0.114914  0.00115389  0.000116386  0
0.115135  0.00100952  0.000113494  0
0.115355  0.000997048  0.000112864  0
0.115576  0.00114894  0.000113393  0
0.115797  0.000868347  0.000111899  0
0.116017  0.000965173  0.000111508  0
0.116238  0.000690527  0.000111604  0
0.116459  0.000670904  0.000110914  0
0.116679  0.000949135  0.000111018  0
0.1169  0.00100096  0.000110647  0
0.117121  0.00084495  0.000110538  0
0.117341  0.00117387  0.000110848  0
0.117562  0.00102818  0.000110325  0
0.117783  0.000956387  0.000109852  0
0.118003  0.000977675  0.000110087  0
0.118224  0.000782535  0.000108728  0
0.118445  0.00084461  0.000108888  0
0.118665  0.00097379  0.000108943  0
0.118886  0.000887324  0.0001095  0
0.119107  0.000862592  0.000108812  0
0.119327  0.00105325  0.000108597  0
0.119548  0.000894615  0.000107936  0
0.119769  0.00102629  0.000108179  0
0.119989  0.000710801  0.000107393  0
0.12021  0.000946498  0.000108482  0
0.120431  0.000797542  0.000108068  0
0.120651  0.000930841  0.000106442  0
0.120872  0.00111523  0.000108139  0
0.121093  0.000824424  0.000106312  0
0.121313  0.000790164  0.000106464  0
0.121534  0.000882645  0.0001077  0
0.121755  0.00083476  0.000106664  0
0.121975  0.000922882  0.000106586  0
0.122196  0.00101651  0.000106067  0
0.122417  0.000982584  0.000106593  0
0.122637  0.000700885  0.000105742  0
0.122858  0.00109335  0.000106514  0
0.123078  0.000653316  0.000105525  0
0.123299  0.00101531  0.000106204  0
0.12352  0.000994892  0.00010528  0
0.12374  0.000674287  0.000104442  0
0.123961  0.000973251  0.000105432  0
0.124182  0.000954008  0.000104691  0
0.124402  0.000828396  0.000105905  0
0.124623  0.00106609  0.000104606  0
0.124844  0.00103714  0.000104197  0
0.125064  0.000962179  0.00010421  0
0.125285  0.00080064  0.000104251  0
0.125506  0.000966739  0.000104035  0
0.125726  0.000795327  0.00010455  0
0.125947  0.000667272  0.000103155  0
0.126168  0.000662632  0.000102842  0
0.126388  0.000739132  0.000103719  0
0.126609  0.000804999  0.000102898  0
0.12683  0.000887042  0.000103605  0
0.12705  0.000927525  0.000103844  0
0.127271  0.00056985  0.000101953  0
0.127492  0.000936008  0.000103002  0
0.127712  0.000642871  0.000102425  0
0.127933  0.000748795  0.000102318  0
0.128154  0.000925339  0.00010318  0
0.128374  0.000627525  0.000103323  0
0.128595  0.000702467  0.000101691  0
0.128816  0.000872724  0.000102627  0
0.129036  0.000989746  0.000102568  0
0.129257  0.000907003  0.000101992  0
0.129478  0.000858682  0.000102729  0
0.129698  0.00100059  0.000103348  0
0.129919  0.00109817  0.000102033  0
0.13014  0.000930745  0.00010127  0
0.13036  0.000878818  0.000102024  0
0.130581  0.000848129  0.000101533  0
0.130802  0.000695847  0.000101576  0
0.131022  0.000787342  0.000101514  0
0.131243  0.000861798  0.00010131  0
0.131464  0.000695818  0.000100736  0
0.131684  0.000771042  0.000100451  0
0.131905  0.000864796  0.000101093  0
0.132126  0.000835311  0.000100902  0
0.132346  0.000959182  0.000100976  0
0.132567  0.00063452  9.99609e-05  0
0.132788  0.000847846  9.9669e-05  0
0.133008  0.000612808  9.95091e-05  0
0.133229  0.000765677  9.99195e-05  0
0.13345  0.000708974  0.000100077  0
0.13367  0.00055018  9.96781e-05  0
0.133891  0.000670613  9.97793e-05  0
0.134112  0.000733627  9.94341e-05  0
0.134332  0.000666744  9.92832e-05  0
0.134553  0.000615582  9.82151e-05  0
0.134774  0.00104175  9.98485e-05  0
0.134994  0.000875862  0.000100238  0
0.135215  0.000700183  9.90547e-05  0
0.135436  0.000644367  9.92555e-05  0
0.135656  0.000671065  9.84456e-05  0
0.135877  0.000712998  9.90587e-05  0
0.136098  0.000685252  9.83415e-05  0
0.136318  0.000799963  9.89162e-05  0
0.136539  0.000714853  9.90238e-05  0
0.13676  0.000817178  9.90633e-05  0
0.13698  0.000817257  9.81113e-05  0
0.137201  0.000727379  9.85371e-05  0
0.137422  0.000749425  9.88603e-05  0
0.137642  0.000590365  9.74189e-05  0
0.137863  0.000892852  9.9065e-05  0
0.138084  0.000617635  9.74118e-05  0
0.138304  0.000589644  9.7934e-05  0
0.138525  0.00071844  9.7545e-05  0
0.138746  0.000733502  9.78991e-05  0
0.138966  0.000670198  9.72564e-05  0
0.139187  0.000618203  9.83641e-05  0
0.139408  0.000587565  9.65959e-05  0
0.139628  0.000701655  9.74432e-05  0
0.139849  0.000627415  9.69662e-05  0
0.14007  0.000727613  9.69447e-05  0
0.14029  0.000687934  9.75782e-05  0
0.140511  0.000755452  9.78775e-05  0
0.140732  0.000530374  9.56979e-05  0
0.140952  0.00066906  9.66754e-05  0
0.141173  0.000784616  9.6546e-05  0
0.141393  0.000828842  9.69235e-05  0
0.141614  0.000779636  9.6907e-05  0
0.141835  0.000750012  9.71854e-05  0
0.142055  0.000760872  9.6602e-05  0
0.142276  0.000589834  9.60058e-05  0
0.142497  0.000594434  9.53797e-05  0
0.142717  0.000688441  9.61832e-05  0
0.142938  0.000770472  9.62215e-05  0
0.143159  0.000598596  9.5888e-05  0
0.143379  0.000710609  9.61183e-05  0
0.1436  0.000727863  9.49132e-05  0
0.143821  0.000706151  9.61656e-05  0
0.144041  0.000639065  9.51716e-05  0
0.144262  0.000712399  9.54989e-05  0
0.144483  0.000541889  9.60408e-05  0
0.144703  0.000611518  9.47814e-05  0
0.144924  0.000660143  9.47191e-05  0
0.145145  0.000501245  9.5136e-05  0
0.145365  0.000735  9.55406e-05  0
0.145586  0.000753624  9.49661e-05  0
0.145807  0.000567421  9.56449e-05  0
0.146027  0.000611889  9.38328e-05  0
0.146248  0.000652461  9.41571e-05  0
0.146469  0.000568607  9.42852e-05  0
0.146689  0.00064049  9.46112e-05  0
0.14691  0.000600699  9.45475e-05  0
0.147131  0.000695669  9.57066e-05  0
0.147351  0.000644574  9.334e-05  0
0.147572  0.000599535  9.44473e-05  0
0.147793  0.000678703  9.38691e-05  0
0.148013  0.000710027  9.391e-05  0
0.148234  0.000641288  9.39596e-05  0
0.148455  0.000691017  9.46442e-05  0
0.148675  0.000568988  9.33645e-05  0
0.148896  0.000861483  9.43625e-05  0
0.149117  0.000617785  9.29651e-05  0
0.149337  0.00055261  9.34813e-05  0
0.149558  0.000623366  9.30566e-05  0
0.149779  0.000351846  9.29402e-05  0
0.149999  0.000733444  9.39141e-05  0
0.15022  0.000519781  9.30365e-05  0
0.150441  0.000569152  9.27873e-05  0
0.150661  0.000708586  9.33631e-05  0
0.150882  0.00059556  9.28704e-05  0
0.151103  0.000545826  9.23788e-05  0
0.151323  0.000714398  9.35202e-05  0
0.151544  0.000589664  9.21571e-05  0
0.151765  0.000766262  9.3153e-05  0
0.151985  0.00054085  9.24072e-05  0
0.152206  0.000600088  9.25791e-05  0
0.152427  0.000545628  9.24547e-05  0
0.152647  0.000543936  9.27403e-05  0
0.152868  0.000587511  9.1868e-05  0
0.153089  0.000460724  9.20122e-05  0
0.153309  0.000649658  9.16002e-05  0
0.15353  0.000590585  9.22239e-05  0
0.153751  0.000692225  9.27025e-05  0
0.153971  0.000447463  9.16855e-05  0
0.154192  0.000635982  9.17903e-05  0
0.154413  0.000641003  9.15538e-05  0
0.154633  0.000530565  9.16185e-05  0
0.154854  0.000508906  9.11321e-05  0
0.155075  0.000650294  9.17665e-05  0
0.155295  0.000561648  9.20218e-05  0
0.155516  0.000485666  9.11949e-05  0
0.155737  0.000623255  9.08815e-05  0
0.155957  0.000423765  9.09518e-05  0
0.156178  0.000572544  9.086e-05  0
0.156399  0.000426687  9.10329e-05  0
0.156619  0.000504795  9.08284e-05  0
0.15684  0.000613626  9.13686e-05  0
0.157061  0.00056481  9.04458e-05  0
0.157281  0.000519599  9.06958e-05  0
0.157502  0.000653831  9.03967e-05  0
0.157723  0.000683825  9.14584e-05  0
0.157943  0.000503786  9.06102e-05  0
0.158164  0.000583919  9.01927e-05  0
0.158385  0.000532903  9.02205e-05  0
0.158605  0.000365275  8.99699e-05  0
0.158826  0.000719605  9.06357e-05  0
0.159047  0.000532219  9.03058e-05  0
0.159267  0.000553035  9.07195e-05  0
0.159488  0.000629851  8.94076e-05  0
0.159708  0.000521991  8.98224e-05  0
0.159929  0.000515492  8.95091e-05  0
0.16015  0.000608291  9.0112e-05  0
0.16037  0.000546855  9.0046e-05  0
0.160591  0.000438238  9.03789e-05  0
0.160812  0.000653752  8.93325e-05  0
0.161032  0.000466504  8.91055e-05  0
0.161253  0.000557181  8.94153e-05  0
0.161474  0.000650584  8.92152e-05  0
0.161694  0.000469674  8.94119e-05  0
0.161915  0.000610232  8.96569e-05  0
0.162136  0.000274532  8.92697e-05  0
0.162356  0.000438982  8.85873e-05  0
0.162577  0.000604471  8.87264e-05  0
0.162798  0.000473356  8.91633e-05  0
0.163018  0.000489545  8.86213e-05  0
0.163239  0.00038101  8.85636e-05  0
0.16346  0.000395766  8.87778e-05  0
0.16368  0.000534612  8.85378e-05  0
0.163901  0.00051878  8.87012e-05  0
0.164122  0.000617605  8.88772e-05  0
0.164342  0.000650931  8.84596e-05  0
0.164563  0.000544982  8.85253e-05  0
0.164784  0.000478949  8.86238e-05  0
0.165004  0.000443056  8.76854e-05  0
0.165225  0.000466162  8.85561e-05  0
0.165446  0.000707748  8.83895e-05  0
0.165666  0.000548047  8.92237e-05  0
0.165887  0.00039389  8.97448e-05  0
0.166108  0.000384707  9.07135e-05  0
0.166328  0.000570545  9.08073e-05  0
0.166549  0.000644275  9.17501e-05  0
0.16677  0.000545488  9.1997e-05  0
0.16699  0.000424849  9.24192e-05  0
0.167211  0.000512136  9.25353e-05  0
0.167432  0.000444094  9.19638e-05  0
0.167652  0.000423655  9.32425e-05  0
0.167873  0.000559384  9.2602e-05  0
0.168094  0.000471443  9.31179e-05  0
0.168314  0.000186176  9.3025e-05  0
0.168535  0.000406901  9.35283e-05  0
0.168756  0.000504723  9.41192e-05  0
0.168976  0.000704779  9.48281e-05  0
0.169197  0.000599132  9.41888e-05  0
0.169418  0.000614096  9.45479e-05  0
0.169638  0.000626294  9.49266e-05  0
0.169859  0.000560144  9.40855e-05  0
0.17008  0.000424151  9.53064e-05  0
0.1703  0.000428708  9.28088e-05  0
0.170521  0.000464772  9.2271e-05  0
0.170742  0.000579571  9.22351e-05  0
0.170962  0.00061995  9.16611e-05  0
0.171183  0.000386672  9.1422e-05  0
0.171404  0.000401688  9.14185e-05  0
0.171624  0.000494764  9.0361e-05  0
0.171845  0.000619381  9.06796e-05  0
0.172066  0.00058179  9.07082e-05  0
0.172286  0.000503173  8.98882e-05  0
0.172507  0.000423461  8.99099e-05  0
0.172728  0.000652654  9.07953e-05  0
0.172948  0.000399297  8.92982e-05  0
0.173169  0.000500362  8.92186e-05  0
0.17339  0.000297032  8.86238e-05  0
0.17361  0.000417933  8.94584e-05  0
0.173831  0.000363543  8.89762e-05  0
0.174052  0.000430444  8.91662e-05  0
0.174272  0.000560968  8.87647e-05  0
0.174493  0.000466754  8.87421e-05  0
0.174714  0.000380547  8.76253e-05  0
0.174934  0.000535126  8.82512e-05  0
0.175155  0.000326575  8.79095e-05  0
0.175376  0.000417868  8.86341e-05  0
0.175596  0.000345992  8.80191e-05  0
0.175817  0.000437531  8.76762e-05  0
0.176038  0.000368127  8.71889e-05  0
0.176258  0.000538478  8.75823e-05  0
0.176479  0.000359439  8.70146e-05  0
0.1767  0.00040268  8.81247e-05  0
0.17692  0.000465943  8.72071e-05  0
0.177141  0.000478165  8.71837e-05  0
0.177362  0.000415001  8.69663e-05  0
0.177582  0.000340773  8.65153e-05  0
0.177803  0.000558195  8.73333e-05  0
0.178023  0.000224773  8.69603e-05  0
0.178244  0.000430721  8.664e-05  0
0.178465  0.000346005  8.60633e-05  0
0.178685  0.000438357  8.637e-05  0
0.178906  0.000406547  8.64075e-05  0
0.179127  0.000540523  8.66556e-05  0
0.179347  0.000555937  8.66725e-05  0
0.179568  0.000644817  8.69134e-05  0
0.179789  0.000540288  8.60806e-05  0
0.180009  0.000413108  8.58842e-05  0
0.18023  0.000386412  8.59248e-05  0
0.180451  0.000466761  8.62023e-05  0
0.180671  0.000399601  8.62213e-05  0
0.180892  0.000453281  8.58979e-05  0
0.181113  0.000413301  8.53958e-05  0
0.181333  0.000506469  8.51796e-05  0
0.181554  0.000284166  8.50714e-05  0
0.181775  0.000309679  8.52425e-05  0
0.181995  0.000463273  8.56335e-05  0
0.182216  0.000493077  8.57627e-05  0
0.182437  0.000554723  8.50958e-05  0
0.182657  0.000465828  8.50001e-05  0
0.182878  0.000328361  8.5053e-05  0
0.183099  0.000390885  8.45219e-05  0
0.183319  0.000487671  8.5058e-05  0
0.18354  0.0003841  8.50266e-05  0
0.183761  0.000555094  8.48067e-05  0
0.183981  0.000243844  8.49357e-05  0
0.184202  0.000463521  8.47039e-05  0
0.184423  0.000462729  8.43529e-05  0
0.184643  0.000501559  8.48136e-05  0
0.184864  0.000521831  8.46087e-05  0
0.185085  0.00038272  8.40374e-05  0
0.185305  0.00036799  8.44003e-05  0
0.185526  0.000289973  8.43278e-05  0
0.185747  0.000347151  8.39743e-05  0
0.185967  0.000431948  8.42171e-05  0
0.186188  0.000489389  8.4487e-05  0
0.186409  0.000336614  8.40596e-05  0
0.186629  0.000424865  8.38107e-05  0
0.18685  0.000440846  8.38128e-05  0
0.187071  0.000378169  8.38805e-05  0
0.187291  0.000465484  8.39476e-05  0
0.187512  0.000347819  8.42904e-05  0
0.187733  0.000503455  8.35883e-05  0
0.187953  0.000328982  8.38313e-05  0
0.188174  0.000507345  8.35049e-05  0
0.188395  0.000388853  8.34474e-05  0
0.188615  0.000336906  8.39709e-05  0
0.188836  0.000422089  8.45789e-05  0
0.189057  0.000445486  8.42324e-05  0
0.189277  0.000611519  8.41164e-05  0
0.189498  0.000429415  8.41297e-05  0
0.189719  0.000454032  8.37376e-05  0
0.189939  0.000347843  8.43101e-05  0
0.19016  0.000329693  8.43895e-05  0
0.190381  0.000324461  8.4553e-05  0
0.190601  0.000528473  8.46077e-05  0
0.190822  0.000379969  8.41619e-05  0
0.191043  0.000588367  8.47656e-05  0
0.191263  0.000541095  8.48188e-05  0
0.191484  0.000352183  8.44898e-05  0
0.191705  0.000270024  8.43887e-05  0
0.191925  0.000366074  8.41941e-05  0
0.192146  0.000437716  8.44595e-05  0
0.192367  0.000308261  8.48978e-05  0
0.192587  0.000255006  8.42352e-05  0
0.192808  0.000400744  8.45991e-05  0
0.193029  0.000547806  8.55044e-05  0
0.193249  0.000492339  8.4237e-05  0
0.19347  0.000441191  8.46333e-05  0
0.193691  0.000381894  8.47486e-05  0
0.193911  0.00037199  8.50073e-05  0
0.194132  0.000304784  8.4586e-05  0
0.194353  0.000333094  8.52897e-05  0
0.194573  0.000448553  8.40233e-05  0
0.194794  0.000472889  8.49398e-05  0
0.195015  0.000401446  8.45495e-05  0
0.195235  0.000441638  8.43157e-05  0
0.195456  0.000311647  8.47672e-05  0
0.195677  0.000494248  8.49268e-05  0
0.195897  0.000248645  8.41724e-05  0
0.196118  0.000501032  8.47248e-05  0
0.196338  0.000376572  8.42368e-05  0
0.196559  0.000306702  8.40318e-05  0
0.19678  0.000385857  8.44444e-05  0
0.197  0.000454807  8.43375e-05  0
0.197221  0.000363533  8.43786e-05  0
0.197442  0.000305567  8.44506e-05  0
0.197662  0.00031013  8.38731e-05  0
0.197883  0.000319312  8.41906e-05  0
0.198104  0.000294303  8.38513e-05  0
0.198324  0.000456743  8.51458e-05  0
0.198545  0.000436217  8.419e-05  0
0.198766  0.00032081  8.40506e-05  0
0.198986  0.000400448  8.40114e-05  0
0.199207  0.000341603  8.42709e-05  0
0.199428  0.000440807  8.43748e-05  0
0.199648  0.000360505  8.49468e-05  0
0.199869  0.000398196  8.43007e-05  0
0.20009  0.000294535  8.39244e-05  0
0.20031  0.000264762  8.36683e-05  0
0.200531  0.000329827  8.4198e-05  0
0.200752  0.000300577  8.43052e-05  0
0.200972  0.000389618  8.52265e-05  0
0.201193  0.000456131  8.45756e-05  0
0.201414  0.000245039  8.37561e-05  0
0.201634  0.000243296  8.41105e-05  0
0.201855  0.000242989  8.38112e-05  0
0.202076  0.000304572  8.42594e-05  0
0.202296  0.000300363  8.49847e-05  0
0.202517  0.00032212  8.45216e-05  0
0.202738  0.000368733  8.42358e-05  0
0.202958  0.000219857  8.39737e-05  0
0.203179  0.000347874  8.43308e-05  0
0.2034  0.000431649  8.49713e-05  0
0.20362  0.000405059  8.47512e-05  0
0.203841  0.000264217  8.4406e-05  0
0.204062  0.00031573  8.44978e-05  0
0.204282  0.000479083  8.50118e-05  0
0.204503  0.000385269  8.51112e-05  0
0.204724  0.000306811  8.56047e-05  0
0.204944  0.000412988  8.51752e-05  0
0.205165  0.000258675  8.53959e-05  0
0.205386  0.00050624  8.52546e-05  0
0.205606  0.000587922  8.56312e-05  0
0.205827  0.00037722  8.59428e-05  0
0.206048  0.000354248  8.61458e-05  0
0.206268  0.000367396  8.55858e-05  0
0.206489  0.000297486  8.62885e-05  0
0.20671  0.000247668  8.56797e-05  0
0.20693  0.000355149  8.56913e-05  0
0.207151  0.000357427  8.66266e-05  0
0.207372  0.000407256  8.57785e-05  0
0.207592  0.000338773  8.66796e-05  0
0.207813  0.000452506  8.72893e-05  0
0.208034  0.000294562  8.60142e-05  0
0.208254  0.000411908  8.68282e-05  0
0.208475  0.000396279  8.70102e-05  0
0.208696  0.000356713  8.63179e-05  0
0.208916  0.000332075  8.66779e-05  0
0.209137  0.000307839  8.72263e-05  0
0.209358  0.00030074  8.6547e-05  0
0.209578  0.000256771  8.68676e-05  0
0.209799  0.000234134  8.64246e-05  0
0.21002  0.000382639  8.68208e-05  0
0.21024  0.000316019  8.65158e-05  0
0.210461  0.000253782  8.718e-05  0
0.210682  0.000226545  8.67884e-05  0
0.210902  0.000311477  8.69326e-05  0
0.211123  0.000384427  8.66012e-05  0
0.211344  0.00023056  8.60607e-05  0
0.211564  0.00039411  8.74999e-05  0
0.211785  0.000382522  8.7404e-05  0
0.212006  0.000133763  8.70066e-05  0
0.212226  0.000365342  8.69074e-05  0
0.212447  0.000322305  8.70543e-05  0
0.212668  0.000233234  8.61315e-05  0
0.212888  0.00021723  8.78396e-05  0
0.213109  0.000263884  8.75325e-05  0
0.21333  0.000200159  8.76417e-05  0
0.21355  0.000214895  8.64567e-05  0
0.213771  0.000189221  8.65252e-05  0
0.213992  0.000264217  8.79515e-05  0
0.214212  0.000182608  8.74736e-05  0
0.214433  0.000301181  8.78492e-05  0
0.214653  0.000366999  8.83044e-05  0
0.214874  0.000386346  8.71677e-05  0
0.215095  0.000388857  8.77827e-05  0
0.215315  0.000327507  8.74799e-05  0
0.215536  0.000384288  8.82403e-05  0
0.215757  0.00036916  8.80381e-05  0
0.215977  0.000215206  8.81016e-05  0
0.216198  0.000288426  8.73093e-05  0
0.216419  0.000281893  8.77378e-05  0
0.216639  0.000267494  8.83536e-05  0
0.21686  0.000193323  8.76102e-05  0
0.217081  0.000350667  8.84076e-05  0
0.217301  0.000538788  8.85888e-05  0
0.217522  0.000274307  8.77254e-05  0
0.217743  0.000341781  8.80295e-05  0
0.217963  0.000298334  8.83257e-05  0
0.218184  0.000237184  8.78404e-05  0
0.218405  0.000416019  8.83395e-05  0
0.218625  0.000210934  8.80155e-05  0
0.218846  0.000174079  8.75745e-05  0
0.219067  0.000202693  8.80842e-05  0
0.219287  0.000317057  8.77497e-05  0
0.219508  0.000310667  8.79014e-05  0
0.219729  0.000328423  8.80366e-05  0
0.219949  0.000296424  8.88374e-05  0
0.22017  0.000389978  8.79593e-05  0
0.220391  0.000303345  8.79863e-05  0
0.220611  0.000449431  8.84136e-05  0
0.220832  0.000320382  8.84149e-05  0
0.221053  0.00033514  8.80497e-05  0
0.221273  0.000397839  8.88861e-05  0
0.221494  0.000159474  8.85825e-05  0
0.221715  0.000303804  9.05937e-05  0
0.221935  0.000393232  9.1264e-05  0
0.222156  0.000221907  9.1195e-05  0
0.222377  0.000332959  9.28316e-05  0
0.222597  0.000217846  9.29989e-05  0
0.222818  0.000288988  9.3808e-05  0
0.223039  0.000380197  9.45019e-05  0
0.223259  0.000190068  9.43508e-05  0
0.22348  0.000118579  9.46721e-05  0
0.223701  0.000116348  9.52198e-05  0
0.223921  0.000472555  9.68846e-05  0
0.224142  0.00033141  9.6647e-05  0
0.224363  0.000159979  9.63347e-05  0
0.224583  0.000222433  9.61001e-05  0
0.224804  0.000319033  9.79573e-05  0
0.225025  0.000352602  9.82249e-05  0
0.225245  0.000464841  9.91503e-05  0
0.225466  0.000138472  9.83274e-05  0
0.225687  0.000317697  9.87863e-05  0
0.225907  0.000202849  9.89506e-05  0
0.226128  0.000223609  9.74183e-05  0
0.226349  0.000543165  9.78302e-05  0
0.226569  0.000360829  9.69933e-05  0
0.22679  0.000313276  9.65555e-05  0
0.227011  0.000413008  9.4557e-05  0
0.227231  0.000253919  9.52248e-05  0
0.227452  0.00012254  9.44202e-05  0
0.227673  0.000234791  9.51615e-05  0
0.227893  0.000331156  9.47849e-05  0
0.228114  0.000340475  9.46205e-05  0
0.228335  0.000406917  9.41761e-05  0
0.228555  0.00027725  9.42183e-05  0
0.228776  0.000235172  9.43415e-05  0
0.228997  0.000207791  9.38194e-05  0
0.229217  0.000428675  9.37316e-05  0
0.229438  3.88844e-05  9.30124e-05  0
0.229659  0.000382241  9.38492e-05  0
0.229879  0.000193935  9.33566e-05  0
0.2301  0.000391062  9.3794e-05  0
0.230321  0.000191573  9.28632e-05  0
0.230541  0.000311525  9.33055e-05  0
0.230762  0.000285258  9.32586e-05  0
0.230983  0.000276115  9.31629e-05  0
0.231203  0.000334439  9.29782e-05  0
0.231424  0.000271099  9.27794e-05  0
0.231645  0.00032302  9.25343e-05  0
0.231865  0.000224578  9.26302e-05  0
0.232086  0.000173781  9.33479e-05  0
0.232307  0.000260931  9.25568e-05  0
0.232527  0.000389376  9.23189e-05  0
0.232748  0.000249206  9.20716e-05  0
0.232968  0.000275689  9.19791e-05  0
0.233189  0.00014134  9.218e-05  0
0.23341  0.000370129  9.34256e-05  0
0.23363  0.000186244  9.23928e-05  0
0.233851  0.000359402  9.22989e-05  0
0.234072  0.00018965  9.22233e-05  0
0.234292  0.000205997  9.18022e-05  0
0.234513  0.000296754  9.21173e-05  0
0.234734  0.000325009  9.28069e-05  0
0.234954  0.0002585  9.27028e-05  0
0.235175  0.000160402  9.17828e-05  0
0.235396  0.00036893  9.23152e-05  0
0.235616  0.000185871  9.21843e-05  0
0.235837  0.000407744  9.20713e-05  0
0.236058  0.000167402  9.25831e-05  0
0.236278  0.00038115  9.29955e-05  0
0.236499  0.000402442  9.2192e-05  0
0.23672  0.000292425  9.22597e-05  0
0.23694  0.000443033  9.22167e-05  0
0.237161  0.000200491  9.24357e-05  0
0.237382  0.000250779  9.249e-05  0
0.237602  0.000341234  9.28338e-05  0
0.237823  0.000246246  9.19359e-05  0
0.238044  0.000430323  9.28124e-05  0
0.238264  0.000187724  9.17984e-05  0
0.238485  0.000146349  9.26449e-05  0
0.238706  0.000263389  9.29466e-05  0
0.238926  0.000209753  9.34275e-05  0
0.239147  0.0002928  9.19112e-05  0
0.239368  0.000262119  9.16711e-05  0
0.239588  0.000129371  9.24574e-05  0
0.239809  0.000200839  9.25471e-05  0
0.24003  0.000370355  9.27762e-05  0
0.24025  0.000217875  9.2886e-05  0
0.240471  0.000282447  9.27635e-05  0
0.240692  0.000240806  9.20921e-05  0
0.240912  0.000203644  9.25035e-05  0
0.241133  0.000210947  9.18416e-05  0
0.241354  0.000217563  9.21014e-05  0
0.241574  0.000210324  9.34633e-05  0
0.241795  0.000219784  9.20213e-05  0
0.242016  0.000222101  9.23274e-05  0
0.242236  0.000186292  9.28555e-05  0
0.242457  0.000398264  9.23665e-05  0
0.242678  0.000145197  9.19699e-05  0
0.242898  0.00015345  9.33091e-05  0
0.243119  0.000327334  9.25911e-05  0
0.24334  0.00017414  9.24764e-05  0
0.24356  0.000322008  9.2644e-05  0
0.243781  0.000249286  9.18437e-05  0
0.244002  0.000359586  9.31783e-05  0
0.244222  0.000147577  9.28712e-05  0
0.244443  0.000362366  9.27626e-05  0
0.244664  0.000156215  9.27446e-05  0
0.244884  0.000406197  9.22243e-05  0
0.245105  0.000247781  9.13898e-05  0
0.245326  0.000221865  9.34852e-05  0
0.245546  0.000417787  9.31112e-05  0
0.245767  0.000317004  9.39805e-05  0
0.245988  0.000151679  9.21331e-05  0
0.246208  0.000280812  9.15726e-05  0
0.246429  0.000226595  9.22043e-05  0
0.24665  0.000248587  9.26499e-05  0
0.24687  0.000152196  9.26993e-05  0
0.247091  0.000367137  9.41981e-05  0
0.247312  0.000286311  9.20403e-05  0
0.247532  0.000156028  9.14863e-05  0
0.247753  6.4241e-05  9.22995e-05  0
0.247974  0.000333045  9.28561e-05  0
0.248194  0.000185407  9.33525e-05  0
0.248415  0.000101314  9.34361e-05  0
0.248636  0.00023206  9.14589e-05  0
0.248856  0.000253123  9.28068e-05  0
0.249077  0.000229867  9.22829e-05  0
0.249298  1.38065e-05  9.20882e-05  0
0.249518  0.000269958  9.32498e-05  0
0.249739  0.000271439  9.33036e-05  0
0.24996  0.000242037  9.18616e-05  0
0.25018  0.000329146  9.27865e-05  0
0.250401  0.000329351  9.27713e-05  0
0.250622  0.000238069  9.30461e-05  0
0.250842  0.000225905  9.27248e-05  0
0.251063  8.1063e-05  9.20309e-05  0
0.251283  0.000288348  9.19953e-05  0
0.251504  0.000274215  9.26746e-05  0
0.251725  0.000351325  9.24626e-05  0
0.251945  0.000319658  9.27351e-05  0
0.252166  0.00028002  9.21074e-05  0
0.252387  0.000324288  9.26187e-05  0
0.252607  0.000176896  9.18534e-05  0
0.252828  0.000402639  9.25708e-05  0
0.253049  0.000194074  9.23135e-05  0
0.253269  0.000270973  9.16522e-05  0
0.25349  0.000139253  9.13993e-05  0
0.253711  0.000296163  9.26493e-05  0
0.253931  8.18364e-05  9.18434e-05  0
0.254152  8.70393e-05  9.25776e-05  0
0.254373  0.000307322  9.23818e-05  0
0.254593  0.000265374  9.13703e-05  0
0.254814  0.000294499  9.20493e-05  0
0.255035  0.000233593  9.21909e-05  0
0.255255  0.000318523  9.31579e-05  0
0.255476  0.000176398  9.21354e-05  0
0.255697  0.000117581  9.16654e-05  0
0.255917  0.000365674  9.1967e-05  0
0.256138  9.70182e-05  9.16836e-05  0
0.256359  0.000171986  9.25026e-05  0
0.256579  0.0001129  9.27862e-05  0
0.2568  0.000273742  9.20454e-05  0
0.257021  0.000257153  9.16158e-05  0
0.257241  0.000230645  9.16909e-05  0
0.257462  0.000339402  9.2494e-05  0
0.257683  9.99119e-05  9.29918e-05  0
0.257903  0.000108406  9.30537e-05  0
0.258124  0.000200138  9.116e-05  0
0.258345  0.00027125  9.15251e-05  0
0.258565  0.000299986  9.22167e-05  0
0.258786  0.000364636  9.24692e-05  0
0.259007  0.000190729  9.30964e-05  0
0.259227  0.000361189  9.3369e-05  0
0.259448  0.000184614  9.1322e-05  0
0.259669  0.000244507  9.21371e-05  0
0.259889  0.000204683  9.15588e-05  0
0.26011  0.000274063  9.29145e-05  0
0.260331  0.000193106  9.29526e-05  0
0.260551  0.000387377  9.2668e-05  0
0.260772  0.000139267  9.09146e-05  0
0.260993  0.000175197  9.25193e-05  0
0.261213  0.00029916  9.28497e-05  0
0.261434  0.000229316  9.25055e-05  0
0.261655  0.000218031  9.22845e-05  0
0.261875  0.000147072  9.19686e-05  0
0.262096  2.30358e-05  9.19441e-05  0
0.262317  0.000302944  9.20934e-05  0
0.262537  0.000115668  9.1807e-05  0
0.262758  0.000223836  9.27301e-05  0
0.262979  0.000279799  9.12974e-05  0
0.263199  0.000259937  9.19713e-05  0
0.26342  0.00034745  9.23694e-05  0
0.263641  0.000201753  9.15564e-05  0
0.263861  0.000258573  9.19173e-05  0
0.264082  0.000264165  9.16415e-05  0
0.264303  -3.9711e-05  9.06556e-05  0
0.264523  0.000166732  9.27052e-05  0
0.264744  7.65569e-05  9.23598e-05  0
0.264965  0.000154756  9.14626e-05  0
0.265185  0.000197846  9.12183e-05  0
0.265406  0.000202191  9.14133e-05  0
0.265627  0.000193089  9.09942e-05  0
0.265847  0.000270067  9.24047e-05  0
0.266068  8.04301e-05  9.23263e-05  0
0.266289  9.02089e-05  9.1836e-05  0
0.266509  4.27472e-05  9.14292e-05  0
0.26673  -6.29302e-06  9.07439e-05  0
0.266951  0.000255469  9.17125e-05  0
0.267171  0.000205503  9.23412e-05  0
0.267392  0.000181601  9.22633e-05  0
0.267613  0.000228736  9.16806e-05  0
0.267833  0.000145377  9.15022e-05  0
0.268054  0.000137273  9.11199e-05  0
0.268275  0.000296665  9.19622e-05  0
0.268495  0.00020751  9.21354e-05  0
0.268716  0.000354452  9.24961e-05  0
0.268937  0.000404846  9.13225e-05  0
0.269157  0.000143109  9.18515e-05  0
0.269378  7.87765e-05  9.15084e-05  0
0.269598  0.000365464  9.19735e-05  0
0.269819  5.86232e-05  9.26583e-05  0
0.27004  0.000264822  9.26852e-05  0
0.27026  0.000307329  9.1834e-05  0
0.270481  0.000160443  9.09251e-05  0
0.270702  6.69874e-05  9.12226e-05  0
0.270922  0.000107021  9.23152e-05  0
0.271143  0.000308871  9.24053e-05  0
0.271364  0.000314798  9.22173e-05  0
0.271584  0.000165372  9.24167e-05  0
0.271805  0.000122644  9.18148e-05  0
0.272026  0.000274689  9.14611e-05  0
0.272246  4.99779e-05  9.21857e-05  0
0.272467  0.000134564  9.09517e-05  0
0.272688  0.00018731  9.24368e-05  0
0.272908  0.00017134  9.20862e-05  0
0.273129  8.58982e-05  9.1546e-05  0
0.27335  0.000151812  9.22308e-05  0
0.27357  -6.30311e-07  9.20729e-05  0
0.273791  0.000183838  9.12123e-05  0
0.274012  -1.71845e-05  9.19791e-05  0
0.274232  0.00022968  9.236e-05  0
0.274453  0.000350574  9.22975e-05  0
0.274674  7.35073e-05  9.18507e-05  0
0.274894  0.00030452  9.18567e-05  0
0.275115  0.000216526  9.19227e-05  0
0.275336  3.81159e-05  9.19869e-05  0
0.275556  0.000271129  9.27956e-05  0
0.275777  0.000133369  9.17449e-05  0
0.275998  0.000119863  9.21702e-05  0
0.276218  0.000218702  9.09623e-05  0
0.276439  0.000152985  9.19111e-05  0
0.27666  8.65119e-05  9.26178e-05  0
0.27688  0.000190615  9.27469e-05  0
0.277101  0.000270025  9.21629e-05  0
0.277322  0.00014899  9.18419e-05  0
0.277542  3.57392e-05  9.42146e-05  0
0.277763  4.82236e-06  9.46563e-05  0
0.277984  6.94978e-05  9.68693e-05  0
0.278204  0.000302615  9.81054e-05  0
0.278425  -1.75207e-05  9.86446e-05  0
0.278646  0.000121719  9.76898e-05  0
0.278866  0.000171897  9.89064e-05  0
0.279087  0.00020842  0.000100793  0
0.279308  0.00020728  0.000100248  0
0.279528  0.000383547  0.000101514  0
0.279749  3.03138e-05  0.000101011  0
0.27997  6.3861e-05  0.000102252  0
0.28019  0.000271517  0.000102802  0
0.280411  8.34954e-05  0.000103639  0
0.280632  8.32393e-05  0.000102839  0
0.280852  7.37903e-05  0.000103481  0
0.281073  0.000137504  0.000103883  0
0.281294  0.000228665  0.000104862  0
0.281514  9.85232e-05  0.00010566  0
0.281735  4.13731e-05  0.000106266  0
0.281956  5.06418e-05  0.000104481  0
0.282176  7.39323e-05  0.000101916  0
0.282397  0.000291225  0.000102732  0
0.282618  2.58034e-05  0.00010008  0
0.282838  0.000279398  0.000100915  0
0.283059  0.00019925  0.00010003  0
0.28328  0.000309918  9.95198e-05  0
0.2835  0.0001947  9.99079e-05  0
0.283721  0.000173508  9.96267e-05  0
0.283942  0.000252472  9.87446e-05  0
0.284162  0.000167081  9.81032e-05  0
0.284383  0.000141355  9.81846e-05  0
0.284604  0.000208347  9.72575e-05  0
0.284824  0.000250426  9.84419e-05  0
0.285045  -0.000160145  9.82091e-05  0
0.285266  0.000225231  9.77887e-05  0
0.285486  -1.68628e-05  9.73929e-05  0
0.285707  5.9205e-05  9.62376e-05  0
0.285928  0.000156828  9.68228e-05  0
0.286148  0.000253977  9.75495e-05  0
0.286369  0.00014444  9.80232e-05  0
0.28659  7.72755e-05  9.67953e-05  0
0.28681  4.60431e-05  9.62957e-05  0
0.287031  8.68059e-05  9.63606e-05  0
0.287252  0.000231412  9.74691e-05  0
0.287472  0.000231777  9.6395e-05  0
0.287693  0.000301672  9.72552e-05  0
0.287913  1.7145e-05  9.66592e-05  0
0.288134  0.000308112  9.61429e-05  0
0.288355  0.000118554  9.59991e-05  0
0.288575  0.000186685  9.69538e-05  0
0.288796  0.000115327  9.65602e-05  0
0.289017  0.000303836  9.73658e-05  0
0.289237  0.00018416  9.68495e-05  0
0.289458  8.73976e-05  9.5469e-05  0
0.289679  3.01657e-05  9.56494e-05  0
0.289899  0.000118302  9.63306e-05  0
0.29012  0.000204373  9.5892e-05  0
0.290341  9.37317e-05  9.69975e-05  0
0.290561  0.000245026  9.66893e-05  0
0.290782  0.000250939  9.59214e-05  0
0.291003  -3.83651e-05  9.53603e-05  0
0.291223  0.000259336  9.58444e-05  0
0.291444  9.57262e-05  9.52871e-05  0
0.291665  0.000115583  9.62794e-05  0
0.291885  0.000112503  9.61576e-05  0
0.292106  0.000143445  9.54801e-05  0
0.292327  0.000206557  9.55843e-05  0
0.292547  8.94016e-05  9.53642e-05  0
0.292768  9.37494e-05  9.49314e-05  0
0.292989  8.74419e-05  9.52376e-05  0
0.293209  0.000118812  9.56768e-05  0
0.29343  0.000212649  9.52452e-05  0
0.293651  0.000293156  9.48674e-05  0
0.293871  0.000137524  9.47508e-05  0
0.294092  6.48546e-05  9.50629e-05  0
0.294313  -2.65599e-06  9.50556e-05  0
0.294533  0.000114934  9.59761e-05  0
0.294754  0.00027372  9.46074e-05  0
0.294975  0.000207793  9.4808e-05  0
0.295195  0.000147797  9.48281e-05  0
0.295416  0.000167924  9.4584e-05  0
0.295637  0.000177053  9.51012e-05  0
0.295857  6.12029e-05  9.5612e-05  0
0.296078  0.000191507  9.56011e-05  0
0.296299  0.000224548  9.43621e-05  0
0.296519  0.000134986  9.44308e-05  0
0.29674  0.000168103  9.46527e-05  0
0.296961  0.000179586  9.5042e-05  0
0.297181  -0.000119651  9.46291e-05  0
0.297402  6.03689e-05  9.54482e-05  0
0.297623  0.000167777  9.46767e-05  0
0.297843  0.000216658  9.48769e-05  0
0.298064  0.000164141  9.48112e-05  0
0.298285  0.000220278  9.43873e-05  0
0.298505  8.7824e-05  9.56262e-05  0
0.298726  0.000359911  9.54646e-05  0
0.298947  -6.52475e-07  9.42104e-05  0
0.299167  0.000269591  9.51475e-05  0
0.299388  0.000195605  9.52165e-05  0
0.299609  9.63019e-05  9.42905e-05  0
0.299829  6.09963e-05  9.48916e-05  0
0.30005  0.000217983  9.51093e-05  0
0.300271  0.000176323  9.42576e-05  0
0.300491  0.000111501  9.43512e-05  0
0.300712  0.000210656  9.41235e-05  0
0.300933  0.000142328  9.47443e-05  0
0.301153  0.000221496  9.50532e-05  0
0.301374  0.00014392  9.54183e-05  0
0.301595  0.000105465  9.35988e-05  0
0.301815  0.000170751  9.44237e-05  0
0.302036  0.000250268  9.38398e-05  0
0.302257  0.000165274  9.4047e-05  0
0.302477  -8.68089e-06  9.38738e-05  0
0.302698  0.000182698  9.5162e-05  0
0.302919  0.000113066  9.36762e-05  0
0.303139  4.92469e-05  9.35021e-05  0
0.30336  0.000209406  9.33963e-05  0
0.303581  4.17602e-06  9.31264e-05  0
0.303801  8.76765e-05  9.40133e-05  0
0.304022  9.62401e-05  9.40215e-05  0
0.304243  6.1961e-05  9.42443e-05  0
0.304463  1.04353e-05  9.32885e-05  0
0.304684  0.000149057  9.37467e-05  0
0.304905  5.09286e-05  9.36799e-05  0
0.305125  0.000139616  9.34185e-05  0
0.305346  0.000137667  9.40307e-05  0
0.305567  0.000133475  9.41966e-05  0
0.305787  0.000242584  9.34251e-05  0
0.306008  0.000215678  9.38727e-05  0
0.306228  0.000210592  9.44715e-05  0
0.306449  0.00031557  9.38624e-05  0
0.30667  0.000155586  9.42962e-05  0
0.30689  0.000265691  9.45111e-05  0
0.307111  2.72575e-05  9.31711e-05  0
0.307332  0.000179063  9.33383e-05  0
0.307552  6.09145e-06  9.38525e-05  0
0.307773  0.000201919  9.32506e-05  0
0.307994  6.38916e-05  9.458e-05  0
0.308214  8.88404e-05  9.48927e-05  0
0.308435  0.000167911  9.31662e-05  0
0.308656  0.000149826  9.3738e-05  0
0.308876  0.000129716  9.34776e-05  0
0.309097  0.000110139  9.37884e-05  0
0.309318  0.000318784  9.38644e-05  0
0.309538  1.78177e-05  9.45495e-05  0
0.309759  0.00013921  9.36208e-05  0
0.30998  0.000263592  9.40297e-05  0
0.3102  0.000165242  9.33835e-05  0
0.310421  0.00036516  9.39884e-05  0
0.310642  -7.44977e-05  9.37794e-05  0
0.310862  0.000293608  9.44843e-05  0
0.311083  9.81911e-05  9.38237e-05  0
0.311304  3.29386e-05  9.34629e-05  0
0.311524  0.000191925  9.36294e-05  0
0.311745  0.000165712  9.34264e-05  0
0.311966  0.000291982  9.43309e-05  0
0.312186  0.000146759  9.37162e-05  0
0.312407  6.86765e-05  9.42227e-05  0
0.312628  0.000143615  9.36106e-05  0
0.312848  8.33428e-05  9.32164e-05  0
0.313069  5.21688e-05  9.36619e-05  0
0.31329  0.000165234  9.37433e-05  0
0.31351  0.000277141  9.46472e-05  0
0.313731  0.000144561  9.45265e-05  0
0.313952  6.15206e-05  9.31563e-05  0
0.314172  0.000246506  9.31986e-05  0
0.314393  0.000424638  9.43494e-05  0
0.314614  0.000264762  9.40412e-05  0
0.314834  0.000171243  9.42202e-05  0
0.315055  2.28349e-05  9.40744e-05  0
0.315276  8.4694e-05  9.33839e-05  0
0.315496  -2.29793e-05  9.32107e-05  0
0.315717  0.000287793  9.39789e-05  0
0.315938  0.000184861  9.35021e-05  0
0.316158  0.000203181  9.35698e-05  0
0.316379  1.03066e-05  9.47808e-05  0
0.3166  0.000187939  9.34646e-05  0
0.31682  8.42673e-05  9.38217e-05  0
0.317041  8.14545e-05  9.38093e-05  0
0.317262  -2.39958e-05  9.33676e-05  0
0.317482  0.000186247  9.37112e-05  0
0.317703  8.94955e-05  9.4806e-05  0
0.317924  6.80196e-05  9.31454e-05  0
0.318144  0.000180051  9.37298e-05  0
0.318365  0.000233201  9.39451e-05  0
0.318586  1.92512e-06  9.31018e-05  0
0.318806  6.13869e-05  9.41773e-05  0
0.319027  0.000171658  9.40994e-05  0
0.319248  0.000214982  9.41318e-05  0
0.319468  2.84067e-05  9.36061e-05  0
0.319689  4.86328e-05  9.2933e-05  0
0.31991  0.000309694  9.3781e-05  0
0.32013  0.000272711  9.43932e-05  0
0.320351  0.00014647  9.41218e-05  0
0.320572  0.000256474  9.44783e-05  0
0.320792  1.28661e-05  9.3509e-05  0
0.321013  5.05895e-05  9.29934e-05  0
0.321234  0.00011397  9.33314e-05  0
0.321454  0.000226429  9.38404e-05  0
0.321675  0.000102794  9.38749e-05  0
0.321896  0.000103825  9.48641e-05  0
0.322116  0.000118524  9.33351e-05  0
0.322337  5.69364e-05  9.30413e-05  0
0.322558  0.000263423  9.40255e-05  0
0.322778  -3.87863e-05  9.35884e-05  0
0.322999  6.98171e-05  9.36364e-05  0
0.32322  2.8273e-05  9.4334e-05  0
0.32344  0.000157157  9.36441e-05  0
0.323661  0.000213648  9.38688e-05  0
0.323882  0.000148864  9.37116e-05  0
0.324102  0.00018296  9.40721e-05  0
0.324323  3.75374e-05  9.34207e-05  0
0.324543  0.000369006  9.50374e-05  0
0.324764  0.000154702  9.32493e-05  0
0.324985  0.000128135  9.3465e-05  0
0.325205  3.3738e-05  9.38543e-05  0
0.325426  0.00021398  9.38562e-05  0
0.325647  6.0338e-05  9.38321e-05  0
0.325867  0.000146359  9.48066e-05  0
0.326088  0.000151507  9.366e-05  0
0.326309  1.46707e-06  9.32703e-05  0
0.326529  0.000200745  9.39393e-05  0
0.32675  2.44261e-05  9.28125e-05  0
0.326971  0.000160752  9.42263e-05  0
0.327191  0.000167759  9.43855e-05  0
0.327412  9.32108e-05  9.45501e-05  0
0.327633  0.000248454  9.35904e-05  0
0.327853  9.03554e-06  9.30933e-05  0
0.328074  0.000182195  9.35455e-05  0
0.328295  -1.70207e-05  9.33301e-05  0
0.328515  3.7283e-05  9.38911e-05  0
0.328736  0.000140768  9.4319e-05  0
0.328957  3.7634e-05  9.35173e-05  0
0.329177  0.000129541  9.34846e-05  0
0.329398  0.000108844  9.36005e-05  0
0.329619  5.05944e-05  9.36246e-05  0
0.329839  2.71035e-05  9.35848e-05  0
0.33006  0.000327941  9.46469e-05  0
0.330281  -2.0574e-05  9.33677e-05  0
0.330501  0.000188432  9.35791e-05  0
0.330722  0.000132905  9.37344e-05  0
0.330943  0.000330628  9.46664e-05  0
0.331163  1.33823e-05  9.32017e-05  0
0.331384  0.000313954  9.57788e-05  0
0.331605  0.000210437  9.3541e-05  0
0.331825  0.000116972  9.3561e-05  0
0.332046  0.000230176  9.39916e-05  0
0.332267  0.000191843  9.40291e-05  0
0.332487  -4.75253e-05  9.40016e-05  0
0.332708  0.000123264  9.49002e-05  0
0.332929  5.29006e-05  9.45809e-05  0
0.333149  3.75116e-06  9.41325e-05  0
0.33337  0.000113135  9.66074e-05  0
0.333591  0.000246602  9.81673e-05  0
0.333811  0.000224195  9.98478e-05  0
0.334032  0.000137113  0.000100165  0
0.334253  0.000150582  0.000101158  0
0.334473  4.34089e-05  0.000101415  0
0.334694  0.000112668  0.000103101  0
0.334915  0.000236764  0.000103273  0
0.335135  0.000217233  0.000103943  0
0.335356  9.87899e-06  0.000104368  0
0.335577  0.000116395  0.000105252  0
0.335797  0.000109167  0.000106039  0
0.336018  0.000250873  0.000106982  0
0.336239  7.38325e-05  0.000106419  0
0.336459  0.000185951  0.000108838  0
0.33668  1.58064e-05  0.0001084  0
0.336901  0.000336421  0.000109022  0
0.337121  8.91759e-05  0.000110744  0
0.337342  0.000104896  0.000110715  0
0.337563  0.000235792  0.000111461  0
0.337783  6.44738e-05  0.000109764  0
0.338004  0.000225244  0.000107799  0
0.338225  0.000149532  0.000108032  0
0.338445  0.000199852  0.00010542  0
0.338666  -1.01249e-05  0.000104294  0
0.338887  0.00016114  0.000103999  0
0.339107  0.000235179  0.00010462  0
0.339328  0.000227011  0.000104445  0
0.339549  8.2933e-05  0.000105548  0
0.339769  -9.06295e-05  0.000103793  0
0.33999  0.000112652  0.000103872  0
0.340211  0.000253046  0.000103011  0
0.340431  0.000102855  0.000103538  0
0.340652  0.000100208  0.000103205  0
0.340873  3.23144e-05  0.000103253  0
0.341093  0.000312262  0.000103968  0
0.341314  6.29766e-05  0.000101777  0
0.341535  0.000225394  0.000102158  0
0.341755  0.000126912  0.000101871  0
0.341976  9.64147e-05  0.000102024  0
0.342197  0.000198301  0.000102369  0
0.342417  8.41726e-05  0.000102633  0
0.342638  0.000152055  0.000101361  0
0.342858  0.000193601  0.000102955  0
0.343079  1.33985e-05  0.000102097  0
0.3433  0.000184012  0.000102462  0
0.34352  4.56079e-05  0.00010305  0
0.343741  0.00020823  0.000104056  0
0.343962  -9.87269e-05  0.00010151  0
0.344182  0.000119776  0.00010252  0
0.344403  5.65337e-05  0.000102402  0
0.344624  0.000217917  0.000102987  0
0.344844  0.000112071  0.000103649  0
0.345065  0.000202225  0.000104786  0
0.345286  0.000162083  0.000102628  0
0.345506  0.000325564  0.00010395  0
0.345727  0.000130323  0.000103944  0
0.345948  -0.00014326  0.000102743  0
0.346168  0.000257425  0.000104438  0
0.346389  0.000182505  0.000104979  0
0.34661  0.00028792  0.000105681  0
0.34683  0.000106167  0.000103643  0
0.347051  1.4748e-05  0.000104041  0
0.347272  0.00017926  0.000105321  0
0.347492  0.000234244  0.000104967  0
0.347713  0.000222071  0.000105398  0
0.347934  8.953e-05  0.000105732  0
0.348154  9.20609e-05  0.000104567  0
0.348375  0.000174995  0.000105269  0
0.348596  0.000230621  0.000105661  0
0.348816  0.000106644  0.000105479  0
0.349037  0.000148408  0.000105951  0
0.349258  0.000100754  0.000107249  0
0.349478  2.25265e-05  0.000105499  0
0.349699  -3.21711e-05  0.000105801  0
0.34992  0.000188567  0.000106406  0
0.35014  3.14895e-05  0.00010661  0
0.350361  -9.75561e-05  0.000106072  0
0.350582  0.000169579  0.000108994  0
0.350802  0.00011476  0.000106383  0
0.351023  0.000146539  0.000107216  0
0.351244  7.77572e-05  0.00010729  0
0.351464  -3.21359e-05  0.000107021  0
0.351685  0.000145965  0.000107812  0
0.351906  0.000215616  0.000109988  0
0.352126  9.99295e-07  0.000107461  0
0.352347  0.000290044  0.000108228  0
0.352568  0.000210638  0.000108276  0
0.352788  2.86098e-05  0.000108487  0
0.353009  7.46435e-06  0.000108913  0
0.35323  0.000167468  0.000110378  0
0.35345  0.000147  0.000110024  0
0.353671  4.05124e-05  0.000109857  0
0.353892  0.000249492  0.000109895  0
0.354112  0.000100257  0.000109362  0
0.354333  1.29213e-05  0.000110467  0
0.354554  8.17532e-05  0.000110707  0
0.354774  0.00026231  0.00011234  0
0.354995  4.32533e-05  0.000109782  0
0.355216  7.90092e-05  0.000110984  0
0.355436  0.000179215  0.000112035  0
0.355657  5.43576e-05  0.000111454  0
0.355878  6.32345e-05  0.000112153  0
0.356098  -2.81591e-05  0.000113678  0
0.356319  2.44832e-05  0.000111554  0
0.35654  -6.38652e-05  0.000112566  0
0.35676  9.3406e-05  0.00011304  0
0.356981  0.000157915  0.00011389  0
0.357202  0.000171029  0.000113642  0
0.357422  9.42962e-05  0.00011626  0
0.357643  0.000202328  0.000113402  0
0.357864  9.14872e-05  0.000113102  0
0.358084  1.00294e-05  0.000113358  0
0.358305  0.000112416  0.000113899  0
0.358526  0.000175851  0.000113849  0
0.358746  -0.00012334  0.000114676  0
0.358967  -4.87948e-05  0.000114756  0
0.359188  -8.05318e-05  0.00011243  0
0.359408  -1.49108e-05  0.00011356  0
0.359629  -2.47884e-05  0.000114279  0
0.35985  0.000245082  0.000115354  0
0.36007  4.12183e-05  0.000115409  0
0.360291  0.000219348  0.000116976  0
0.360512  -0.000226311  0.000114184  0
0.360732  8.09179e-05  0.000114909  0
0.360953  3.59322e-06  0.000116487  0
0.361173  3.53953e-06  0.000116229  0
0.361394  -1.51914e-05  0.00011784  0
0.361615  0.000342595  0.000119795  0
0.361835  -5.2863e-05  0.000117059  0
0.362056  6.88603e-05  0.000118009  0
0.362277  9.11818e-05  0.000117967  0
0.362497  9.09422e-05  0.000119338  0
0.362718  0.000416971  0.000120104  0
0.362939  -4.74499e-05  0.000120267  0
0.363159  0.000122903  0.000119182  0
0.36338  0.000272034  0.000118982  0
0.363601  0.000117369  0.000118813  0
0.363821  5.05939e-05  0.000119346  0
0.364042  0.000248198  0.00012013  0
0.364263  9.379e-05  0.000121592  0
0.364483  9.58134e-05  0.000120851  0
0.364704  1.20763e-05  0.000120082  0
0.364925  0.000184561  0.000121496  0
0.365145  0.000107142  0.000122435  0
0.365366  2.8623e-05  0.000122603  0
0.365587  0.000201928  0.000124773  0
0.365807  0.00018591  0.000125694  0
0.366028  0.000202546  0.00012371  0
0.366249  8.61921e-05  0.000124167  0
0.366469  3.19894e-05  0.000124698  0
0.36669  5.82698e-05  0.000126252  0
0.366911  0.000142428  0.000127984  0
0.367131  -0.000141789  0.000129064  0
0.367352  1.14954e-05  0.000127839  0
0.367573  6.00992e-05  0.000128307  0
0.367793  0.000163346  0.000130027  0
0.368014  0.000173974  0.00013126  0
0.368235  3.67968e-05  0.000131732  0
0.368455  -6.78906e-05  0.000133951  0
0.368676  5.68439e-05  0.000132001  0
0.368897  3.47009e-05  0.000132867  0
0.369117  4.96463e-05  0.000134599  0
0.369338  5.66872e-05  0.00013563  0
0.369559  -3.29175e-05  0.000136821  0
