# Supplementary material for: Molecular flexibility of DNA as a key determinant of RAD51 recruitment
Source: EMBO J. 2020 Jan 14;39(7):e103002. doi: 10.15252/embj.2019103002 (PMC7110135; doi:10.15252/embj.2019103002)
Supplement: Supplementary file 4 — Source Data for Expanded View [file EMBJ-39-e103002-s004.zip › FigureEV2/dT-50_fit.txt]

<X>   <Y>   <dY>
0.0037  0.00984643  0
0.00392066  0.00983919  0
0.00414133  0.00983141  0
0.00436199  0.00982314  0
0.00458265  0.00981439  0
0.00480331  0.00980517  0
0.00502398  0.0097955  0
0.00524464  0.00978537  0
0.0054653  0.00977481  0
0.00568596  0.00976381  0
0.00590663  0.00975238  0
0.00612729  0.00974052  0
0.00634795  0.00972823  0
0.00656861  0.00971553  0
0.00678928  0.00970241  0
0.00700994  0.00968888  0
0.0072306  0.00967493  0
0.00745127  0.00966058  0
0.00767193  0.00964582  0
0.00789259  0.00963067  0
0.00811325  0.00961511  0
0.00833392  0.00959916  0
0.00855458  0.00958281  0
0.00877524  0.00956608  0
0.0089959  0.00954895  0
0.00921657  0.00953145  0
0.00943723  0.00951356  0
0.00965789  0.0094953  0
0.00987855  0.00947666  0
0.0100992  0.00945766  0
0.0103199  0.00943828  0
0.0105405  0.00941854  0
0.0107612  0.00939845  0
0.0109819  0.00937799  0
0.0112025  0.00935718  0
0.0114232  0.00933602  0
0.0116439  0.00931452  0
0.0118645  0.00929267  0
0.0120852  0.00927049  0
0.0123058  0.00924796  0
0.0125265  0.00922511  0
0.0127472  0.00920193  0
0.0129678  0.00917843  0
0.0131885  0.00915461  0
0.0134092  0.00913047  0
0.0136298  0.00910602  0
0.0138505  0.00908127  0
0.0140711  0.00905621  0
0.0142918  0.00903085  0
0.0145125  0.00900519  0
0.0147331  0.00897925  0
0.0149538  0.00895302  0
0.0151745  0.0089265  0
0.0153951  0.00889971  0
0.0156158  0.00887265  0
0.0158364  0.00884531  0
0.0160571  0.00881771  0
0.0162778  0.00878985  0
0.0164984  0.00876174  0
0.0167191  0.00873337  0
0.0169398  0.00870475  0
0.0171604  0.00867589  0
0.0173811  0.0086468  0
0.0176017  0.00861747  0
0.0178224  0.0085879  0
0.0180431  0.00855812  0
0.0182637  0.00852811  0
0.0184844  0.00849789  0
0.0187051  0.00846745  0
0.0189257  0.00843681  0
0.0191464  0.00840597  0
0.019367  0.00837492  0
0.0195877  0.00834369  0
0.0198084  0.00831226  0
0.020029  0.00828065  0
0.0202497  0.00824886  0
0.0204704  0.00821689  0
0.020691  0.00818475  0
0.0209117  0.00815245  0
0.0211323  0.00811998  0
0.021353  0.00808735  0
0.0215737  0.00805457  0
0.0217943  0.00802164  0
0.022015  0.00798856  0
0.0222357  0.00795534  0
0.0224563  0.00792199  0
0.022677  0.0078885  0
0.0228977  0.00785488  0
0.0231183  0.00782114  0
0.023339  0.00778727  0
0.0235596  0.00775329  0
0.0237803  0.0077192  0
0.024001  0.00768499  0
0.0242216  0.00765068  0
0.0244423  0.00761627  0
0.024663  0.00758176  0
0.0248836  0.00754715  0
0.0251043  0.00751245  0
0.0253249  0.00747766  0
0.0255456  0.00744279  0
0.0257663  0.00740784  0
0.0259869  0.00737281  0
0.0262076  0.0073377  0
0.0264283  0.00730252  0
0.0266489  0.00726727  0
0.0268696  0.00723195  0
0.0270902  0.00719656  0
0.0273109  0.00716111  0
0.0275316  0.00712561  0
0.0277522  0.00709004  0
0.0279729  0.00705442  0
0.0281936  0.00701874  0
0.0284142  0.00698302  0
0.0286349  0.00694724  0
0.0288555  0.00691141  0
0.0290762  0.00687553  0
0.0292969  0.00683961  0
0.0295175  0.00680364  0
0.0297382  0.00676762  0
0.0299589  0.00673156  0
0.0301795  0.00669546  0
0.0304002  0.00665932  0
0.0306208  0.00662313  0
0.0308415  0.0065869  0
0.0310622  0.00655063  0
0.0312828  0.00651432  0
0.0315035  0.00647797  0
0.0317242  0.00644158  0
0.0319448  0.00640515  0
0.0321655  0.00636868  0
0.0323861  0.00633218  0
0.0326068  0.00629563  0
0.0328275  0.00625906  0
0.0330481  0.00622245  0
0.0332688  0.00618582  0
0.0334895  0.00614916  0
0.0337101  0.00611248  0
0.0339308  0.00607579  0
0.0341514  0.0060391  0
0.0343721  0.00600241  0
0.0345928  0.00596573  0
0.0348134  0.00592908  0
0.0350341  0.00589248  0
0.0352548  0.00585593  0
0.0354754  0.00581946  0
0.0356961  0.00578308  0
0.0359167  0.00574682  0
0.0361374  0.00571071  0
0.0363581  0.00567476  0
0.0365787  0.005639  0
0.0367994  0.00560346  0
0.0370201  0.00556815  0
0.0372407  0.00553312  0
0.0374614  0.00549837  0
0.037682  0.00546392  0
0.0379027  0.0054298  0
0.0381234  0.00539601  0
0.038344  0.00536257  0
0.0385647  0.00532947  0
0.0387854  0.00529673  0
0.039006  0.00526432  0
0.0392267  0.00523225  0
0.0394473  0.00520051  0
0.039668  0.00516908  0
0.0398887  0.00513794  0
0.0401093  0.00510708  0
0.04033  0.00507648  0
0.0405507  0.00504613  0
0.0407713  0.005016  0
0.040992  0.00498607  0
0.0412127  0.00495634  0
0.0414333  0.00492678  0
0.041654  0.00489739  0
0.0418746  0.00486815  0
0.0420953  0.00483905  0
0.042316  0.00481008  0
0.0425366  0.00478124  0
0.0427573  0.00475251  0
0.042978  0.00472391  0
0.0431986  0.00469541  0
0.0434193  0.00466703  0
0.0436399  0.00463876  0
0.0438606  0.0046106  0
0.0440813  0.00458255  0
0.0443019  0.00455461  0
0.0445226  0.00452678  0
0.0447433  0.00449906  0
0.0449639  0.00447147  0
0.0451846  0.00444399  0
0.0454052  0.00441663  0
0.0456259  0.0043894  0
0.0458466  0.0043623  0
0.0460672  0.00433532  0
0.0462879  0.00430848  0
0.0465086  0.00428177  0
0.0467292  0.0042552  0
0.0469499  0.00422877  0
0.0471705  0.00420248  0
0.0473912  0.00417633  0
0.0476119  0.00415034  0
0.0478325  0.00412449  0
0.0480532  0.00409879  0
0.0482739  0.00407325  0
0.0484945  0.00404786  0
0.0487152  0.00402263  0
0.0489358  0.00399755  0
0.0491565  0.00397264  0
0.0493772  0.00394788  0
0.0495978  0.00392329  0
0.0498185  0.00389886  0
0.0500392  0.00387459  0
0.0502598  0.00385048  0
0.0504805  0.00382655  0
0.0507011  0.00380277  0
0.0509218  0.00377917  0
0.0511425  0.00375573  0
0.0513631  0.00373245  0
0.0515838  0.00370934  0
0.0518045  0.0036864  0
0.0520251  0.00366363  0
0.0522458  0.00364103  0
0.0524664  0.00361859  0
0.0526871  0.00359632  0
0.0529078  0.00357421  0
0.0531284  0.00355227  0
0.0533491  0.0035305  0
0.0535698  0.0035089  0
0.0537904  0.00348745  0
0.0540111  0.00346618  0
0.0542317  0.00344507  0
0.0544524  0.00342412  0
0.0546731  0.00340333  0
0.0548937  0.00338271  0
0.0551144  0.00336225  0
0.0553351  0.00334195  0
0.0555557  0.00332181  0
0.0557764  0.00330183  0
0.055997  0.00328201  0
0.0562177  0.00326234  0
0.0564384  0.00324284  0
0.056659  0.00322348  0
0.0568797  0.00320429  0
0.0571004  0.00318525  0
0.057321  0.00316636  0
0.0575417  0.00314762  0
0.0577623  0.00312904  0
0.057983  0.0031106  0
0.0582037  0.00309231  0
0.0584243  0.00307418  0
0.058645  0.00305618  0
0.0588657  0.00303834  0
0.0590863  0.00302064  0
0.059307  0.00300308  0
0.0595277  0.00298567  0
0.0597483  0.0029684  0
0.059969  0.00295127  0
0.0601896  0.00293428  0
0.0604103  0.00291742  0
0.060631  0.00290071  0
0.0608516  0.00288413  0
0.0610723  0.00286769  0
0.061293  0.00285138  0
0.0615136  0.0028352  0
0.0617343  0.00281915  0
0.0619549  0.00280324  0
0.0621756  0.00278746  0
0.0623963  0.0027718  0
0.0626169  0.00275627  0
0.0628376  0.00274087  0
0.0630583  0.00272559  0
0.0632789  0.00271044  0
0.0634996  0.00269541  0
0.0637202  0.0026805  0
0.0639409  0.00266571  0
0.0641616  0.00265105  0
0.0643822  0.0026365  0
0.0646029  0.00262207  0
0.0648236  0.00260775  0
0.0650442  0.00259356  0
0.0652649  0.00257947  0
0.0654855  0.0025655  0
0.0657062  0.00255165  0
0.0659269  0.0025379  0
0.0661475  0.00252426  0
0.0663682  0.00251074  0
0.0665889  0.00249732  0
0.0668095  0.00248401  0
0.0670302  0.0024708  0
0.0672508  0.00245771  0
0.0674715  0.00244471  0
0.0676922  0.00243182  0
0.0679128  0.00241903  0
0.0681335  0.00240635  0
0.0683542  0.00239376  0
0.0685748  0.00238127  0
0.0687955  0.00236889  0
0.0690161  0.0023566  0
0.0692368  0.0023444  0
0.0694575  0.00233231  0
0.0696781  0.0023203  0
0.0698988  0.0023084  0
0.0701195  0.00229658  0
0.0703401  0.00228486  0
0.0705608  0.00227323  0
0.0707814  0.00226169  0
0.0710021  0.00225024  0
0.0712228  0.00223887  0
0.0714434  0.0022276  0
0.0716641  0.00221641  0
0.0718848  0.00220531  0
0.0721054  0.0021943  0
0.0723261  0.00218337  0
0.0725467  0.00217252  0
0.0727674  0.00216176  0
0.0729881  0.00215108  0
0.0732087  0.00214048  0
0.0734294  0.00212996  0
0.0736501  0.00211952  0
0.0738707  0.00210916  0
0.0740914  0.00209888  0
0.074312  0.00208868  0
0.0745327  0.00207855  0
0.0747534  0.00206851  0
0.074974  0.00205853  0
0.0751947  0.00204863  0
0.0754154  0.00203881  0
0.075636  0.00202906  0
0.0758567  0.00201938  0
0.0760773  0.00200977  0
0.076298  0.00200023  0
0.0765187  0.00199077  0
0.0767393  0.00198137  0
0.07696  0.00197205  0
0.0771807  0.00196279  0
0.0774013  0.0019536  0
0.077622  0.00194448  0
0.0778427  0.00193543  0
0.0780633  0.00192644  0
0.078284  0.00191752  0
0.0785046  0.00190866  0
0.0787253  0.00189987  0
0.078946  0.00189114  0
0.0791666  0.00188247  0
0.0793873  0.00187386  0
0.079608  0.00186532  0
0.0798286  0.00185684  0
0.0800493  0.00184842  0
0.0802699  0.00184006  0
0.0804906  0.00183176  0
0.0807113  0.00182352  0
0.0809319  0.00181534  0
0.0811526  0.00180721  0
0.0813733  0.00179914  0
0.0815939  0.00179113  0
0.0818146  0.00178318  0
0.0820352  0.00177528  0
0.0822559  0.00176744  0
0.0824766  0.00175965  0
0.0826972  0.00175192  0
0.0829179  0.00174424  0
0.0831386  0.00173661  0
0.0833592  0.00172904  0
0.0835799  0.00172152  0
0.0838005  0.00171405  0
0.0840212  0.00170663  0
0.0842419  0.00169926  0
0.0844625  0.00169195  0
0.0846832  0.00168468  0
0.0849039  0.00167747  0
0.0851245  0.0016703  0
0.0853452  0.00166318  0
0.0855658  0.00165611  0
0.0857865  0.00164909  0
0.0860072  0.00164211  0
0.0862278  0.00163518  0
0.0864485  0.0016283  0
0.0866692  0.00162147  0
0.0868898  0.00161468  0
0.0871105  0.00160794  0
0.0873311  0.00160124  0
0.0875518  0.00159458  0
0.0877725  0.00158797  0
0.0879931  0.00158141  0
0.0882138  0.00157488  0
0.0884345  0.0015684  0
0.0886551  0.00156196  0
0.0888758  0.00155557  0
0.0890964  0.00154922  0
0.0893171  0.0015429  0
0.0895378  0.00153663  0
0.0897584  0.0015304  0
0.0899791  0.00152421  0
0.0901998  0.00151806  0
0.0904204  0.00151195  0
0.0906411  0.00150588  0
0.0908617  0.00149985  0
0.0910824  0.00149386  0
0.0913031  0.00148791  0
0.0915237  0.00148199  0
0.0917444  0.00147611  0
0.0919651  0.00147027  0
0.0921857  0.00146447  0
0.0924064  0.0014587  0
0.092627  0.00145297  0
0.0928477  0.00144727  0
0.0930684  0.00144161  0
0.093289  0.00143599  0
0.0935097  0.0014304  0
0.0937304  0.00142485  0
0.093951  0.00141933  0
0.0941717  0.00141385  0
0.0943923  0.0014084  0
0.094613  0.00140298  0
0.0948337  0.0013976  0
0.0950543  0.00139225  0
0.095275  0.00138693  0
0.0954957  0.00138165  0
0.0957163  0.0013764  0
0.095937  0.00137118  0
0.0961577  0.00136599  0
0.0963783  0.00136083  0
0.096599  0.00135571  0
0.0968196  0.00135062  0
0.0970403  0.00134555  0
0.097261  0.00134052  0
0.0974816  0.00133552  0
0.0977023  0.00133055  0
0.097923  0.0013256  0
0.0981436  0.00132069  0
0.0983643  0.00131581  0
0.0985849  0.00131095  0
0.0988056  0.00130613  0
0.0990263  0.00130133  0
0.0992469  0.00129656  0
0.0994676  0.00129182  0
0.0996883  0.00128711  0
0.0999089  0.00128243  0
0.10013  0.00127777  0
0.10035  0.00127314  0
0.100571  0.00126854  0
0.100792  0.00126396  0
0.101012  0.00125941  0
0.101233  0.00125489  0
0.101454  0.0012504  0
0.101674  0.00124593  0
0.101895  0.00124148  0
0.102116  0.00123706  0
0.102336  0.00123267  0
0.102557  0.0012283  0
0.102778  0.00122396  0
0.102998  0.00121964  0
0.103219  0.00121534  0
0.10344  0.00121107  0
0.10366  0.00120683  0
0.103881  0.00120261  0
0.104102  0.00119841  0
0.104322  0.00119424  0
0.104543  0.00119009  0
0.104763  0.00118596  0
0.104984  0.00118185  0
0.105205  0.00117777  0
0.105425  0.00117371  0
0.105646  0.00116968  0
0.105867  0.00116567  0
0.106087  0.00116167  0
0.106308  0.00115771  0
0.106529  0.00115376  0
0.106749  0.00114983  0
0.10697  0.00114593  0
0.107191  0.00114205  0
0.107411  0.00113819  0
0.107632  0.00113435  0
0.107853  0.00113053  0
0.108073  0.00112673  0
0.108294  0.00112295  0
0.108515  0.00111919  0
0.108735  0.00111546  0
0.108956  0.00111174  0
0.109177  0.00110804  0
0.109397  0.00110437  0
0.109618  0.00110071  0
0.109839  0.00109707  0
0.110059  0.00109345  0
0.11028  0.00108986  0
0.110501  0.00108628  0
0.110721  0.00108272  0
0.110942  0.00107917  0
0.111163  0.00107565  0
0.111383  0.00107215  0
0.111604  0.00106866  0
0.111825  0.00106519  0
0.112045  0.00106174  0
0.112266  0.00105831  0
0.112487  0.0010549  0
0.112707  0.0010515  0
0.112928  0.00104812  0
0.113149  0.00104476  0
0.113369  0.00104141  0
0.11359  0.00103807  0
0.113811  0.00103475  0
0.114031  0.00103144  0
0.114252  0.00102815  0
0.114473  0.00102486  0
0.114693  0.00102159  0
0.114914  0.00101834  0
0.115135  0.0010151  0
0.115355  0.00101187  0
0.115576  0.00100866  0
0.115797  0.00100545  0
0.116017  0.00100227  0
0.116238  0.000999091  0
0.116459  0.00099593  0
0.116679  0.000992781  0
0.1169  0.000989646  0
0.117121  0.000986524  0
0.117341  0.000983414  0
0.117562  0.000980318  0
0.117783  0.000977234  0
0.118003  0.000974164  0
0.118224  0.000971106  0
0.118445  0.000968061  0
0.118665  0.000965029  0
0.118886  0.00096201  0
0.119107  0.000959003  0
0.119327  0.000956009  0
0.119548  0.000953027  0
0.119769  0.000950058  0
0.119989  0.000947101  0
0.12021  0.000944156  0
0.120431  0.000941224  0
0.120651  0.000938304  0
0.120872  0.000935397  0
0.121093  0.000932501  0
0.121313  0.000929618  0
0.121534  0.000926746  0
0.121755  0.000923887  0
0.121975  0.00092104  0
0.122196  0.000918205  0
0.122417  0.000915381  0
0.122637  0.00091257  0
0.122858  0.00090977  0
0.123078  0.000906982  0
0.123299  0.000904205  0
0.12352  0.00090144  0
0.12374  0.000898687  0
0.123961  0.000895945  0
0.124182  0.000893214  0
0.124402  0.000890495  0
0.124623  0.000887788  0
0.124844  0.000885091  0
0.125064  0.000882406  0
0.125285  0.000879732  0
0.125506  0.00087707  0
0.125726  0.000874418  0
0.125947  0.000871777  0
0.126168  0.000869148  0
0.126388  0.000866529  0
0.126609  0.000863921  0
0.12683  0.000861324  0
0.12705  0.000858738  0
0.127271  0.000856163  0
0.127492  0.000853598  0
0.127712  0.000851044  0
0.127933  0.0008485  0
0.128154  0.000845967  0
0.128374  0.000843444  0
0.128595  0.000840932  0
0.128816  0.000838431  0
0.129036  0.000835939  0
0.129257  0.000833458  0
0.129478  0.000830987  0
0.129698  0.000828526  0
0.129919  0.000826075  0
0.13014  0.000823635  0
0.13036  0.000821204  0
0.130581  0.000818784  0
0.130802  0.000816373  0
0.131022  0.000813972  0
0.131243  0.000811581  0
0.131464  0.0008092  0
0.131684  0.000806829  0
0.131905  0.000804467  0
0.132126  0.000802115  0
0.132346  0.000799772  0
0.132567  0.000797439  0
0.132788  0.000795116  0
0.133008  0.000792802  0
0.133229  0.000790497  0
0.13345  0.000788202  0
0.13367  0.000785916  0
0.133891  0.000783639  0
0.134112  0.000781372  0
0.134332  0.000779113  0
0.134553  0.000776864  0
0.134774  0.000774624  0
0.134994  0.000772393  0
0.135215  0.00077017  0
0.135436  0.000767957  0
0.135656  0.000765753  0
0.135877  0.000763557  0
0.136098  0.00076137  0
0.136318  0.000759192  0
0.136539  0.000757023  0
0.13676  0.000754863  0
0.13698  0.000752711  0
0.137201  0.000750567  0
0.137422  0.000748432  0
0.137642  0.000746306  0
0.137863  0.000744188  0
0.138084  0.000742078  0
0.138304  0.000739977  0
0.138525  0.000737884  0
0.138746  0.0007358  0
0.138966  0.000733723  0
0.139187  0.000731655  0
0.139408  0.000729595  0
0.139628  0.000727543  0
0.139849  0.000725499  0
0.14007  0.000723463  0
0.14029  0.000721435  0
0.140511  0.000719415  0
0.140732  0.000717403  0
0.140952  0.000715399  0
0.141173  0.000713402  0
0.141393  0.000711414  0
0.141614  0.000709433  0
0.141835  0.00070746  0
0.142055  0.000705494  0
0.142276  0.000703536  0
0.142497  0.000701586  0
0.142717  0.000699643  0
0.142938  0.000697708  0
0.143159  0.00069578  0
0.143379  0.000693859  0
0.1436  0.000691946  0
0.143821  0.00069004  0
0.144041  0.000688142  0
0.144262  0.000686251  0
0.144483  0.000684367  0
0.144703  0.00068249  0
0.144924  0.000680621  0
0.145145  0.000678758  0
0.145365  0.000676903  0
0.145586  0.000675054  0
0.145807  0.000673213  0
0.146027  0.000671379  0
0.146248  0.000669551  0
0.146469  0.000667731  0
0.146689  0.000665917  0
0.14691  0.00066411  0
0.147131  0.00066231  0
0.147351  0.000660517  0
0.147572  0.000658731  0
0.147793  0.000656951  0
0.148013  0.000655178  0
0.148234  0.000653411  0
0.148455  0.000651651  0
0.148675  0.000649898  0
0.148896  0.000648151  0
0.149117  0.00064641  0
0.149337  0.000644677  0
0.149558  0.000642949  0
0.149779  0.000641228  0
0.149999  0.000639513  0
0.15022  0.000637805  0
0.150441  0.000636103  0
0.150661  0.000634407  0
0.150882  0.000632717  0
0.151103  0.000631034  0
0.151323  0.000629356  0
0.151544  0.000627685  0
0.151765  0.00062602  0
0.151985  0.000624361  0
0.152206  0.000622708  0
0.152427  0.000621061  0
0.152647  0.00061942  0
0.152868  0.000617785  0
0.153089  0.000616156  0
0.153309  0.000614533  0
0.15353  0.000612915  0
0.153751  0.000611304  0
0.153971  0.000609698  0
0.154192  0.000608098  0
0.154413  0.000606504  0
0.154633  0.000604915  0
0.154854  0.000603332  0
0.155075  0.000601755  0
0.155295  0.000600183  0
0.155516  0.000598617  0
0.155737  0.000597057  0
0.155957  0.000595502  0
0.156178  0.000593953  0
0.156399  0.000592409  0
0.156619  0.00059087  0
0.15684  0.000589337  0
0.157061  0.00058781  0
0.157281  0.000586287  0
0.157502  0.000584771  0
0.157723  0.000583259  0
0.157943  0.000581753  0
0.158164  0.000580252  0
0.158385  0.000578756  0
0.158605  0.000577265  0
0.158826  0.00057578  0
0.159047  0.0005743  0
0.159267  0.000572825  0
0.159488  0.000571355  0
0.159708  0.00056989  0
0.159929  0.00056843  0
0.16015  0.000566975  0
0.16037  0.000565525  0
0.160591  0.00056408  0
0.160812  0.000562641  0
0.161032  0.000561206  0
0.161253  0.000559776  0
0.161474  0.00055835  0
0.161694  0.00055693  0
0.161915  0.000555515  0
0.162136  0.000554104  0
0.162356  0.000552698  0
0.162577  0.000551297  0
0.162798  0.000549901  0
0.163018  0.000548509  0
0.163239  0.000547122  0
0.16346  0.00054574  0
0.16368  0.000544363  0
0.163901  0.00054299  0
0.164122  0.000541621  0
0.164342  0.000540258  0
0.164563  0.000538898  0
0.164784  0.000537544  0
0.165004  0.000536193  0
0.165225  0.000534848  0
0.165446  0.000533507  0
0.165666  0.00053217  0
0.165887  0.000530838  0
0.166108  0.00052951  0
0.166328  0.000528186  0
0.166549  0.000526867  0
0.16677  0.000525552  0
0.16699  0.000524242  0
0.167211  0.000522935  0
0.167432  0.000521633  0
0.167652  0.000520336  0
0.167873  0.000519042  0
0.168094  0.000517753  0
0.168314  0.000516468  0
0.168535  0.000515187  0
0.168756  0.000513911  0
0.168976  0.000512638  0
0.169197  0.00051137  0
0.169418  0.000510105  0
0.169638  0.000508845  0
0.169859  0.000507589  0
0.17008  0.000506337  0
0.1703  0.000505088  0
0.170521  0.000503844  0
0.170742  0.000502604  0
0.170962  0.000501368  0
0.171183  0.000500136  0
0.171404  0.000498907  0
0.171624  0.000497683  0
0.171845  0.000496462  0
0.172066  0.000495246  0
0.172286  0.000494033  0
0.172507  0.000492824  0
0.172728  0.000491619  0
0.172948  0.000490417  0
0.173169  0.00048922  0
0.17339  0.000488026  0
0.17361  0.000486836  0
0.173831  0.000485649  0
0.174052  0.000484467  0
0.174272  0.000483288  0
0.174493  0.000482112  0
0.174714  0.000480941  0
0.174934  0.000479773  0
0.175155  0.000478608  0
0.175376  0.000477448  0
0.175596  0.00047629  0
0.175817  0.000475137  0
0.176038  0.000473987  0
0.176258  0.00047284  0
0.176479  0.000471697  0
0.1767  0.000470558  0
0.17692  0.000469422  0
0.177141  0.000468289  0
0.177362  0.00046716  0
0.177582  0.000466034  0
0.177803  0.000464912  0
0.178023  0.000463793  0
0.178244  0.000462678  0
0.178465  0.000461566  0
0.178685  0.000460457  0
0.178906  0.000459352  0
0.179127  0.00045825  0
0.179347  0.000457151  0
0.179568  0.000456056  0
0.179789  0.000454964  0
0.180009  0.000453875  0
0.18023  0.000452789  0
0.180451  0.000451707  0
0.180671  0.000450628  0
0.180892  0.000449552  0
0.181113  0.000448479  0
0.181333  0.00044741  0
0.181554  0.000446344  0
0.181775  0.00044528  0
0.181995  0.00044422  0
0.182216  0.000443163  0
0.182437  0.00044211  0
0.182657  0.000441059  0
0.182878  0.000440011  0
0.183099  0.000438967  0
0.183319  0.000437925  0
0.18354  0.000436887  0
0.183761  0.000435851  0
0.183981  0.000434819  0
0.184202  0.00043379  0
0.184423  0.000432763  0
0.184643  0.00043174  0
0.184864  0.000430719  0
0.185085  0.000429702  0
0.185305  0.000428687  0
0.185526  0.000427676  0
0.185747  0.000426667  0
0.185967  0.000425661  0
0.186188  0.000424658  0
0.186409  0.000423658  0
0.186629  0.000422661  0
0.18685  0.000421666  0
0.187071  0.000420675  0
0.187291  0.000419686  0
0.187512  0.0004187  0
0.187733  0.000417717  0
0.187953  0.000416737  0
0.188174  0.000415759  0
0.188395  0.000414784  0
0.188615  0.000413812  0
0.188836  0.000412843  0
0.189057  0.000411876  0
0.189277  0.000410912  0
0.189498  0.000409951  0
0.189719  0.000408993  0
0.189939  0.000408037  0
0.19016  0.000407084  0
0.190381  0.000406133  0
0.190601  0.000405185  0
0.190822  0.00040424  0
0.191043  0.000403297  0
0.191263  0.000402357  0
0.191484  0.00040142  0
0.191705  0.000400485  0
0.191925  0.000399553  0
0.192146  0.000398623  0
0.192367  0.000397696  0
0.192587  0.000396772  0
0.192808  0.000395849  0
0.193029  0.00039493  0
0.193249  0.000394013  0
0.19347  0.000393098  0
0.193691  0.000392186  0
0.193911  0.000391277  0
0.194132  0.00039037  0
0.194353  0.000389465  0
0.194573  0.000388563  0
0.194794  0.000387663  0
0.195015  0.000386766  0
0.195235  0.000385871  0
0.195456  0.000384979  0
0.195677  0.000384088  0
0.195897  0.000383201  0
0.196118  0.000382315  0
0.196338  0.000381432  0
0.196559  0.000380552  0
0.19678  0.000379674  0
0.197  0.000378798  0
0.197221  0.000377924  0
0.197442  0.000377053  0
0.197662  0.000376184  0
0.197883  0.000375317  0
0.198104  0.000374453  0
0.198324  0.000373591  0
0.198545  0.000372731  0
0.198766  0.000371873  0
0.198986  0.000371018  0
0.199207  0.000370165  0
0.199428  0.000369314  0
0.199648  0.000368465  0
0.199869  0.000367619  0
0.20009  0.000366775  0
0.20031  0.000365933  0
0.200531  0.000365093  0
0.200752  0.000364255  0
0.200972  0.00036342  0
0.201193  0.000362586  0
0.201414  0.000361755  0
0.201634  0.000360926  0
0.201855  0.000360099  0
0.202076  0.000359275  0
0.202296  0.000358452  0
0.202517  0.000357631  0
0.202738  0.000356813  0
0.202958  0.000355997  0
0.203179  0.000355182  0
0.2034  0.00035437  0
0.20362  0.00035356  0
0.203841  0.000352752  0
0.204062  0.000351946  0
0.204282  0.000351142  0
0.204503  0.00035034  0
0.204724  0.00034954  0
0.204944  0.000348742  0
0.205165  0.000347946  0
0.205386  0.000347153  0
0.205606  0.000346361  0
0.205827  0.000345571  0
0.206048  0.000344783  0
0.206268  0.000343997  0
0.206489  0.000343213  0
0.20671  0.000342431  0
0.20693  0.000341651  0
0.207151  0.000340873  0
0.207372  0.000340096  0
0.207592  0.000339322  0
0.207813  0.00033855  0
0.208034  0.000337779  0
0.208254  0.000337011  0
0.208475  0.000336244  0
0.208696  0.000335479  0
0.208916  0.000334716  0
0.209137  0.000333955  0
0.209358  0.000333196  0
0.209578  0.000332439  0
0.209799  0.000331683  0
0.21002  0.00033093  0
0.21024  0.000330178  0
0.210461  0.000329428  0
0.210682  0.00032868  0
0.210902  0.000327933  0
0.211123  0.000327189  0
0.211344  0.000326446  0
0.211564  0.000325705  0
0.211785  0.000324966  0
0.212006  0.000324229  0
0.212226  0.000323493  0
0.212447  0.000322759  0
0.212668  0.000322027  0
0.212888  0.000321297  0
0.213109  0.000320568  0
0.21333  0.000319841  0
0.21355  0.000319116  0
0.213771  0.000318393  0
0.213992  0.000317671  0
0.214212  0.000316951  0
0.214433  0.000316233  0
0.214653  0.000315517  0
0.214874  0.000314802  0
0.215095  0.000314089  0
0.215315  0.000313377  0
0.215536  0.000312667  0
0.215757  0.000311959  0
0.215977  0.000311253  0
0.216198  0.000310548  0
0.216419  0.000309845  0
0.216639  0.000309143  0
0.21686  0.000308444  0
0.217081  0.000307745  0
0.217301  0.000307049  0
0.217522  0.000306354  0
0.217743  0.00030566  0
0.217963  0.000304969  0
0.218184  0.000304278  0
0.218405  0.00030359  0
0.218625  0.000302903  0
0.218846  0.000302217  0
0.219067  0.000301534  0
0.219287  0.000300851  0
0.219508  0.000300171  0
0.219729  0.000299491  0
0.219949  0.000298814  0
0.22017  0.000298138  0
0.220391  0.000297463  0
0.220611  0.00029679  0
0.220832  0.000296119  0
0.221053  0.000295449  0
0.221273  0.000294781  0
0.221494  0.000294114  0
0.221715  0.000293449  0
0.221935  0.000292785  0
0.222156  0.000292122  0
0.222377  0.000291462  0
0.222597  0.000290802  0
0.222818  0.000290144  0
0.223039  0.000289488  0
0.223259  0.000288833  0
0.22348  0.00028818  0
0.223701  0.000287528  0
0.223921  0.000286877  0
0.224142  0.000286228  0
0.224363  0.00028558  0
0.224583  0.000284934  0
0.224804  0.000284289  0
0.225025  0.000283646  0
0.225245  0.000283004  0
0.225466  0.000282364  0
0.225687  0.000281725  0
0.225907  0.000281087  0
0.226128  0.000280451  0
0.226349  0.000279816  0
0.226569  0.000279182  0
0.22679  0.00027855  0
0.227011  0.00027792  0
0.227231  0.00027729  0
0.227452  0.000276662  0
0.227673  0.000276036  0
0.227893  0.000275411  0
0.228114  0.000274787  0
0.228335  0.000274164  0
0.228555  0.000273543  0
0.228776  0.000272923  0
0.228997  0.000272305  0
0.229217  0.000271688  0
0.229438  0.000271072  0
0.229659  0.000270458  0
0.229879  0.000269845  0
0.2301  0.000269233  0
0.230321  0.000268622  0
0.230541  0.000268013  0
0.230762  0.000267405  0
0.230983  0.000266799  0
0.231203  0.000266194  0
0.231424  0.00026559  0
0.231645  0.000264987  0
0.231865  0.000264386  0
0.232086  0.000263785  0
0.232307  0.000263187  0
0.232527  0.000262589  0
0.232748  0.000261993  0
0.232968  0.000261398  0
0.233189  0.000260804  0
0.23341  0.000260211  0
0.23363  0.00025962  0
0.233851  0.00025903  0
0.234072  0.000258441  0
0.234292  0.000257854  0
0.234513  0.000257267  0
0.234734  0.000256682  0
0.234954  0.000256098  0
0.235175  0.000255516  0
0.235396  0.000254934  0
0.235616  0.000254354  0
0.235837  0.000253775  0
0.236058  0.000253197  0
0.236278  0.000252621  0
0.236499  0.000252045  0
0.23672  0.000251471  0
0.23694  0.000250898  0
0.237161  0.000250326  0
0.237382  0.000249755  0
0.237602  0.000249186  0
0.237823  0.000248618  0
0.238044  0.000248051  0
0.238264  0.000247484  0
0.238485  0.00024692  0
0.238706  0.000246356  0
0.238926  0.000245793  0
0.239147  0.000245232  0
0.239368  0.000244672  0
0.239588  0.000244113  0
0.239809  0.000243555  0
0.24003  0.000242998  0
0.24025  0.000242442  0
0.240471  0.000241888  0
0.240692  0.000241334  0
0.240912  0.000240782  0
0.241133  0.000240231  0
0.241354  0.000239681  0
0.241574  0.000239132  0
0.241795  0.000238584  0
0.242016  0.000238037  0
0.242236  0.000237491  0
0.242457  0.000236947  0
0.242678  0.000236403  0
0.242898  0.000235861  0
0.243119  0.00023532  0
0.24334  0.000234779  0
0.24356  0.00023424  0
0.243781  0.000233702  0
0.244002  0.000233165  0
0.244222  0.000232629  0
0.244443  0.000232094  0
0.244664  0.00023156  0
0.244884  0.000231027  0
0.245105  0.000230496  0
0.245326  0.000229965  0
0.245546  0.000229435  0
0.245767  0.000228907  0
0.245988  0.000228379  0
0.246208  0.000227853  0
0.246429  0.000227327  0
0.24665  0.000226803  0
0.24687  0.000226279  0
0.247091  0.000225757  0
0.247312  0.000225236  0
0.247532  0.000224715  0
0.247753  0.000224196  0
0.247974  0.000223678  0
0.248194  0.00022316  0
0.248415  0.000222644  0
0.248636  0.000222129  0
0.248856  0.000221614  0
0.249077  0.000221101  0
0.249298  0.000220589  0
0.249518  0.000220077  0
0.249739  0.000219567  0
0.24996  0.000219057  0
0.25018  0.000218549  0
0.250401  0.000218042  0
0.250622  0.000217535  0
0.250842  0.00021703  0
0.251063  0.000216525  0
0.251283  0.000216021  0
0.251504  0.000215519  0
0.251725  0.000215017  0
0.251945  0.000214517  0
0.252166  0.000214017  0
0.252387  0.000213518  0
0.252607  0.00021302  0
0.252828  0.000212523  0
0.253049  0.000212027  0
0.253269  0.000211532  0
0.25349  0.000211038  0
0.253711  0.000210545  0
0.253931  0.000210053  0
0.254152  0.000209562  0
0.254373  0.000209071  0
0.254593  0.000208582  0
0.254814  0.000208093  0
0.255035  0.000207606  0
0.255255  0.000207119  0
0.255476  0.000206633  0
0.255697  0.000206148  0
0.255917  0.000205664  0
0.256138  0.000205181  0
0.256359  0.000204699  0
0.256579  0.000204218  0
0.2568  0.000203737  0
0.257021  0.000203258  0
0.257241  0.000202779  0
0.257462  0.000202302  0
0.257683  0.000201825  0
0.257903  0.000201349  0
0.258124  0.000200874  0
0.258345  0.0002004  0
0.258565  0.000199926  0
0.258786  0.000199454  0
0.259007  0.000198982  0
0.259227  0.000198511  0
0.259448  0.000198042  0
0.259669  0.000197573  0
0.259889  0.000197104  0
0.26011  0.000196637  0
0.260331  0.000196171  0
0.260551  0.000195705  0
0.260772  0.00019524  0
0.260993  0.000194777  0
0.261213  0.000194314  0
0.261434  0.000193851  0
0.261655  0.00019339  0
0.261875  0.000192929  0
0.262096  0.00019247  0
0.262317  0.000192011  0
0.262537  0.000191553  0
0.262758  0.000191096  0
0.262979  0.000190639  0
0.263199  0.000190184  0
0.26342  0.000189729  0
0.263641  0.000189275  0
0.263861  0.000188822  0
0.264082  0.00018837  0
0.264303  0.000187918  0
0.264523  0.000187467  0
0.264744  0.000187017  0
0.264965  0.000186568  0
0.265185  0.00018612  0
0.265406  0.000185673  0
0.265627  0.000185226  0
0.265847  0.00018478  0
0.266068  0.000184335  0
0.266289  0.000183891  0
0.266509  0.000183447  0
0.26673  0.000183004  0
0.266951  0.000182562  0
0.267171  0.000182121  0
0.267392  0.000181681  0
0.267613  0.000181241  0
0.267833  0.000180802  0
0.268054  0.000180364  0
0.268275  0.000179927  0
0.268495  0.00017949  0
0.268716  0.000179055  0
0.268937  0.00017862  0
0.269157  0.000178185  0
0.269378  0.000177752  0
0.269598  0.000177319  0
0.269819  0.000176887  0
