# Supplementary material for: Molecular flexibility of DNA as a key determinant of RAD51 recruitment
Source: EMBO J. 2020 Jan 14;39(7):e103002. doi: 10.15252/embj.2019103002 (PMC7110135; doi:10.15252/embj.2019103002)
Supplement: Supplementary file 4 — Source Data for Expanded View [file EMBJ-39-e103002-s004.zip › FigureEV2/dT-50_residuals.txt]

<X>   <Y>   <dY>
0.0037  0.910988  1
0.00392066  -1.12674  1
0.00414133  -0.0498664  1
0.00436199  -0.135888  1
0.00458265  1.13081  1
0.00480331  1.64921  1
0.00502398  1.27723  1
0.00524464  -0.568918  1
0.0054653  -0.91866  1
0.00568596  0.173049  1
0.00590663  0.7042  1
0.00612729  0.744265  1
0.00634795  1.0331  1
0.00656861  -0.218724  1
0.00678928  -0.372975  1
0.00700994  -0.437622  1
0.0072306  1.47485  1
0.00745127  0.583054  1
0.00767193  0.0771971  1
0.00789259  0.909428  1
0.00811325  -0.376606  1
0.00833392  -0.186072  1
0.00855458  -1.46669  1
0.00877524  0.621163  1
0.0089959  0.479285  1
0.00921657  0.0241132  1
0.00943723  0.387196  1
0.00965789  -0.0473767  1
0.00987855  -0.416849  1
0.0100992  -1.61698  1
0.0103199  -1.34078  1
0.0105405  0.579086  1
0.0107612  -1.11896  1
0.0109819  0.809217  1
0.0112025  -0.0742723  1
0.0114232  -0.455708  1
0.0116439  -0.0839258  1
0.0118645  0.531485  1
0.0120852  -0.488161  1
0.0123058  0.0366938  1
0.0125265  0.0870965  1
0.0127472  -0.550674  1
0.0129678  0.882476  1
0.0131885  1.16483  1
0.0134092  -2.30826  1
0.0136298  -0.124822  1
0.0138505  0.157134  1
0.0140711  0.606351  1
0.0142918  -0.0776535  1
0.0145125  -3.09422  1
0.0147331  1.81091  1
0.0149538  0.98866  1
0.0151745  -0.305505  1
0.0153951  -0.040935  1
0.0156158  -0.00696877  1
0.0158364  0.526475  1
0.0160571  -0.323372  1
0.0162778  -0.955126  1
0.0164984  0.92605  1
0.0167191  -0.187821  1
0.0169398  -0.604919  1
0.0171604  0.116747  1
0.0173811  -1.35584  1
0.0176017  -1.20213  1
0.0178224  1.78483  1
0.0180431  1.09929  1
0.0182637  1.15099  1
0.0184844  1.78128  1
0.0187051  -0.357834  1
0.0189257  1.19114  1
0.0191464  0.853658  1
0.019367  -0.635566  1
0.0195877  -0.485172  1
0.0198084  -0.978218  1
0.020029  -1.64701  1
0.0202497  -1.7292  1
0.0204704  -2.52306  1
0.020691  -1.3482  1
0.0209117  0.509407  1
0.0211323  1.05845  1
0.021353  -0.385615  1
0.0215737  0.621061  1
0.0217943  -1.18593  1
0.022015  0.349362  1
0.0222357  -2.10218  1
0.0224563  -0.216511  1
0.022677  1.19155  1
0.0228977  -0.31956  1
0.0231183  0.354852  1
0.023339  0.612457  1
0.0235596  -1.20174  1
0.0237803  -0.167364  1
0.024001  -0.877445  1
0.0242216  1.44956  1
0.0244423  0.0564438  1
0.024663  -1.90857  1
0.0248836  -0.282926  1
0.0251043  -0.384044  1
0.0253249  -0.180435  1
0.0255456  -0.65439  1
0.0257663  -0.8583  1
0.0259869  -1.34422  1
0.0262076  1.073  1
0.0264283  0.713244  1
0.0266489  2.29185  1
0.0268696  -0.0478562  1
0.0270902  0.528358  1
0.0273109  -1.90694  1
0.0275316  0.953947  1
0.0277522  -0.237561  1
0.0279729  -2.18569  1
0.0281936  -0.0875489  1
0.0284142  -0.944885  1
0.0286349  -0.158173  1
0.0288555  0.668781  1
0.0290762  -1.51776  1
0.0292969  -2.03855  1
0.0295175  -0.467117  1
0.0297382  -2.2927  1
0.0299589  -1.73963  1
0.0301795  0.84398  1
0.0304002  -0.78832  1
0.0306208  0.926522  1
0.0308415  -2.2141  1
0.0310622  -0.322578  1
0.0312828  0.258369  1
0.0315035  0.291972  1
0.0317242  1.50654  1
0.0319448  1.8822  1
0.0321655  -1.32929  1
0.0323861  -0.273458  1
0.0326068  0.83317  1
0.0328275  0.532073  1
0.0330481  -1.30307  1
0.0332688  -0.484146  1
0.0334895  0.947312  1
0.0337101  -0.208264  1
0.0339308  0.135946  1
0.0341514  1.16198  1
0.0343721  2.03095  1
0.0345928  1.68437  1
0.0348134  -0.59736  1
0.0350341  2.1807  1
0.0352548  -0.929369  1
0.0354754  -0.0547497  1
0.0356961  1.41607  1
0.0359167  -1.17902  1
0.0361374  0.906886  1
0.0363581  0.568729  1
0.0365787  0.714471  1
0.0367994  -1.01879  1
0.0370201  0.274453  1
0.0372407  0.49508  1
0.0374614  0.788793  1
0.037682  1.41875  1
0.0379027  1.3493  1
0.0381234  -0.281001  1
0.038344  0.383336  1
0.0385647  -0.295849  1
0.0387854  0.438238  1
0.039006  1.4097  1
0.0392267  -1.57499  1
0.0394473  0.407316  1
0.039668  0.677516  1
0.0398887  2.28766  1
0.0401093  -0.422129  1
0.04033  -0.0179357  1
0.0405507  0.215734  1
0.0407713  2.26746  1
0.040992  1.73125  1
0.0412127  0.501777  1
0.0414333  0.0158391  1
0.041654  2.27154  1
0.0418746  1.38714  1
0.0420953  0.0717271  1
0.042316  0.342498  1
0.0425366  0.220162  1
0.0427573  -1.44511  1
0.042978  3.27568  1
0.0431986  -0.752234  1
0.0434193  -0.742324  1
0.0436399  -1.39477  1
0.0438606  1.96807  1
0.0440813  0.308957  1
0.0443019  -0.304062  1
0.0445226  -0.258774  1
0.0447433  -0.203372  1
0.0449639  -0.685477  1
0.0451846  -1.07155  1
0.0454052  -0.162191  1
0.0456259  -0.527309  1
0.0458466  -2.18262  1
0.0460672  0.589731  1
0.0462879  -1.23728  1
0.0465086  2.1031  1
0.0467292  0.450901  1
0.0469499  1.10342  1
0.0471705  0.717555  1
0.0473912  2.65191  1
0.0476119  -0.064237  1
0.0478325  -0.544879  1
0.0480532  1.67452  1
0.0482739  2.22886  1
0.0484945  2.28244  1
0.0487152  0.971033  1
0.0489358  1.10659  1
0.0491565  0.511102  1
0.0493772  -0.434902  1
0.0495978  -2.79455  1
0.0498185  0.368894  1
0.0500392  1.56643  1
0.0502598  1.04339  1
0.0504805  0.459148  1
0.0507011  0.428031  1
0.0509218  -1.3053  1
0.0511425  0.20944  1
0.0513631  -0.87609  1
0.0515838  0.324912  1
0.0518045  0.0345535  1
0.0520251  0.377701  1
0.0522458  -1.54804  1
0.0524664  -0.152367  1
0.0526871  -0.379073  1
0.0529078  -0.562942  1
0.0531284  0.325013  1
0.0533491  0.395292  1
0.0535698  -0.0993736  1
0.0537904  -1.93908  1
0.0540111  0.00432263  1
0.0542317  0.223708  1
0.0544524  0.594542  1
0.0546731  -0.650504  1
0.0548937  -1.11339  1
0.0551144  0.573577  1
0.0553351  0.331111  1
0.0555557  0.493945  1
0.0557764  -0.413371  1
0.055997  0.614693  1
0.0562177  1.78986  1
0.0564384  0.073241  1
0.056659  0.812255  1
0.0568797  0.165835  1
0.0571004  1.92593  1
0.057321  0.454194  1
0.0575417  -1.47025  1
0.0577623  1.66643  1
0.057983  0.0876692  1
0.0582037  0.476285  1
0.0584243  1.76676  1
0.058645  1.66628  1
0.0588657  -1.42632  1
0.0590863  -0.0050811  1
0.059307  1.46647  1
0.0595277  0.300249  1
0.0597483  -0.240957  1
0.059969  -0.517247  1
0.0601896  -0.384805  1
0.0604103  -0.903054  1
0.060631  0.563395  1
0.0608516  2.58945  1
0.0610723  1.51612  1
0.061293  0.0147677  1
0.0615136  0.611401  1
0.0617343  1.60802  1
0.0619549  -0.406951  1
0.0621756  0.968375  1
0.0623963  0.177462  1
0.0626169  0.863979  1
0.0628376  0.765405  1
0.0630583  0.511104  1
0.0632789  1.21529  1
0.0634996  1.69948  1
0.0637202  -0.634435  1
0.0639409  -0.971106  1
0.0641616  2.11334  1
0.0643822  0.136214  1
0.0646029  0.253317  1
0.0648236  -0.705333  1
0.0650442  0.852745  1
0.0652649  0.801703  1
0.0654855  -0.312303  1
0.0657062  0.203924  1
0.0659269  0.757629  1
0.0661475  0.742242  1
0.0663682  1.54823  1
0.0665889  -0.786335  1
0.0668095  0.705881  1
0.0670302  -1.73881  1
0.0672508  -0.981215  1
0.0674715  0.11257  1
0.0676922  1.13215  1
0.0679128  0.680071  1
0.0681335  1.98459  1
0.0683542  0.967384  1
0.0685748  -0.876768  1
0.0687955  0.287366  1
0.0690161  -1.33586  1
0.0692368  0.269903  1
0.0694575  1.39424  1
0.0696781  -0.492171  1
0.0698988  -0.853268  1
0.0701195  1.47452  1
0.0703401  0.346929  1
0.0705608  2.0894  1
0.0707814  0.286274  1
0.0710021  -0.156224  1
0.0712228  -1.03657  1
0.0714434  -0.137859  1
0.0716641  -0.374881  1
0.0718848  0.0927232  1
0.0721054  0.422143  1
0.0723261  0.503668  1
0.0725467  -2.51416  1
0.0727674  -0.803347  1
0.0729881  0.655074  1
0.0732087  0.0624756  1
0.0734294  0.647399  1
0.0736501  -1.48531  1
0.0738707  -2.50887  1
0.0740914  -1.439  1
0.074312  0.534662  1
0.0745327  0.770283  1
0.0747534  -0.460926  1
0.074974  -0.281912  1
0.0751947  -1.07822  1
0.0754154  0.387593  1
0.075636  1.05286  1
0.0758567  0.982276  1
0.0760773  -0.141437  1
0.076298  0.271574  1
0.0765187  1.0616  1
0.0767393  0.226087  1
0.07696  0.856967  1
0.0771807  0.00382711  1
0.0774013  -1.57431  1
0.077622  0.613895  1
0.0778427  -1.5719  1
0.0780633  -1.14106  1
0.078284  1.39494  1
0.0785046  1.07925  1
0.0787253  -0.353148  1
0.078946  0.284964  1
0.0791666  -1.33485  1
0.0793873  0.440289  1
0.079608  -0.865952  1
0.0798286  -0.0498736  1
0.0800493  0.102591  1
0.0802699  -0.110988  1
0.0804906  -0.126706  1
0.0807113  -1.43662  1
0.0809319  -1.12622  1
0.0811526  1.01446  1
0.0813733  -0.807444  1
0.0815939  0.192272  1
0.0818146  -0.554559  1
0.0820352  -0.70593  1
0.0822559  -0.0334091  1
0.0824766  -0.86015  1
0.0826972  -0.858831  1
0.0829179  0.650895  1
0.0831386  0.10128  1
0.0833592  -1.21995  1
0.0835799  0.0810815  1
0.0838005  -1.51252  1
0.0840212  -0.410814  1
0.0842419  -1.70041  1
0.0844625  -1.58515  1
0.0846832  -1.47117  1
0.0849039  -1.16617  1
0.0851245  -1.88155  1
0.0853452  -1.25367  1
0.0855658  1.1786  1
0.0857865  1.48069  1
0.0860072  -0.589615  1
0.0862278  0.0324664  1
0.0864485  -0.995513  1
0.0866692  0.511029  1
0.0868898  -0.702425  1
0.0871105  -0.269523  1
0.0873311  0.199241  1
0.0875518  -0.131742  1
0.0877725  -1.02029  1
0.0879931  0.0112356  1
0.0882138  -1.10766  1
0.0884345  0.0482316  1
0.0886551  1.24938  1
0.0888758  0.962488  1
0.0890964  -0.602891  1
0.0893171  0.105074  1
0.0895378  -1.29155  1
0.0897584  -0.0639544  1
0.0899791  -1.42982  1
0.0901998  0.436918  1
0.0904204  -0.230671  1
0.0906411  -0.64847  1
0.0908617  0.480873  1
0.0910824  -0.603103  1
0.0913031  0.926612  1
0.0915237  -0.696093  1
0.0917444  1.93741  1
0.0919651  -1.0517  1
0.0921857  0.785396  1
0.0924064  -0.224352  1
0.092627  -0.114663  1
0.0928477  0.193536  1
0.0930684  -0.113158  1
0.093289  -1.15781  1
0.0935097  -0.27816  1
0.0937304  0.0674314  1
0.093951  1.1272  1
0.0941717  0.315781  1
0.0943923  1.44172  1
0.094613  -1.08438  1
0.0948337  -0.831337  1
0.0950543  -0.064564  1
0.095275  -1.13256  1
0.0954957  0.0718875  1
0.0957163  1.08726  1
0.095937  1.38064  1
0.0961577  -0.154453  1
0.0963783  0.113671  1
0.096599  -1.12292  1
0.0968196  0.758203  1
0.0970403  0.776774  1
0.097261  -1.88926  1
0.0974816  -0.876258  1
0.0977023  -0.00855394  1
0.097923  -1.49603  1
0.0981436  -0.606982  1
0.0983643  -0.366841  1
0.0985849  -0.555649  1
0.0988056  1.10658  1
0.0990263  0.174978  1
0.0992469  0.129106  1
0.0994676  0.662666  1
0.0996883  -2.67485  1
0.0999089  -1.63433  1
0.10013  -0.183239  1
0.10035  -1.51646  1
0.100571  -0.340632  1
0.100792  0.0584386  1
0.101012  -0.378996  1
0.101233  1.14616  1
0.101454  -2.24697  1
0.101674  -1.93579  1
0.101895  -2.44303  1
0.102116  0.319184  1
0.102336  1.76457  1
0.102557  -0.596802  1
0.102778  -1.14666  1
0.102998  1.01369  1
0.103219  -0.916059  1
0.10344  -1.5066  1
0.10366  -1.69395  1
0.103881  -1.89793  1
0.104102  0.294736  1
0.104322  -2.12901  1
0.104543  -1.03696  1
0.104763  0.894253  1
0.104984  -2.02238  1
0.105205  0.14418  1
0.105425  1.0446  1
0.105646  -0.668508  1
0.105867  -2.18474  1
0.106087  -1.23711  1
0.106308  0.817931  1
0.106529  -1.41381  1
0.106749  1.92215  1
0.10697  0.121149  1
0.107191  -0.798065  1
0.107411  0.290883  1
0.107632  0.839101  1
0.107853  0.917145  1
0.108073  -1.18652  1
0.108294  -0.590508  1
0.108515  0.340828  1
0.108735  -0.662829  1
0.108956  1.65494  1
0.109177  -1.38953  1
0.109397  0.383354  1
0.109618  0.306862  1
0.109839  -0.0556276  1
0.110059  -1.18603  1
0.11028  -0.866645  1
0.110501  -0.432915  1
0.110721  -0.167952  1
0.110942  -2.06144  1
0.111163  -1.02733  1
0.111383  0.540452  1
0.111604  -0.898191  1
0.111825  -0.713558  1
0.112045  -0.657709  1
0.112266  -0.503659  1
0.112487  0.0407476  1
0.112707  1.25286  1
0.112928  -0.414599  1
0.113149  0.412105  1
0.113369  -1.37367  1
0.11359  0.864382  1
0.113811  -1.15749  1
0.114031  -0.541635  1
0.114252  -0.684707  1
0.114473  -1.85294  1
0.114693  -1.00966  1
0.114914  1.16466  1
0.115135  -0.0491502  1
0.115355  -0.131328  1
0.115576  1.23715  1
0.115797  -1.22528  1
0.116017  -0.332649  1
0.116238  -2.76481  1
0.116459  -2.93043  1
0.116679  -0.393144  1
0.1169  0.102255  1
0.117121  -1.28077  1
0.117341  1.71817  1
0.117562  0.433829  1
0.117783  -0.189778  1
0.118003  0.0318928  1
0.118224  -1.73434  1
0.118445  -1.13375  1
0.118665  0.0804163  1
0.118886  -0.682062  1
0.119107  -0.886031  1
0.119327  0.895434  1
0.119548  -0.541171  1
0.119769  0.704688  1
0.119989  -2.20033  1
0.12021  0.0215873  1
0.120431  -1.32955  1
0.120651  -0.0701156  1
0.120872  1.66298  1
0.121093  -1.0166  1
0.121313  -1.30987  1
0.121534  -0.409484  1
0.121755  -0.835589  1
0.121975  0.0172817  1
0.122196  0.926823  1
0.122417  0.630462  1
0.122637  -2.0019  1
0.122858  1.72353  1
0.123078  -2.40384  1
0.123299  1.04615  1
0.12352  0.887652  1
0.12374  -2.14856  1
0.123961  0.733232  1
0.124182  0.580695  1
0.124402  -0.58637  1
0.124623  1.70451  1
0.124844  1.45924  1
0.125064  0.765499  1
0.125285  -0.758674  1
0.125506  0.861914  1
0.125726  -0.75649  1
0.125947  -1.98251  1
0.126168  -2.00809  1
0.126388  -1.22829  1
0.126609  -0.572628  1
0.12683  0.248229  1
0.12705  0.662406  1
0.127271  -2.80828  1
0.127492  0.800084  1
0.127712  -2.03244  1
0.127933  -0.974463  1
0.128154  0.769257  1
0.128374  -2.08975  1
0.128595  -1.36163  1
0.128816  0.334156  1
0.129036  1.49956  1
0.129257  0.721088  1
0.129478  0.269594  1
0.129698  1.6649  1
0.129919  2.66673  1
0.13014  1.05767  1
0.13036  0.564707  1
0.130581  0.289021  1
0.130802  -1.18656  1
0.131022  -0.262332  1
0.131243  0.495673  1
0.131464  -1.12554  1
0.131684  -0.356261  1
0.131905  0.596767  1
0.132126  0.328993  1
0.132346  1.57869  1
0.132567  -1.62983  1
0.132788  0.529052  1
0.133008  -1.80882  1
0.133229  -0.248402  1
0.13345  -0.791669  1
0.13367  -2.36497  1
0.133891  -1.13276  1
0.134112  -0.480163  1
0.134332  -1.1318  1
0.134553  -1.64213  1
0.134774  2.67532  1
0.134994  1.03224  1
0.135215  -0.706553  1
0.135436  -1.24517  1
0.135656  -0.961827  1
0.135877  -0.510396  1
0.136098  -0.774022  1
0.136318  0.412172  1
0.136539  -0.425859  1
0.13676  0.629047  1
0.13698  0.65789  1
0.137201  -0.235324  1
0.137422  0.0100427  1
0.137642  -1.60072  1
0.137863  1.50067  1
0.138084  -1.2775  1
0.138304  -1.53504  1
0.138525  -0.199335  1
0.138746  -0.0234681  1
0.138966  -0.653172  1
0.139187  -1.15339  1
0.139408  -1.47035  1
0.139628  -0.265671  1
0.139849  -1.01153  1
0.14007  0.0428081  1
0.14029  -0.343326  1
0.140511  0.368183  1
0.140732  -1.95437  1
0.140952  -0.479323  1
0.141173  0.737613  1
0.141393  1.21156  1
0.141614  0.724439  1
0.141835  0.437848  1
0.142055  0.573259  1
0.142276  -1.18433  1
0.142497  -1.12342  1
0.142717  -0.116464  1
0.142938  0.756218  1
0.143159  -1.01351  1
0.143379  0.174262  1
0.1436  0.378418  1
0.143821  0.167529  1
0.144041  -0.515668  1
0.144262  0.273806  1
0.144483  -1.48351  1
0.144703  -0.748799  1
0.144924  -0.216193  1
0.145145  -1.86589  1
0.145365  0.608089  1
0.145586  0.827343  1
0.145807  -1.10609  1
0.146027  -0.633998  1
0.146248  -0.18151  1
0.146469  -1.05132  1
0.146689  -0.268755  1
0.14691  -0.670684  1
0.147131  0.34855  1
0.147351  -0.170807  1
0.147572  -0.626759  1
0.147793  0.231728  1
0.148013  0.584062  1
0.148234  -0.129025  1
0.148455  0.415935  1
0.148675  -0.866601  1
0.148896  2.26077  1
0.149117  -0.307916  1
0.149337  -0.984866  1
0.149558  -0.210443  1
0.149779  -3.11364  1
0.149999  1.00018  1
0.15022  -1.26857  1
0.150441  -0.721549  1
0.150661  0.794526  1
0.150882  -0.400095  1
0.151103  -0.922371  1
0.151323  0.909341  1
0.151544  -0.412567  1
0.151765  1.5055  1
0.151985  -0.903727  1
0.152206  -0.244331  1
0.152427  -0.815891  1
0.152647  -0.813929  1
0.152868  -0.329538  1
0.153089  -1.68925  1
0.153309  0.383465  1
0.15353  -0.24213  1
0.153751  0.872914  1
0.153971  -1.76947  1
0.154192  0.303781  1
0.154413  0.376821  1
0.154633  -0.811518  1
0.154854  -1.03615  1
0.155075  0.528941  1
0.155295  -0.418764  1
0.155516  -1.23857  1
0.155737  0.288266  1
0.155957  -1.88822  1
0.156178  -0.235623  1
0.156399  -1.82046  1
0.156619  -0.94767  1
0.15684  0.265832  1
0.157061  -0.254293  1
0.157281  -0.735298  1
0.157502  0.763971  1
0.157723  1.09958  1
0.157943  -0.860463  1
0.158164  0.0406618  1
0.158385  -0.508231  1
0.158605  -2.35624  1
0.158826  1.58685  1
0.159047  -0.465979  1
0.159267  -0.21814  1
0.159488  0.654267  1
0.159708  -0.53326  1
0.159929  -0.591424  1
0.16015  0.458496  1
0.16037  -0.207341  1
0.160591  -1.39239  1
0.160812  1.01991  1
0.161032  -1.0628  1
0.161253  -0.0290178  1
0.161474  1.03383  1
0.161694  -0.97589  1
0.161915  0.610296  1
0.162136  -3.13177  1
0.162356  -1.28366  1
0.162577  0.5993  1
0.162798  -0.858481  1
0.163018  -0.665352  1
0.163239  -1.87563  1
0.16346  -1.68932  1
0.16368  -0.11013  1
0.163901  -0.272935  1
0.164122  0.854929  1
0.164342  1.25112  1
0.164563  0.0687222  1
0.164784  -0.661162  1
0.165004  -1.06218  1
0.165225  -0.775619  1
0.165446  1.97129  1
0.165666  0.177948  1
0.165887  -1.52597  1
0.166108  -1.59626  1
0.166328  0.46647  1
0.166549  1.27965  1
0.16677  0.216702  1
0.16699  -1.07545  1
0.167211  -0.116706  1
0.167432  -0.843151  1
0.167652  -1.03687  1
0.167873  0.435646  1
0.168094  -0.497328  1
0.168314  -3.55057  1
0.168535  -1.15779  1
0.168756  -0.0976162  1
0.168976  2.0262  1
0.169197  0.931772  1
0.169418  1.09987  1
0.169638  1.23726  1
0.169859  0.558591  1
0.17008  -0.86233  1
0.1703  -0.822987  1
0.170521  -0.423452  1
0.170742  0.834464  1
0.170962  1.2937  1
0.171183  -1.2411  1
0.171404  -1.06345  1
0.171624  -0.0323025  1
0.171845  1.35553  1
0.172066  0.954096  1
0.172286  0.101684  1
0.172507  -0.771471  1
0.172728  1.77361  1
0.172948  -1.0204  1
0.173169  0.124888  1
0.17339  -2.15511  1
0.17361  -0.770221  1
0.173831  -1.37235  1
0.174052  -0.605865  1
0.174272  0.875126  1
0.174493  -0.173068  1
0.174714  -1.14572  1
0.174934  0.627224  1
0.175155  -1.72943  1
0.175376  -0.672197  1
0.175596  -1.48034  1
0.175817  -0.428916  1
0.176038  -1.21414  1
0.176258  0.749442  1
0.176479  -1.29011  1
0.1767  -0.770245  1
0.17692  -0.0398895  1
0.177141  0.113277  1
0.177362  -0.599761  1
0.177582  -1.44785  1
0.177803  1.06812  1
0.178023  -2.74861  1
0.178244  -0.368847  1
0.178465  -1.34274  1
0.178685  -0.255878  1
0.178906  -0.611115  1
0.179127  0.949426  1
0.179347  1.13976  1
0.179568  2.17183  1
0.179789  0.991214  1
0.180009  -0.474673  1
0.18023  -0.772505  1
0.180451  0.174635  1
0.180671  -0.591813  1
0.180892  0.0434114  1
0.181113  -0.411945  1
0.181333  0.693348  1
0.181554  -1.90637  1
0.181775  -1.59077  1
0.181995  0.222491  1
0.182216  0.581996  1
0.182437  1.32337  1
0.182657  0.291401  1
0.182878  -1.31271  1
0.183099  -0.568868  1
0.183319  0.584845  1
0.18354  -0.620827  1
0.183761  1.40605  1
0.183981  -2.24847  1
0.184202  0.351004  1
0.184423  0.355243  1
0.184643  0.823208  1
0.184864  1.07686  1
0.185085  -0.559058  1
0.185305  -0.719158  1
0.185526  -1.63294  1
0.185747  -0.946906  1
0.185967  0.0746534  1
0.186188  0.766166  1
0.186409  -1.0355  1
0.186629  0.0263023  1
0.18685  0.228841  1
0.187071  -0.506741  1
0.187291  0.545556  1
0.187512  -0.840914  1
0.187733  1.02572  1
0.187953  -1.0468  1
0.188174  1.09678  1
0.188395  -0.310748  1
0.188615  -0.915865  1
0.188836  0.109321  1
0.189057  0.399014  1
0.189277  2.38487  1
0.189498  0.231357  1
0.189719  0.537864  1
0.189939  -0.713956  1
0.19016  -0.917064  1
0.190381  -0.965927  1
0.190601  1.45717  1
0.190822  -0.288384  1
0.191043  2.18331  1
0.191263  1.63569  1
0.191484  -0.582756  1
0.191705  -1.54595  1
0.191925  -0.397639  1
0.192146  0.462858  1
0.192367  -1.05344  1
0.192587  -1.68297  1
0.192808  0.0578556  1
0.193029  1.78793  1
0.193249  1.16726  1
0.19347  0.568247  1
0.193691  -0.121446  1
0.193911  -0.226885  1
0.194132  -1.01182  1
0.194353  -0.660937  1
0.194573  0.713969  1
0.194794  1.00337  1
0.195015  0.173627  1
0.195235  0.661407  1
0.195456  -0.865093  1
0.195677  1.29711  1
0.195897  -1.59857  1
0.196118  1.4012  1
0.196338  -0.0576997  1
0.196559  -0.878832  1
0.19678  0.073225  1
0.197  0.901252  1
0.197221  -0.170553  1
0.197442  -0.84648  1
0.197662  -0.787544  1
0.197883  -0.665218  1
0.198104  -0.955855  1
0.198324  0.976588  1
0.198545  0.754083  1
0.198766  -0.60753  1
0.198986  0.350311  1
0.199207  -0.338928  1
0.199428  0.847327  1
0.199648  -0.0937097  1
0.199869  0.362715  1
0.20009  -0.860771  1
0.20031  -1.20919  1
0.200531  -0.418845  1
0.200752  -0.75533  1
0.200972  0.307396  1
0.201193  1.10605  1
0.201414  -1.39353  1
0.201634  -1.39852  1
0.201855  -1.39731  1
0.202076  -0.649217  1
0.202296  -0.683522  1
0.202517  -0.420146  1
0.202738  0.141508  1
0.202958  -1.62122  1
0.203179  -0.0866631  1
0.2034  0.90947  1
0.20362  0.607648  1
0.203841  -1.04892  1
0.204062  -0.428603  1
0.204282  1.50498  1
0.204503  0.410391  1
0.204724  -0.499146  1
0.204944  0.754277  1
0.205165  -1.04538  1
0.205386  1.86603  1
0.205606  2.82095  1
0.205827  0.36826  1
0.206048  0.109874  1
0.206268  0.2734  1
0.206489  -0.52993  1
0.20671  -1.10601  1
0.20693  0.157522  1
0.207151  0.191101  1
0.207372  0.782943  1
0.207592  -0.00633423  1
0.207813  1.3055  1
0.208034  -0.502443  1
0.208254  0.862593  1
0.208475  0.689977  1
0.208696  0.245996  1
0.208916  -0.0304716  1
0.209137  -0.299407  1
0.209358  -0.37501  1
0.209578  -0.871069  1
0.209799  -1.12872  1
0.21002  0.595588  1
0.21024  -0.163656  1
0.210461  -0.867697  1
0.210682  -1.17682  1
0.210902  -0.1893  1
0.211123  0.66094  1
0.211344  -1.11417  1
0.211564  0.781771  1
0.211785  0.658505  1
0.212006  -2.18909  1
0.212226  0.481535  1
0.212447  -0.00521789  1
0.212668  -1.0309  1
0.212888  -1.18474  1
0.213109  -0.64758  1
0.21333  -1.36559  1
0.21355  -1.20547  1
0.213771  -1.49288  1
0.213992  -0.607771  1
0.214212  -1.53582  1
0.214433  -0.171342  1
0.214653  0.58301  1
0.214874  0.820765  1
0.215095  0.851743  1
0.215315  0.16152  1
0.215536  0.811653  1
0.215757  0.649726  1
0.215977  -1.09018  1
0.216198  -0.253376  1
0.216419  -0.318584  1
0.216639  -0.471394  1
0.21686  -1.31401  1
0.217081  0.485498  1
0.217301  2.6159  1
0.217522  -0.365307  1
0.217743  0.410325  1
0.217963  -0.0751143  1
0.218184  -0.763821  1
0.218405  1.2727  1
0.218625  -1.04492  1
0.218846  -1.46319  1
0.219067  -1.12211  1
0.219287  0.184681  1
0.219508  0.119411  1
0.219729  0.328631  1
0.219949  -0.0269016  1
0.22017  1.04412  1
0.220391  0.066847  1
0.220611  1.72644  1
0.220832  0.274422  1
0.221053  0.450778  1
0.221273  1.15944  1
0.221494  -1.51994  1
0.221715  0.114306  1
0.221935  1.10062  1
0.222156  -0.769948  1
0.222377  0.447019  1
0.222597  -0.784485  1
0.222818  -0.0123267  1
0.223039  0.959865  1
0.223259  -1.04679  1
0.22348  -1.79145  1
0.223701  -1.79773  1
0.223921  1.91649  1
0.224142  0.467496  1
0.224363  -1.3038  1
0.224583  -0.650375  1
0.224804  0.354682  1
0.225025  0.702021  1
0.225245  1.83395  1
0.225466  -1.46339  1
0.225687  0.364144  1
0.225907  -0.790676  1
0.226128  -0.58348  1
0.226349  2.6919  1
0.226569  0.841776  1
0.22679  0.359645  1
0.227011  1.42865  1
0.227231  -0.245433  1
0.227452  -1.6323  1
0.227673  -0.433419  1
0.227893  0.588125  1
0.228114  0.694228  1
0.228335  1.40962  1
0.228555  0.0393425  1
0.228776  -0.400157  1
0.228997  -0.68764  1
0.229217  1.67486  1
0.229438  -2.49631  1
0.229659  1.19109  1
0.229879  -0.813115  1
0.2301  1.2989  1
0.230321  -0.829709  1
0.230541  0.466336  1
0.230762  0.191431  1
0.230983  0.0999987  1
0.231203  0.733994  1
0.231424  0.0593817  1
0.231645  0.627152  1
0.231865  -0.429747  1
0.232086  -0.964183  1
0.232307  -0.0243698  1
0.232527  1.37336  1
0.232748  -0.138878  1
0.232968  0.155375  1
0.233189  -1.29599  1
0.23341  1.17653  1
0.23363  -0.794176  1
0.233851  1.08747  1
0.234072  -0.745921  1
0.234292  -0.564875  1
0.234513  0.428655  1
0.234734  0.736224  1
0.234954  0.025906  1
0.235175  -1.03629  1
0.235396  1.23485  1
0.235616  -0.742894  1
0.235837  1.67228  1
0.236058  -0.926684  1
0.236278  1.3821  1
0.236499  1.63134  1
0.23672  0.443899  1
0.23694  2.08352  1
0.237161  -0.539133  1
0.237382  0.0110664  1
0.237602  0.991536  1
0.237823  -0.0257969  1
0.238044  1.96388  1
0.238264  -0.650997  1
0.238485  -1.08555  1
0.238706  0.183256  1
0.238926  -0.385758  1
0.239147  0.517542  1
0.239368  0.190323  1
0.239588  -1.24102  1
0.239809  -0.461557  1
0.24003  1.37273  1
0.24025  -0.264489  1
0.240471  0.437233  1
0.240692  -0.00573641  1
0.240912  -0.401476  1
0.241133  -0.318851  1
0.241354  -0.240145  1
0.241574  -0.308224  1
0.241795  -0.204298  1
0.242016  -0.172603  1
0.242236  -0.551387  1
0.242457  1.74649  1
0.242678  -0.991697  1
0.242898  -0.883203  1
0.243119  0.993773  1
0.24334  -0.655727  1
0.24356  0.947367  1
0.243781  0.16968  1
0.244002  1.35676  1
0.244222  -0.915806  1
0.244443  1.40436  1
0.244664  -0.812395  1
0.244884  1.89939  1
0.245105  0.189138  1
0.245326  -0.0866455  1
0.245546  2.02287  1
0.245767  0.937398  1
0.245988  -0.832494  1
0.246208  0.57833  1
0.246429  -0.00794182  1
0.24665  0.235124  1
0.24687  -0.79918  1
0.247091  1.50088  1
0.247312  0.663572  1
0.247532  -0.750793  1
0.247753  -1.733  1
0.247974  1.17782  1
0.248194  -0.404415  1
0.248415  -1.29853  1
0.248636  0.108589  1
0.248856  0.33951  1
0.249077  0.0949922  1
0.249298  -2.24548  1
0.249518  0.534916  1
0.249739  0.555951  1
0.24996  0.250155  1
0.25018  1.19195  1
0.250401  1.19983  1
0.250622  0.220686  1
0.250842  0.0957181  1
0.251063  -1.47192  1
0.251283  0.786198  1
0.251504  0.633357  1
0.251725  1.47419  1
0.251945  1.13378  1
0.252166  0.716589  1
0.252387  1.19598  1
0.252607  -0.393281  1
0.252828  2.05373  1
0.253049  -0.194482  1
0.253269  0.648546  1
0.25349  -0.785403  1
0.253711  0.924107  1
0.253931  -1.39603  1
0.254152  -1.32346  1
0.254373  1.06353  1
0.254593  0.621561  1
0.254814  0.93869  1
0.255035  0.281886  1
0.255255  1.19586  1
0.255476  -0.32816  1
0.255697  -0.966202  1
0.255917  1.73986  1
0.256138  -1.17974  1
0.256359  -0.353645  1
0.256579  -0.984174  1
0.2568  0.760544  1
0.257021  0.588273  1
0.257241  0.303909  1
0.257462  1.48226  1
0.257683  -1.09593  1
0.257903  -0.998809  1
0.258124  -0.00807088  1
0.258345  0.77411  1
0.258565  1.08505  1
0.258786  1.78635  1
0.259007  -0.088652  1
0.259227  1.74231  1
0.259448  -0.147036  1
0.259669  0.509397  1
0.259889  0.0827723  1
0.26011  0.833302  1
0.260331  -0.0329712  1
0.260551  2.06837  1
0.260772  -0.615671  1
0.260993  -0.211627  1
0.261213  1.12921  1
0.261434  0.383379  1
0.261655  0.267012  1
0.261875  -0.49862  1
0.262096  -1.84279  1
0.262317  1.20457  1
0.262537  -0.826569  1
0.262758  0.353072  1
0.262979  0.976586  1
0.263199  0.758425  1
0.26342  1.7075  1
0.263641  0.136288  1
0.263861  0.758847  1
0.264082  0.827087  1
0.264303  -2.51092  1
0.264523  -0.22367  1
0.264744  -1.19598  1
0.264965  -0.347818  1
0.265185  0.128548  1
0.265406  0.1807  1
0.265627  0.086413  1
0.265847  0.922972  1
0.266068  -1.12541  1
0.266289  -1.0201  1
0.266509  -1.53889  1
0.26673  -2.08606  1
0.266951  0.794947  1
0.267171  0.253211  1
0.267392  -0.000864921  1
0.267613  0.518047  1
0.267833  -0.387153  1
0.268054  -0.472907  1
0.268275  1.26941  1
0.268495  0.304113  1
0.268716  1.89627  1
0.268937  2.47723  1
0.269157  -0.381881  1
0.269378  -1.0816  1
0.269598  2.04564  1
0.269819  -1.27634  1
