# Supplementary material for: Molecular flexibility of DNA as a key determinant of RAD51 recruitment
Source: EMBO J. 2020 Jan 14;39(7):e103002. doi: 10.15252/embj.2019103002 (PMC7110135; doi:10.15252/embj.2019103002)
Supplement: Supplementary file 4 — Source Data for Expanded View [file EMBJ-39-e103002-s004.zip › FigureEV3/FigureEV3_kq.txt]

Time (s)	dN50 Data	dT50 Data	dA50 Data	dN50 Fit	dT50 Fit	dA50 Fit
0.0000000	0.00631632	-0.00591526	-0.00339088310	0.00000000000000	0.00000000000000	0.00000000000000
0.0999985	0.02173050	0.00429003	0.00470124600	0.01888255714443	0.01868235455205	0.01868199587989
0.2000050	0.03814060	0.01479640	0.01112849595	0.03771903501323	0.03732422148863	0.03732276688745
0.3000030	0.05578170	0.02689970	0.02340186750	0.05650633469451	0.05592243301002	0.05591915899030
0.4000020	0.07353970	0.04165200	0.02742798300	0.07524640380413	0.07447886068389	0.07447304922742
0.5000000	0.08992000	0.05787780	0.03157060500	0.09393903684994	0.09299322791843	0.09298416744065
0.5999980	0.10759000	0.07705600	0.03753444750	0.11258458484812	0.11146581801585	0.11145280262980
0.7000050	0.12564200	0.09400450	0.04144367700	0.13118488391675	0.12989838562795	0.12988071488998
0.8000030	0.14052900	0.11164700	0.04628356700	0.14973674834273	0.14828771023729	0.14826469042610
0.9000020	0.15374400	0.12841700	0.05356440100	0.16824220200743	0.16663573213539	0.16660667464030
1.0000000	0.16953900	0.14319900	0.06157880850	0.18670103432820	0.18494218109111	0.18490640358628
1.1000000	0.18492300	0.15936400	0.06889620100	0.20511395929177	0.20320770171957	0.20316452683925
1.2000000	0.19934000	0.17481000	0.07578804750	0.22348076553078	0.22143202266101	0.22138077943654
1.3000000	0.21745000	0.19031400	0.07938924950	0.24180161295566	0.23961524008018	0.23955526270416
1.4000000	0.23388900	0.20653800	0.08295098350	0.26007665843268	0.25775744816179	0.25768807687840
1.5000000	0.24933200	0.22433100	0.08577775250	0.27830605841809	0.27585874278085	0.27577932354856
1.6000000	0.26374900	0.24049800	0.09050126250	0.29648996854456	0.29391921913368	0.29382910307454
1.7000000	0.27629100	0.25506900	0.09483717650	0.31462854361113	0.31193897108121	0.31183751502493
1.8000000	0.28983000	0.27189700	0.09836121350	0.33272194120225	0.32991809273396	0.32980465902678
1.9000000	0.30295800	0.29179800	0.10184578250	0.35077031333570	0.34785667792458	0.34773063439164
2.0000000	0.31857700	0.31254000	0.10614260800	0.36877381293355	0.36575482020247	0.36561554011556
2.1000000	0.33173400	0.33274100	0.11105966300	0.38673259212103	0.38361261283378	0.38345947556504
2.2000000	0.34594600	0.34391100	0.11597798300	0.40464680314407	0.40143015124910	0.40126254134748
2.3000000	0.35983700	0.36101000	0.11895895550	0.42251659844730	0.41920752772750	0.41902483456572
2.4000000	0.37384400	0.37666500	0.12290803250	0.44034212743373	0.43694483476135	0.43674645342402
2.5000000	0.38843600	0.39120700	0.12949046000	0.45812353976768	0.45464216493952	0.45442749585476
2.6000000	0.40361600	0.40794600	0.13320829500	0.47586098439870	0.47229961060712	0.47206805951837
2.7000000	0.41879600	0.42438200	0.13553083500	0.49355461026645	0.48991726386542	0.48966824227816
2.8000000	0.43462000	0.44232500	0.13909307500	0.51120456507501	0.50749521799875	0.50722814291893
2.9000000	0.45026700	0.45801100	0.14393170000	0.52881099570047	0.52503356482578	0.52474785758241
3.0000000	0.46301400	0.47456900	0.14714606500	0.54637404849717	0.54253239556670	0.54222748318368
3.1000000	0.47277300	0.49091500	0.14985696000	0.56389386914504	0.55999180167426	0.55966711639769
3.2000000	0.48552000	0.50747300	0.15233383000	0.58137060276698	0.57741187438606	0.57706685365925
3.3000000	0.49876500	0.52421200	0.15322439000	0.59880439362634	0.59479270472450	0.59442679127665
3.4000000	0.51195200	0.54077000	0.15651592000	0.61619538536954	0.61213438376947	0.61174702563439
3.5000000	0.52472800	0.55744800	0.15980745000	0.63354372096117	0.62943700228023	0.62902765226597
3.6000000	0.53592200	0.57280200	0.16456891000	0.65084954281742	0.64670065055024	0.64626876673202
3.7000000	0.54910900	0.58942100	0.16797682000	0.66811299273159	0.66392541882112	0.66347046436103
3.8000000	0.56244200	0.60444300	0.17277749500	0.68533421159598	0.68111139712643	0.68063284024938
3.9000000	0.57685900	0.62085100	0.17595264500	0.70251333973368	0.69825867529162	0.69775598922892
4.0000000	0.59010400	0.63876400	0.17908858000	0.71965051679554	0.71536734286880	0.71484000579936
4.1000000	0.60332100	0.65468900	0.18245727500	0.73674588363222	0.73243748917658	0.73188498441637
4.2000000	0.61747500	0.67106600	0.18640660500	0.75379957788384	0.74946920345772	0.74889101922182
4.3000000	0.63092500	0.68618000	0.19089735500	0.77081173700365	0.76646257467919	0.76585820412307
4.4000000	0.64376000	0.70306900	0.19562086500	0.78778249811004	0.78341769159757	0.78278663279290
4.5000000	0.65615600	0.71971700	0.20162329000	0.80471199765877	0.80033464275899	0.79967639867131
4.6000000	0.67048400	0.73555300	0.20704255000	0.82160037144301	0.81721351649908	0.81652759496967
4.7000000	0.68288000	0.75153900	0.21041124500	0.83844775459327	0.83405440094291	0.83334031465396
4.8000000	0.69636000	0.76788600	0.21509680500	0.85525428157747	0.85085738400541	0.85011465046031
4.9000000	0.71101200	0.78447400	0.21896897000	0.87202008620087	0.86762255339093	0.86685069489044
5.0000000	0.72575200	0.80103200	0.22384681000	0.88874530454351	0.88434999659340	0.88354854021168
5.1000000	0.73876200	0.81774100	0.22775692500	0.90543007070319	0.90103980089630	0.90020827981000
5.2000000	0.75253500	0.83417900	0.23251965000	0.92207451457088	0.91769205430356	0.91683000996184
5.3000000	0.76627900	0.85037500	0.23619827000	0.93867876771382	0.93430684870491	0.93341381740314
5.4000000	0.78075500	0.86723400	0.23995405500	0.95524296106247	0.95088426572813	0.94995979352556
5.5000000	0.79517200	0.88283000	0.24529741500	0.97176722491043	0.96742439187084	0.96646802948787
5.6000000	0.80762600	0.89917600	0.24897603500	0.98825168891452	0.98392731342154	0.98293861621600
5.7000000	0.82192600	0.91480100	0.25230425000	1.00469648209473	1.00039311645966	0.99937164440301
5.8000000	0.83546400	0.93120800	0.25749328000	1.02110173283425	1.01682188685554	1.01576720450911
5.9000000	0.85040900	0.94644200	0.26182970000	1.03746757028767	1.03321371027042	1.03212538676163
6.0000000	0.86386000	0.96191600	0.26659242500	1.05379412769260	1.04956867215646	1.04844628115506
6.1000000	0.87780800	0.97787200	0.27007750000	1.07008152730545	1.06588685775672	1.06472997745101
6.2000000	0.89240200	0.99346800	0.27468336500	1.08632989549818	1.08216835210517	1.08097656517825
6.3000000	0.90315600	1.01008000	0.27820765500	1.10253935804014	1.09841324002669	1.09718613363269
6.4000000	0.91194700	1.02592000	0.28126642500	1.11871004009809	1.11462160613709	1.11335877187735
6.5000000	0.92325900	1.04215000	0.28571796000	1.13484206623617	1.13079353484305	1.12949456874242
6.6000000	0.93670900	1.05931000	0.28885516000	1.15093556041594	1.14692911034220	1.14559361282521
6.7000000	0.94977900	1.07442000	0.29357867000	1.16699064599635	1.16302841662305	1.16165599249020
6.8000000	0.96281900	1.09122000	0.29621113500	1.18300744573374	1.17909153746503	1.17768179586897
6.9000000	0.97656200	1.10663000	0.29814785000	1.19898608866334	1.19511855643849	1.19367111086027
7.0000000	0.99013000	1.12319000	0.30248427000	1.21492669323391	1.21110955690468	1.20962402512998
7.1000000	1.00323000	1.13909000	0.30627800500	1.23082938013240	1.22706462201576	1.22554062611110
7.2000000	1.01627000	1.15583000	0.30964670000	1.24669427023901	1.24298383471479	1.24142100100381
7.3000000	1.02866000	1.17145000	0.31286106500	1.26252148386399	1.25886727773576	1.25726523677540
7.4000000	1.04293000	1.18650000	0.31669275000	1.27831114074765	1.27471503360356	1.27307342016030
7.5000000	1.05621000	1.20204000	0.32137831000	1.29406336006038	1.29052718463398	1.28884563766010
7.6000000	1.06945000	1.21721000	0.32474700500	1.30977826040262	1.30630381293373	1.30458197554350
7.7000000	1.08340000	1.23244000	0.32776656000	1.32545595980489	1.32204500040044	1.32028252266130
7.8000000	1.09759000	1.24686000	0.33016753000	1.34109657933787	1.33775082872262	1.33594736634586
7.9000000	1.11042000	1.26273000	0.33520096500	1.35670023702399	1.35342138234247	1.35157659073464
8.0000000	1.12455000	1.27817000	0.33771705000	1.37226704734400	1.36905674360118	1.36717028169528
8.1000000	1.13738000	1.29326000	0.34073787000	1.38779712650173	1.38465699225710	1.38272852490093
8.2000000	1.15130000	1.30933000	0.34379537500	1.40329059015930	1.40022220964150	1.39825140583033
8.3000000	1.16405000	1.32562000	0.34615839500	1.41874755343717	1.41575247691004	1.41373900976775
8.4000000	1.17788000	1.34067000	0.34952709000	1.43416813091409	1.43124787504278	1.42919142180299
8.5000000	1.19095000	1.35648000	0.35359153500	1.44955243662714	1.44670848484419	1.44460872624489
8.6000000	1.20381000	1.37180000	0.35699944500	1.46490058407170	1.46213438694311	1.45999100777949
8.7000000	1.21621000	1.38767000	0.35998105000	1.48021268758381	1.47752566147428	1.47533835104545
8.8000000	1.22895000	1.40341000	0.36416187500	1.49548886367996	1.49288238834808	1.49065084027065
8.9000000	1.24191000	1.41820000	0.36722064500	1.51072922126675	1.50820464794858	1.50592855948248
9.0000000	1.25445000	1.43445000	0.37140273500	1.52593387207805	1.52349252013028	1.52117159250783
9.1000000	1.26652000	1.45038000	0.37577837000	1.54110292733183	1.53874608456700	1.53638002297314
9.2000000	1.27915000	1.46486000	0.37802374500	1.55623649773017	1.55396542075186	1.55155393430435
9.3000000	1.29196000	1.48109000	0.38220457000	1.57133469345921	1.56915060799731	1.56669340823005
9.4000000	1.30447000	1.49725000	0.38592240500	1.58639762418916	1.58430172543511	1.58179852823335
9.5000000	1.31786000	1.51348000	0.38928983500	1.60142539907435	1.59941885161204	1.59686937720382
9.6000000	1.32964000	1.52971000	0.39246625000	1.61641812675317	1.61450206414417	1.61190603759353
9.7000000	1.34221000	1.54563000	0.39529099500	1.63137591975730	1.62955144236593	1.62690859164189
9.8000000	1.35476000	1.56216000	0.40044081000	1.64629888363942	1.64456706453901	1.64187712137562
9.9000000	1.36715000	1.57655000	0.40462290000	1.66118712572254	1.65954900873389	1.65681170860881
10.0000000	1.37952000	1.59178000	0.40845585000	1.67604075310041	1.67449735282985	1.67171243494285
10.1000000	1.39276000	1.60641000	0.41205604000	1.69085987240706	1.68941217451494	1.68657938206992
10.2000000	1.40630000	1.62023000	0.41577387500	1.70564458981942	1.70429355128602	1.70141263100328
10.3000000	1.41878000	1.63511000	0.42096164000	1.72039501105996	1.71914156047667	1.71621226273167
10.4000000	1.43188000	1.64998000	0.42444671500	1.73511124139932	1.73395627945831	1.73097835803473
10.5000000	1.44577000	1.66374000	0.42831888000	1.74979338565888	1.74873778500319	1.74571099748143
10.6000000	1.45914000	1.67801000	0.43230616000	1.76444154821343	1.76348615386798	1.76041026143012
10.7000000	1.47159000	1.69405000	0.43664258000	1.77905583324087	1.77820146261990	1.77507623002848
10.8000000	1.48551000	1.70871000	0.44109538000	1.79363634428926	1.79288378763673	1.78970898339113
10.9000000	1.49890000	1.72377000	0.44477400000	1.80818318430528	1.80753320510684	1.80430860244711
11.0000000	1.51247000	1.73912000	0.44895609000	1.82269645594109	1.82214979102917	1.81887516601882
11.1000000	1.52522000	1.75399000	0.45251706500	1.83717626141908	1.83673362121320	1.83340875354175
11.2000000	1.53869000	1.76923000	0.45704703000	1.85162270253469	1.85128477263479	1.84790944425049
11.3000000	1.55267000	1.78458000	0.46142266500	1.86603588065918	1.86580332003696	1.86237731717869
11.4000000	1.56609000	1.80008000	0.46606901000	1.88041589674237	1.88028933873012	1.87681245115908
11.5000000	1.57820000	1.81676000	0.47148953500	1.89476285131548	1.89474290389067	1.89121492482348
11.6000000	1.59027000	1.83425000	0.47501382500	1.90907684449390	1.90916409051407	1.90558481688322
11.7000000	1.59847000	1.85069000	0.47741353000	1.92335797579584	1.92355297341486	1.91992220624318
11.8000000	1.60595000	1.86662000	0.47981323500	1.93760634395255	1.93790962722659	1.93422717050445
11.9000000	1.63639000	1.88333000	0.48368540000	1.95182204823500	1.95223412640191	1.94849978759361
12.0000000	1.64366000	1.89868000	0.48732480500	1.96600518705433	1.96652654604037	1.96274013524362
12.1000000	1.65342000	1.91488000	0.49193320000	1.98015585841274	1.98078696002018	1.97694829099374
12.2000000	1.66573000	1.92921000	0.49599891000	1.99427415990598	1.99501544217593	1.99112433218958
12.3000000	1.67792000	1.94489000	0.49878570500	2.00836018872580	2.00921206632911	2.00526833598307
12.4000000	1.69069000	1.95904000	0.50354843000	2.02241404166249	2.02337690612667	2.01938037974298
12.5000000	1.70329000	1.97461000	0.50621884500	2.03643581510726	2.03751003504097	2.03346054052084
12.6000000	1.71642000	1.98957000	0.51105873500	2.05042560505481	2.05161152636978	2.04750889449100
12.7000000	1.72893000	2.00447000	0.51613138500	2.06438350710575	2.06568145323634	2.06152551806714
12.8000000	1.74230000	2.01970000	0.52201616500	2.07830961576383	2.07971988919906	2.07551048747105
12.9000000	1.75490000	2.03473000	0.52511415000	2.09220402618104	2.09372690696966	2.08946387873262
13.0000000	1.76776000	2.04954000	0.52859922500	2.10606683278833	2.10770257889529	2.10338576768983
13.1000000	1.78104000	2.06534000	0.53491031000	2.11989812956647	2.12164697743486	2.11727622998876
13.2000000	1.79349000	2.08079000	0.53916956500	2.13369801010787	2.13556017487427	2.13113534108359
13.3000000	1.80697000	2.09722000	0.54389307500	2.14746656761868	2.14944224332644	2.14496317623659
13.4000000	1.81948000	2.11228000	0.54710617500	2.16120389492107	2.16329325473128	2.15875981051815
13.5000000	1.83223000	2.12763000	0.55066841500	2.17491008445537	2.17711328085571	2.17252531880673
13.6000000	1.84521000	2.14295000	0.55508200000	2.18858522828226	2.19090239329365	2.18625977578892
13.7000000	1.85641000	2.15936000	0.55872140500	2.20222941808499	2.20466066346601	2.19996325792060
13.8000000	1.86807000	2.17580000	0.56259357000	2.21584274503884	2.21838816262071	2.21363583812431
13.9000000	1.88202000	2.19142000	0.56654290000	2.22942530003205	2.23208496183269	2.22727759057280
14.0000000	1.89553000	2.20651000	0.57107286500	2.24297717369362	2.24575113200388	2.24088858926002
14.1000000	1.90681000	2.22192000	0.57370533000	2.25649845619758	2.25938674516958	2.25446890799157
14.2000000	1.91950000	2.23734000	0.57653260500	2.26998923734928	2.27299187162025	2.26801862038467
14.3000000	1.93116000	2.25269000	0.57897152500	2.28344960658759	2.28656658129342	2.28153779986820
14.4000000	1.94353000	2.26822000	0.58086902500	2.29687965298693	2.30011094446742	2.29502651968267
14.5000000	1.95750000	2.28346000	0.58377220000	2.31027946525939	2.31362503125073	2.30848485288023
14.6000000	1.97031000	2.29923000	0.58745082000	2.32364913175686	2.32710891158202	2.32191287232465
14.7000000	1.98235000	2.31441000	0.59093589500	2.33698874047306	2.34056265523011	2.33531065069138
14.8000000	1.99451000	2.32883000	0.59569735500	2.35029837902726	2.35398633179397	2.34867826046747
14.9000000	2.00726000	2.34289000	0.60011094000	2.36357813463415	2.36738001070276	2.36201577547754
15.0000000	2.02030000	2.35734000	0.60487366500	2.37682809427212	2.38074376121578	2.37532326826606
15.1000000	2.03208000	2.37194000	0.60750739500	2.39004834451550	2.39407765242251	2.38860080973033
15.2000000	2.04515000	2.38654000	0.61172617000	2.40323897159020	2.40738175324259	2.40184847171651
15.3000000	2.05825000	2.40096000	0.61505691500	2.41640006137574	2.42065613242583	2.41506632588782
15.4000000	2.06959000	2.41547000	0.61989680500	2.42953169940735	2.43390086067243	2.42825444372457
15.5000000	2.08237000	2.43049000	0.62361337500	2.44263397087802	2.44711600577060	2.44141289652413
15.6000000	2.09479000	2.44491000	0.62783468000	2.45570696064054	2.46030163537575	2.45454175540093
15.7000000	2.10783000	2.46033000	0.63100856500	2.46875075320961	2.47345781766300	2.46764109128648
15.8000000	2.12040000	2.47412000	0.63410655000	2.48176543276390	2.48658462064242	2.48071097492936
15.9000000	2.13303000	2.48917000	0.63790155000	2.49475108289520	2.49968211215909	2.49375147689521
16.0000000	2.14572000	2.50552000	0.64084267500	2.50770778722309	2.51275035989309	2.50676266756676
16.1000000	2.15700000	2.52093000	0.64498681500	2.52063562893697	2.52578943135948	2.51974461738126
16.2000000	2.16893000	2.53571000	0.64971032500	2.53353469086653	2.53879939390831	2.53269739928067
16.3000000	2.18179000	2.55107000	0.65373555500	2.54640505551322	2.55178031472463	2.54562108090948
16.4000000	2.19492000	2.56774000	0.65629212000	2.55924680505221	2.56473226082849	2.55851573203958
16.5000000	2.20761000	2.58259000	0.66024145000	2.57206002133437	2.57765529907493	2.57138142226592
16.6000000	2.21921000	2.59707000	0.66430716000	2.58484478588822	2.59054949615396	2.58421822100648
16.7000000	2.23193000	2.61140000	0.66868153000	2.59760117992187	2.60341492105400	2.59702619750227
16.8000000	2.24389000	2.62591000	0.67406284000	2.61032928432500	2.61625163921321	2.60980542081734
16.9000000	2.25561000	2.64000000	0.67894194500	2.62302917926649	2.62905971629101	2.62255595983877
17.0000000	2.26754000	2.65327000	0.68262056500	2.63570094488019	2.64183921843235	2.63527788327670
17.1000000	2.28002000	2.66667000	0.68780833000	2.64834466138805	2.65459021162246	2.64797125966427
17.2000000	2.29318000	2.68079000	0.69199042000	2.66096040839069	2.66731276168682	2.66063615735768
17.3000000	2.30607000	2.69455000	0.69636605500	2.67354826517747	2.68000693429125	2.67327264453616
17.4000000	2.31782000	2.70924000	0.70031412000	2.68610831072842	2.69267279494181	2.68588079103294
17.5000000	2.33019000	2.72354000	0.70523117500	2.69864062371605	2.70531040898489	2.69846066464628
17.6000000	2.34153000	2.73730000	0.70925893500	2.71114528250731	2.71791984160712	2.71101233218460
17.7000000	2.35422000	2.75187000	0.71285912500	2.72362236516537	2.73050115783546	2.72353586123455
17.8000000	2.36617000	2.76629000	0.71669334000	2.73607194945160	2.74305442253713	2.73603131921138
17.9000000	2.37895000	2.78122000	0.72114487500	2.74849411282733	2.75557970041964	2.74849877335890
18.0000000	2.39014000	2.79480000	0.72517137000	2.76088893245582	2.76807705844909	2.76093829074950
18.1000000	2.40263000	2.81006000	0.72919913000	2.77325648520411	2.78054655993192	2.77334993828416
18.2000000	2.41508000	2.82509000	0.73291443500	2.78559684764485	2.79298826869839	2.78573378269242
18.3000000	2.42742000	2.83990000	0.73698014500	2.79791009583319	2.80540224892414	2.79808989053240
18.4000000	2.43975000	2.85450000	0.74158854000	2.81019630465145	2.81778856462997	2.81041832819079
18.5000000	2.45218000	2.86871000	0.74549865500	2.82245555069063	2.83014727968193	2.82271916188287
18.6000000	2.46493000	2.88247000	0.74948720000	2.83468790930244	2.84247845779123	2.83499245807588
18.7000000	2.47770000	2.89641000	0.75270030000	2.84689345554895	2.85478216251431	2.84723828475687
18.8000000	2.48969000	2.91116000	0.75769452000	2.85907226420424	2.86705845725283	2.85945670592567
18.9000000	2.50161000	2.92491000	0.76269000500	2.87122440975621	2.87930740525361	2.87164778721520
19.0000000	2.51486000	2.93976000	0.76621303000	2.88334996640826	2.89152906960872	2.88381159409201
19.1000000	2.52720000	2.95448000	0.77051150000	2.89544900808100	2.90372351325541	2.89594819185633
19.2000000	2.53909000	2.96815000	0.77608635500	2.90752160841401	2.91589079897613	2.90805764564202
19.3000000	2.55079000	2.98281000	0.77999773500	2.91956784076755	2.92803099173820	2.92014002041660
19.4000000	2.56292000	2.99626000	0.78375225500	2.93158777822426	2.94014415281297	2.93219538098126
19.5000000	2.57482000	3.00975000	0.78665669500	2.94358149359093	2.95223034424539	2.94422379197082
19.6000000	2.58724000	3.02399000	0.79200005500	2.95554905940018	2.96428962829708	2.95622531785376
19.7000000	2.59832000	3.03835000	0.79691711000	2.96749054791221	2.97632206707934	2.96820002293222
19.8000000	2.61033000	3.05259000	0.80222125500	2.97940602988132	2.98832772255323	2.98014797134200
19.9000000	2.62196000	3.06662000	0.80640334500	2.99129557756594	3.00030665652948	2.99206922846634
20.0000000	2.63451000	3.08017000	0.81000353500	3.00315926260898	3.01225893066858	3.00396385786084
20.1000000	2.64705000	3.09459000	0.81464988000	3.01499715612935	3.02418460648071	3.01583192279584
20.2000000	2.65897000	3.10967000	0.81790219500	3.02680932897708	3.03608374532579	3.02767348686855
20.3000000	2.67149000	3.12355000	0.82220066500	3.03859585173492	3.04795640841342	3.03948861352056
20.4000000	2.68292000	3.13827000	0.82518100500	3.05035679471990	3.05980265680296	3.05127736603833
20.5000000	2.69481000	3.15360000	0.82858891500	3.06209222798486	3.07162255140346	3.06303980755355
20.6000000	2.70651000	3.16775000	0.83300250000	3.07380222132006	3.08341615478094	3.07477600104349
20.7000000	2.71831000	3.18316000	0.83652552500	3.08548684425471	3.09518352660669	3.08648600933147
20.8000000	2.73053000	3.19860000	0.84093911000	3.09714616605856	3.10692472725144	3.09816989508721
20.9000000	2.74243000	3.21309000	0.84318575000	3.10878025574344	3.11863981714127	3.10982772082722
21.0000000	2.75368000	3.22705000	0.84744374000	3.12038918206483	3.13032885656162	3.12145954891522
21.1000000	2.76573000	3.24172000	0.85201292000	3.13197301352344	3.14199190565759	3.13306544156251
21.2000000	2.77765000	3.25565000	0.85530445000	3.14353181784855	3.15362902443430	3.14464546082838
21.3000000	2.78923000	3.26956000	0.85805203000	3.15506566266297	3.16524027275718	3.15619966862050
21.4000000	2.80101000	3.28444000	0.86219617000	3.16657461621720	3.17682571035238	3.16772812669531
21.5000000	2.81185000	3.29828000	0.86796457000	3.17805874595490	3.18838539680704	3.17923089667555
21.6000000	2.82413000	3.31120000	0.87280446000	3.18951811906880	3.19991939156966	3.19070804014966
21.7000000	2.83638000	3.32535000	0.87617315500	3.20095280250210	3.21142775395044	3.20215961831390
21.8000000	2.84857000	3.33869000	0.88105226000	3.21236286294994	3.22291054312161	3.21358569232885
21.9000000	2.86044000	3.35226000	0.88550506000	3.22374836686081	3.23436781811775	3.22498632320619
22.0000000	2.87064000	3.36602000	0.89049801500	3.23510938043800	3.24579963783615	3.23636157180905
22.1000000	2.88233000	3.38002000	0.89584264000	3.24644596964104	3.25720606103715	3.24771149885249
22.2000000	2.89346000	3.39330000	0.90041055500	3.25775820018710	3.26858714634446	3.25903616490382
22.3000000	2.90507000	3.40678000	0.90482414000	3.26904613755247	3.27994295233898	3.27033563038307
22.4000000	2.91685000	3.42063000	0.91036104500	3.28030984697400	3.29127353737392	3.28160995556338
22.5000000	2.92921000	3.43364000	0.91396250000	3.29154939345046	3.30257895961264	3.29285920057136
22.6000000	2.94082000	3.44701000	0.91725403000	3.30276484166816	3.31385927714062	3.30408342538756
22.7000000	2.95289000	3.46143000	0.92108571500	3.31395625527032	3.32511454790877	3.31528268984683
22.8000000	2.96540000	3.47488000	0.92430008000	3.32512369921273	3.33634482973365	3.32645705363872
22.9000000	2.97610000	3.48885000	0.92759161000	3.33626723751433	3.34755018029793	3.33760657630793
23.0000000	2.98844000	3.50312000	0.93212031000	3.34738693396005	3.35873065715066	3.34873131725466
23.1000000	3.00080000	3.51531000	0.93533467500	3.35848285210213	3.36988631770764	3.35983133573503
23.2000000	3.01267000	3.52998000	0.93862620500	3.36955505526142	3.38101721925177	3.37090669066410
23.3000000	3.02507000	3.54334000	0.94230356000	3.38060360652877	3.39212341893339	3.38195744095416
23.4000000	3.03729000	3.55674000	0.94551792500	3.39162856876633	3.40320497377062	3.39298364557879
23.5000000	3.04974000	3.57152000	0.95043498000	3.40263000460887	3.41426194064971	3.40398536320900
23.6000000	3.06190000	3.58579000	0.95314461000	3.41360797646515	3.42529437632541	3.41496265237289
23.7000000	3.07441000	3.59889000	0.95693961000	3.42456254651921	3.43630233742126	3.42591557145608
23.8000000	3.08652000	3.61304000	0.95992121500	3.43549377673174	3.44728588042998	3.43684417870204
23.9000000	3.09882000	3.62595000	0.96491543500	3.44640172884139	3.45824506171380	3.44774853221251
24.0000000	3.10972000	3.63878000	0.96855484000	3.45728646436612	3.46917993739619	3.45862868994784
24.1000000	3.12153000	3.65157000	0.97126573500	3.46814804392140	3.48009056337257	3.46948470972741
24.2000000	3.13372000	3.66449000	0.97587286500	3.47898652877102	3.49097699583230	3.48031664923000
24.3000000	3.14430000	3.67701000	0.98036488000	3.48980197996489	3.50183929060755	3.49112456599416
24.4000000	3.15544000	3.68972000	0.98481768000	3.50059445810873	3.51267750340098	3.50190851741857
24.5000000	3.16631000	3.70317000	0.98923000000	3.51136402359107	3.52349168978610	3.51266856076249
24.6000000	3.17844000	3.71567000	0.99256074500	3.52211073658450	3.53428190520759	3.52340475314607
24.7000000	3.18958000	3.72928000	0.99573589500	3.53283465704687	3.54504820498161	3.53411715155075
24.8000000	3.20074000	3.74246000	0.99968396000	3.54353584472257	3.55579064429613	3.54480581281967
24.9000000	3.21214000	3.75586000	1.00390526500	3.55421435914373	3.56650927821127	3.55547079328194
25.0000000	3.22322000	3.76886000	1.00897665000	3.56487025963145	3.57720416165960	3.56611214975334
25.1000000	3.23547000	3.78130000	1.01362299500	3.57550360529704	3.58787534944650	3.57672993867768
25.2000000	3.24678000	3.79457000	1.01927628000	3.58611445504328	3.59852289625046	3.58732421633512
25.3000000	3.25920000	3.80665000	1.02206434000	3.59670286756560	3.60914685662340	3.59789503886852
25.4000000	3.27019000	3.81920000	1.02547098500	3.60726890135335	3.61974728499103	3.60844246228384
25.5000000	3.28130000	3.83284000	1.02872330000	3.61781261436179	3.63032423565313	3.61896654245044
25.6000000	3.29340000	3.84639000	1.03321531500	3.62833406423623	3.64087776278392	3.62946733510150
25.7000000	3.30474000	3.85942000	1.03696983500	3.63883330931679	3.65140792043142	3.63994489583432
25.8000000	3.31634000	3.87210000	1.04173256000	3.64931040723859	3.66191476211539	3.65039928011071
25.9000000	3.32760000	3.88456000	1.04537196500	3.65976541543366	3.67239834194256	3.66083054325735
26.0000000	3.33911000	3.89756000	1.05040540000	3.67019839113207	3.68285871357647	3.67123874046610
26.1000000	3.35089000	3.91045000	1.05373614500	3.68060939136309	3.69329593055593	3.68162392679443
26.2000000	3.36147000	3.92327000	1.05799413500	3.69099847295630	3.70371004629539	3.69198615716572
26.3000000	3.37261000	3.93649000	1.06066581500	3.70136569254272	3.71410111408522	3.70232548636963
26.4000000	3.38430000	3.94935000	1.06600917500	3.71171110655595	3.72446918709201	3.71264196906246
26.5000000	3.39397000	3.96169000	1.06856447500	3.72203477123330	3.73481431835889	3.72293565970393
26.6000000	3.40338000	3.97472000	1.07336515000	3.73233674261693	3.74513656080580	3.73320661258777
26.7000000	3.41369000	3.98707000	1.07789511500	3.74261707655494	3.75543596722986	3.74345488207865
26.8000000	3.42392000	3.99902000	1.08238713000	3.75287582870257	3.76571259030562	3.75368052229640
26.9000000	3.43289000	4.01194000	1.08649079000	3.76311305452261	3.77596648258537	3.76388358722888
27.0000000	3.44235000	4.02467000	1.09005429500	3.77332880824922	3.78619769649948	3.77406413073226
27.1000000	3.45375000	4.03692000	1.09291825500	3.78352314572230	3.79640628435668	3.78422220653141
27.2000000	3.46896000	4.04900000	1.09756460000	3.79369612179901	3.80659229834435	3.79435786822023
27.3000000	3.48575000	4.06263000	1.10143676500	3.80384779114663	3.81675579052888	3.80447116926197
27.4000000	3.47977000	4.07492000	1.10627665500	3.81397820824350	3.82689681285591	3.81456216298962
27.5000000	3.49310000	4.08789000	1.11022472000	3.82408742738016	3.83701541701039	3.82463090260622
27.6000000	3.50380000	4.10060000	1.11568446000	3.83417550266037	3.84711165473857	3.83467744118522
27.7000000	3.51332000	4.11354000	1.11878244500	3.84424248800213	3.85718557767139	3.84470183167082
27.8000000	3.52484000	4.12634000	1.12118341500	3.85428843713876	3.86723723726854	3.85470412687831
27.9000000	3.53624000	4.14018000	1.12609920500	3.86431340361997	3.87726668487015	3.86468437949443
28.0000000	3.54796000	4.15391000	1.12915924000	3.87431744081285	3.88727397169707	3.87464264207769
28.1000000	3.55889000	4.16740000	1.13376637000	3.88430060190296	3.89725914885114	3.88457896705874
28.2000000	3.56953000	4.17989000	1.13887697000	3.89426293989536	3.90722226731556	3.89449340664061
28.3000000	3.58084000	4.19377000	1.14391040500	3.90420450761570	3.91716337795511	3.90438601303382
28.4000000	3.59215000	4.20524000	1.14743343000	3.91412535771120	3.92708253151648	3.91425683831459
28.5000000	3.60396000	4.21614000	1.15072496000	3.92402554195347	3.93697977862856	3.92410593440098
28.6000000	3.61568000	4.22252000	1.15475145500	3.93390511274184	3.94685516980274	3.93393335308458
28.7000000	3.62679000	4.23144000	1.15866283500	3.94376412246281	3.95670875543318	3.94373914603089
28.8000000	3.63822000	4.24483000	1.16326870000	3.95360262301884	3.96654058579716	3.95352336477962
28.9000000	3.64953000	4.25742000	1.16737362500	3.96342066613633	3.97635071105531	3.96328606074508
29.0000000	3.66034000	4.26991000	1.16977459500	3.97321830336660	3.98613918125195	3.97302728521645
29.1000000	3.67092000	4.28337000	1.17473086500	3.98299558608685	3.99590604631538	3.98274708935817
29.2000000	3.68144000	4.29700000	1.17898885500	3.99275256550113	4.00565135600497	3.99244552421025
29.3000000	3.69222000	4.31016000	1.18243471500	4.00248929264130	4.01537515997308	4.00212264068860
29.4000000	3.70386000	4.32350000	1.18564908000	4.01220581836797	4.02507750786479	4.01177848958540
29.5000000	3.71426000	4.33617000	1.18924927000	4.02190219337150	4.03475844914318	4.02141312156940
29.6000000	3.72323000	4.34894000	1.19339214500	4.03157846817294	4.04441803315651	4.03102658718628
29.7000000	3.73296000	4.36158000	1.19753502000	4.04123469312496	4.05405630913853	4.04061893685896
29.8000000	3.74283000	4.37429000	1.20125285500	4.05087091841291	4.06367332620879	4.05019022086069
29.9000000	3.75244000	4.38735000	1.20431036000	4.06048719405565	4.07326913337285	4.05974048920521
30.0000000	3.76264000	4.39891000	1.21004081000	4.07008356959108	4.08284377952266	4.06926979208705
30.1000000	3.77169000	4.41113000	1.21356510000	4.07966009420399	4.09239731343678	4.07877817943488
30.2000000	3.78330000	4.42321000	1.21720450500	4.08921681794297	4.10192978378071	4.08826570105589
30.3000000	3.79347000	4.43564000	1.22030122500	4.09875379013200	4.11144123910716	4.09773240663608
30.4000000	3.80296000	4.44759000	1.22425055500	4.10827105993071	4.12093172785632	4.10717834574060
30.5000000	3.81354000	4.45975000	1.22847186000	4.11776867633526	4.13040129835621	4.11660356781409
30.6000000	3.82336000	4.47159000	1.23056164000	4.12724668817926	4.13984999882290	4.12600812218097
30.7000000	3.83429000	4.48354000	1.23451097000	4.13670514413457	4.14927787736084	4.13539205804580
30.8000000	3.84531000	4.49633000	1.23919653000	4.14614409271227	4.15868498196313	4.14475542449357
30.9000000	3.85559000	4.50886000	1.24244758000	4.15556358226345	4.16807136048940	4.15409827049005
31.0000000	3.86594000	4.52066000	1.24635896000	4.16496366098017	4.17743706054026	4.16342064488211
31.1000000	3.87543000	4.53321000	1.24988198500	4.17434437689628	4.18678212991831	4.17272259639802
31.2000000	3.88616000	4.54498000	1.25390974500	4.18370577788835	4.19610661616810	4.18200417364780
31.3000000	3.89521000	4.55772000	1.25793497500	4.19304791167648	4.20541056672392	4.19126542512355
31.4000000	3.90456000	4.57042000	1.26242699000	4.20237082582527	4.21469402891002	4.20050639919975
31.5000000	3.91470000	4.58240000	1.26668245000	4.21167456774460	4.22395704994093	4.20972714382906
31.6000000	3.92410000	4.59484000	1.27186895000	4.22095918377480	4.23319967692174	4.21892770713083
31.7000000	3.93462000	4.60709000	1.27558805000	4.23022472167978	4.24242195684836	4.22810813735098
31.8000000	3.94400000	4.61799000	1.27876320000	4.23947122838189	4.25162393660780	4.23726848238825
31.9000000	3.95355000	4.62907000	1.28233050000	4.24869875064531	4.26080566297846	4.24640879002499
32.0000000	3.96305000	4.64066000	1.28616345000	4.25790733508150	4.26996718263041	4.25552910792749
32.1000000	3.97281000	4.65246000	1.28968015000	4.26709702814997	4.27910854212563	4.26462948364630
32.2000000	3.98330000	4.66414000	1.29347515000	4.27626787615913	4.28822978791835	4.27370996461657
32.3000000	3.99388000	4.67516000	1.29777615000	4.28541992526708	4.29733096635528	4.28277059815831
32.4000000	4.00425000	4.68603000	1.30149525000	4.29455322148242	4.30641212367589	4.29181143147675
32.5000000	4.01456000	4.69783000	1.30555590000	4.30366781066504	4.31547330601274	4.30083251166265
32.6000000	4.02464000	4.70921000	1.30966715000	4.31276373852694	4.32451455939167	4.30983388569262
32.7000000	4.03531000	4.72092000	1.31245015000	4.32184105063306	4.33353592926764	4.31881560042941
32.8000000	4.04513000	4.73365000	1.31639695000	4.33089979240203	4.34253746173435	4.32777770262225
32.9000000	4.05623000	4.74609000	1.31964800000	4.33994000910703	4.35151920258339	4.33672023890718
33.0000000	4.06716000	4.75768000	1.32421465000	4.34896174587656	4.36048119740879	4.34564325580731
33.1000000	4.07590000	4.76966000	1.32894575000	4.35796504718102	4.36942349169898	4.35454679973322
33.2000000	4.08574000	4.78038000	1.33420815000	4.36694995793114	4.37834613083703	4.36343091698320
33.3000000	4.09547000	4.79125000	1.33866095000	4.37591652303012	4.38724916010095	4.37229565374361
33.4000000	4.10684000	4.80229000	1.34412575000	4.38486478700484	4.39613262466393	4.38114105608918
33.5000000	4.11751000	4.81341000	1.34857855000	4.39379479423940	4.40499656959463	4.38996716998332
33.6000000	4.12732000	4.82457000	1.35282895000	4.40270658897584	4.41384103985745	4.39877404127847
33.7000000	4.13755000	4.83671000	1.35600410000	4.41160021531491	4.42266608031279	4.40756171571639
33.8000000	4.14795000	4.84754000	1.36081110000	4.42047571721678	4.43147173571734	4.41633023892845
33.9000000	4.15718000	4.85953000	1.36475790000	4.42933313850181	4.44025805072436	4.42507965627060
34.0000000	4.16768000	4.86976000	1.36878060000	4.43817252285130	4.44902506988390	4.43381001221055
34.1000000	4.17796000	4.88030000	1.37377735000	4.44699391380818	4.45777283764312	4.44252135294456
34.2000000	4.18860000	4.89162000	1.37954575000	4.45579735477781	4.46650139834657	4.45121372364763
34.3000000	4.19991000	4.90207000	1.38369495000	4.46458288902869	4.47521079623641	4.45988716938513
34.4000000	4.21093000	4.91444000	1.38737610000	4.47335055969320	4.48390107545272	4.46854173511315
34.5000000	4.22165000	4.92549000	1.38884350000	4.48210040976836	4.49257228003378	4.47717746567877
34.6000000	4.23258000	4.93789000	1.39314450000	4.49083248189374	4.50122445391630	4.48579440582039
34.7000000	4.24343000	4.94924000	1.39534560000	4.49954681842636	4.50985764093572	4.49439260016797
34.8000000	4.25433000	4.96116000	1.39917855000	4.50824346234230	4.51847188482650	4.50297209324343
34.9000000	4.26470000	4.97185000	1.40297355000	4.51692245607653	4.52706722922235	4.51153292946086
35.0000000	4.27402000	4.98205000	1.40654085000	4.52558384193037	4.53564371765653	4.52007515312685
35.1000000	4.28035000	4.99313000	1.41165145000	4.53422766207222	4.54420139356210	4.52859880844079
35.2000000	4.28861000	5.00460000	1.41593980000	4.54285395853819	4.55274029978069	4.53710393949521
35.3000000	4.29925000	5.01505000	1.41939325000	4.55146277323282	4.56126047921396	4.54559059027600
35.4000000	4.31296000	5.02751000	1.42349185000	4.56005414792973	4.56976197561042	4.55405880466279
35.5000000	4.32612000	5.03883000	1.42736275000	4.56862812427237	4.57824483198834	4.56250862642919
35.6000000	4.32835000	5.05030000	1.43100595000	4.57718474377459	4.58670909126646	4.57094009924312
35.7000000	4.33447000	5.06229000	1.43615450000	4.58572404782143	4.59515479626418	4.57935326666713
35.8000000	4.34707000	5.07379000	1.44169520000	4.59424607766974	4.60358198970191	4.58774817215864
35.9000000	4.35751000	5.08381000	1.44603415000	4.60275087444889	4.61199071420124	4.59612485907030
36.0000000	4.36870000	5.09495000	1.45020865000	4.61123847916143	4.62038101228527	4.60448337065026
36.1000000	4.37857000	5.10555000	1.45559755000	4.61970893268379	4.62875292637880	4.61282375004247
36.2000000	4.38921000	5.11711000	1.46054370000	4.62816227507243	4.63710649880865	4.62114604028702
36.3000000	4.40011000	5.12731000	1.46446520000	4.63659854744937	4.64544177180389	4.62945028432036
36.4000000	4.41040000	5.13939000	1.46933545000	4.64501779029874	4.65375878749608	4.63773652388308
36.5000000	4.42042000	5.14899000	1.47455990000	4.65342004397192	4.66205758791959	4.64600480218726
36.6000000	4.43094000	5.15929000	1.47886090000	4.66180534869569	4.67033821501176	4.65425516219634
36.7000000	4.44117000	5.16949000	1.48481905000	4.67017374457286	4.67860071061325	4.66248764641276
36.8000000	4.45128000	5.18027000	1.48776650000	4.67852527158290	4.68684511646826	4.67070229723590
36.9000000	4.46121000	5.19045000	1.49210545000	4.68685996958259	4.69507147422478	4.67889915696229
37.0000000	4.47076000	5.20204000	1.49571070000	4.69517787830659	4.70327982543487	4.68707826778593
37.1000000	4.48187000	5.21206000	1.49958160000	4.70347903736812	4.71147021155488	4.69523967179857
37.2000000	4.49207000	5.22251000	1.50360430000	4.71176348625956	4.71964267394577	4.70338341098996
37.3000000	4.50121000	5.23298000	1.50728545000	4.72003126435309	4.72779725387330	4.71150952724818
37.4000000	4.50942000	5.24461000	1.51080215000	4.72828241090130	4.73593399250834	4.71961806235987
37.5000000	4.51838000	5.25571000	1.51495135000	4.73651696503783	4.74405293092710	4.72770905801054
37.6000000	4.52761000	5.26595000	1.51796205000	4.74473496577800	4.75215411011140	4.73578255578486
37.7000000	4.53681000	5.27685000	1.52245280000	4.75293645152295	4.76023757093202	4.74383859716689
37.8000000	4.54335000	5.28829000	1.52551410000	4.76112146113002	4.76830335271599	4.75187722354044
37.9000000	4.55235000	5.29892000	1.52889165000	4.76929003347530	4.77635149740118	4.75989847618928
38.0000000	4.56125000	5.31008000	1.53190235000	4.77744220708302	4.78438204557439	4.76790239629744
38.1000000	4.57037000	5.32225000	1.53586180000	4.78557802036069	4.79239503772845	4.77588902494953
38.2000000	4.57895000	5.33408000	1.53864480000	4.79369751159972	4.80039051426244	4.78385840313096
38.3000000	4.58795000	5.34588000	1.54154165000	4.80180071897600	4.80836851548195	4.79181057172826
38.4000000	4.59654000	5.35675000	1.54448910000	4.80988768055046	4.81632908159932	4.79974557152936
38.5000000	4.60571000	5.36921000	1.54766425000	4.81795843426969	4.82427225273387	4.80766344322383
38.6000000	4.61567000	5.37797000	1.54940995000	4.82601301796650	4.83219806891215	4.81556422740324
38.7000000	4.62443000	5.38538000	1.55397660000	4.83405146936050	4.84010657006818	4.82344796456136
38.8000000	4.63346000	5.39516000	1.55707585000	4.84207382605873	4.84799779604368	4.83131469467152
38.9000000	4.64196000	5.40444000	1.56051665000	4.85008012555619	4.85587178658835	4.83916445745682
39.0000000	4.64993000	5.41229000	1.56419780000	4.85807040523647	4.86372858136005	4.84699729388179
39.1000000	4.65872000	5.42087000	1.56772715000	4.86604470237232	4.87156821992510	4.85481324403216
39.2000000	4.66666000	5.43093000	1.57088965000	4.87400305412620	4.87939074175848	4.86261234789641
39.3000000	4.67457000	5.44237000	1.57605085000	4.88194549755094	4.88719618624411	4.87039464536600
39.4000000	4.68319000	5.45206000	1.58054160000	4.88987206912868	4.89498459267504	4.87816017623569
39.5000000	4.69148000	5.46335000	1.58332460000	4.89778280552513	4.90275600025375	4.88590898020376
39.6000000	4.70077000	5.47338000	1.58730935000	4.90567774384715	4.91051044809235	4.89364109687228
39.7000000	4.70909000	5.48470000	1.59200250000	4.91355692068535	4.91824797521282	4.90135656574739
39.8000000	4.71738000	5.49535000	1.59570895000	4.92142037252180	4.92596862054728	4.90905542623956
39.9000000	4.72565000	5.50553000	1.59730285000	4.92926813573049	4.93367242293823	4.91673771766383
40.0000000	4.73514000	5.51670000	1.60128760000	4.93710024657790	4.94135942113876	4.92440347924010
40.1000000	4.74361000	5.52706000	1.60333690000	4.94491674122354	4.94902965381281	4.93205275009339
40.2000000	4.75223000	5.53648000	1.60620845000	4.95271765572045	4.95668315953541	4.93968556925407
40.3000000	4.76064000	5.54680000	1.60891555000	4.96050302601578	4.96431997600957	4.94730197565819
40.4000000	4.76905000	5.55623000	1.61158470000	4.96827288795130	4.97194014173627	4.95490200814767
40.5000000	4.77713000	5.56613000	1.61368460000	4.97602727726395	4.97954369547613	4.96248570547062
40.6000000	4.78563000	5.57589000	1.61801090000	4.98376622958635	4.98713067543269	4.97005310628156
40.7000000	4.79313000	5.58663000	1.62154025000	4.99148978044736	4.99470111972099	4.97760424914171
40.8000000	4.80137000	5.59597000	1.62432325000	4.99919796527263	5.00225506636782	4.98513917251926
40.9000000	4.81054000	5.60461000	1.62839655000	5.00689081938507	5.00979255331192	4.99265791478960
41.0000000	4.81930000	5.61490000	1.63253310000	5.01456837800547	5.01731361840422	5.00016051423561
41.1000000	4.82730000	5.62502000	1.63717565000	5.02223067593169	5.02481829940808	5.00764700904793
41.2000000	4.83477000	5.63489000	1.64023695000	5.02987774775134	5.03230663399950	5.01511743732518
41.3000000	4.84248000	5.64486000	1.64434820000	5.03750962888266	5.03977865976733	5.02257183604430
41.4000000	4.84981000	5.65449000	1.64794080000	5.04512635411361	5.04723441421355	5.03001024388577
41.5000000	4.85731000	5.66446000	1.65165990000	5.05272795813083	5.05467393475345	5.03743269873275
41.6000000	4.86578000	5.67304000	1.65537900000	5.06031447552008	5.06209725871586	5.04483923830171
41.7000000	4.87272000	5.68288000	1.65932580000	5.06788594076674	5.06950442334340	5.05222990021765
41.8000000	4.88104000	5.69155000	1.66319670000	5.07544238825632	5.07689546579269	5.05960472201443
41.9000000	4.88863000	5.70146000	1.66796575000	5.08298385227489	5.08427042313458	5.06696374113497
42.0000000	4.89664000	5.71133000	1.67221615000	5.09051036700963	5.09162933235437	5.07430699493151
42.1000000	4.90572000	5.72000000	1.67690930000	5.09802196654924	5.09897223035208	5.08163452066587
42.2000000	4.91354000	5.72906000	1.68136210000	5.10551868488450	5.10629915394259	5.08894635550969
42.3000000	4.92321000	5.73854000	1.68604260000	5.11300055590871	5.11361013985594	5.09624253654466
42.4000000	4.93168000	5.74680000	1.68917980000	5.12046761341817	5.12090522473755	5.10352310076282
42.5000000	4.94062000	5.75628000	1.69297480000	5.12791989111270	5.12818444514841	5.11078808506675
42.6000000	4.94923000	5.76585000	1.69614995000	5.13535742259610	5.13544783756534	5.11803752626987
42.7000000	4.95770000	5.77533000	1.70033710000	5.14278024137663	5.14269543838118	5.12527146109664
42.8000000	4.96641000	5.78521000	1.70319600000	5.15018838071437	5.14992728369652	5.13248992618285
42.9000000	4.97470000	5.79463000	1.70738315000	5.15758187334727	5.15714340901047	5.13969295807585
43.0000000	4.98355000	5.80333000	1.71078600000	5.16496075302285	5.16434385121568	5.14688059323478
43.1000000	4.99208000	5.81240000	1.71442920000	5.17232505284709	5.17152864635651	5.15405286803088
43.2000000	5.00034000	5.82170000	1.71728810000	5.17967480583131	5.17869783039386	5.16120981874767
43.3000000	5.00992000	5.83109000	1.72112105000	5.18701004489254	5.18585143920536	5.16835148158123
43.4000000	5.01889000	5.84009000	1.72576360000	5.19433080285401	5.19298950858561	5.17547789264045
43.5000000	5.02742000	5.85030000	1.72874900000	5.20163711244560	5.20011207424637	5.18258908794728
43.6000000	5.03580000	5.86029000	1.73235425000	5.20892900630423	5.20721917181680	5.18968510343696
43.7000000	5.04532000	5.86893000	1.73517520000	5.21620651697433	5.21431083684364	5.19676597443255
43.8000000	5.05347000	5.87893000	1.73874250000	5.22346967690831	5.22138710479145	5.20383173660646
43.9000000	5.06305000	5.88811000	1.74195560000	5.23071851846695	5.22844801104284	5.21088242606407
44.0000000	5.07219000	5.89687000	1.74447295000	5.23795307391987	5.23549359089862	5.21791807838080
44.1000000	5.08034000	5.90678000	1.74761015000	5.24517337544597	5.24252387957811	5.22493872904589
44.2000000	5.08860000	5.91593000	1.75202500000	5.25237945513386	5.24953891221926	5.23194441346267
44.3000000	5.09681000	5.92529000	1.75499775000	5.25957134498231	5.25653872387892	5.23893516694881
44.4000000	5.10572000	5.93339000	1.75713560000	5.26674907690069	5.26352334953305	5.24591102473651
44.5000000	5.11351000	5.94302000	1.75937465000	5.27391268267945	5.27049282407691	5.25287202197276
44.6000000	5.12122000	5.95305000	1.76228415000	5.28106219339466	5.27744718232531	5.25981819371960
44.7000000	5.12913000	5.96199000	1.76483945000	5.28819764120285	5.28438645901277	5.26674957495432
44.8000000	5.13622000	5.97226000	1.76797665000	5.29531905763952	5.29131068879380	5.27366620056969
44.9000000	5.14413000	5.98069000	1.77184755000	5.30242647415168	5.29821990624309	5.28056810537423
45.0000000	5.15202000	5.98939000	1.77525040000	5.30951992209819	5.30511414585567	5.28745532409242
45.1000000	5.16034000	5.99781000	1.77861530000	5.31659943275024	5.31199344204722	5.29432789136494
45.2000000	5.16825000	6.00603000	1.78261270000	5.32366503729170	5.31885782915422	5.30118584174890
45.3000000	5.17651000	6.01350000	1.78411805000	5.33071676681955	5.32570734143417	5.30802920971811
45.4000000	5.18407000	6.02238000	1.78752090000	5.33775465234429	5.33254201225083	5.31485802966325
45.5000000	5.19219000	6.03018000	1.79101230000	5.34477872479033	5.33936187615742	5.32167233589217
45.6000000	5.19999000	6.03879000	1.79546510000	5.35178901499637	5.34616696735579	5.32847216263008
45.7000000	5.20810000	6.04674000	1.80022150000	5.35878555371588	5.35295731977532	5.33525754401981
45.8000000	5.21631000	6.05372000	1.80437070000	5.36576837161742	5.35973296726685	5.34202851412205
45.9000000	5.22378000	6.06122000	1.80792535000	5.37273749928512	5.36649394360293	5.34878510691555
46.0000000	5.23292000	6.07010000	1.81211250000	5.37969296721901	5.37324028247799	5.35552735629739
46.1000000	5.23975000	6.07928000	1.81532560000	5.38663480583550	5.37997201750855	5.36225529596834
46.2000000	5.24731000	6.08828000	1.81946215000	5.39356304546771	5.38668918223344	5.36896895880304
46.3000000	5.25499000	6.09764000	1.82523055000	5.40047771579390	5.39339181011398	5.37566837924519
46.4000000	5.26384000	6.10656000	1.82898760000	5.40737884733998	5.40007993453419	5.38235359085196
46.5000000	5.27184000	6.11511000	1.83347835000	5.41426647023188	5.40675358880099	5.38902462709929
46.6000000	5.28007000	6.12381000	1.83871545000	5.42114061445390	5.41341280614442	5.39568152138212
46.7000000	5.28866000	6.13227000	1.84223215000	5.42800130990788	5.42005761971783	5.40232430701466
46.8000000	5.29684000	6.14286000	1.84649520000	5.43484858641358	5.42668806259808	5.40895301723053
46.9000000	5.30563000	6.15298000	1.85091005000	5.44168247370903	5.43330416778573	5.41556768518305
47.0000000	5.31409000	6.16105000	1.85504660000	5.44850300145091	5.43990596820529	5.42216834394544
47.1000000	5.32201000	6.17113000	1.85938555000	5.45531019921495	5.44649349670537	5.42875502651100
47.2000000	5.33068000	6.17785000	1.86368655000	5.46210409649626	5.45306678605891	5.43532776579342
47.3000000	5.33897000	6.18612000	1.86786105000	5.46888472270972	5.45962586896338	5.44188659462691
47.4000000	5.34683000	6.19416000	1.87173195000	5.47565210719037	5.46617077804099	5.44843154576648
47.5000000	5.35398000	6.20338000	1.87599500000	5.48240627919375	5.47270154583887	5.45496265188814
47.6000000	5.36253000	6.21183000	1.87971410000	5.48914726789629	5.47921820482928	5.46147994558911
47.7000000	5.37045000	6.22126000	1.88459700000	5.49587510239566	5.48572078740985	5.46798345938809
47.8000000	5.37865000	6.22921000	1.88818960000	5.50258981171119	5.49220932590372	5.47447322572540
47.9000000	5.38653000	6.23809000	1.89311045000	5.50929142478420	5.49868385216632	5.48094927696329
48.0000000	5.39442000	6.24697000	1.89709520000	5.51597997003145	5.50514439803139	5.48741164538608
48.1000000	5.40224000	6.25699000	1.90154800000	5.52265547640481	5.51159099615482	5.49386036320046
48.2000000	5.41068000	6.26551000	1.90425510000	5.52931797273175	5.51802367854953	5.50029546253564
48.3000000	5.41968000	6.27542000	1.90910005000	5.53596748762645	5.52444247715438	5.50671697544363
48.4000000	5.42671000	6.28433000	1.91440040000	5.54260404962580	5.53084742383434	5.51312493389941
48.5000000	5.43477000	6.29393000	1.91804360000	5.54922768718970	5.53723855038073	5.51951936980119
48.6000000	5.44253000	6.30236000	1.92315420000	5.55583842870140	5.54361588851132	5.52590031418323
48.7000000	5.45083000	6.30974000	1.92737930000	5.56243630246789	5.54997946987062	5.53226779910117
48.8000000	5.45921000	6.31742000	1.93143995000	5.56902133672016	5.55632932603001	5.53862185650545
48.9000000	5.46574000	6.32648000	1.93581685000	5.57559355961364	5.56266548848795	5.54496251797388
49.0000000	5.47339000	6.33482000	1.93949800000	5.58215299922843	5.56898798867018	5.55128981500795
49.1000000	5.48130000	6.34222000	1.94367250000	5.58869968356974	5.57529685792988	5.55760377903301
49.2000000	5.48942000	6.35071000	1.94705005000	5.59523364056814	5.58159212754791	5.56390444139847
49.3000000	5.49601000	6.35974000	1.95056675000	5.60175489808000	5.58787382873294	5.57019183337805
49.4000000	5.50222000	6.36844000	1.95409610000	5.60826348388773	5.59414199262170	5.57646598616998
49.5000000	5.51037000	6.37702000	1.95789110000	5.61475942570019	5.60039665027913	5.58272693089716
49.6000000	5.51840000	6.38512000	1.96125600000	5.62124275115299	5.60663783269860	5.58897469860743
49.7000000	5.52555000	6.39403000	1.96400105000	5.62771348740596	5.61286557080209	5.59520932027375
49.8000000	5.53235000	6.40346000	1.96749245000	5.63417166195784	5.61907989544035	5.60143082679440
49.9000000	5.54137000	6.41198000	1.97119890000	5.64061730245808	5.62528083739316	5.60763924899321
50.0000000	5.54955000	6.41992000	1.97364035000	5.64705043623586	5.63146842736945	5.61383461761978
50.1000000	5.55761000	6.42823000	1.97786545000	5.65347109054784	5.63764269600753	5.62001696334964
50.2000000	5.56549000	6.43675000	1.98123035000	5.65987929257852	5.64380367387529	5.62618631678451
50.3000000	5.57376000	6.44473000	1.98429165000	5.66627506944058	5.64995139147035	5.63234270845248
50.4000000	5.58287000	6.45220000	1.98816255000	5.67265844817512	5.65608587922030	5.63848616880822
50.5000000	5.59087000	6.46075000	1.99188165000	5.67902945575207	5.66220716637710	5.64461672823321
50.6000000	5.59910000	6.46773000	1.99575255000	5.68538811907042	5.66831528414084	5.65073441703594
50.7000000	5.60789000	6.47634000	2.00112880000	5.69173446495861	5.67441026273353	5.65683926545208
50.8000000	5.61651000	6.48483000	2.00623940000	5.69806852017479	5.68049213229008	5.66293130364478
50.9000000	5.62471000	6.49146000	2.01057835000	5.70439031140717	5.68656092287576	5.66901056170476
51.0000000	5.63178000	6.50043000	2.01429745000	5.71069986527435	5.69261666448630	5.67507706965063
51.1000000	5.64051000	6.50795000	2.01801655000	5.71699720832558	5.69865938704811	5.68113085723415
51.2000000	5.64836000	6.51599000	2.02196335000	5.72328236704113	5.70468912041846	5.68717195350093
51.3000000	5.65625000	6.52445000	2.02765585000	5.72955536783258	5.71070589438567	5.69320038908215
51.4000000	5.66369000	6.53246000	2.03331040000	5.73581623704317	5.71670973866925	5.69921619369406
51.5000000	5.67125000	6.54053000	2.03737105000	5.74206500094807	5.72270068292013	5.70521939698110
51.6000000	5.67983000	6.54814000	2.04159615000	5.74830168549379	5.72867875672081	5.71121002851610
51.7000000	5.68713000	6.55600000	2.04531525000	5.75452631641570	5.73464398958556	5.71718811780051
51.8000000	5.69431000	6.56431000	2.04836390000	5.76073892025819	5.74059641096056	5.72315369426454
51.9000000	5.70167000	6.57193000	2.05031200000	5.76693952300699	5.74653605022415	5.72910678726741
52.0000000	5.70940000	6.58006000	2.05390460000	5.77312815058022	5.75246293668694	5.73504742609750
52.1000000	5.71617000	6.58840000	2.05859775000	5.77930482882864	5.75837709959204	5.74097563997260
52.2000000	5.72291000	6.59661000	2.06243070000	5.78546958353601	5.76427856811523	5.74689145804004
52.3000000	5.73015000	6.60390000	2.06707325000	5.79162244041930	5.77016737136510	5.75279490937693
52.4000000	5.73774000	6.61173000	2.07094415000	5.79776342512905	5.77604353838329	5.75868602299038
52.5000000	5.74451000	6.61967000	2.07442290000	5.80389256324960	5.78190709814465	5.76456482781761
52.6000000	5.75037000	6.62834000	2.07887570000	5.81000988029941	5.78775807955740	5.77043135272624
52.7000000	5.75857000	6.63699000	2.08430255000	5.81611540173136	5.79359651146333	5.77628562651443
52.8000000	5.76649000	6.64496000	2.08883125000	5.82220915293299	5.79942242263797	5.78212767791109
52.9000000	5.77396000	6.65339000	2.09281600000	5.82829115922683	5.80523584179080	5.78795753557608
53.0000000	5.78363000	6.66077000	2.09816695000	5.83436144587070	5.81103679756539	5.79377522810040
53.1000000	5.79207000	6.66875000	2.10339140000	5.84042003805795	5.81682531805951	5.79958078400641
53.2000000	5.79960000	6.67642000	2.10625030000	5.84646696091778	5.82260143149350	5.80537423174797
53.3000000	5.80786000	6.68443000	2.10897005000	5.85250223951553	5.82836516689590	5.81115559971071
53.4000000	5.81607000	6.69358000	2.11139885000	5.85852589885297	5.83411655263387	5.81692491621217
53.5000000	5.82269000	6.70213000	2.11384030000	5.86453796382770	5.83985561700900	5.82268220950202
53.6000000	5.82958000	6.71101000	2.11701545000	5.87053845851933	5.84558238825745	5.82842750776224
53.7000000	5.83608000	6.71905000	2.12077250000	5.87652740838849	5.85129689455012	5.83416083840089
53.8000000	5.84259000	6.72673000	2.12351755000	5.88250483816537	5.85699916399283	5.83988222962649
53.9000000	5.84854000	6.73498000	2.12650295000	5.88847077251691	5.86268922462646	5.84559170976954
54.0000000	5.85566000	6.74353000	2.12928595000	5.89442523604702	5.86836710442718	5.85128930672785
54.1000000	5.86310000	6.75169000	2.13328335000	5.90036825329683	5.87403283130655	5.85697504833187
54.2000000	5.87110000	6.76045000	2.13572480000	5.90629984874498	5.87968643311174	5.86264896234487
54.3000000	5.87822000	6.77032000	2.13946920000	5.91222004680787	5.88532793762568	5.86831107646315
54.4000000	5.88560000	6.77833000	2.14334010000	5.91812887183993	5.89095737256723	5.87396141831618
54.5000000	5.89343000	6.78393000	2.14837480000	5.92402634813384	5.89657476559134	5.87960001546680
54.6000000	5.89967000	6.79218000	2.15179030000	5.92991249992084	5.90218014428926	5.88522689541143
54.7000000	5.90641000	6.79937000	2.15678705000	5.93578735137097	5.90777353618864	5.89084208558022
54.8000000	5.91388000	6.80648000	2.16096155000	5.94165092659332	5.91335496875379	5.89644561333726
54.9000000	5.92083000	6.81370000	2.16494630000	5.94750324963630	5.91892446938576	5.90203750598075
55.0000000	5.92701000	6.82138000	2.16877925000	5.95334434448791	5.92448206542257	5.90761779074317
55.1000000	5.93366000	6.82888000	2.17257425000	5.95917423507599	5.93002778413936	5.91318649479148
55.2000000	5.94061000	6.83616000	2.17617950000	5.96499294526847	5.93556165274854	5.91874364522734
55.3000000	5.94796000	6.84471000	2.18097385000	5.97080049887365	5.94108369840001	5.92428926908720
55.4000000	5.95447000	6.85251000	2.18322555000	5.97659691964046	5.94659394818128	5.92982339334258
55.5000000	5.96039000	6.86055000	2.18837410000	5.98238223069990	5.95209242911766	5.93534604490022
55.6000000	5.96804000	6.86804000	2.19182755000	5.98815645594630	5.95757916817243	5.94085725060222
55.7000000	5.97483000	6.87524000	2.19542015000	5.99391961907595	5.96305419224701	5.94635703722629
55.8000000	5.98031000	6.88238000	2.19851940000	5.99967174358517	5.96851752721176	5.95184543148591
55.9000000	5.98752000	6.89047000	2.20077110000	6.00541285291126	5.97396920050601	5.95732246003050
56.0000000	5.99388000	6.89827000	2.20402215000	6.01114297043266	5.97940923896637	5.96278814944562
56.1000000	6.00062000	6.90706000	2.20734910000	6.01686211946924	5.98483766923424	5.96824252625312
56.2000000	6.00639000	6.91516000	2.21071400000	6.02257032328251	5.99025451788943	5.97368561680959
56.3000000	6.01199000	6.92359000	2.21466080000	6.02826760507587	5.99565981145032	5.97911744666411
56.4000000	6.01929000	6.93109000	2.21734260000	6.03395398799484	6.00105357637400	5.98453804292642
56.5000000	6.02304000	6.93732000	2.22085930000	6.03962949512728	6.00643583905644	5.98994743185181
56.6000000	6.02913000	6.94418000	2.22426215000	6.04529414950367	6.01180662583265	5.99534563963216
56.7000000	6.03693000	6.95129000	2.22937275000	6.05094797409729	6.01716596297684	6.00073269239621
56.8000000	6.04437000	6.96035000	2.23177625000	6.05659099182451	6.02251387670256	6.00610861620966
56.9000000	6.05117000	6.96793000	2.23479960000	6.06222322554499	6.02785039316291	6.01147343707538
57.0000000	6.05756000	6.97420000	2.23925240000	6.06784469806193	6.03317553845063	6.01682718093356
57.1000000	6.06497000	6.98094000	2.24471720000	6.07345543212231	6.03848933859832	6.02216987366192
57.2000000	6.07148000	6.98699000	2.24982780000	6.07905545041713	6.04379181957857	6.02750154107584
57.3000000	6.07968000	6.99289000	2.25621605000	6.08464477558161	6.04908300730410	6.03282220892854
57.4000000	6.08610000	6.99783000	2.25698770000	6.09022342990153	6.05436292762798	6.03813190291128
57.5000000	6.09322000	7.00370000	2.25589980000	6.09579143581745	6.05963160634373	6.04343064865351
57.6000000	6.09864000	7.01087000	2.27363510000	6.10134881603833	6.06488906918550	6.04871847172304
57.7000000	6.10787000	7.01737000	2.27831560000	6.10689559296435	6.07013534182823	6.05399539762624
57.8000000	6.11397000	7.02369000	2.31498795000	6.11243178894029	6.07537044988783	6.05926145180818
57.9000000	6.12091000	7.02971000	2.30700580000	6.11795742625579	6.08059441892129	6.06451665965281
58.0000000	6.12806000	7.03742000	2.30332465000	6.12347252714552	6.08580727442689	6.06976104648315
58.1000000	6.13504000	7.04476000	2.29755625000	6.12897711378943	6.09100904184433	6.07499463756144
58.2000000	6.13932000	7.05208000	2.28877715000	6.13447120831295	6.09619974655489	6.08021745808934
58.3000000	6.14679000	7.05918000	2.29481120000	6.13995483278722	6.10137941388161	6.08542953320807
58.4000000	6.15482000	7.06527000	2.28997890000	6.14542800922930	6.10654806907204	6.09063088799861
58.5000000	6.15942000	7.07475000	2.21691250000	6.15089075960239	6.11170573725759	6.09582154748186
58.6000000	6.16027000	7.08011000	2.15876045000	6.15634310581601	6.11685244355457	6.10100153661882
58.7000000	6.17199000	7.08354000	2.14590805000	6.16178506972631	6.12198821299612	6.10617088031073
58.8000000	6.15710000	7.08995000	2.12924800000	6.16721667313616	6.12711307065015	6.11132960336490
58.9000000	6.11878000	7.09658000	2.32102200000	6.17263793779548	6.13222704142665	6.11647773050178
59.0000000	6.10462000	7.10813000	2.35606250000	6.17804888540140	6.13733015021187	6.12161528640108
59.1000000	6.07664000	7.10435000	2.32149005000	6.18344953759846	6.14242242186418	6.12674229569775
59.2000000	6.09750000	7.09092000	2.28021310000	6.18883991597889	6.14750388117263	6.13185878299924
59.3000000	6.25193000	7.07903000	2.27735420000	6.19422004207551	6.15257455288561	6.13696477279592
59.4000000	6.24498000	7.06455000	2.27850535000	6.19958993732031	6.15763446165996	6.14206028955225
59.5000000	6.20414000	7.11076000	2.25415410000	6.20494962310531	6.16268363212041	6.14714535769148
59.6000000	6.19165000	7.11861000	2.28021310000	6.21029912080233	6.16772208884755	6.15222000157413
59.7000000	6.19400000	7.12018000	2.28118715000	6.21563845171225	6.17274985634074	6.15728424550139
59.8000000	6.19031000	7.13397000	2.28111125000	6.22096763708658	6.17776695903697	6.16233811369243
59.9000000	6.17718000	7.16001000	2.28156665000	6.22628669814741	6.18277342132964	6.16738163035057
60.0000000	6.20091000	7.17214000	2.28327440000	6.23159545244794	6.18776904923791	6.17241467152836
60.1000000	6.19408000	7.15134000	2.28045345000	6.23123904188332	6.18764410085056	6.17212859778166
60.2000000	6.19476000	7.16383000	2.28192085000	6.23088411375147	6.18751920709101	6.17184271788675
60.3000000	6.19508000	7.15989000	2.28149075000	6.23053073415798	6.18739436087605	6.17155708009671
60.4000000	6.19458000	7.16263000	2.27998540000	6.23017889325579	6.18726956234916	6.17127168429314
60.5000000	6.19347000	7.16540000	2.27831560000	6.22982858381239	6.18714481132870	6.17098653020639
60.6000000	6.19482000	7.16377000	2.27855595000	6.22947979816234	6.18702010748538	6.17070161446179
60.7000000	6.19420000	7.16344000	2.27970710000	6.22913252544488	6.18689545120567	6.17041693926287
60.8000000	6.19370000	7.16335000	2.27955530000	6.22878675782988	6.18677084248957	6.17013250495846
60.9000000	6.19192000	7.16404000	2.27959325000	6.22844248661509	6.18664628133709	6.16984831154854
61.0000000	6.19118000	7.16257000	2.28111125000	6.22809970326423	6.18652176774822	6.16956435903313
61.1000000	6.19159000	7.16070000	2.28013720000	6.22775839908661	6.18639730172297	6.16928064741222
61.2000000	6.19200000	7.15920000	2.28040285000	6.22741856538555	6.18627288326133	6.16899717668581
61.3000000	6.19233000	7.15733000	2.28195880000	6.22708019355336	6.18614851236331	6.16871394685390
61.4000000	6.19189000	7.15622000	2.28173110000	6.22674327589202	6.18602418902890	6.16843095175820
61.5000000	6.19007000	7.15612000	2.28207265000	6.22640780345100	6.18589991325811	6.16814819475388
61.6000000	6.18978000	7.15507000	2.28397015000	6.22607376771750	6.18577568421939	6.16786567697290
61.7000000	6.18995000	7.15360000	2.28440025000	6.22574116058911	6.18565150219318	6.16758339841529
61.8000000	6.18940000	7.15375000	2.28474180000	6.22540997450033	6.18552736751754	6.16730135908102
61.9000000	6.18913000	7.15516000	2.28428640000	6.22508020067242	6.18540328019249	6.16701955897011
62.0000000	6.18998000	7.15462000	2.28400810000	6.22475183080737	6.18527924021801	6.16673799808255
62.1000000	6.19060000	7.15483000	2.28408400000	6.22442485737148	6.18515524759412	6.16645667641834
62.2000000	6.18992000	7.15492000	2.28415990000	6.22409927248667	6.18503130232080	6.16617558689604
62.3000000	6.18969000	7.15408000	2.28513395000	6.22377506776535	6.18490740439806	6.16589473250946
62.4000000	6.18978000	7.15284000	2.28509600000	6.22345223511376	6.18478355382590	6.16561411523664
62.5000000	6.18913000	7.15266000	2.28532370000	6.22313076693998	6.18465975060432	6.16533373507759
62.6000000	6.18899000	7.15239000	2.28563995000	6.22281065545900	6.18453599459625	6.16505359203230
62.7000000	6.18931000	7.15152000	2.28374245000	6.22249189290137	6.18441228447027	6.16477368610079
62.8000000	6.18869000	7.15152000	2.28319850000	6.22217447157139	6.18428862142242	6.16449401728304
62.9000000	6.18817000	7.15128000	2.28357800000	6.22185838382559	6.18416500545269	6.16421458557905
63.0000000	6.18828000	7.15122000	2.28370450000	6.22154362207273	6.18404143656108	6.16393538457156
63.1000000	6.18752000	7.15059000	2.28389425000	6.22123017877378	6.18391791474759	6.16365641603739
63.2000000	6.18737000	7.15022000	2.28265455000	6.22091804644194	6.18379444001222	6.16337768250126
63.3000000	6.18787000	7.14911000	2.28176905000	6.22060721746934	6.18367101235497	6.16309918396318
63.4000000	6.18758000	7.14911000	2.28137690000	6.22029768380278	6.18354763177585	6.16282092042315
63.5000000	6.18661000	7.14908000	2.28130100000	6.21998943855505	6.18342429827484	6.16254289188116
63.6000000	6.18611000	7.14878000	2.28126305000	6.21968247437940	6.18330101185195	6.16226509833722
63.7000000	6.18494000	7.14815000	2.28025105000	6.21937678397666	6.18317777172451	6.16198753979132
63.8000000	6.18471000	7.14667000	2.27998540000	6.21907236009521	6.18305457766953	6.16171021267659
63.9000000	6.18386000	7.14637000	2.28021310000	6.21876919553102	6.18293143040859	6.16143311662482
64.0000000	6.18418000	7.14589000	2.27987155000	6.21846728312759	6.18280832994171	6.16115625314277
64.1000000	6.18351000	7.14550000	2.27885955000	6.21816661577601	6.18268527626888	6.16087962197399
64.2000000	6.18304000	7.14450000	2.28036490000	6.21786718597577	6.18256226939010	6.16060322286203
64.3000000	6.18271000	7.14327000	2.27987155000	6.21756898646599	6.18243930930537	6.16032705555044
64.4000000	6.18216000	7.14246000	2.27963120000	6.21727201054738	6.18231639601469	6.16005111978277
64.5000000	6.18175000	7.14224000	2.27925170000	6.21697625123141	6.18219352951806	6.15977541530257
64.6000000	6.18198000	7.14140000	2.27893545000	6.21668170157243	6.18207070981548	6.15949994185339
64.7000000	6.18143000	7.14011000	2.27878365000	6.21638835466776	6.18194793690695	6.15922469917879
64.8000000	6.18172000	7.13984000	2.27789815000	6.21609620365761	6.18182520986110	6.15894968702232
64.9000000	6.18166000	7.13945000	2.27665845000	6.21580524172515	6.18170252922150	6.15867490512751
65.0000000	6.18134000	7.13899000	2.27700000000	6.21551546209643	6.18157989505188	6.15840035323793
65.1000000	6.18084000	7.13857000	2.27673435000	6.21522685764004	6.18145730732581	6.15812603109713
65.2000000	6.18060000	7.13851000	2.27731625000	6.21493942179345	6.18133476601683	6.15785193844866
65.3000000	6.17976000	7.13794000	2.27739215000	6.21465314794773	6.18121227109853	6.15757807503606
65.4000000	6.17908000	7.13686000	2.27761985000	6.21436802946197	6.18108982254445	6.15730444060289
65.5000000	6.17923000	7.13662000	2.27743010000	6.21408405973568	6.18096742032817	6.15703103489269
65.6000000	6.17902000	7.13598000	2.27692410000	6.21380123220878	6.18084506442323	6.15675785756017
65.7000000	6.17929000	7.13553000	2.27673435000	6.21351954036159	6.18072275480322	6.15648490837251
65.8000000	6.17870000	7.13511000	2.27711385000	6.21323897771484	6.18060049144168	6.15621218711506
65.9000000	6.17850000	7.13460000	2.27673435000	6.21295953780320	6.18047827431218	6.15593969353017
66.0000000	6.17806000	7.13415000	2.27700000000	6.21268121400472	6.18035610338828	6.15566742736020
66.1000000	6.17835000	7.13373000	2.27626630000	6.21240400010019	6.18023397864355	6.15539538834751
66.2000000	6.17791000	7.13282000	2.27673435000	6.21212788975273	6.18011190005154	6.15512357623447
66.3000000	6.17800000	7.13252000	2.27615245000	6.21185287666454	6.17998986758583	6.15485199076341
66.4000000	6.17797000	7.13237000	2.27653195000	6.21157895457693	6.17986788121997	6.15458063167671
66.5000000	6.17762000	7.13195000	2.27703795000	6.21130611727029	6.17974594092752	6.15430949871672
66.6000000	6.17732000	7.13114000	2.27727830000	6.21103435856412	6.17962404668204	6.15403859162579
66.7000000	6.17718000	7.13102000	2.27820175000	6.21076367231702	6.17950219845711	6.15376791014629
66.8000000	6.17738000	7.13057000	2.27769575000	6.21049405231078	6.17938039622627	6.15349745402056
66.9000000	6.17750000	7.13026000	2.27777165000	6.21022549235399	6.17925863996310	6.15322722299097
67.0000000	6.17855000	7.12948000	2.27820175000	6.20995798653008	6.17913692964115	6.15295721679988
67.1000000	6.17835000	7.12897000	2.27808790000	6.20969152883108	6.17901526523399	6.15268743518964
67.2000000	6.17873000	7.12843000	2.27820175000	6.20942611328656	6.17889364671519	6.15241787790261
67.3000000	6.17811000	7.12816000	2.27816380000	6.20916173396365	6.17877207405829	6.15214854468114
67.4000000	6.17879000	7.12774000	2.27761985000	6.20889838496705	6.17865054723687	6.15187943554486
67.5000000	6.17826000	7.12767000	2.27750600000	6.20863606043902	6.17852906623627	6.15161055014165
67.6000000	6.17829000	7.12740000	2.27797405000	6.20837475455937	6.17840763109540	6.15134188810081
67.7000000	6.17899000	7.12692000	2.27711385000	6.20811446119461	6.17828624172004	6.15107344916823
67.8000000	6.17820000	7.12638000	2.27769575000	6.20785517466297	6.17816489808408	6.15080523308981
67.9000000	6.17829000	7.12617000	2.27769575000	6.20759688933597	6.17804360016140	6.15053723961148
68.0000000	6.17762000	7.12515000	2.27808790000	6.20733959950545	6.17792234792588	6.15026946847912
68.1000000	6.17762000	7.12488000	2.27827765000	6.20708329949676	6.17780114135142	6.15000191943864
68.2000000	6.17762000	7.12469000	2.27820175000	6.20682798366863	6.17767998041189	6.14973459223595
68.3000000	6.17762000	7.12515000	2.27816380000	6.20657364641293	6.17755886508119	6.14946748661696
68.4000000	6.17762000	7.12469000	2.27866980000	6.20632028215453	6.17743779533320	6.14920060232755
68.5000000	6.17753000	7.12439000	2.27866980000	6.20606788535108	6.17731677114180	6.14893393911366
68.6000000	6.17712000	7.12409000	2.27925170000	6.20581645049281	6.17719579248089	6.14866749672116
68.7000000	6.17688000	7.12346000	2.27994745000	6.20556597210238	6.17707485932434	6.14840127489597
68.8000000	6.17703000	7.12307000	2.28028900000	6.20531644473466	6.17695397164604	6.14813527338400
68.9000000	6.17688000	7.12274000	2.27944145000	6.20506786297656	6.17683312941989	6.14786949193115
69.0000000	6.17650000	7.12289000	2.27925170000	6.20482022144683	6.17671233261976	6.14760393028332
69.1000000	6.17683000	7.12244000	2.27925170000	6.20457351479587	6.17659158121953	6.14733858818641
69.2000000	6.17630000	7.12256000	2.27951735000	6.20432773770554	6.17647087519311	6.14707346594589
69.3000000	6.17615000	7.12277000	2.27966915000	6.20408288488898	6.17635021451437	6.14680856307878
69.4000000	6.17615000	7.12214000	2.28021310000	6.20383895098113	6.17622959915719	6.14654387913482
69.5000000	6.17639000	7.12138000	2.27970710000	6.20359593065764	6.17610902909547	6.14627941386675
69.6000000	6.17612000	7.12168000	2.28013720000	6.20335381885982	6.17598850430308	6.14601516702731
69.7000000	6.17571000	7.12126000	2.28071910000	6.20311261041550	6.17586802475392	6.14575113836924
69.8000000	6.17609000	7.12132000	2.27983360000	6.20287230018232	6.17574759042188	6.14548732764527
69.9000000	6.17577000	7.12078000	2.28002335000	6.20263288304752	6.17562720128082	6.14522373460814
70.0000000	6.17606000	7.12036000	2.28028900000	6.20239435392772	6.17550685730465	6.14496035901059
70.1000000	6.17586000	7.12000000	2.28021310000	6.20215670776873	6.17538655846725	6.14469720060536
70.2000000	6.17498000	7.11985000	2.27974505000	6.20191993954535	6.17526630474250	6.14443425914517
70.3000000	6.17565000	7.11897000	2.27990950000	6.20168404426117	6.17514609614797	6.14417153438278
70.4000000	6.17527000	7.11852000	2.28052935000	6.20144901694835	6.17502593269293	6.14390902607091
70.5000000	6.17533000	7.11870000	2.27990950000	6.20121485266742	6.17490581428490	6.14364673396231
70.6000000	6.17492000	7.11822000	2.27917580000	6.20098154650708	6.17478574089819	6.14338465780971
70.7000000	6.17430000	7.11789000	2.27917580000	6.20074909358403	6.17466571250713	6.14312279736585
70.8000000	6.17419000	7.11765000	2.27835355000	6.20051748904270	6.17454572908603	6.14286115238346
70.9000000	6.17372000	7.11759000	2.27866980000	6.20028672805509	6.17442579060923	6.14259972261529
71.0000000	6.17343000	7.11720000	2.27739215000	6.20005680582057	6.17430589705104	6.14233850839158
71.1000000	6.17331000	7.11729000	2.27754395000	6.19982771757356	6.17418604838579	6.14207750919264
71.2000000	6.17307000	7.11684000	2.27681025000	6.19959945865825	6.17406624458779	6.14181672459909
71.3000000	6.17302000	7.11645000	2.27711385000	6.19937202428166	6.17394648563137	6.14155615437042
71.4000000	6.17319000	7.11596000	2.27626630000	6.19914540975354	6.17382677149084	6.14129579826609
71.5000000	6.17258000	7.11615000	2.27583620000	6.19891961041020	6.17370710214053	6.14103565604559
71.6000000	6.17234000	7.11545000	2.27530490000	6.19869462161427	6.17358747755476	6.14077572746841
71.7000000	6.17225000	7.11494000	2.27564645000	6.19847043875451	6.17346789770786	6.14051601229402
71.8000000	6.17184000	7.11506000	2.27530490000	6.19824705724564	6.17334836257414	6.14025651028191
71.9000000	6.17152000	7.11443000	2.27583620000	6.19802447252810	6.17322887212792	6.13999722119156
72.0000000	6.17126000	7.11464000	2.27568440000	6.19780268006787	6.17310942634353	6.13973814478244
72.1000000	6.17079000	7.11458000	2.27510250000	6.19758167535629	6.17299002519528	6.13947928081403
72.2000000	6.17038000	7.11479000	2.27611450000	6.19736145390984	6.17287066865751	6.13922062904582
72.3000000	6.17020000	7.11503000	2.27576030000	6.19714201126992	6.17275135670452	6.13896218923730
72.4000000	6.17006000	7.11419000	2.27498865000	6.19692334300273	6.17263208931064	6.13870396114793
72.5000000	6.16959000	7.11443000	2.27521635000	6.19670544469896	6.17251286645020	6.13844594453720
72.6000000	6.16941000	7.11413000	2.27533020000	6.19648831197371	6.17239368809751	6.13818813916459
72.7000000	6.17000000	7.11392000	2.27517840000	6.19627194046620	6.17227455422690	6.13793054478959
72.8000000	6.16894000	7.11401000	2.27406520000	6.19605632583961	6.17215546481268	6.13767316134898
72.9000000	6.16885000	7.11371000	2.27390075000	6.19584146421586	6.17203641982919	6.13741598854868
73.0000000	6.16897000	7.11319000	2.27382485000	6.19562735112589	6.17191741925073	6.13715902611533
73.1000000	6.16909000	7.11362000	2.27410315000	6.19541398220146	6.17179846313643	6.13690227381768
73.2000000	6.16877000	7.11371000	2.27406520000	6.19520135321710	6.17167955143875	6.13664573142479
73.3000000	6.16824000	7.11364000	2.27331885000	6.19498945997137	6.17156068408411	6.13638939870608
73.4000000	6.16833000	7.11344000	2.27324295000	6.19477829828669	6.17144186104734	6.13613327543133
73.5000000	6.16894000	7.11310000	2.27393870000	6.19456786400921	6.17132308230327	6.13587736137063
73.6000000	6.16891000	7.11374000	2.27390075000	6.19435815300861	6.17120434782675	6.13562165629446
73.7000000	6.16853000	7.11395000	2.27286345000	6.19414916117793	6.17108565759259	6.13536615997359
73.8000000	6.16874000	7.11374000	2.27278755000	6.19394088443342	6.17096701157564	6.13511087217918
73.9000000	6.16847000	7.11401000	2.27293935000	6.19373331871435	6.17084840975072	6.13485579268272
74.0000000	6.16824000	7.11337000	2.27293935000	6.19352645998285	6.17072985209268	6.13460092125603
74.1000000	6.16786000	7.11374000	2.27278755000	6.19332030422374	6.17061133857633	6.13434625767129
74.2000000	6.16745000	7.11356000	2.27312910000	6.19311484744437	6.17049286917653	6.13409180170102
74.3000000	6.16774000	7.11337000	2.27297730000	6.19291008567444	6.17037444386809	6.13383755311808
74.4000000	6.16713000	7.11329000	2.27228155000	6.19270601496581	6.17025606262585	6.13358351169569
74.5000000	6.16657000	7.11344000	2.27228155000	6.19250263139238	6.17013772542466	6.13332967720740
74.6000000	6.16669000	7.11307000	2.27138340000	6.19229993125583	6.17001943223932	6.13307604942711
74.7000000	6.16560000	7.11328000	2.27068765000	6.19209791080533	6.16990118304469	6.13282262812905
74.8000000	6.16560000	7.11398000	2.27089005000	6.19189656596680	6.16978297781560	6.13256941308782
74.9000000	6.16525000	7.11356000	2.27085210000	6.19169589291495	6.16966481652687	6.13231640407834
75.0000000	6.16475000	7.11371000	2.27089005000	6.19149588784656	6.16954669915335	6.13206360087589
75.1000000	6.16446000	7.11298000	2.27076355000	6.19129654698032	6.16942862566985	6.13181100325609
75.2000000	6.16405000	7.11226000	2.27150990000	6.19109786655670	6.16931059605123	6.13155861099490
75.3000000	6.16402000	7.11166000	2.27100390000	6.19089984283782	6.16919261027230	6.13130642386864
75.4000000	6.16411000	7.11112000	2.27162375000	6.19070247210728	6.16907466830791	6.13105444165395
75.5000000	6.16428000	7.11045000	2.27104185000	6.19050575067002	6.16895677013288	6.13080266412783
75.6000000	6.16481000	7.11003000	2.27126955000	6.19030967485218	6.16883891572205	6.13055109106762
75.7000000	6.16463000	7.11039000	2.27130750000	6.19011424100096	6.16872110505026	6.13029972225101
75.8000000	6.16463000	7.11042000	2.27072560000	6.18991944548446	6.16860333809233	6.13004855745603
75.9000000	6.16402000	7.10961000	2.27130750000	6.18972528469155	6.16848561493265	6.12979759646105
76.0000000	6.16414000	7.10901000	2.27130750000	6.18953175503171	6.16836793546610	6.12954683904478
76.1000000	6.16414000	7.10850000	2.27123160000	6.18933885293491	6.16825029965186	6.12929628498631
76.2000000	6.16370000	7.10859000	2.27158580000	6.18914657485144	6.16813270746522	6.12904593406503
76.3000000	6.16384000	7.10829000	2.27027020000	6.18895491727392	6.16801515888150	6.12879578591866
76.4000000	6.16420000	7.10784000	2.26984010000	6.18876387684703	6.16789765387598	6.12854583998841
76.5000000	6.16408000	7.10784000	2.27034610000	6.18857344995197	6.16778019242399	6.12829609647257
76.6000000	6.16449000	7.10750000	2.26882810000	6.18838363312445	6.16766277450082	6.12804655514909
76.7000000	6.16349000	7.10787000	2.26894195000	6.18819442292013	6.16754540008177	6.12779721579621
76.8000000	6.16370000	7.10765000	2.26782875000	6.18800581591449	6.16742806914215	6.12754807819246
76.9000000	6.16323000	7.10726000	2.26736070000	6.18781780870270	6.16731078165727	6.12729914211668
77.0000000	6.16299000	7.10633000	2.26782875000	6.18763039789945	6.16719353760242	6.12705040734799
77.1000000	6.16267000	7.10582000	2.26732275000	6.18744358013889	6.16707633695292	6.12680187366579
77.2000000	6.16258000	7.10504000	2.26743660000	6.18725735207440	6.16695917968405	6.12655354084981
77.3000000	6.16179000	7.10513000	2.26639930000	6.18707171037854	6.16684206577113	6.12630540868003
77.4000000	6.16188000	7.10419000	2.26685470000	6.18688665174285	6.16672499518947	6.12605747693675
77.5000000	6.16121000	7.10392000	2.26627280000	6.18670217287774	6.16660796791436	6.12580974540055
77.6000000	6.16141000	7.10305000	2.26732275000	6.18651827051239	6.16649098392111	6.12556221385232
77.7000000	6.16077000	7.10242000	2.26728480000	6.18633494139453	6.16637404318502	6.12531488207322
77.8000000	6.16033000	7.10224000	2.26720890000	6.18615218229039	6.16625714568139	6.12506774984473
77.9000000	6.16042000	7.10166000	2.26728480000	6.18596998998452	6.16614029138553	6.12482081694859
78.0000000	6.16044000	7.10121000	2.26720890000	6.18578836127966	6.16602348027275	6.12457408316685
78.1000000	6.15992000	7.10184000	2.26813235000	6.18560729310463	6.16590671231834	6.12432754828187
78.2000000	6.15971000	7.10130000	2.26736070000	6.18542678224504	6.16578998749761	6.12408121207627
78.3000000	6.15948000	7.10082000	2.26751250000	6.18524682553852	6.16567330578587	6.12383507433298
78.4000000	6.15936000	7.10085000	2.26736070000	6.18506741986334	6.16555666715841	6.12358913483523
78.5000000	6.15951000	7.10052000	2.26693060000	6.18488856211553	6.16544007159054	6.12334339336653
78.6000000	6.15924000	7.09983000	2.26596920000	6.18471024920875	6.16532351906026	6.12309784971068
78.7000000	6.15951000	7.09953000	2.26619690000	6.18453247807419	6.16520700956721	6.12285250365179
78.8000000	6.15910000	7.09898000	2.26627280000	6.18435524566041	6.16509054306850	6.12260735497424
78.9000000	6.15880000	7.09877000	2.26717095000	6.18417854893324	6.16497411954006	6.12236240346274
79.0000000	6.15863000	7.09793000	2.26732275000	6.18400238487563	6.16485773895784	6.12211764890224
79.1000000	6.15886000	7.09763000	2.26828415000	6.18382675048751	6.16474140129781	6.12187309107803
79.2000000	6.15892000	7.09727000	2.26794260000	6.18365164278569	6.16462510653596	6.12162872977567
79.3000000	6.15836000	7.09700000	2.26828415000	6.18347705880374	6.16450885464827	6.12138456478101
79.4000000	6.15822000	7.09712000	2.26767695000	6.18330299559180	6.16439264561078	6.12114059588021
79.5000000	6.15804000	7.09718000	2.26779080000	6.18312945021652	6.16427647939951	6.12089682285970
79.6000000	6.15792000	7.09718000	2.26813235000	6.18295641976090	6.16416035599051	6.12065324550623
79.7000000	6.15766000	7.09727000	2.26837270000	6.18278390132416	6.16404427535984	6.12040986360682
79.8000000	6.15728000	7.09673000	2.26779080000	6.18261189220902	6.16392823748357	6.12016667694880
79.9000000	6.15716000	7.09664000	2.26809440000	6.18244038961261	6.16381224233782	6.11992368503589
80.0000000	6.15743000	7.09661000	2.26918230000	6.18226939051267	6.16369628989868	6.11968088778641
80.1000000	6.15669000	7.09636000	2.26879015000	6.18209889208013	6.16358038014229	6.11943828509885
80.2000000	6.15661000	7.09616000	2.26833475000	6.18192889150189	6.16346451304479	6.11919587675977
80.3000000	6.15622000	7.09645000	2.26809440000	6.18175938598075	6.16334868858233	6.11895366255601
80.4000000	6.15652000	7.09597000	2.26790465000	6.18159037273528	6.16323290673109	6.11871164227465
80.5000000	6.15599000	7.09624000	2.26871425000	6.18142184899968	6.16311716746726	6.11846981570305
80.6000000	6.15617000	7.09579000	2.26837270000	6.18125381202367	6.16300147076706	6.11822818262881
80.7000000	6.15646000	7.09486000	2.26882810000	6.18108625907240	6.16288581660669	6.11798674283981
80.8000000	6.15672000	7.09432000	2.26890400000	6.18091918742627	6.16277020496240	6.11774549612416
80.9000000	6.15655000	7.09417000	2.26875220000	6.18075259438088	6.16265463581045	6.11750444227025
81.0000000	6.15634000	7.09366000	2.26968830000	6.18058647724686	6.16253910912710	6.11726358106673
81.1000000	6.15584000	7.09360000	2.26976420000	6.18042083334977	6.16242362488864	6.11702291230247
81.2000000	6.15538000	7.09362000	2.27014370000	6.18025566002999	6.16230818307136	6.11678243576666
81.3000000	6.15599000	7.09290000	2.27034610000	6.18009095464257	6.16219278365161	6.11654215124870
81.4000000	6.15593000	7.09239000	2.27030815000	6.17992671455714	6.16207742660569	6.11630205853827
81.5000000	6.15579000	7.09260000	2.27076355000	6.17976293715780	6.16196211190997	6.11606215742529
81.6000000	6.15579000	7.09233000	2.27042200000	6.17959961984295	6.16184683954081	6.11582244769997
81.7000000	6.15552000	7.09203000	2.27019430000	6.17943676002522	6.16173160947458	6.11558292915274
81.8000000	6.15561000	7.09158000	2.27030815000	6.17927435513133	6.16161642168770	6.11534360157433
81.9000000	6.15543000	7.09119000	2.27019430000	6.17911240290312	6.16150127615657	6.11510446475568
82.0000000	6.15473000	7.09137000	2.27014370000	6.17895090084291	6.16138617285762	6.11486551848804
82.1000000	6.15508000	7.09025000	2.26991600000	6.17878984619331	6.16127111176730	6.11462676256287
82.2000000	6.15517000	7.09046000	2.27006780000	6.17862923644807	6.16115609286206	6.11438819677192
82.3000000	6.15461000	7.08923000	2.26984010000	6.17846906911507	6.16104111611839	6.11414982090719
82.4000000	6.15464000	7.08941000	2.26987805000	6.17830934171618	6.16092618151277	6.11391163476094
82.5000000	6.15482000	7.08917000	2.26848655000	6.17815005178718	6.16081128902173	6.11367363812568
82.6000000	6.15426000	7.08968000	2.26863835000	6.17799119687763	6.16069643862177	6.11343583079419
82.7000000	6.15394000	7.08959000	2.26837270000	6.17783277455081	6.16058163028944	6.11319821255950
82.8000000	6.15309000	7.08950000	2.26794260000	6.17767478238356	6.16046686400131	6.11296078321489
82.9000000	6.15297000	7.08959000	2.26841065000	6.17751721796622	6.16035213973393	6.11272354255392
83.0000000	6.15244000	7.08875000	2.26828415000	6.17736007890249	6.16023745746391	6.11248649037040
83.1000000	6.15203000	7.08896000	2.26833475000	6.17720336280934	6.16012281716783	6.11224962645839
83.2000000	6.15168000	7.08848000	2.26828415000	6.17704706731693	6.16000821882234	6.11201295061222
83.3000000	6.15133000	7.08839000	2.26833475000	6.17689119006844	6.15989366240405	6.11177646262645
83.4000000	6.15130000	7.08782000	2.26860040000	6.17673572872003	6.15977914788962	6.11154016227628
83.5000000	6.15104000	7.08754000	2.26860040000	6.17658068094070	6.15966467525573	6.11130404927321
83.6000000	6.15145000	7.08733000	2.26813235000	6.17642604441220	6.15955024447904	6.11106812350335
83.7000000	6.15080000	7.08709000	2.26879015000	6.17627181682891	6.15943585553628	6.11083238476176
83.8000000	6.15154000	7.08688000	2.26828415000	6.17611799589773	6.15932150840414	6.11059683284374
83.9000000	6.15101000	7.08646000	2.26879015000	6.17596457933802	6.15920720305936	6.11036146754484
84.0000000	6.15139000	7.08631000	2.26879015000	6.17581156529836	6.15909293947870	6.11012628866085
84.1000000	6.15060000	7.08643000	2.26918230000	6.17565895152108	6.15897871763890	6.10989129598783
84.2000000	6.15022000	7.08616000	2.26937205000	6.17550673550395	6.15886453751676	6.10965648932206
84.3000000	6.14978000	7.08559000	2.26871425000	6.17535491503004	6.15875039908906	6.10942186846008
84.4000000	6.14992000	7.08541000	2.26886605000	6.17520348789513	6.15863630233262	6.10918743319868
84.5000000	6.14978000	7.08586000	2.26886605000	6.17505245190755	6.15852224722427	6.10895318333491
84.6000000	6.14984000	7.08541000	2.26922025000	6.17490180488818	6.15840823374084	6.10871911866604
84.7000000	6.14869000	7.08556000	2.26952385000	6.17475154467028	6.15829426185920	6.10848523898961
84.8000000	6.14811000	7.08523000	2.26922025000	6.17460166909947	6.15818033155623	6.10825154410339
84.9000000	6.14799000	7.08529000	2.27030815000	6.17445217603359	6.15806644280880	6.10801803380543
85.0000000	6.14790000	7.08484000	2.26972625000	6.17430306334267	6.15795259548674	6.10778470789399
85.1000000	6.14814000	7.08474000	2.26933410000	6.17415432890876	6.15783878964403	6.10755156616761
85.2000000	6.14790000	7.08472000	2.26987805000	6.17400597062592	6.15772502527993	6.10731860842505
85.3000000	6.14790000	7.08459000	2.26956180000	6.17385798640011	6.15761130237118	6.10708583446534
85.4000000	6.14761000	7.08472000	2.26991600000	6.17371037414906	6.15749762089456	6.10685324408774
85.5000000	6.14793000	7.08411000	2.26922025000	6.17356313180224	6.15738398082686	6.10662083709178
85.6000000	6.14714000	7.08381000	2.26991600000	6.17341625730076	6.15727038214488	6.10638861327722
85.7000000	6.14688000	7.08342000	2.26980215000	6.17326974859724	6.15715682482543	6.10615657244407
85.8000000	6.14726000	7.08315000	2.26984010000	6.17312360365576	6.15704330884535	6.10592471439260
85.9000000	6.14673000	7.08276000	2.26961240000	6.17297782045180	6.15692983418147	6.10569303892332
86.0000000	6.14696000	7.08324000	2.27030815000	6.17283239697205	6.15681640081065	6.10546154583698
86.1000000	6.14679000	7.08306000	2.27027020000	6.17268733145066	6.15670300870977	6.10523023493459
86.2000000	6.14608000	7.08354000	2.27061175000	6.17254262186300	6.15658965785570	6.10499910601740
86.3000000	6.14644000	7.08303000	2.27085210000	6.17239826610907	6.15647634822535	6.10476815888693
86.4000000	6.14617000	7.08279000	2.27042200000	6.17225426222773	6.15636307979562	6.10453739334491
86.5000000	6.14547000	7.08231000	2.27019430000	6.17211060826909	6.15624985254344	6.10430680919334
86.6000000	6.14603000	7.08221000	2.26991600000	6.17196730229444	6.15613666644576	6.10407640623448
86.7000000	6.14532000	7.08213000	2.26987805000	6.17182434237615	6.15602352147952	6.10384618427081
86.8000000	6.14462000	7.08221000	2.26968830000	6.17168172659759	6.15591041762170	6.10361614310509
86.9000000	6.14497000	7.08107000	2.27021960000	6.17153945305310	6.15579735484927	6.10338628254030
87.0000000	6.14471000	7.08008000	2.27080150000	6.17139751984783	6.15568433313923	6.10315660233759
87.1000000	6.14412000	7.08035000	2.27053585000	6.17125592509774	6.15557135246859	6.10292710231255
87.2000000	6.14386000	7.07996000	2.27045995000	6.17111466692946	6.15545841281438	6.10269778229177
87.3000000	6.14430000	7.07936000	2.27014370000	6.17097374348026	6.15534551415362	6.10246864207890
87.4000000	6.14465000	7.07942000	2.26976420000	6.17083315289795	6.15523265646338	6.10223968147784
87.5000000	6.14456000	7.07987000	2.27006780000	6.17069289334078	6.15511983972071	6.10201090029275
87.6000000	6.14406000	7.08014000	2.27089005000	6.17055296297740	6.15500706390270	6.10178229832802
87.7000000	6.14348000	7.07966000	2.27111775000	6.17041335998677	6.15489432898644	6.10155387538829
87.8000000	6.14354000	7.07893000	2.27142135000	6.17027408255806	6.15478163494903	6.10132563127843
87.9000000	6.14380000	7.07818000	2.27216770000	6.17013512889059	6.15466898176760	6.10109756580356
88.0000000	6.14450000	7.07830000	2.27142135000	6.16999649719376	6.15455636941927	6.10086967876904
88.1000000	6.14529000	7.07809000	2.27130750000	6.16985818568694	6.15444379788121	6.10064196998048
88.2000000	6.14547000	7.07803000	2.27130750000	6.16972019275103	6.15433126713056	6.10041443924372
88.3000000	6.14573000	7.07875000	2.27130750000	6.16958251658539	6.15421877714452	6.10018708636485
88.4000000	6.14538000	7.07866000	2.27104185000	6.16944515537641	6.15410632790026	6.09995991115021
88.5000000	6.14465000	7.07875000	2.27034610000	6.16930810738738	6.15399391937499	6.09973291340635
88.6000000	6.14494000	7.07893000	2.27030815000	6.16917137089139	6.15388155154593	6.09950609294011
88.7000000	6.14456000	7.07893000	2.26972625000	6.16903494417134	6.15376922439030	6.09927944955853
88.8000000	6.14480000	7.07878000	2.26972625000	6.16889882551981	6.15365693788537	6.09905298306892
88.9000000	6.14380000	7.07905000	2.26929615000	6.16876301323898	6.15354469200838	6.09882669327882
89.0000000	6.14380000	7.07878000	2.26918230000	6.16862750564060	6.15343248673661	6.09860057999602
89.1000000	6.14380000	7.07854000	2.26929615000	6.16849230104589	6.15332032204735	6.09837464302854
89.2000000	6.14339000	7.07839000	2.26906845000	6.16835739778548	6.15320819791790	6.09814888218465
89.3000000	6.14333000	7.07794000	2.26848655000	6.16822279419931	6.15309611432557	6.09792329727286
89.4000000	6.14368000	7.07830000	2.26879015000	6.16808848863660	6.15298407124769	6.09769788810193
89.5000000	6.14342000	7.07773000	2.26852450000	6.16795447945572	6.15287206866161	6.09747265448085
89.6000000	6.14342000	7.07755000	2.26933410000	6.16782076502419	6.15276010654468	6.09724759621887
89.7000000	6.14362000	7.07716000	2.26852450000	6.16768734371853	6.15264818487427	6.09702271312546
89.8000000	6.14354000	7.07716000	2.26805645000	6.16755421392425	6.15253630362777	6.09679800501035
89.9000000	6.14380000	7.07743000	2.26837270000	6.16742137403572	6.15242446278258	6.09657347168350
90.0000000	6.14354000	7.07740000	2.26871425000	6.16728882245616	6.15231266231611	6.09634911295512
90.1000000	6.14359000	7.07779000	2.26828415000	6.16715655759751	6.15220090220578	6.09612492863566
90.2000000	6.14307000	7.07725000	2.26794260000	6.16702457788040	6.15208918242904	6.09590091853582
90.3000000	6.14280000	7.07737000	2.26771490000	6.16689288196723	6.15197750296334	6.09567708246653
90.4000000	6.14269000	7.07734000	2.26801850000	6.16676146821019	6.15186586378614	6.09545342023896
90.5000000	6.14266000	7.07755000	2.26736070000	6.16663033497891	6.15175426487494	6.09522993165685
90.6000000	6.14166000	7.07716000	2.26596920000	6.16649948073474	6.15164270620722	6.09500661646325
90.7000000	6.14245000	7.07650000	2.26589330000	6.16636890394767	6.15153118776050	6.09478347453779
90.8000000	6.14192000	7.07626000	2.26542525000	6.16623860309632	6.15141970951230	6.09456050569223
90.9000000	6.14122000	7.07622000	2.26519755000	6.16610857666779	6.15130827144016	6.09433770973856
91.0000000	6.14084000	7.07604000	2.26612100000	6.16597882315768	6.15119687352162	6.09411508648903
91.1000000	6.14090000	7.07535000	2.26674085000	6.16584934106996	6.15108551573426	6.09389263575608
91.2000000	6.14020000	7.07502000	2.26666495000	6.16572012891693	6.15097419805566	6.09367035735243
91.3000000	6.14052000	7.07409000	2.26666495000	6.16559118521916	6.15086292043406	6.09344825109101
91.4000000	6.14078000	7.07445000	2.26700650000	6.16546250850541	6.15075168284871	6.09322631678499
91.5000000	6.14128000	7.07496000	2.26786670000	6.16533409731258	6.15064048530169	6.09300455424779
91.6000000	6.14113000	7.07475000	2.26724685000	6.16520595018564	6.15052932777055	6.09278296329303
91.7000000	6.14160000	7.07502000	2.26782875000	6.16507806567756	6.15041821023288	6.09256154373460
91.8000000	6.14140000	7.07502000	2.26717095000	6.16495044234924	6.15030713266623	6.09234029538661
91.9000000	6.14084000	7.07478000	2.26674085000	6.16482307876947	6.15019609504821	6.09211921806342
92.0000000	6.14084000	7.07466000	2.26639930000	6.16469597351482	6.15008509735641	6.09189831157959
92.1000000	6.14031000	7.07427000	2.26623485000	6.16456912516961	6.14997413956846	6.09167757574996
92.2000000	6.13990000	7.07427000	2.26574150000	6.16444253232586	6.14986322166199	6.09145701038958
92.3000000	6.13958000	7.07364000	2.26538730000	6.16431619358316	6.14975234361465	6.09123661531373
92.4000000	6.13897000	7.07279000	2.26484335000	6.16419010785154	6.14964150540408	6.09101639033794
92.5000000	6.13861000	7.07288000	2.26472950000	6.16406427360661	6.14953070700796	6.09079633527797
92.6000000	6.13844000	7.07237000	2.26441325000	6.16393868939334	6.14941994840397	6.09057644994982
92.7000000	6.13811000	7.07150000	2.26476745000	6.16381335384941	6.14930922956982	6.09035673416971
92.8000000	6.13776000	7.07099000	2.26422350000	6.16368826562017	6.14919855048320	6.09013718775411
92.9000000	6.13741000	7.07032000	2.26433735000	6.16356342335867	6.14908791112184	6.08991781051973
93.0000000	6.13715000	7.06930000	2.26472950000	6.16343882572553	6.14897731146347	6.08969860228350
93.1000000	6.13668000	7.06903000	2.26546320000	6.16331447138891	6.14886675148585	6.08947956286258
93.2000000	6.13630000	7.06849000	2.26534935000	6.16319035902449	6.14875623116674	6.08926069207440
93.3000000	6.13586000	7.06707000	2.26453975000	6.16306648731535	6.14864575048391	6.08904198973658
93.4000000	6.13603000	7.06644000	2.26433735000	6.16294285495196	6.14853530941514	6.08882345566701
93.5000000	6.13598000	7.06614000	2.26480540000	6.16281946063210	6.14842490793825	6.08860508968380
93.6000000	6.13542000	7.06545000	2.26445120000	6.16269630306083	6.14831454603103	6.08838689160529
93.7000000	6.13483000	7.06472000	2.26298380000	6.16257338095041	6.14820422367133	6.08816886125008
93.8000000	6.13492000	7.06463000	2.26383135000	6.16245069302024	6.14809394083698	6.08795099843698
93.9000000	6.13518000	7.06343000	2.26330005000	6.16232823799685	6.14798369750582	6.08773330298505
94.0000000	6.13469000	7.06406000	2.26337595000	6.16220601461378	6.14787349365574	6.08751577471356
94.1000000	6.13419000	7.06415000	2.26375545000	6.16208402161157	6.14776332926460	6.08729841326085
94.2000000	6.13416000	7.06313000	2.26290790000	6.16196225773768	6.14765320431030	6.08708121846950
94.3000000	6.13366000	7.06256000	2.26294585000	6.16184072174647	6.14754311877075	6.08686419029667
94.4000000	6.13366000	7.06265000	2.26322415000	6.16171941239909	6.14743307262386	6.08664732856200
94.5000000	6.13372000	7.06192000	2.26345185000	6.16159832876484	6.14732306584756	6.08643063308535
94.6000000	6.13325000	7.06192000	2.26337595000	6.16147746945129	6.14721309841980	6.08621410368682
94.7000000	6.13304000	7.06129000	2.26279405000	6.16135683318149	6.14710317031854	6.08599774018674
94.8000000	6.13331000	7.06063000	2.26337595000	6.16123641875014	6.14699328152174	6.08578154240564
94.9000000	6.13264000	7.06036000	2.26388195000	6.16111622495881	6.14688343200739	6.08556551016432
95.0000000	6.13264000	7.06030000	2.26333800000	6.16099625061587	6.14677362175349	6.08534964328379
95.1000000	6.13264000	7.05967000	2.26388195000	6.16087649453650	6.14666385073805	6.08513394158527
95.2000000	6.13211000	7.05997000	2.26426145000	6.16075695554257	6.14655411893908	6.08491840489025
95.3000000	6.13135000	7.05967000	2.26395785000	6.16063763246263	6.14644442633462	6.08470303302040
95.4000000	6.13152000	7.05949000	2.26375545000	6.16051852413189	6.14633477290273	6.08448782579766
95.5000000	6.13152000	7.05928000	2.26403375000	6.16039962939210	6.14622515862146	6.08427278304418
95.6000000	6.13205000	7.05873000	2.26348980000	6.16028094709156	6.14611558346889	6.08405790458233
95.7000000	6.13102000	7.05858000	2.26375545000	6.16016247608503	6.14600604742311	6.08384319023473
95.8000000	6.13096000	7.05816000	2.26330005000	6.16004421523374	6.14589655046221	6.08362863982422
95.9000000	6.13108000	7.05726000	2.26333800000	6.15992616340526	6.14578709256432	6.08341425317385
96.0000000	6.13073000	7.05714000	2.26290790000	6.15980831947353	6.14567767370755	6.08320003010693
96.1000000	6.13020000	7.05678000	2.26240190000	6.15969068231875	6.14556829387006	6.08298597044698
96.2000000	6.13032000	7.05681000	2.26213625000	6.15957325082737	6.14545895302998	6.08277207401774
96.3000000	6.13035000	7.05587000	2.26228805000	6.15945602389203	6.14534965116550	6.08255834064321
96.4000000	6.13000000	7.05612000	2.26221215000	6.15933900041148	6.14524038825478	6.08234477014758
96.5000000	6.12976000	7.05617000	2.26209830000	6.15922217929062	6.14513116427603	6.08213136235530
96.6000000	6.12891000	7.05590000	2.26082065000	6.15910555944033	6.14502197920743	6.08191811709104
96.7000000	6.12912000	7.05527000	2.26132665000	6.15898913987062	6.14491283302723	6.08170503417968
96.8000000	6.12847000	7.05473000	2.26039055000	6.15887291952959	6.14480372571363	6.08149211344635
96.9000000	6.12812000	7.05515000	2.26101040000	6.15875689726548	6.14469465724490	6.08127935471640
97.0000000	6.12789000	7.05458000	2.26097245000	6.15864107201630	6.14458562759928	6.08106675781541
97.1000000	6.12800000	7.05446000	2.26112425000	6.15852544272605	6.14447663675505	6.08085432256919
97.2000000	6.12812000	7.05398000	2.26039055000	6.15841000834463	6.14436768469050	6.08064204880379
97.3000000	6.12800000	7.05361000	2.26085860000	6.15829476782782	6.14425877138391	6.08042993634545
97.4000000	6.12803000	7.05341000	2.26039055000	6.15817972013723	6.14414989681360	6.08021798502069
97.5000000	6.12800000	7.05331000	2.25911290000	6.15806486424025	6.14404106095789	6.08000619465621
97.6000000	6.12780000	7.05337000	2.25942915000	6.15795019911004	6.14393226377826	6.07979456507898
97.7000000	6.12800000	7.05301000	2.26042850000	6.15783572372540	6.14382350521752	6.07958309611618
97.8000000	6.12751000	7.05319000	2.26046645000	6.15772143707084	6.14371478530247	6.07937178759520
97.9000000	6.12683000	7.05331000	2.26097245000	6.15760733813642	6.14360610401136	6.07916063934370
98.0000000	6.12651000	7.05244000	2.25996045000	6.15749342591781	6.14349746132250	6.07894965118953
98.1000000	6.12707000	7.05256000	2.26031465000	6.15737969941616	6.14338885721418	6.07873882296079
98.2000000	6.12698000	7.05190000	2.26046645000	6.15726615763809	6.14328029166470	6.07852815448581
98.3000000	6.12730000	7.05229000	2.26027670000	6.15715279959566	6.14317176465239	6.07831764559313
98.4000000	6.12674000	7.05256000	2.26035260000	6.15703962430629	6.14306327615558	6.07810729611153
98.5000000	6.12677000	7.05247000	2.26001105000	6.15692663079276	6.14295482615262	6.07789710587003
98.6000000	6.12648000	7.05268000	2.25988455000	6.15681381808311	6.14284641462187	6.07768707469786
98.7000000	6.12686000	7.05274000	2.26039055000	6.15670118521063	6.14273804154170	6.07747720242449
98.8000000	6.12654000	7.05259000	2.26082065000	6.15658873121383	6.14262970689048	6.07726748887960
98.9000000	6.12663000	7.05247000	2.26097245000	6.15647645520536	6.14252141064662	6.07705793389314
99.0000000	6.12610000	7.05241000	2.26066885000	6.15636435648688	6.14241315278851	6.07684853729523
99.1000000	6.12622000	7.05229000	2.26085860000	6.15625243386210	6.14230493329458	6.07663929891628
99.2000000	6.12654000	7.05286000	2.26008695000	6.15614068639645	6.14219675214326	6.07643021858688
99.3000000	6.12560000	7.05310000	2.25988455000	6.15602911316064	6.14208860931299	6.07622129613787
99.4000000	6.12546000	7.05331000	2.25980865000	6.15591771323067	6.14198050478222	6.07601253140031
99.5000000	6.12531000	7.05274000	2.25946710000	6.15580648568773	6.14187243852941	6.07580392420551
99.6000000	6.12472000	7.05259000	2.25915085000	6.15569542961820	6.14176441053305	6.07559547438499
99.7000000	6.12507000	7.05289000	2.25872075000	6.15558454411362	6.14165642077163	6.07538718177049
99.8000000	6.12505000	7.05229000	2.25834125000	6.15547382827061	6.14154846922365	6.07517904608057
99.9000000	6.12499000	7.05256000	2.25787320000	6.15536328119088	6.14144055586762	6.07497106670736
100.0000000	6.12472000	7.05265000	2.25744310000	6.15525290198116	6.14133268068207	6.07476324399458
100.1000000	6.12428000	7.05208000	2.25736720000	6.15514268975317	6.14122484364554	6.07455557777372
100.2000000	6.12463000	7.05184000	2.25706360000	6.15503264362359	6.14111704473657	6.07434806787647
100.3000000	6.12423000	7.05229000	2.25651965000	6.15492276271400	6.14100928393372	6.07414071413475
100.4000000	6.12399000	7.05196000	2.25648170000	6.15481304615088	6.14090156121559	6.07393351638068
100.5000000	6.12393000	7.05202000	2.25612750000	6.15470349306554	6.14079387656074	6.07372647444658
100.6000000	6.12390000	7.05229000	2.25574800000	6.15459410259406	6.14068622994777	6.07351958816503
100.7000000	6.12349000	7.05262000	2.25524200000	6.15448487387733	6.14057862135531	6.07331285736879
100.8000000	6.12317000	7.05256000	2.25493840000	6.15437580606093	6.14047105076196	6.07310628189084
100.9000000	6.12332000	7.05172000	2.25484985000	6.15426689829515	6.14036351814636	6.07289986156438
101.0000000	6.12311000	7.05151000	2.25484985000	6.15415814973489	6.14025602348717	6.07269359622282
101.1000000	6.12320000	7.05136000	2.25415410000	6.15404955953970	6.14014856676303	6.07248748569980
101.2000000	6.12282000	7.05139000	2.25392640000	6.15394112709818	6.14004114795261	6.07228152982916
101.3000000	6.12326000	7.05142000	2.25299030000	6.15383285142674	6.13993376703461	6.07207572844495
101.4000000	6.12349000	7.05109000	2.25311680000	6.15372473167774	6.13982642398771	6.07187008138146
101.5000000	6.12293000	7.05033000	2.25276260000	6.15361676703335	6.13971911879062	6.07166458847317
101.6000000	6.12276000	7.05021000	2.25299030000	6.15350895668041	6.13961185142205	6.07145924955478
101.7000000	6.12253000	7.04967000	2.25233250000	6.15340129981033	6.13950462186075	6.07125406446122
101.8000000	6.12206000	7.04946000	2.25338245000	6.15329379561912	6.13939743008544	6.07104903302762
101.9000000	6.12188000	7.04928000	2.25295235000	6.15318644330733	6.13929027607489	6.07084415508932
102.0000000	6.12165000	7.04922000	2.25272465000	6.15307924208001	6.13918315980786	6.07063943048190
102.1000000	6.12144000	7.04826000	2.25242105000	6.15297219114668	6.13907608126312	6.07043485904113
102.2000000	6.12176000	7.04793000	2.25195300000	6.15286528972131	6.13896904041947	6.07023044060300
102.3000000	6.12165000	7.04826000	2.25125725000	6.15275853702225	6.13886203725572	6.07002617500374
102.4000000	6.12188000	7.04771000	2.25082715000	6.15265193227226	6.13875507175067	6.06982206207975
102.5000000	6.12135000	7.04717000	2.24943565000	6.15254547469840	6.13864814388315	6.06961810166768
102.6000000	6.12086000	7.04705000	2.24932180000	6.15243916353206	6.13854125363200	6.06941429360439
102.7000000	6.12030000	7.04687000	2.24943565000	6.15233299800890	6.13843440097606	6.06921063772695
102.8000000	6.12033000	7.04645000	2.24943565000	6.15222697736881	6.13832758589421	6.06900713387263
102.9000000	6.11983000	7.04576000	2.24917000000	6.15212110085588	6.13822080836532	6.06880378187894
103.0000000	6.11989000	7.04537000	2.24939770000	6.15201536771839	6.13811406836826	6.06860058158360
103.1000000	6.11989000	7.04434000	2.24962540000	6.15190977720873	6.13800736588195	6.06839753282453
103.2000000	6.11995000	7.04461000	2.24928385000	6.15180432858341	6.13790070088529	6.06819463543987
103.3000000	6.12050000	7.04431000	2.24892965000	6.15169902110302	6.13779407335719	6.06799188926800
103.4000000	6.12018000	7.04398000	2.24885375000	6.15159385413578	6.13768748327661	6.06778929414748
103.5000000	6.12030000	7.04332000	2.24935975000	6.15148882694703	6.13758093062248	6.06758684991710
103.6000000	6.12012000	7.04356000	2.24951155000	6.15138393874530	6.13747441537376	6.06738455641587
103.7000000	6.11989000	7.04275000	2.24932180000	6.15127918881038	6.13736793750942	6.06718241348301
103.8000000	6.11980000	7.04163000	2.24954950000	6.15117457642613	6.13726149700845	6.06698042095796
103.9000000	6.11968000	7.04100000	2.24973925000	6.15107010088047	6.13715509384983	6.06677857868035
104.0000000	6.11954000	7.04127000	2.24982780000	6.15096576146527	6.13704872801805	6.06657688649007
104.1000000	6.11980000	7.04058000	2.24997960000	6.15086155747641	6.13694239948714	6.06637534422718
104.2000000	6.11921000	7.04043000	2.24954950000	6.15075748821371	6.13683610823599	6.06617395173199
104.3000000	6.11945000	7.04052000	2.24973925000	6.15065355298088	6.13672985424364	6.06597270884500
104.4000000	6.11977000	7.04037000	2.24997960000	6.15054975108553	6.13662363748914	6.06577161540695
104.5000000	6.11980000	7.04025000	2.25001755000	6.15044608183912	6.13651745795158	6.06557067125876
104.6000000	6.11951000	7.04001000	2.24954950000	6.15034254455693	6.13641131561005	6.06536987624160
104.7000000	6.12006000	7.03992000	2.24954950000	6.15023913855802	6.13630521044364	6.06516923019683
104.8000000	6.11989000	7.03977000	2.24970130000	6.15013586316521	6.13619914243146	6.06496873296605
104.9000000	6.11980000	7.03956000	2.24982780000	6.15003271770508	6.13609311155263	6.06476838439104
105.0000000	6.11892000	7.03965000	2.24954950000	6.14992970150789	6.13598711778630	6.06456818431384
105.1000000	6.11910000	7.03901000	2.24958745000	6.14982681390755	6.13588116111161	6.06436813257666
105.2000000	6.11916000	7.03826000	2.25044765000	6.14972405424165	6.13577524150772	6.06416822902195
105.3000000	6.11936000	7.03817000	2.25028320000	6.14962142185136	6.13566935895380	6.06396847349238
105.4000000	6.11948000	7.03844000	2.25009345000	6.14951891608145	6.13556351342904	6.06376886583082
105.5000000	6.11957000	7.03826000	2.24986575000	6.14941653628023	6.13545770491262	6.06356940588036
105.6000000	6.11939000	7.03775000	2.24982780000	6.14931428184933	6.13535193338377	6.06337009286184
105.7000000	6.11939000	7.03733000	2.24997960000	6.14921215224556	6.13524619882169	6.06317092703354
105.8000000	6.11913000	7.03742000	2.25005550000	6.14911014671311	6.13514050120562	6.06297190839544
105.9000000	6.11901000	7.03712000	2.25028320000	6.14900826461752	6.13503484051481	6.06277303679006
106.0000000	6.11918000	7.03688000	2.25052355000	6.14890650532793	6.13492921672851	6.06257431206013
106.1000000	6.11883000	7.03724000	2.25009345000	6.14880486821702	6.13482362982599	6.06237573404856
106.2000000	6.11910000	7.03730000	2.25013140000	6.14870335266095	6.13471807978653	6.06217730259847
106.3000000	6.11936000	7.03733000	2.24982780000	6.14860195803939	6.13461256658942	6.06197901755316
106.4000000	6.11851000	7.03772000	2.25094100000	6.14850068373547	6.13450709021397	6.06178087875615
106.5000000	6.11819000	7.03781000	2.25214275000	6.14839952913572	6.13440165063950	6.06158288605116
106.6000000	6.11798000	7.03787000	2.25140905000	6.14829849363012	6.13429624784533	6.06138503928209
106.7000000	6.11801000	7.03751000	2.25144700000	6.14819757661199	6.13419088181080	6.06118733829305
106.8000000	6.11769000	7.03724000	2.25097895000	6.14809677747802	6.13408555251527	6.06098978292835
106.9000000	6.11737000	7.03760000	2.25097895000	6.14799609562821	6.13398025993810	6.06079237303250
107.0000000	6.11675000	7.03769000	2.25097895000	6.14789553046589	6.13387500405867	6.06059510845020
107.1000000	6.11652000	7.03733000	2.25137110000	6.14779508139762	6.13376978485637	6.06039798902636
107.2000000	6.11608000	7.03712000	2.25156085000	6.14769474783323	6.13366460231061	6.06020101460608
107.3000000	6.11652000	7.03694000	2.25137110000	6.14759452918577	6.13355945640079	6.06000418503466
107.4000000	6.11652000	7.03694000	2.25090305000	6.14749442487146	6.13345434710633	6.05980750015760
107.5000000	6.11652000	7.03694000	2.25097895000	6.14739443430971	6.13334927440669	6.05961095982060
107.6000000	6.11652000	7.03694000	2.25078920000	6.14729455692305	6.13324423828130	6.05941456386957
107.7000000	6.11599000	7.03694000	2.25105485000	6.14719479213714	6.13313923870963	6.05921831215060
107.8000000	6.11608000	7.03649000	2.25082715000	6.14709513938070	6.13303427567116	6.05902220450997
107.9000000	6.11535000	7.03661000	2.25048560000	6.14699559827621	6.13292934914536	6.05882624079420
108.0000000	6.11529000	7.03649000	2.25028320000	6.14689616810956	6.13282445911174	6.05863042084998
108.1000000	6.11502000	7.03679000	2.25052355000	6.14679684831690	6.13271960554981	6.05843474452419
108.2000000	6.11514000	7.03712000	2.25009345000	6.14669763834262	6.13261478843910	6.05823921166392
108.3000000	6.11543000	7.03688000	2.24954950000	6.14659853763420	6.13251000775912	6.05804382211648
108.4000000	6.11570000	7.03667000	2.24973925000	6.14649954564225	6.13240526348944	6.05784857572934
108.5000000	6.11529000	7.03667000	2.24962540000	6.14640066182045	6.13230055560961	6.05765347235020
108.6000000	6.11496000	7.03721000	2.25001755000	6.14630188562553	6.13219588409920	6.05745851182694
108.7000000	6.11467000	7.03637000	2.25028320000	6.14620321651725	6.13209124893779	6.05726369400765
108.8000000	6.11476000	7.03555000	2.24962540000	6.14610465395839	6.13198665010498	6.05706901874061
108.9000000	6.11417000	7.03585000	2.24943565000	6.14600619741471	6.13188208758038	6.05687448587431
109.0000000	6.11426000	7.03603000	2.25001755000	6.14590784635493	6.13177756134361	6.05668009525742
109.1000000	6.11476000	7.03528000	2.24954950000	6.14580960025072	6.13167307137429	6.05648584673884
109.2000000	6.11461000	7.03546000	2.24853750000	6.14571145857666	6.13156861765207	6.05629174016763
109.3000000	6.11461000	7.03543000	2.24858810000	6.14561342081022	6.13146420015660	6.05609777539308
109.4000000	6.11423000	7.03498000	2.24885375000	6.14551548643175	6.13135981886756	6.05590395226466
109.5000000	6.11338000	7.03453000	2.24796825000	6.14541765492445	6.13125547376462	6.05571027063206
109.6000000	6.11335000	7.03480000	2.24793030000	6.14531992577433	6.13115116482747	6.05551673034514
109.7000000	6.11300000	7.03411000	2.24757610000	6.14522229847022	6.13104689203582	6.05532333125398
109.8000000	6.11309000	7.03405000	2.24787970000	6.14512477250372	6.13094265536939	6.05513007320886
109.9000000	6.11312000	7.03332000	2.24718395000	6.14502734736919	6.13083845480790	6.05493695606024
110.0000000	6.11250000	7.03320000	2.24753815000	6.14493002256371	6.13073429033108	6.05474397965879
110.1000000	6.11271000	7.03341000	2.24834775000	6.14483279773646	6.13063016191871	6.05455114385539
110.2000000	6.11294000	7.03290000	2.24757610000	6.14473567234589	6.13052606955053	6.05435844850110
110.3000000	6.11312000	7.03302000	2.24722190000	6.14463864583065	6.13042201321201	6.05416589344719
110.4000000	6.11265000	7.03290000	2.24607075000	6.14454171770156	6.13031799288031	6.05397347854512
110.5000000	6.11294000	7.03266000	2.24648820000	6.14444488747218	6.13021400853266	6.05378120364656
110.6000000	6.11277000	7.03320000	2.24607075000	6.14434815465877	6.13011006014890	6.05358906860338
110.7000000	6.11233000	7.03290000	2.24498285000	6.14425151878033	6.13000614770886	6.05339707326763
110.8000000	6.11230000	7.03254000	2.24498285000	6.14415497935852	6.12990227119239	6.05320521749157
110.9000000	6.11233000	7.03164000	2.24509670000	6.14405853591766	6.12979843057935	6.05301350112768
111.0000000	6.11242000	7.03188000	2.24466660000	6.14396218798473	6.12969462584962	6.05282192402859
111.1000000	6.11271000	7.03134000	2.24400880000	6.14386593508931	6.12959085698308	6.05263048604718
111.2000000	6.11306000	7.03122000	2.24323715000	6.14376977676360	6.12948712395963	6.05243918703650
111.3000000	6.11265000	7.03152000	2.24289560000	6.14367371254236	6.12938342675918	6.05224802656604
111.4000000	6.11315000	7.03089000	2.24265525000	6.14357774196292	6.12927976536166	6.05205700433146
111.5000000	6.11256000	7.03065000	2.24273115000	6.14348186456514	6.12917613974699	6.05186612058242
111.6000000	6.11239000	7.03031000	2.24297150000	6.14338607989142	6.12907254989513	6.05167537517152
111.7000000	6.11212000	7.03046000	2.24359135000	6.14329038748663	6.12896899578604	6.05148476795149
111.8000000	6.11236000	7.02920000	2.24347750000	6.14319478689812	6.12886547739969	6.05129429877530
111.9000000	6.11262000	7.02911000	2.24265525000	6.14309927767571	6.12876199471606	6.05110396749606
112.0000000	6.11259000	7.02884000	2.24246550000	6.14300385937164	6.12865854771515	6.05091377396710
112.1000000	6.11356000	7.02818000	2.24312330000	6.14290853154058	6.12855513637696	6.05072371804190
112.2000000	6.11403000	7.02842000	2.24304740000	6.14281329373957	6.12845176068152	6.05053379957416
112.3000000	6.11300000	7.02845000	2.24362930000	6.14271814552804	6.12834842060887	6.05034401841773
112.4000000	6.11338000	7.02806000	2.24297150000	6.14262308646777	6.12824511613904	6.05015437442667
112.5000000	6.11344000	7.02760000	2.24417325000	6.14252811612287	6.12814184725209	6.04996486745521
112.6000000	6.11432000	7.02748000	2.24347750000	6.14243323405976	6.12803861392810	6.04977549735778
112.7000000	6.11379000	7.02730000	2.24342690000	6.14233843997287	6.12793541614714	6.04958626398897
112.8000000	6.11347000	7.02730000	2.24400880000	6.14224373340706	6.12783225388931	6.04939716720357
112.9000000	6.11312000	7.02712000	2.24370520000	6.14214911387040	6.12772912713472	6.04920820685655
113.0000000	6.11344000	7.02691000	2.24374315000	6.14205458094102	6.12762603586347	6.04901938280308
113.1000000	6.11344000	7.02724000	2.24342690000	6.14196013419937	6.12752298005572	6.04883069489849
113.2000000	6.11338000	7.02670000	2.24400880000	6.14186577322820	6.12741995969159	6.04864214299831
113.3000000	6.11262000	7.02685000	2.24362930000	6.14177149761256	6.12731697475124	6.04845372695825
113.4000000	6.11271000	7.02673000	2.24374315000	6.14167730693973	6.12721402521485	6.04826544663419
113.5000000	6.11242000	7.02607000	2.24312330000	6.14158320079927	6.12711111106258	6.04807730188223
113.6000000	6.11183000	7.02580000	2.24342690000	6.14148917878294	6.12700823227464	6.04788929255861
113.7000000	6.11159000	7.02610000	2.24400880000	6.14139524048473	6.12690538883122	6.04770141851980
113.8000000	6.11148000	7.02580000	2.24331305000	6.14130138550079	6.12680258071254	6.04751367962241
113.9000000	6.11124000	7.02517000	2.24347750000	6.14120761342949	6.12669980789884	6.04732607572327
114.0000000	6.11080000	7.02477000	2.24389495000	6.14111392387129	6.12659707037034	6.04713860667937
114.1000000	6.11089000	7.02459000	2.24428710000	6.14102031642884	6.12649436810731	6.04695127234790
114.2000000	6.11063000	7.02414000	2.24355340000	6.14092679070686	6.12639170109001	6.04676407258623
114.3000000	6.11045000	7.02372000	2.24265525000	6.14083334631220	6.12628906929871	6.04657700725191
114.4000000	6.11075000	7.02378000	2.24297150000	6.14073998285377	6.12618647271371	6.04639007620267
114.5000000	6.11013000	7.02387000	2.24199745000	6.14064669994254	6.12608391131531	6.04620327929645
114.6000000	6.10963000	7.02432000	2.24242755000	6.14055349719152	6.12598138508382	6.04601661639133
114.7000000	6.10866000	7.02366000	2.24250345000	6.14046037421575	6.12587889399957	6.04583008734562
114.8000000	6.10881000	7.02309000	2.24242755000	6.14036733063227	6.12577643804290	6.04564369201779
114.9000000	6.10805000	7.02246000	2.24246550000	6.14027436606009	6.12567401719415	6.04545743026649
115.0000000	6.10784000	7.02200000	2.24293355000	6.14018148012021	6.12557163143370	6.04527130195058
115.1000000	6.10776000	7.02134000	2.24308535000	6.14008867243557	6.12546928074191	6.04508530692907
115.2000000	6.10714000	7.02152000	2.24304740000	6.13999594263102	6.12536696509917	6.04489944506118
115.3000000	6.10723000	7.02104000	2.24359135000	6.13990329054140	6.12526468448589	6.04471371620631
115.4000000	6.10711000	7.02143000	2.24257935000	6.13981071577233	6.12516243888247	6.04452812022403
115.5000000	6.10626000	7.02131000	2.24335100000	6.13971821782957	6.12506022826935	6.04434265697411
115.6000000	6.10658000	7.02152000	2.24227575000	6.13962579635020	6.12495805262694	6.04415732631650
115.7000000	6.10632000	7.02143000	2.24293355000	6.13953345097332	6.12485591193571	6.04397212811134
115.8000000	6.10603000	7.02149000	2.24257935000	6.13944118134007	6.12475380617612	6.04378706221893
115.9000000	6.10582000	7.02140000	2.24214925000	6.13934898709359	6.12465173532863	6.04360212849979
116.0000000	6.10488000	7.02125000	2.24285765000	6.13925686787899	6.12454969937373	6.04341732681459
116.1000000	6.10486000	7.02083000	2.24257935000	6.13916482334337	6.12444769829193	6.04323265702421
116.2000000	6.10401000	7.02041000	2.24297150000	6.13907285313579	6.12434573206372	6.04304811898971
116.3000000	6.10392000	7.02050000	2.24214925000	6.13898095690723	6.12424380066964	6.04286371257232
116.4000000	6.10442000	7.02011000	2.24235165000	6.13888913431062	6.12414190409021	6.04267943763347
116.5000000	6.10368000	7.02038000	2.24304740000	6.13879738500079	6.12404004230598	6.04249529403476
116.6000000	6.10357000	7.02095000	2.24265525000	6.13870570863449	6.12393821524052	6.04231128163799
116.7000000	6.10342000	7.02005000	2.24276910000	6.13861410487033	6.12383642284186	6.04212740030513
116.8000000	6.10304000	7.01966000	2.24111195000	6.13852257336878	6.12373466517564	6.04194364989835
116.9000000	6.10304000	7.01966000	2.24149145000	6.13843111379220	6.12363294222242	6.04176003027999
117.0000000	6.10310000	7.02008000	2.24053005000	6.13833972580474	6.12353125396272	6.04157654129817
117.1000000	6.10318000	7.01963000	2.23994815000	6.13824840907242	6.12342960037712	6.04139318225193
117.2000000	6.10216000	7.02005000	2.23889820000	6.13815716326303	6.12332798144619	6.04120995354456
117.3000000	6.10216000	7.01963000	2.23867050000	6.13806598804617	6.12322639715049	6.04102685503808
117.4000000	6.10172000	7.01872000	2.23906265000	6.13797488309322	6.12312484747064	6.04084388659467
117.5000000	6.10178000	7.01872000	2.23898675000	6.13788384807732	6.12302333238723	6.04066104807671
117.6000000	6.10049000	7.01842000	2.23801270000	6.13779288267335	6.12292185188089	6.04047833934672
117.7000000	6.10049000	7.01779000	2.23844280000	6.13770198655793	6.12282040593223	6.04029576026742
117.8000000	6.10040000	7.01740000	2.23848075000	6.13761115940940	6.12271899452191	6.04011331070169
117.9000000	6.10069000	7.01740000	2.23867050000	6.13752040102346	6.12261761763058	6.03993099051258
118.0000000	6.10037000	7.01737000	2.23793680000	6.13742971108160	6.12251627523890	6.03974879956332
118.1000000	6.10034000	7.01767000	2.23859460000	6.13733908918728	6.12241496732755	6.03956673771731
118.2000000	6.10064000	7.01761000	2.23874640000	6.13724853502834	6.12231369387722	6.03938480483810
118.3000000	6.10002000	7.01725000	2.23851870000	6.13715804829434	6.12221245486861	6.03920300078945
118.4000000	6.10040000	7.01710000	2.23812655000	6.13706762867662	6.12211125028243	6.03902132543528
118.5000000	6.10043000	7.01658000	2.23848075000	6.13697727586825	6.12201008009941	6.03883977863965
118.6000000	6.10046000	7.01692000	2.23859460000	6.13688698956399	6.12190894430029	6.03865836026685
118.7000000	6.10031000	7.01683000	2.23859460000	6.13679676946035	6.12180784286581	6.03847707018128
118.8000000	6.10049000	7.01674000	2.23917650000	6.13670661525550	6.12170677577673	6.03829590824757
118.9000000	6.10069000	7.01628000	2.23882230000	6.13661652664931	6.12160574301383	6.03811487433048
119.0000000	6.10040000	7.01619000	2.23951805000	6.13652650334332	6.12150474455788	6.03793396829496
119.1000000	6.09996000	7.01616000	2.23917650000	6.13643654504072	6.12140378038970	6.03775319000612
119.2000000	6.10037000	7.01647000	2.23948010000	6.13634665144634	6.12130285049007	6.03757253932927
119.3000000	6.10028000	7.01571000	2.23994815000	6.13625682226664	6.12120195483984	6.03739201612987
119.4000000	6.10040000	7.01520000	2.23964455000	6.13616705720971	6.12110109341982	6.03721162027354
119.5000000	6.10046000	7.01487000	2.23964455000	6.13607735598524	6.12100026621085	6.03703135162610
119.6000000	6.10069000	7.01496000	2.24045415000	6.13598771830450	6.12089947319381	6.03685121005354
119.7000000	6.10020000	7.01508000	2.24064390000	6.13589814388036	6.12079871434954	6.03667119542199
119.8000000	6.10005000	7.01526000	2.24041620000	6.13580863242722	6.12069798965894	6.03649130759779
119.9000000	6.10017000	7.01514000	2.24021380000	6.13571918366108	6.12059729910289	6.03631154644744
120.0000000	6.09987000	7.01484000	2.23940420000	6.13562979729944	6.12049664266230	6.03613191183760
120.1000000	6.09932000	7.01508000	2.23955600000	6.13554047306136	6.12039602031808	6.03595240363511
120.2000000	6.09961000	7.01463000	2.24002405000	6.13545121066738	6.12029543205115	6.03577302170699
120.3000000	6.09920000	7.01469000	2.23955600000	6.13536200983957	6.12019487784247	6.03559376592043
120.4000000	6.09879000	7.01439000	2.24026440000	6.13527287030148	6.12009435767297	6.03541463614278
120.5000000	6.09888000	7.01415000	2.24060595000	6.13518379184020	6.11999387152362	6.03523563224156
120.6000000	6.09923000	7.01421000	2.24083365000	6.13509477418968	6.11989341937540	6.03505675408450
120.7000000	6.09958000	7.01394000	2.24092220000	6.13500581702859	6.11979300120928	6.03487800153945
120.8000000	6.09932000	7.01421000	2.24195950000	6.13491692008789	6.11969261700628	6.03469937447447
120.9000000	6.09973000	7.01357000	2.24238960000	6.13482808310002	6.11959226674740	6.03452087275777
121.0000000	6.09952000	7.01348000	2.24195950000	6.13473930579890	6.11949195041365	6.03434249625775
121.1000000	6.10005000	7.01357000	2.24293355000	6.13465058791993	6.11939166798609	6.03416424484296
121.2000000	6.10002000	7.01300000	2.24250345000	6.13456192919996	6.11929141944574	6.03398611838216
121.3000000	6.09990000	7.01273000	2.24227575000	6.13447332937728	6.11919120477367	6.03380811674423
121.4000000	6.10005000	7.01312000	2.24273115000	6.13438478819162	6.11909102395095	6.03363023979827
121.5000000	6.09993000	7.01273000	2.24312330000	6.13429630538412	6.11899087695866	6.03345248741352
121.6000000	6.09981000	7.01273000	2.24250345000	6.13420788069734	6.11889076377789	6.03327485945941
121.7000000	6.10034000	7.01309000	2.24285765000	6.13411951387524	6.11879068438975	6.03309735580553
121.8000000	6.10034000	7.01255000	2.24331305000	6.13403120466315	6.11869063877536	6.03291997632166
121.9000000	6.10008000	7.01273000	2.24342690000	6.13394295280780	6.11859062691584	6.03274272087773
122.0000000	6.09981000	7.01318000	2.24400880000	6.13385475805725	6.11849064879234	6.03256558934386
122.1000000	6.10034000	7.01294000	2.24447685000	6.13376662016093	6.11839070438600	6.03238858159034
122.2000000	6.10069000	7.01240000	2.24517260000	6.13367853886962	6.11829079367799	6.03221169748761
122.3000000	6.10040000	7.01273000	2.24528645000	6.13359051393540	6.11819091664950	6.03203493690632
122.4000000	6.10049000	7.01255000	2.24490695000	6.13350254511170	6.11809107328170	6.03185829971726
122.5000000	6.10084000	7.01225000	2.24494490000	6.13341463215322	6.11799126355580	6.03168178579141
122.6000000	6.10075000	7.01198000	2.24556475000	6.13332677481598	6.11789148745301	6.03150539499990
122.7000000	6.10134000	7.01270000	2.24471720000	6.13323897285726	6.11779174495455	6.03132912721407
122.8000000	6.10102000	7.01237000	2.24528645000	6.13315122603562	6.11769203604167	6.03115298196306
122.9000000	6.10113000	7.01237000	2.24552680000	6.13306353411088	6.11759236069560	6.03097695924138
123.0000000	6.10105000	7.01231000	2.24509670000	6.13297589684411	6.11749271889761	6.03080105910537
123.1000000	6.10075000	7.01195000	2.24440095000	6.13288831406732	6.11739311062896	6.03062528142604
123.2000000	6.10146000	7.01207000	2.24447685000	6.13280078556213	6.11729353587096	6.03044962607459
123.3000000	6.10148000	7.01147000	2.24385700000	6.13271331102977	6.11719399460487	6.03027409292238
123.4000000	6.10099000	7.01141000	2.24351545000	6.13262589023807	6.11709448681203	6.03009868184092
123.5000000	6.10093000	7.01087000	2.24342690000	6.13253852295613	6.11699501247374	6.02992339270188
123.6000000	6.10037000	7.01059000	2.24304740000	6.13245120895430	6.11689557157133	6.02974822537711
123.7000000	6.10020000	7.01017000	2.24304740000	6.13236394800419	6.11679616408616	6.02957317973859
123.8000000	6.09967000	7.01038000	2.24199745000	6.13227673987864	6.11669678999956	6.02939825565848
123.9000000	6.09967000	7.00972000	2.24203540000	6.13218958435172	6.11659744929292	6.02922345300911
124.0000000	6.09967000	7.00954000	2.24257935000	6.13210248119871	6.11649814194761	6.02904877166296
124.1000000	6.09914000	7.00909000	2.24246550000	6.13201543019611	6.11639886794501	6.02887421149267
124.2000000	6.09882000	7.00909000	2.24176975000	6.13192843112161	6.11629962726654	6.02869977237103
124.3000000	6.09855000	7.00861000	2.24154205000	6.13184148375409	6.11620041989361	6.02852545417103
124.4000000	6.09894000	7.00825000	2.24165590000	6.13175458787358	6.11610124580763	6.02835125676577
124.5000000	6.09873000	7.00816000	2.24064390000	6.13166774326133	6.11600210499006	6.02817718002855
124.6000000	6.09847000	7.00834000	2.24083365000	6.13158094969969	6.11590299742233	6.02800322383281
124.7000000	6.09882000	7.00716000	2.24118785000	6.13149420697219	6.11580392308592	6.02782938805216
124.8000000	6.09841000	7.00692000	2.24064390000	6.13140751486348	6.11570488196230	6.02765567256038
124.9000000	6.09855000	7.00644000	2.24137760000	6.13132087315935	6.11560587403295	6.02748207723139
125.0000000	6.09902000	7.00590000	2.24103605000	6.13123428164670	6.11550689927936	6.02730860193928
125.1000000	6.09943000	7.00545000	2.24235165000	6.13114774011352	6.11540795768306	6.02713524655832
125.2000000	6.09888000	7.00551000	2.24219985000	6.13106124834890	6.11530904922555	6.02696201096290
125.3000000	6.09914000	7.00515000	2.24103605000	6.13097480614304	6.11521017388838	6.02678889502761
125.4000000	6.09961000	7.00506000	2.24060595000	6.13088841328718	6.11511133165308	6.02661589862719
125.5000000	6.09987000	7.00469000	2.24053005000	6.13080206957365	6.11501252250122	6.02644302163652
125.6000000	6.09943000	7.00475000	2.24118785000	6.13071577479582	6.11491374641436	6.02627026393068
125.7000000	6.09946000	7.00484000	2.23968250000	6.13062952882583	6.11481500337409	6.02609762538488
125.8000000	6.09879000	7.00424000	2.23906265000	6.13054333149167	6.11471629336200	6.02592510587449
125.9000000	6.09888000	7.00385000	2.23902470000	6.13045718250865	6.11461761635968	6.02575270527508
126.0000000	6.09841000	7.00337000	2.23820245000	6.13037108167651	6.11451897234877	6.02558042346232
126.1000000	6.09800000	7.00310000	2.23840485000	6.13028502879613	6.11442036131088	6.02540826031210
126.2000000	6.09847000	7.00244000	2.23827835000	6.13019902366946	6.11432178322766	6.02523621570043
126.3000000	6.09835000	7.00205000	2.23844280000	6.13011306609953	6.11422323808075	6.02506428950351
126.4000000	6.09776000	7.00195000	2.23855665000	6.13002715589046	6.11412472585183	6.02489248159767
126.5000000	6.09756000	7.00141000	2.23774705000	6.12994129284741	6.11402624652257	6.02472079185943
126.6000000	6.09773000	7.00141000	2.23758260000	6.12985547677662	6.11392780007465	6.02454922016547
126.7000000	6.09750000	7.00084000	2.23708925000	6.12976970748538	6.11382938648977	6.02437776639260
126.8000000	6.09753000	7.00060000	2.23665915000	6.12968398478199	6.11373100574966	6.02420643041782
126.9000000	6.09735000	7.00102000	2.23703865000	6.12959830847582	6.11363265783602	6.02403521211829
127.0000000	6.09817000	7.00093000	2.23703865000	6.12951267837724	6.11353434273060	6.02386411137132
127.1000000	6.09747000	7.00102000	2.23658325000	6.12942709429764	6.11343606041515	6.02369312805439
127.2000000	6.09732000	7.00060000	2.23615315000	6.12934155604942	6.11333781087141	6.02352226204512
127.3000000	6.09703000	7.00066000	2.23646940000	6.12925606344597	6.11323959408117	6.02335151322133
127.4000000	6.09680000	7.00036000	2.23673505000	6.12917061630169	6.11314141002620	6.02318088146096
127.5000000	6.09639000	7.00066000	2.23735490000	6.12908521443193	6.11304325868831	6.02301036664214
127.6000000	6.09630000	7.00003000	2.23754465000	6.12899985765305	6.11294514004929	6.02283996864316
127.7000000	6.09609000	7.00009000	2.23778500000	6.12891454578233	6.11284705409096	6.02266968734244
127.8000000	6.09636000	7.00036000	2.23743080000	6.12882927863805	6.11274900079517	6.02249952261860
127.9000000	6.09606000	7.00009000	2.23746875000	6.12874405603941	6.11265098014374	6.02232947435040
128.0000000	6.09618000	7.00048000	2.23789885000	6.12865887780656	6.11255299211853	6.02215954241677
128.1000000	6.09615000	7.00048000	2.23859460000	6.12857374376057	6.11245503670141	6.02198972669679
128.2000000	6.09598000	7.00072000	2.23870845000	6.12848865372345	6.11235711387425	6.02182002706971
128.3000000	6.09551000	7.00126000	2.23964455000	6.12840360760065	6.11225922361896	6.02165044341494
128.4000000	6.09630000	7.00060000	2.23870845000	6.12831860526245	6.11216136591742	6.02148097561205
128.5000000	6.09577000	7.00144000	2.23917650000	6.12823364643263	6.11206354075155	6.02131162343979
128.6000000	6.09536000	7.00186000	2.23898675000	6.12814873093867	6.11196574778598	6.02114238656963
128.7000000	6.09548000	7.00244000	2.23910060000	6.12806385860900	6.11186798729525	6.02097326516117
128.8000000	6.09513000	7.00250000	2.23951805000	6.12797902927300	6.11177025927570	6.02080425909353
128.9000000	6.09542000	7.00244000	2.23851870000	6.12789424276097	6.11167256370913	6.02063536824597
129.0000000	6.09533000	7.00216000	2.23827835000	6.12780949890415	6.11157490057739	6.02046659249789
129.1000000	6.09545000	7.00262000	2.23812655000	6.12772479753469	6.11147726986231	6.02029793172884
129.2000000	6.09548000	7.00244000	2.23859460000	6.12764013848565	6.11137967154575	6.02012938581848
129.3000000	6.09551000	7.00253000	2.23724105000	6.12755552159100	6.11128210560958	6.01996095464666
129.4000000	6.09475000	7.00289000	2.23743080000	6.12747094668560	6.11118457203568	6.01979263809331
129.5000000	6.09439000	7.00250000	2.23754465000	6.12738641360521	6.11108707080592	6.01962443603855
129.6000000	6.09425000	7.00244000	2.23731695000	6.12730192218646	6.11098960190222	6.01945634836260
129.7000000	6.09395000	7.00232000	2.23650735000	6.12721747226686	6.11089216530649	6.01928837494584
129.8000000	6.09387000	7.00277000	2.23646940000	6.12713306368479	6.11079476100063	6.01912051566877
129.9000000	6.09390000	7.00216000	2.23720310000	6.12704869627948	6.11069738896659	6.01895277041205
130.0000000	6.09319000	7.00244000	2.23665915000	6.12696436989103	6.11060004918632	6.01878513905646
130.1000000	6.09307000	7.00205000	2.23658325000	6.12688008436038	6.11050274164176	6.01861762148293
130.2000000	6.09310000	7.00271000	2.23692480000	6.12679583952928	6.11040546631488	6.01845021757251
130.3000000	6.09278000	7.00247000	2.23673505000	6.12671163524035	6.11030822318767	6.01828292720641
130.4000000	6.09313000	7.00253000	2.23688685000	6.12662747133701	6.11021101224210	6.01811575026596
130.5000000	6.09258000	7.00232000	2.23789885000	6.12654334766351	6.11011383346018	6.01794868663262
130.6000000	6.09287000	7.00198000	2.23746875000	6.12645926406490	6.11001668682391	6.01778173618801
130.7000000	6.09261000	7.00205000	2.23712720000	6.12637522038702	6.10991957231533	6.01761489881386
130.8000000	6.09258000	7.00205000	2.23808860000	6.12629121647653	6.10982248991646	6.01744817439206
130.9000000	6.09319000	7.00195000	2.23716515000	6.12620725218086	6.10972543960935	6.01728156280463
131.0000000	6.09258000	7.00114000	2.23735490000	6.12612332734821	6.10962842137605	6.01711506393371
131.1000000	6.09214000	7.00105000	2.23848075000	6.12603944182758	6.10953143519863	6.01694867766160
131.2000000	6.09240000	7.00039000	2.23867050000	6.12595559546870	6.10943448105916	6.01678240387070
131.3000000	6.09167000	7.00039000	2.23917650000	6.12587178812208	6.10933755893974	6.01661624244358
131.4000000	6.09199000	7.00003000	2.23902470000	6.12578801976003	6.10924066882247	6.01645019326293
131.5000000	6.09243000	6.99988000	2.23840485000	6.12570429015220	6.10914381068944	6.01628425621158
131.6000000	6.09176000	7.00039000	2.23893615000	6.12562059913326	6.10904698452280	6.01611843117249
131.7000000	6.09217000	7.00054000	2.23859460000	6.12553694655804	6.10895019030466	6.01595271802875
131.8000000	6.09205000	7.00036000	2.23812655000	6.12545333228212	6.10885342801718	6.01578711666360
131.9000000	6.09193000	7.00030000	2.23848075000	6.12536975616187	6.10875669764251	6.01562162696039
132.0000000	6.09205000	7.00021000	2.23898675000	6.12528621805439	6.10865999916281	6.01545624880262
132.1000000	6.09167000	6.99982000	2.23917650000	6.12520271781754	6.10856333256026	6.01529098207393
132.2000000	6.09140000	6.99946000	2.23917650000	6.12511925530994	6.10846669781706	6.01512582665808
132.3000000	6.09132000	6.99927000	2.23987225000	6.12503583039091	6.10837009491540	6.01496078243896
132.4000000	6.09132000	6.99934000	2.23948010000	6.12495244292053	6.10827352383749	6.01479584930061
132.5000000	6.09176000	6.99915000	2.24041620000	6.12486909275959	6.10817698456555	6.01463102712719
132.6000000	6.09181000	6.99885000	2.23994815000	6.12478577976960	6.10808047708182	6.01446631580299
132.7000000	6.09152000	6.99840000	2.23994815000	6.12470250381278	6.10798400136854	6.01430171521246
132.8000000	6.09126000	6.99822000	2.24053005000	6.12461926475206	6.10788755740797	6.01413722524013
132.9000000	6.09176000	6.99777000	2.23994815000	6.12453606245104	6.10779114518237	6.01397284577072
133.0000000	6.09132000	6.99768000	2.23964455000	6.12445289677405	6.10769476467402	6.01380857668904
133.1000000	6.09132000	6.99795000	2.23910060000	6.12436976758606	6.10759841586521	6.01364441788005
133.2000000	6.09088000	6.99795000	2.23906265000	6.12428667475276	6.10750209873824	6.01348036922884
133.3000000	6.09053000	6.99750000	2.23898675000	6.12420361814048	6.10740581327542	6.01331643062063
133.4000000	6.09006000	6.99720000	2.23870845000	6.12412059761624	6.10730955945907	6.01315260194077
133.5000000	6.08979000	6.99693000	2.23859460000	6.12403761304767	6.10721333727152	6.01298888307474
133.6000000	6.08985000	6.99656000	2.23874640000	6.12395466430311	6.10711714669513	6.01282527390816
133.7000000	6.08976000	6.99693000	2.23929035000	6.12387175125150	6.10702098771224	6.01266177432677
133.8000000	6.08941000	6.99690000	2.23889820000	6.12378887376244	6.10692486030522	6.01249838421643
133.9000000	6.08915000	6.99626000	2.23851870000	6.12370603170615	6.10682876445645	6.01233510346317
134.0000000	6.08962000	6.99690000	2.23855665000	6.12362322495349	6.10673270014831	6.01217193195310
134.1000000	6.08918000	6.99696000	2.23812655000	6.12354045337590	6.10663666736321	6.01200886957250
134.2000000	6.08903000	6.99672000	2.23840485000	6.12345771684548	6.10654066608356	6.01184591620776
134.3000000	6.08871000	6.99626000	2.23898675000	6.12337501523490	6.10644469629179	6.01168307174541
134.4000000	6.08830000	6.99581000	2.23812655000	6.12329234849171	6.10634875797031	6.01152033607209
134.5000000	6.08795000	6.99560000	2.23769645000	6.12320971663128	6.10625285110158	6.01135770907458
134.6000000	6.08795000	6.99551000	2.23769645000	6.12312711935115	6.10615697566806	6.01119519063981
134.7000000	6.08786000	6.99494000	2.23746875000	6.12304455652894	6.10606113165221	6.01103278065480
134.8000000	6.08716000	6.99479000	2.23789885000	6.12296202804298	6.10596531903650	6.01087047900673
134.9000000	6.08716000	6.99461000	2.23731695000	6.12287953377224	6.10586953780343	6.01070828558289
135.0000000	6.08645000	6.99437000	2.23658325000	6.12279707359634	6.10577378793550	6.01054620027071
135.1000000	6.08657000	6.99407000	2.23576100000	6.12271464739557	6.10567806941521	6.01038422295774
135.2000000	6.08642000	6.99367000	2.23553330000	6.12263225505085	6.10558238222509	6.01022235353073
135.3000000	6.08581000	6.99422000	2.23557125000	6.12254989644376	6.10548672634768	6.01006059187123
135.4000000	6.08496000	6.99407000	2.23491345000	6.12246757145649	6.10539110176551	6.00989893787387
135.5000000	6.08440000	6.99401000	2.23406590000	6.12238527997187	6.10529550846115	6.00973739142670
135.6000000	6.08423000	6.99362000	2.23414180000	6.12230302187338	6.10519994641715	6.00957595241788
135.7000000	6.08443000	6.99337000	2.23402795000	6.12222079704508	6.10510441561611	6.00941462073572
135.8000000	6.08302000	6.99346000	2.23367375000	6.12213860537167	6.10500891604060	6.00925339626865
135.9000000	6.08311000	6.99343000	2.23324365000	6.12205644673845	6.10491344767322	6.00909227890521
136.0000000	6.08276000	6.99295000	2.23243405000	6.12197432103135	6.10481801049659	6.00893126853410
136.1000000	6.08302000	6.99298000	2.23297800000	6.12189222813687	6.10472260449333	6.00877036504411
136.2000000	6.08261000	6.99226000	2.23312980000	6.12181016794211	6.10462722964608	6.00860956832419
136.3000000	6.08279000	6.99205000	2.23316775000	6.12172814033477	6.10453188593747	6.00844887826338
136.4000000	6.08223000	6.99166000	2.23399000000	6.12164614520313	6.10443657335017	6.00828829475087
136.5000000	6.08270000	6.99142000	2.23305390000	6.12156418243606	6.10434129186683	6.00812781767596
136.6000000	6.08282000	6.99088000	2.23305390000	6.12148225192299	6.10424604147015	6.00796744692810
136.7000000	6.08279000	6.99139000	2.23329425000	6.12140035355391	6.10415082214279	6.00780718239683
136.8000000	6.08261000	6.99118000	2.23329425000	6.12131848721942	6.10405563386748	6.00764702397184
136.9000000	6.08247000	6.99066000	2.23363580000	6.12123665281062	6.10396047662692	6.00748697154294
137.0000000	6.08229000	6.99015000	2.23348400000	6.12115485021921	6.10386535040382	6.00732702500006
137.1000000	6.08229000	6.99000000	2.23337015000	6.12107307933741	6.10377025518093	6.00716718423325
137.2000000	6.08217000	6.99009000	2.23324365000	6.12099134005801	6.10367519094099	6.00700744913269
137.3000000	6.08156000	6.99024000	2.23305390000	6.12090963227432	6.10358015766674	6.00684781958869
137.4000000	6.08150000	6.99000000	2.23374965000	6.12082795588018	6.10348515534098	6.00668829549167
137.5000000	6.08100000	6.98949000	2.23348400000	6.12074631087632	6.10339018394646	6.00652887673218
137.6000000	6.08130000	6.98967000	2.23316775000	6.12066469711373	6.10329524346597	6.00636956320088
137.7000000	6.08091000	6.98970000	2.23355990000	6.12058311444741	6.10320033388233	6.00621035478859
137.8000000	6.08127000	6.98925000	2.23297800000	6.12050156277476	6.10310545517833	6.00605125138621
137.9000000	6.08150000	6.98967000	2.23355990000	6.12042004199373	6.10301060733681	6.00589225288480
138.0000000	6.08194000	6.98934000	2.23402795000	6.12033855200284	6.10291579034059	6.00573335917549
138.1000000	6.08165000	6.98907000	2.23309185000	6.12025709270115	6.10282100417252	6.00557457014960
138.2000000	6.08121000	6.98907000	2.23363580000	6.12017566398827	6.10272624881546	6.00541588569851
138.3000000	6.08115000	6.98862000	2.23316775000	6.12009426576438	6.10263152425226	6.00525730571377
138.4000000	6.08156000	6.98832000	2.23340810000	6.12001289793016	6.10253683046582	6.00509883008702
138.5000000	6.08130000	6.98850000	2.23382555000	6.11993156038686	6.10244216743902	6.00494045871003
138.6000000	6.08091000	6.98783000	2.23402795000	6.11985025303622	6.10234753515476	6.00478219147470
138.7000000	6.08088000	6.98744000	2.23444540000	6.11976897578055	6.10225293359595	6.00462402827303
138.8000000	6.08115000	6.98726000	2.23498935000	6.11968772852267	6.10215836274552	6.00446596899718
138.9000000	6.08086000	6.98705000	2.23510320000	6.11960651116590	6.10206382258639	6.00430801353939
139.0000000	6.08127000	6.98684000	2.23510320000	6.11952532361408	6.10196931310151	6.00415016179203
139.1000000	6.08203000	6.98729000	2.23453395000	6.11944416577159	6.10187483427384	6.00399241364761
139.2000000	6.08165000	6.98738000	2.23510320000	6.11936303754328	6.10178038608635	6.00383476899875
139.3000000	6.08165000	6.98729000	2.23510320000	6.11928193883452	6.10168596852200	6.00367722773817
139.4000000	6.08150000	6.98756000	2.23453395000	6.11920086955116	6.10159158156380	6.00351978975873
139.5000000	6.08121000	6.98711000	2.23425565000	6.11911982959957	6.10149722519475	6.00336245495342
139.6000000	6.08121000	6.98681000	2.23444540000	6.11903881888657	6.10140289939784	6.00320522321532
139.7000000	6.08165000	6.98681000	2.23479960000	6.11895783731951	6.10130860415612	6.00304809443765
139.8000000	6.08156000	6.98636000	2.23519175000	6.11887688480618	6.10121433945260	6.00289106851375
139.9000000	6.08083000	6.98606000	2.23541945000	6.11879596125487	6.10112010527034	6.00273414533706
140.0000000	6.08115000	6.98588000	2.23498935000	6.11871506657433	6.10102590159239	6.00257732480116
140.1000000	6.08144000	6.98603000	2.23596340000	6.11863420067378	6.10093172840182	6.00242060679973
140.2000000	6.08171000	6.98609000	2.23607725000	6.11855336346291	6.10083758568170	6.00226399122659
140.3000000	6.08144000	6.98579000	2.23638085000	6.11847255485186	6.10074347341513	6.00210747797566
140.4000000	6.08203000	6.98588000	2.23665915000	6.11839177475122	6.10064939158520	6.00195106694098
140.5000000	6.08209000	6.98549000	2.23703865000	6.11831102308184	6.10055533998159	6.00179475801672
140.6000000	6.08171000	6.98534000	2.23703865000	6.11823029981774	6.10046131858914	6.00163855109714
140.7000000	6.08238000	6.98531000	2.23703865000	6.11814960480963	6.10036732757101	6.00148244607666
140.8000000	6.08223000	6.98588000	2.23712720000	6.11806893797063	6.10027336691017	6.00132644284977
140.9000000	6.08194000	6.98561000	2.23703865000	6.11798829921433	6.10017943658963	6.00117054131112
141.0000000	6.08238000	6.98561000	2.23724105000	6.11790768845475	6.10008553659239	6.00101474135545
141.1000000	6.08188000	6.98561000	2.23716515000	6.11782710560641	6.09999166690146	6.00085904287761
141.2000000	6.08165000	6.98561000	2.23600135000	6.11774655058422	6.09989782749988	6.00070344577259
141.3000000	6.08165000	6.98624000	2.23724105000	6.11766602330358	6.09980401837067	6.00054794993550
141.4000000	6.08156000	6.98621000	2.23712720000	6.11758552368032	6.09971023949690	6.00039255526153
141.5000000	6.08112000	6.98576000	2.23703865000	6.11750505163069	6.09961649086161	6.00023726164601
141.6000000	6.08091000	6.98588000	2.23673505000	6.11742460707140	6.09952277244788	6.00008206898440
141.7000000	6.08144000	6.98543000	2.23650735000	6.11734418991957	6.09942908423877	5.99992697717224
141.8000000	6.08091000	6.98546000	2.23750670000	6.11726380009274	6.09933542621739	5.99977198610521
141.9000000	6.08086000	6.98594000	2.23658325000	6.11718343750891	6.09924179836683	5.99961709567910
142.0000000	6.08088000	6.98561000	2.23703865000	6.11710310208645	6.09914820067019	5.99946230587151
142.1000000	6.08086000	6.98504000	2.23673505000	6.11702279374417	6.09905463311061	5.99930761650343
142.2000000	6.08156000	6.98494000	2.23619110000	6.11694251240130	6.09896109567120	5.99915302746965
142.3000000	6.08150000	6.98458000	2.23530560000	6.11686225797745	6.09886758833511	5.99899853866658
142.4000000	6.08144000	6.98437000	2.23557125000	6.11678203039264	6.09877411108548	5.99884414999075
142.5000000	6.08156000	6.98440000	2.23491345000	6.11670182956732	6.09868066390548	5.99868986133880
142.6000000	6.08062000	6.98383000	2.23502730000	6.11662165542228	6.09858724677828	5.99853567260750
142.7000000	6.08012000	6.98362000	2.23464780000	6.11654150787876	6.09849385968706	5.99838158369372
142.8000000	6.08077000	6.98260000	2.23448335000	6.11646138685834	6.09840050261500	5.99822759449446
142.9000000	6.08024000	6.98308000	2.23433155000	6.11638129228300	6.09830717554532	5.99807370490682
143.0000000	6.08068000	6.98275000	2.23444540000	6.11630122407511	6.09821387846122	5.99791991482803
143.1000000	6.08080000	6.98242000	2.23453395000	6.11622118215741	6.09812061134592	5.99776622415542
143.2000000	6.08033000	6.98242000	2.23453395000	6.11614116645301	6.09802737418265	5.99761263278647
143.3000000	6.07980000	6.98206000	2.23453395000	6.11606117688538	6.09793416695466	5.99745914061873
143.4000000	6.08018000	6.98154000	2.23510320000	6.11598121337836	6.09784098964521	5.99730574754989
143.5000000	6.08018000	6.98121000	2.23453395000	6.11590127585617	6.09774784223754	5.99715245347776
143.6000000	6.08003000	6.98139000	2.23453395000	6.11582136430019	6.09765472471494	5.99699925830025
143.7000000	6.08047000	6.98139000	2.23557125000	6.11574147863529	6.09756163706069	5.99684616191539
143.8000000	6.08091000	6.98139000	2.23568510000	6.11566161874490	6.09746857925808	5.99669316422133
143.9000000	6.08077000	6.98139000	2.23560920000	6.11558178455562	6.09737555129041	5.99654026511633
144.0000000	6.08086000	6.98139000	2.23541945000	6.11550197599444	6.09728255314101	5.99638746449876
144.1000000	6.08165000	6.98139000	2.23519175000	6.11542219298871	6.09718958479318	5.99623476226711
144.2000000	6.08156000	6.98157000	2.23510320000	6.11534243546615	6.09709664623028	5.99608215831999
144.3000000	6.08156000	6.98184000	2.23549535000	6.11526270335487	6.09700373743563	5.99592965255609
144.4000000	6.08188000	6.98121000	2.23549535000	6.11518299658332	6.09691085839260	5.99577724487427
144.5000000	6.08194000	6.98121000	2.23549535000	6.11510331508032	6.09681800908456	5.99562493517345
144.6000000	6.08209000	6.98157000	2.23568510000	6.11502365877505	6.09672518949487	5.99547272335270
144.7000000	6.08165000	6.98094000	2.23607725000	6.11494402759704	6.09663239960692	5.99532060931118
144.8000000	6.08194000	6.98109000	2.23703865000	6.11486442147617	6.09653963940412	5.99516859294818
144.9000000	6.08209000	6.98064000	2.23703865000	6.11478484034267	6.09644690886985	5.99501667416307
145.0000000	6.08238000	6.98064000	2.23703865000	6.11470528412712	6.09635420798755	5.99486485285539
145.1000000	6.08238000	6.98019000	2.23684890000	6.11462575276044	6.09626153674064	5.99471312892474
145.2000000	6.08238000	6.98064000	2.23724105000	6.11454624617387	6.09616889511255	5.99456150227084
145.3000000	6.08238000	6.97989000	2.23703865000	6.11446676429902	6.09607628308673	5.99440997279356
145.4000000	6.08223000	6.98019000	2.23703865000	6.11438730706780	6.09598370064663	5.99425854039284
145.5000000	6.08194000	6.98019000	2.23658325000	6.11430787441247	6.09589114777574	5.99410720496874
145.6000000	6.08194000	6.97989000	2.23615315000	6.11422846626558	6.09579862445751	5.99395596642145
145.7000000	6.08238000	6.97944000	2.23568510000	6.11414908256006	6.09570613067545	5.99380482465125
145.8000000	6.08229000	6.97989000	2.23522970000	6.11406972322909	6.09561366641305	5.99365377955855
145.9000000	6.08144000	6.97913000	2.23581160000	6.11399038820623	6.09552123165382	5.99350283104385
146.0000000	6.08091000	6.97895000	2.23603930000	6.11391107742531	6.09542882638127	5.99335197900777
146.1000000	6.08083000	6.97826000	2.23665915000	6.11383179082048	6.09533645057894	5.99320122335106
146.2000000	6.08083000	6.97793000	2.23619110000	6.11375252832619	6.09524410423036	5.99305056397455
146.3000000	6.08153000	6.97790000	2.23588750000	6.11367328987721	6.09515178731909	5.99290000077919
146.4000000	6.08165000	6.97760000	2.23654530000	6.11359407540859	6.09505949982868	5.99274953366606
146.5000000	6.08112000	6.97754000	2.23696275000	6.11351488485569	6.09496724174271	5.99259916253631
146.6000000	6.08077000	6.97763000	2.23712720000	6.11343571815415	6.09487501304475	5.99244888729125
146.7000000	6.08130000	6.97730000	2.23646940000	6.11335657536672	6.09478281371839	5.99229870783225
146.8000000	6.08171000	6.97718000	2.23703865000	6.11327745632306	6.09469064374724	5.99214862406082
146.9000000	6.08188000	6.97736000	2.23673505000	6.11319836095828	6.09459850311491	5.99199863587858
147.0000000	6.08135000	6.97760000	2.23638085000	6.11311928921040	6.09450639180501	5.99184874318724
147.1000000	6.08121000	6.97811000	2.23626700000	6.11304024101778	6.09441430980118	5.99169894588863
147.2000000	6.08115000	6.97763000	2.23560920000	6.11296121631906	6.09432225708706	5.99154924388469
147.3000000	6.08053000	6.97793000	2.23607725000	6.11288221505324	6.09423023364631	5.99139963707748
147.4000000	6.08062000	6.97781000	2.23560920000	6.11280323715960	6.09413823946257	5.99125012536913
147.5000000	6.08053000	6.97745000	2.23519175000	6.11272428257775	6.09404627451954	5.99110070866193
147.6000000	6.08003000	6.97688000	2.23568510000	6.11264535124758	6.09395433880088	5.99095138685824
147.7000000	6.07951000	6.97700000	2.23464780000	6.11256644310932	6.09386243229029	5.99080215986053
147.8000000	6.07954000	6.97673000	2.23506525000	6.11248755810348	6.09377055497148	5.99065302757141
147.9000000	6.07930000	6.97654000	2.23406590000	6.11240869617087	6.09367870682816	5.99050398989356
148.0000000	6.07892000	6.97615000	2.23382555000	6.11232985725261	6.09358688784405	5.99035504672978
148.1000000	6.07889000	6.97642000	2.23329425000	6.11225104129010	6.09349509800289	5.99020619798299
148.2000000	6.07892000	6.97579000	2.23340810000	6.11217224822505	6.09340333728841	5.99005744355620
148.3000000	6.07851000	6.97603000	2.23312980000	6.11209347799945	6.09331160568438	5.98990878335255
148.4000000	6.07819000	6.97594000	2.23367375000	6.11201473055556	6.09321990317456	5.98976021727525
148.5000000	6.07825000	6.97555000	2.23382555000	6.11193600583595	6.09312822974272	5.98961174522764
148.6000000	6.07816000	6.97549000	2.23301595000	6.11185730378346	6.09303658537265	5.98946336711318
148.7000000	6.07848000	6.97486000	2.23395205000	6.11177862434121	6.09294497004814	5.98931508292020
148.8000000	6.07807000	6.97483000	2.23324365000	6.11169996745260	6.09285338375300	5.98916689248904
148.9000000	6.07825000	6.97594000	2.23309185000	6.11162133306131	6.09276182647105	5.98901879570843
149.0000000	6.07813000	6.97510000	2.23278825000	6.11154272111127	6.09267029818610	5.98887079248243
149.1000000	6.07778000	6.97486000	2.23216840000	6.11146413154670	6.09257879888201	5.98872288271522
149.2000000	6.07746000	6.97462000	2.23232020000	6.11138556431207	6.09248732854261	5.98857506631107
149.3000000	6.07681000	6.97420000	2.23181420000	6.11130701935212	6.09239588715175	5.98842734317438
149.4000000	6.07640000	6.97429000	2.23115640000	6.11122849661187	6.09230447469332	5.98827971320964
149.5000000	6.07643000	6.97372000	2.23119435000	6.11114999603657	6.09221309115118	5.98813217632148
149.6000000	6.07593000	6.97332000	2.23077690000	6.11107151757174	6.09212173650922	5.98798473241461
149.7000000	6.07540000	6.97278000	2.23019500000	6.11099306122005	6.09203041075134	5.98783738139384
149.8000000	6.07479000	6.97296000	2.23008115000	6.11091462696591	6.09193911386145	5.98769012316412
149.9000000	6.07453000	6.97308000	2.22961310000	6.11083621467711	6.09184784582346	5.98754295763049
150.0000000	6.07409000	6.97257000	2.22860110000	6.11075782430109	6.09175660662131	5.98739588469809
150.1000000	6.07403000	6.97293000	2.22957515000	6.11067945578559	6.09166539623893	5.98724890427218
150.2000000	6.07350000	6.97248000	2.22961310000	6.11060110907858	6.09157421466027	5.98710201625812
150.3000000	6.07309000	6.97176000	2.22910710000	6.11052278412834	6.09148306186930	5.98695522056138
150.4000000	6.07294000	6.97188000	2.22949925000	6.11044448088338	6.09139193784997	5.98680851708755
150.5000000	6.07335000	6.97119000	2.23111845000	6.11036619929248	6.09130084258628	5.98666190574231
150.6000000	6.07344000	6.97074000	2.23077690000	6.11028793930471	6.09120977606220	5.98651538643144
150.7000000	6.07373000	6.97128000	2.22976490000	6.11020970086935	6.09111873826174	5.98636895906084
150.8000000	6.07338000	6.97055000	2.22953720000	6.11013148393597	6.09102772916892	5.98622262353652
150.9000000	6.07379000	6.97025000	2.22987875000	6.11005328845438	6.09093674876774	5.98607637976460
151.0000000	6.07324000	6.97043000	2.22903120000	6.10997511437464	6.09084579704225	5.98593022765128
151.1000000	6.07297000	6.97052000	2.22918300000	6.10989696164709	6.09075487397648	5.98578416710289
151.2000000	6.07300000	6.96968000	2.22949925000	6.10981883022226	6.09066397955448	5.98563819802586
151.3000000	6.07350000	6.96944000	2.22949925000	6.10974072005097	6.09057311376032	5.98549232032672
151.4000000	6.07353000	6.96965000	2.22880350000	6.10966263108426	6.09048227657806	5.98534653391212
151.5000000	6.07300000	6.96947000	2.22871495000	6.10958456327343	6.09039146799180	5.98520083868879
151.6000000	6.07300000	6.96953000	2.22910710000	6.10950651657000	6.09030068798562	5.98505523456359
151.7000000	6.07250000	6.96950000	2.22825955000	6.10942849092574	6.09020993654362	5.98490972144348
151.8000000	6.07212000	6.96950000	2.22852520000	6.10935048629264	6.09011921364992	5.98476429923552
151.9000000	6.07256000	6.96923000	2.22910710000	6.10927250262293	6.09002851928864	5.98461896784687
152.0000000	6.07247000	6.96905000	2.22918300000	6.10919453986906	6.08993785344391	5.98447372718480
152.1000000	6.07212000	6.96950000	2.22856315000	6.10911659798373	6.08984721609988	5.98432857715669
152.2000000	6.07256000	6.96902000	2.22822160000	6.10903867691983	6.08975660724071	5.98418351767003
152.3000000	6.07221000	6.96935000	2.22767765000	6.10896077663051	6.08966602685054	5.98403854863238
152.4000000	6.07224000	6.96950000	2.22736140000	6.10888289706911	6.08957547489145	5.98389366995145
152.5000000	6.07206000	6.96938000	2.22829750000	6.10880503818922	6.08948495108079	5.98374888153502
152.6000000	6.07218000	6.96914000	2.22825955000	6.10872719994460	6.08939445568218	5.98360418329099
152.7000000	6.07168000	6.96878000	2.22786740000	6.10864938228927	6.08930398867969	5.98345957512736
152.8000000	6.07142000	6.96842000	2.22822160000	6.10857158517743	6.08921355005740	5.98331505695223
152.9000000	6.07101000	6.96815000	2.22814570000	6.10849380856351	6.08912313979942	5.98317062867382
153.0000000	6.07116000	6.96836000	2.22767765000	6.10841605240214	6.08903275788984	5.98302629020042
153.1000000	6.07104000	6.96827000	2.22724755000	6.10833831664815	6.08894240431278	5.98288204144047
153.2000000	6.07110000	6.96812000	2.22756380000	6.10826060125658	6.08885207905236	5.98273788230246
153.3000000	6.07101000	6.96772000	2.22724755000	6.10818290618266	6.08876178209271	5.98259381269503
153.4000000	6.07060000	6.96784000	2.22767765000	6.10810523142366	6.08867151341798	5.98244983252689
153.5000000	6.07036000	6.96781000	2.22728550000	6.10802757695138	6.08858127301232	5.98230594170686
153.6000000	6.07060000	6.96772000	2.22658975000	6.10794994267464	6.08849106085989	5.98216214014388
153.7000000	6.07042000	6.96754000	2.22732345000	6.10787232855007	6.08840087694485	5.98201842774698
153.8000000	6.07101000	6.96772000	2.22709575000	6.10779473453451	6.08831072125139	5.98187480442529
153.9000000	6.07066000	6.96812000	2.22709575000	6.10771716058500	6.08822059376371	5.98173127008803
154.0000000	6.07069000	6.96781000	2.22756380000	6.10763960665879	6.08813049446599	5.98158782464455
154.1000000	6.07086000	6.96739000	2.22685540000	6.10756207271332	6.08804042334245	5.98144446800429
154.2000000	6.07145000	6.96791000	2.22690600000	6.10748455870625	6.08795038037730	5.98130120007678
154.3000000	6.07110000	6.96781000	2.22705780000	6.10740706459542	6.08786036555477	5.98115802077166
154.4000000	6.07133000	6.96781000	2.22612170000	6.10732959033888	6.08777037885911	5.98101492999867
154.5000000	6.07057000	6.96784000	2.22628615000	6.10725213589486	6.08768042027455	5.98087192766767
154.6000000	6.07075000	6.96772000	2.22619760000	6.10717470122179	6.08759048978535	5.98072901368859
154.7000000	6.07072000	6.96766000	2.22662770000	6.10709728627830	6.08750058737578	5.98058618797147
154.8000000	6.07060000	6.96757000	2.22628615000	6.10701989102319	6.08741071303012	5.98044345042646
154.9000000	6.07080000	6.96812000	2.22658975000	6.10694251541546	6.08732086673264	5.98030080096382
155.0000000	6.07107000	6.96772000	2.22600785000	6.10686515941428	6.08723104846765	5.98015823949387
155.1000000	6.07133000	6.96784000	2.22612170000	6.10678782297903	6.08714125821945	5.98001576592709
155.2000000	6.07183000	6.96793000	2.22574220000	6.10671050606923	6.08705149597234	5.97987338017399
155.3000000	6.07139000	6.96803000	2.22531210000	6.10663320864461	6.08696176171066	5.97973108214525
155.4000000	6.07203000	6.96830000	2.22504645000	6.10655593066507	6.08687205541874	5.97958887177669
155.5000000	6.07130000	6.96784000	2.22473020000	6.10647867209068	6.08678237708091	5.97944674896642
155.6000000	6.07089000	6.96781000	2.22438865000	6.10640143288167	6.08669272668153	5.97930471361532
155.7000000	6.07022000	6.96766000	2.22395855000	6.10632421299848	6.08660310420496	5.97916276563450
155.8000000	6.07060000	6.96682000	2.22380675000	6.10624701240167	6.08651350963558	5.97902090493516
155.9000000	6.06998000	6.96739000	2.22356640000	6.10616983105200	6.08642394295776	5.97887913142865
156.0000000	6.06987000	6.96772000	2.22290860000	6.10609266891038	6.08633440415588	5.97873744502635
156.1000000	6.06954000	6.96736000	2.22314895000	6.10601552593789	6.08624489321436	5.97859584563980
156.2000000	6.06928000	6.96697000	2.22326280000	6.10593840209578	6.08615541011759	5.97845433318062
156.3000000	6.06992000	6.96661000	2.22360435000	6.10586129734542	6.08606595485001	5.97831290756051
156.4000000	6.06887000	6.96697000	2.22311100000	6.10578421164839	6.08597652739602	5.97817156869129
156.5000000	6.06878000	6.96694000	2.22318690000	6.10570714496638	6.08588712774008	5.97803031648489
156.6000000	6.06896000	6.96598000	2.22399650000	6.10563009726125	6.08579775586663	5.97788915085330
156.7000000	6.06963000	6.96595000	2.22414830000	6.10555306849502	6.08570841176013	5.97774807170866
156.8000000	6.06957000	6.96586000	2.22380675000	6.10547605862986	6.08561909540503	5.97760707896317
156.9000000	6.06940000	6.96589000	2.22369290000	6.10539906762806	6.08552980678583	5.97746617252915
157.0000000	6.07045000	6.96577000	2.22311100000	6.10532209545208	6.08544054588699	5.97732535231900
157.1000000	6.07042000	6.96586000	2.22311100000	6.10524514217009	6.08535131269302	5.97718461824524
157.2000000	6.06963000	6.96577000	2.22279475000	6.10516820776126	6.08526210718842	5.97704397022047
157.3000000	6.06949000	6.96510000	2.22264295000	6.10509129209146	6.08517292935770	5.97690340815741
157.4000000	6.06992000	6.96559000	2.22271885000	6.10501439512508	6.08508377918539	5.97676293196885
157.5000000	6.06957000	6.96514000	2.22271885000	6.10493751682671	6.08499465665602	5.97662254156771
157.6000000	6.06954000	6.96483000	2.22271885000	6.10486065716109	6.08490556175412	5.97648223686698
157.7000000	6.06875000	6.96471000	2.22225080000	6.10478381609315	6.08481649446426	5.97634201777976
157.8000000	6.06875000	6.96390000	2.22271885000	6.10470699358800	6.08472745477100	5.97620188421925
157.9000000	6.06919000	6.96363000	2.22326280000	6.10463018961091	6.08463844265890	5.97606183609875
158.0000000	6.06910000	6.96363000	2.22283270000	6.10455340412731	6.08454945811254	5.97592187333164
158.1000000	6.06875000	6.96333000	2.22240260000	6.10447663710282	6.08446050111652	5.97578199583142
158.2000000	6.06849000	6.96315000	2.22322485000	6.10439988850322	6.08437157165543	5.97564220351167
158.3000000	6.06881000	6.96258000	2.22271885000	6.10432315829444	6.08428266971388	5.97550249628609
158.4000000	6.06840000	6.96219000	2.22341460000	6.10424644644260	6.08419379527650	5.97536287406844
158.5000000	6.06866000	6.96164000	2.22264295000	6.10416975291395	6.08410494832790	5.97522333677261
158.6000000	6.06890000	6.96080000	2.22268090000	6.10409307767495	6.08401612885272	5.97508388431257
158.7000000	6.06896000	6.96074000	2.22225080000	6.10401642069216	6.08392733683562	5.97494451660239
158.8000000	6.06866000	6.96092000	2.22228875000	6.10393978193235	6.08383857226125	5.97480523355625
158.9000000	6.06834000	6.96119000	2.22360435000	6.10386316136242	6.08374983511427	5.97466603508840
159.0000000	6.06837000	6.96074000	2.22322485000	6.10378655894942	6.08366112537936	5.97452692111320
159.1000000	6.06732000	6.96053000	2.22279475000	6.10370997466058	6.08357244304121	5.97438789154511
159.2000000	6.06749000	6.96044000	2.22166890000	6.10363340846327	6.08348378808451	5.97424894629869
159.3000000	6.06735000	6.96023000	2.22202310000	6.10355686032500	6.08339516049396	5.97411008528858
159.4000000	6.06694000	6.95999000	2.22213695000	6.10348033021344	6.08330656025427	5.97397130842952
159.5000000	6.06617000	6.95999000	2.22174480000	6.10340381809641	6.08321798735018	5.97383261563635
159.6000000	6.06591000	6.95930000	2.22174480000	6.10332732394188	6.08312944176641	5.97369400682401
159.7000000	6.06626000	6.95893000	2.22174480000	6.10325084771796	6.08304092348770	5.97355548190752
159.8000000	6.06612000	6.95884000	2.22147915000	6.10317438939290	6.08295243249881	5.97341704080202
159.9000000	6.06612000	6.95866000	2.22202310000	6.10309794893510	6.08286396878450	5.97327868342271
160.0000000	6.06582000	6.95836000	2.22198515000	6.10302152631310	6.08277553232953	5.97314040968492
160.1000000	6.06632000	6.95866000	2.22163095000	6.10294512149557	6.08268712311870	5.97300221950405
160.2000000	6.06620000	6.95821000	2.22163095000	6.10286873445135	6.08259874113678	5.97286411279561
160.3000000	6.06653000	6.95833000	2.22187130000	6.10279236514938	6.08251038636857	5.97272608947519
160.4000000	6.06635000	6.95914000	2.22174480000	6.10271601355875	6.08242205879890	5.97258814945848
160.5000000	6.06664000	6.95905000	2.22209900000	6.10263967964868	6.08233375841257	5.97245029266128
160.6000000	6.06617000	6.95839000	2.22225080000	6.10256336338854	6.08224548519441	5.97231251899945
160.7000000	6.06538000	6.95839000	2.22245320000	6.10248706474782	6.08215723912926	5.97217482838899
160.8000000	6.06556000	6.95878000	2.22183335000	6.10241078375537	6.08206902020197	5.97203722074594
160.9000000	6.06617000	6.95851000	2.22221285000	6.10233452037894	6.08198082839739	5.97189969598648
161.0000000	6.06588000	6.95933000	2.22194720000	6.10225827454392	6.08189266370039	5.97176225402686
161.1000000	6.06576000	6.95938000	2.22089725000	6.10218204622102	6.08180452609584	5.97162489478343
161.2000000	6.06562000	6.95878000	2.22147915000	6.10210583538111	6.08171641556863	5.97148761817263
161.3000000	6.06553000	6.95884000	2.22097315000	6.10202964199517	6.08162833210366	5.97135042411098
161.4000000	6.06544000	6.95839000	2.22085930000	6.10195346603435	6.08154027568582	5.97121331251513
161.5000000	6.06471000	6.95911000	2.22031535000	6.10187730746993	6.08145224630003	5.97107628330179
161.6000000	6.06465000	6.95893000	2.22066955000	6.10180116627334	6.08136424393122	5.97093933638777
161.7000000	6.06459000	6.95908000	2.22085930000	6.10172504241614	6.08127626856432	5.97080247168998
161.8000000	6.06471000	6.95896000	2.22031535000	6.10164893587004	6.08118832018426	5.97066568912541
161.9000000	6.06401000	6.95884000	2.22078340000	6.10157284660688	6.08110039877601	5.97052898861116
162.0000000	6.06430000	6.95893000	2.22020150000	6.10149677459863	6.08101250432451	5.97039237006440
162.1000000	6.06398000	6.95839000	2.22063160000	6.10142071981742	6.08092463681475	5.97025583341956
162.2000000	6.06319000	6.95824000	2.22027740000	6.10134468223547	6.08083679623171	5.97011937859138
162.3000000	6.06362000	6.95788000	2.22066955000	6.10126866182519	6.08074898256036	5.96998300548472
162.4000000	6.06330000	6.95746000	2.22121350000	6.10119265855908	6.08066119578572	5.96984671401721
162.5000000	6.06313000	6.95746000	2.22059365000	6.10111667240978	6.08057343589279	5.96971050410653
162.6000000	6.06357000	6.95785000	2.22066955000	6.10104070335007	6.08048570286659	5.96957437567047
162.7000000	6.06359000	6.95764000	2.22104905000	6.10096475135284	6.08039799669214	5.96943832862693
162.8000000	6.06348000	6.95764000	2.22031535000	6.10088881639113	6.08031031735449	5.96930236289389
162.9000000	6.06298000	6.95785000	2.22125145000	6.10081289843809	6.08022266483868	5.96916647838940
163.0000000	6.06327000	6.95821000	2.22046715000	6.10073699746700	6.08013503912977	5.96903067503164
163.1000000	6.06354000	6.95809000	2.21965755000	6.10066111345127	6.08004744021282	5.96889495273885
163.2000000	6.06298000	6.95764000	2.22001175000	6.10058524636441	6.07995986807291	5.96875931142938
163.3000000	6.06357000	6.95818000	2.21961960000	6.10050939618008	6.07987232269512	5.96862375102167
163.4000000	6.06330000	6.95734000	2.21961960000	6.10043356287205	6.07978480406455	5.96848827143424
163.5000000	6.06319000	6.95779000	2.21961960000	6.10035774641420	6.07969731216631	5.96835287258571
163.6000000	6.06275000	6.95710000	2.21924010000	6.10028194678054	6.07960984698550	5.96821755439479
163.7000000	6.06245000	6.95701000	2.21961960000	6.10020616394520	6.07952240850726	5.96808231678028
163.8000000	6.06245000	6.95671000	2.21973345000	6.10013039788241	6.07943499671670	5.96794715966107
163.9000000	6.06245000	6.95671000	2.21918950000	6.10005464856652	6.07934761159898	5.96781208295614
164.0000000	6.06216000	6.95671000	2.21942985000	6.09997891597201	6.07926025313924	5.96767708658457
164.1000000	6.06192000	6.95671000	2.21826605000	6.09990320007345	6.07917292132265	5.96754217046552
164.2000000	6.06131000	6.95671000	2.21869615000	6.09982750084554	6.07908561613438	5.96740733451823
164.3000000	6.06187000	6.95622000	2.21950575000	6.09975181826307	6.07899833755961	5.96727257866206
164.4000000	6.06172000	6.95601000	2.21977140000	6.09967615230095	6.07891108542931	5.96713790281643
164.5000000	6.06169000	6.95565000	2.22031535000	6.09960050295987	6.07882385978644	5.96700330690087
164.6000000	6.06210000	6.95565000	2.21993585000	6.09952487021003	6.07873666070506	5.96686879083499
164.7000000	6.06219000	6.95559000	2.21961960000	6.09944925401098	6.07864948817028	5.96673435453850
164.8000000	6.06192000	6.95568000	2.21989790000	6.09937365433835	6.07856234216725	5.96659999793117
164.9000000	6.06207000	6.95586000	2.21993585000	6.09929807116786	6.07847522268108	5.96646572093291
165.0000000	6.06157000	6.95577000	2.22020150000	6.09922250447535	6.07838812969692	5.96633152346366
165.1000000	6.06166000	6.95622000	2.22012560000	6.09914695423677	6.07830106319992	5.96619740544351
165.2000000	6.06149000	6.95595000	2.21969550000	6.09907142042818	6.07821402317523	5.96606336679258
165.3000000	6.06201000	6.95613000	2.22020150000	6.09899590302573	6.07812700960804	5.96592940743112
165.4000000	6.06192000	6.95577000	2.22027740000	6.09892040200571	6.07804002248352	5.96579552727947
165.5000000	6.06195000	6.95595000	2.21993585000	6.09884491734448	6.07795306178685	5.96566172625801
165.6000000	6.06143000	6.95577000	2.22020150000	6.09876944901854	6.07786612750323	5.96552800428728
165.7000000	6.06137000	6.95538000	2.22020150000	6.09869399700445	6.07777921961787	5.96539436128785
165.8000000	6.06163000	6.95520000	2.22039125000	6.09861856127892	6.07769233811597	5.96526079718040
165.9000000	6.06172000	6.95493000	2.21961960000	6.09854314181872	6.07760548298277	5.96512731188570
166.0000000	6.06143000	6.95502000	2.22020150000	6.09846773860075	6.07751865420349	5.96499390532460
166.1000000	6.06157000	6.95520000	2.22020150000	6.09839235160200	6.07743185176337	5.96486057741806
166.2000000	6.06055000	6.95475000	2.22012560000	6.09831698079955	6.07734507564767	5.96472732808710
166.3000000	6.06099000	6.95490000	2.22020150000	6.09824162617059	6.07725832584164	5.96459415725284
166.4000000	6.06084000	6.95400000	2.22093520000	6.09816628769239	6.07717160233055	5.96446106483649
166.5000000	6.06119000	6.95445000	2.22031535000	6.09809096534233	6.07708490509968	5.96432805075933
166.6000000	6.06113000	6.95475000	2.22070750000	6.09801565909789	6.07699823413431	5.96419511494275
166.7000000	6.06131000	6.95427000	2.22027740000	6.09794036893662	6.07691158941973	5.96406225730822
166.8000000	6.06134000	6.95400000	2.22020150000	6.09786509483618	6.07682497094126	5.96392947777729
166.9000000	6.06105000	6.95406000	2.22059365000	6.09778983677431	6.07673837868419	5.96379677627161
167.0000000	6.06122000	6.95427000	2.22046715000	6.09771459472886	6.07665181263387	5.96366415271289
167.1000000	6.06128000	6.95427000	2.22031535000	6.09763936867774	6.07656527277560	5.96353160702297
167.2000000	6.06143000	6.95388000	2.22108700000	6.09756415859898	6.07647875909474	5.96339913912373
167.3000000	6.06137000	6.95400000	2.22012560000	6.09748896447066	6.07639227157663	5.96326674893716
167.4000000	6.06134000	6.95354000	2.22074545000	6.09741378627098	6.07630581020663	5.96313443638534
167.5000000	6.06061000	6.95388000	2.22031535000	6.09733862397820	6.07621937497010	5.96300220139043
167.6000000	6.06119000	6.95366000	2.21931600000	6.09726347757069	6.07613296585242	5.96287004387467
167.7000000	6.06087000	6.95381000	2.21980935000	6.09718834702688	6.07604658283897	5.96273796376040
167.8000000	6.06090000	6.95336000	2.21935395000	6.09711323232529	6.07596022591516	5.96260596097002
167.9000000	6.06078000	6.95330000	2.21892385000	6.09703813344451	6.07587389506637	5.96247403542605
168.0000000	6.06069000	6.95351000	2.21869615000	6.09696305036324	6.07578759027802	5.96234218705108
168.1000000	6.06017000	6.95312000	2.21881000000	6.09688798306022	6.07570131153553	5.96221041576776
168.2000000	6.06020000	6.95294000	2.21830400000	6.09681293155748	6.07561505882432	5.96207872149887
168.3000000	6.06023000	6.95321000	2.21834195000	6.09673789581986	6.07552883212984	5.96194710416725
168.4000000	6.05984000	6.95312000	2.21779800000	6.09666287580511	6.07544263143754	5.96181556369582
168.5000000	6.06023000	6.95288000	2.21807630000	6.09658787149273	6.07535645673286	5.96168410000760
168.6000000	6.05946000	6.95361000	2.21865820000	6.09651288286231	6.07527030800128	5.96155271302568
168.7000000	6.05899000	6.95378000	2.21826605000	6.09643790989352	6.07518418522826	5.96142140267325
168.8000000	6.05864000	6.95342000	2.21787390000	6.09636295256612	6.07509808839929	5.96129016888624
168.9000000	6.05864000	6.95321000	2.21710225000	6.09628801085995	6.07501201749986	5.96115901159348
169.0000000	6.05864000	6.95324000	2.21738055000	6.09621308475493	6.07492597251548	5.96102793070213
169.1000000	6.05850000	6.95324000	2.21644445000	6.09613817423107	6.07483995343164	5.96089692613580
169.2000000	6.05791000	6.95354000	2.21640650000	6.09606327926846	6.07475396023387	5.96076599781813
169.3000000	6.05785000	6.95370000	2.21633060000	6.09598839984726	6.07466799290770	5.96063514567288
169.4000000	6.05753000	6.95324000	2.21617880000	6.09591353594772	6.07458205143866	5.96050436962387
169.5000000	6.05756000	6.95312000	2.21621675000	6.09583868755017	6.07449613581230	5.96037366959502
169.6000000	6.05718000	6.95321000	2.21633060000	6.09576385463502	6.07441024601416	5.96024304551033
169.7000000	6.05759000	6.95312000	2.21691250000	6.09568903718274	6.07432438202983	5.96011249729389
169.8000000	6.05741000	6.95294000	2.21683660000	6.09561423517390	6.07423854384486	5.95998202486986
169.9000000	6.05732000	6.95288000	2.21567280000	6.09553944858912	6.07415273144484	5.95985162816250
170.0000000	6.05762000	6.95297000	2.21582460000	6.09546467740912	6.07406694481535	5.95972130709615
170.1000000	6.05753000	6.95294000	2.21528065000	6.09538992161468	6.07398118394201	5.95959106159522
170.2000000	6.05753000	6.95249000	2.21571075000	6.09531518118665	6.07389544881041	5.95946089158422
170.3000000	6.05697000	6.95246000	2.21528065000	6.09524045610597	6.07380973940617	5.95933079698773
170.4000000	6.05709000	6.95231000	2.21497705000	6.09516574635362	6.07372405571491	5.95920077773043
170.5000000	6.05677000	6.95192000	2.21555895000	6.09509105191068	6.07363839772229	5.95907083373708
170.6000000	6.05650000	6.95186000	2.21601435000	6.09501637275828	6.07355276541392	5.95894096493250
170.7000000	6.05586000	6.95120000	2.21548305000	6.09494170887763	6.07346715877548	5.95881117124162
170.8000000	6.05542000	6.95156000	2.21516680000	6.09486706025001	6.07338157779261	5.95868145258945
170.9000000	6.05565000	6.95099000	2.21486320000	6.09479242685675	6.07329602245100	5.95855180890106
171.0000000	6.05533000	6.95129000	2.21567280000	6.09471780867927	6.07321049273632	5.95842224010163
171.1000000	6.05483000	6.95192000	2.21497705000	6.09464320569902	6.07312498863426	5.95829274611641
171.2000000	6.05448000	6.95156000	2.21392710000	6.09456861789756	6.07303951013051	5.95816332687074
171.3000000	6.05475000	6.95144000	2.21420540000	6.09449404525647	6.07295405721079	5.95803398229002
171.4000000	6.05527000	6.95117000	2.21377530000	6.09441948775743	6.07286862986081	5.95790471229977
171.5000000	6.05489000	6.95126000	2.21392710000	6.09434494538215	6.07278322806629	5.95777551682555
171.6000000	6.05410000	6.95099000	2.21381325000	6.09427041811242	6.07269785181297	5.95764639579303
171.7000000	6.05384000	6.95111000	2.21334520000	6.09419590593009	6.07261250108659	5.95751734912796
171.8000000	6.05387000	6.95053000	2.21264945000	6.09412140881704	6.07252717587289	5.95738837675616
171.9000000	6.05308000	6.95060000	2.21354760000	6.09404692681981	6.07244187615765	5.95725947860354
172.0000000	6.05343000	6.95080000	2.21330725000	6.09397245989195	6.07235660192663	5.95713065459608
172.1000000	6.05278000	6.95068000	2.21369940000	6.09389800799038	6.07227135316560	5.95700190465987
172.2000000	6.05240000	6.95050000	2.21296570000	6.09382357109784	6.07218612986036	5.95687322872105
172.3000000	6.05258000	6.95008000	2.21257355000	6.09374914919713	6.07210093199670	5.95674462670585
172.4000000	6.05199000	6.94990000	2.21304160000	6.09367474227114	6.07201575956043	5.95661609854059
172.5000000	6.05225000	6.95041000	2.21407890000	6.09360035030282	6.07193061253735	5.95648764415166
172.6000000	6.05196000	6.94996000	2.21388915000	6.09352597327519	6.07184549091330	5.95635926346553
172.7000000	6.05264000	6.95005000	2.21334520000	6.09345161117134	6.07176039467410	5.95623095640877
172.8000000	6.05258000	6.94990000	2.21264945000	6.09337726397445	6.07167532380560	5.95610272290802
172.9000000	6.05302000	6.95038000	2.21311750000	6.09330293166773	6.07159027829365	5.95597456288997
173.0000000	6.05225000	6.95026000	2.21253560000	6.09322861423450	6.07150525812409	5.95584647628145
173.1000000	6.05234000	6.95041000	2.21334520000	6.09315431165812	6.07142026328281	5.95571846300931
173.2000000	6.05170000	6.94930000	2.21276330000	6.09308002392203	6.07133529375568	5.95559052300053
173.3000000	6.05228000	6.94903000	2.21311750000	6.09300575100973	6.07125034952858	5.95546265618213
173.4000000	6.05182000	6.94876000	2.21342110000	6.09293149290479	6.07116543058741	5.95533486248123
173.5000000	6.05152000	6.94861000	2.21334520000	6.09285724959084	6.07108053691807	5.95520714182504
173.6000000	6.05170000	6.94809000	2.21323135000	6.09278302105158	6.07099566850647	5.95507949414083
173.7000000	6.05161000	6.94779000	2.21369940000	6.09270880727079	6.07091082533854	5.95495191935595
173.8000000	6.05182000	6.94770000	2.21412950000	6.09263460823227	6.07082600740021	5.95482441739783
173.9000000	6.05117000	6.94782000	2.21373735000	6.09256042391993	6.07074121467741	5.95469698819400
174.0000000	6.05082000	6.94734000	2.21435720000	6.09248625431771	6.07065644715610	5.95456963167205
174.1000000	6.05167000	6.94752000	2.21469875000	6.09241209940963	6.07057170482223	5.95444234775964
174.2000000	6.05152000	6.94755000	2.21466080000	6.09233795917976	6.07048698766176	5.95431513638454
174.3000000	6.05076000	6.94764000	2.21490115000	6.09226383361223	6.07040229566068	5.95418799747456
174.4000000	6.05123000	6.94719000	2.21524270000	6.09218972269125	6.07031762880497	5.95406093095763
174.5000000	6.05126000	6.94698000	2.21478730000	6.09211562640106	6.07023298708061	5.95393393676172
174.6000000	6.05196000	6.94734000	2.21431925000	6.09204154472598	6.07014837047362	5.95380701481490
174.7000000	6.05126000	6.94725000	2.21466080000	6.09196747765038	6.07006377896999	5.95368016504531
174.8000000	6.05161000	6.94779000	2.21535655000	6.09189342515868	6.06997921255577	5.95355338738118
174.9000000	6.05152000	6.94725000	2.21516680000	6.09181938723537	6.06989467121696	5.95342668175081
175.0000000	6.05155000	6.94707000	2.21516680000	6.09174536386499	6.06981015493961	5.95330004808257
175.1000000	6.05161000	6.94689000	2.21574870000	6.09167135503213	6.06972566370977	5.95317348630491
175.2000000	6.05205000	6.94650000	2.21528065000	6.09159736072145	6.06964119751349	5.95304699634639
175.3000000	6.05161000	6.94632000	2.21490115000	6.09152338091765	6.06955675633684	5.95292057813559
175.4000000	6.05161000	6.94587000	2.21516680000	6.09144941560548	6.06947234016589	5.95279423160121
175.5000000	6.05108000	6.94557000	2.21473670000	6.09137546476976	6.06938794898672	5.95266795669845
175.6000000	6.05094000	6.94512000	2.21478730000	6.09130152847335	6.06930358278543	5.95254175339668
175.7000000	6.05073000	6.94433000	2.21431925000	6.09122760665692	6.06921924154811	5.95241562156212
175.8000000	6.05076000	6.94373000	2.21505295000	6.09115369928143	6.06913492526088	5.95228956112387
175.9000000	6.05044000	6.94421000	2.21486320000	6.09107980633233	6.06905063390985	5.95216357201109
176.0000000	6.05079000	6.94382000	2.21431925000	6.09100592779512	6.06896636748116	5.95203765415305
176.1000000	6.05053000	6.94391000	2.21478730000	6.09093206365537	6.06888212596093	5.95191180747907
176.2000000	6.05082000	6.94343000	2.21478730000	6.09085821389871	6.06879790933531	5.95178603191855
176.3000000	6.05050000	6.94289000	2.21478730000	6.09078437851083	6.06871371754720	5.95166032740098
176.4000000	6.05044000	6.94274000	2.21439515000	6.09071055747746	6.06862955043612	5.95153469385592
176.5000000	6.05044000	6.94207000	2.21407890000	6.09063675078441	6.06854540817101	5.95140913121300
176.6000000	6.05015000	6.94135000	2.21424335000	6.09056295841754	6.06846129073797	5.95128363940194
176.7000000	6.05015000	6.94105000	2.21362350000	6.09048918036276	6.06837719812308	5.95115821835254
176.8000000	6.05009000	6.94060000	2.21373735000	6.09041541660604	6.06829313031245	5.95103286799466
176.9000000	6.04982000	6.93970000	2.21330725000	6.09034166713342	6.06820908729219	5.95090758825825
177.0000000	6.04971000	6.93958000	2.21381325000	6.09026793193096	6.06812506904842	5.95078237907333
177.1000000	6.04932000	6.93903000	2.21334520000	6.09019421098482	6.06804107556725	5.95065724037000
177.2000000	6.04891000	6.93849000	2.21234585000	6.09012050428116	6.06795710683483	5.95053217207844
177.3000000	6.04853000	6.93846000	2.21218140000	6.09004681180625	6.06787316283730	5.95040717412890
177.4000000	6.04845000	6.93807000	2.21264945000	6.08997313354638	6.06778924356081	5.95028224645171
177.5000000	6.04804000	6.93744000	2.21176395000	6.08989946948788	6.06770534899152	5.95015738897727
177.6000000	6.04727000	6.93726000	2.21129590000	6.08982581961718	6.06762147911561	5.95003260163607
177.7000000	6.04692000	6.93657000	2.21110615000	6.08975218392071	6.06753763391923	5.94990788435865
177.8000000	6.04730000	6.93620000	2.21122000000	6.08967856238498	6.06745381338859	5.94978323707567
177.9000000	6.04678000	6.93593000	2.21168805000	6.08960495499655	6.06737001750988	5.94965865971781
178.0000000	6.04692000	6.93536000	2.21137180000	6.08953136174201	6.06728624626929	5.94953415221587
178.1000000	6.04639000	6.93473000	2.21218140000	6.08945778260802	6.06720249965304	5.94940971450071
178.2000000	6.04663000	6.93488000	2.21180190000	6.08938421758128	6.06711877764734	5.94928534650326
178.3000000	6.04657000	6.93425000	2.21099230000	6.08931066664854	6.06703508023843	5.94916104815454
178.4000000	6.04610000	6.93443000	2.21129590000	6.08923712979659	6.06695140741255	5.94903681938562
178.5000000	6.04625000	6.93416000	2.21082785000	6.08916360701229	6.06686775915592	5.94891266012767
178.6000000	6.04584000	6.93364000	2.21118205000	6.08909009828251	6.06678413545482	5.94878857031192
178.7000000	6.04560000	6.93334000	2.21183985000	6.08901660359421	6.06670053629549	5.94866454986969
178.8000000	6.04537000	6.93250000	2.21187780000	6.08894312293436	6.06661696166421	5.94854059873236
178.9000000	6.04510000	6.93202000	2.21172600000	6.08886965628999	6.06653341154725	5.94841671683138
179.0000000	6.04549000	6.93154000	2.21122000000	6.08879620364817	6.06644988593091	5.94829290409830
179.1000000	6.04560000	6.93175000	2.21214345000	6.08872276499603	6.06636638480148	5.94816916046472
179.2000000	6.04572000	6.93208000	2.21148565000	6.08864934032072	6.06628290814525	5.94804548586232
179.3000000	6.04552000	6.93262000	2.21082785000	6.08857592960944	6.06619945594855	5.94792188022287
179.4000000	6.04525000	6.93211000	2.21129590000	6.08850253284945	6.06611602819769	5.94779834347819
179.5000000	6.04546000	6.93229000	2.21125795000	6.08842915002802	6.06603262487900	5.94767487556018
179.6000000	6.04434000	6.93220000	2.21082785000	6.08835578113250	6.06594924597881	5.94755147640083
179.7000000	6.04399000	6.93187000	2.21071400000	6.08828242615025	6.06586589148348	5.94742814593219
179.8000000	6.04402000	6.93078000	2.21033450000	6.08820908506869	6.06578256137936	5.94730488408638
179.9000000	6.04405000	6.93051000	2.21044835000	6.08813575787526	6.06569925565280	5.94718169079561
180.0000000	6.04384000	6.93088000	2.21071400000	6.08806244455746	6.06561597429019	5.94705856599213
180.1000000	6.04341000	6.93048000	2.21118205000	6.08798914510282	6.06553271727789	5.94693550960832
180.2000000	6.04332000	6.93066000	2.21099230000	6.08791585952413	6.06544948460230	5.94681252157657
180.3000000	6.04297000	6.93097000	2.21044835000	6.08784258781518	6.06536627624980	5.94668960182938
180.4000000	6.04261000	6.93078000	2.21071400000	6.08776932993721	6.06528309220682	5.94656675029932
180.5000000	6.04291000	6.93051000	2.21024595000	6.08769608587812	6.06519993245975	5.94644396691902
180.6000000	6.04258000	6.93070000	2.21071400000	6.08762285562585	6.06511679699502	5.94632125162121
180.7000000	6.04223000	6.93070000	2.20986645000	6.08754963916839	6.06503368579906	5.94619860433864
180.8000000	6.04214000	6.93078000	2.21060015000	6.08747643649378	6.06495059885831	5.94607602500420
180.9000000	6.04179000	6.93021000	2.21161215000	6.08740324759008	6.06486753615921	5.94595351355079
181.0000000	6.04200000	6.93078000	2.21078990000	6.08733007244539	6.06478449768822	5.94583106991142
181.1000000	6.04144000	6.93051000	2.21118205000	6.08725691104788	6.06470148343180	5.94570869401917
181.2000000	6.04185000	6.93078000	2.21187780000	6.08718376338571	6.06461849337643	5.94558638580717
181.3000000	6.04203000	6.93100000	2.21226995000	6.08711062944713	6.06453552750858	5.94546414520864
181.4000000	6.04232000	6.93184000	2.21140975000	6.08703750922039	6.06445258581473	5.94534197215688
181.5000000	6.04223000	6.93175000	2.21214345000	6.08696440269379	6.06436966828140	5.94521986658523
181.6000000	6.04253000	6.93220000	2.21253560000	6.08689130985568	6.06428677489508	5.94509782842713
181.7000000	6.04214000	6.93277000	2.21172600000	6.08681823069442	6.06420390564229	5.94497585761609
181.8000000	6.04188000	6.93322000	2.21168805000	6.08674516519844	6.06412106050955	5.94485395408567
181.9000000	6.04217000	6.93304000	2.21226995000	6.08667211335617	6.06403823948339	5.94473211776951
182.0000000	6.04191000	6.93295000	2.21176395000	6.08659907515611	6.06395544255034	5.94461034860135
182.1000000	6.04150000	6.93386000	2.21218140000	6.08652605058676	6.06387266969696	5.94448864651495
182.2000000	6.04150000	6.93361000	2.21180190000	6.08645303963669	6.06378992090981	5.94436701144419
182.3000000	6.04100000	6.93367000	2.21156155000	6.08638004229447	6.06370719617544	5.94424544332298
182.4000000	6.04127000	6.93322000	2.21195370000	6.08630705854873	6.06362449548044	5.94412394208532
182.5000000	6.04141000	6.93340000	2.21226995000	6.08623408838812	6.06354181881137	5.94400250766529
182.6000000	6.04071000	6.93334000	2.21315545000	6.08616113180133	6.06345916615483	5.94388113999703
182.7000000	6.04100000	6.93349000	2.21285185000	6.08608818877707	6.06337653749743	5.94375983901474
182.8000000	6.04033000	6.93340000	2.21292775000	6.08601525930410	6.06329393282575	5.94363860465270
182.9000000	6.04083000	6.93340000	2.21238380000	6.08594234337119	6.06321135212642	5.94351743684527
183.0000000	6.04135000	6.93367000	2.21137180000	6.08586944096715	6.06312879538607	5.94339633552686
183.1000000	6.04130000	6.93334000	2.21187780000	6.08579655208083	6.06304626259132	5.94327530063197
183.2000000	6.04112000	6.93352000	2.21210550000	6.08572367670111	6.06296375372882	5.94315433209515
183.3000000	6.04027000	6.93340000	2.21221935000	6.08565081481687	6.06288126878521	5.94303342985103
183.4000000	6.04033000	6.93349000	2.21172600000	6.08557796641705	6.06279880774714	5.94291259383432
183.5000000	6.04001000	6.93280000	2.21099230000	6.08550513149061	6.06271637060130	5.94279182397977
183.6000000	6.03948000	6.93292000	2.21071400000	6.08543231002654	6.06263395733434	5.94267112022223
183.7000000	6.04001000	6.93286000	2.21063810000	6.08535950201385	6.06255156793295	5.94255048249660
183.8000000	6.03939000	6.93283000	2.21071400000	6.08528670744158	6.06246920238382	5.94242991073786
183.9000000	6.03945000	6.93286000	2.21001825000	6.08521392629880	6.06238686067366	5.94230940488106
184.0000000	6.03921000	6.93265000	2.21005620000	6.08514115857460	6.06230454278916	5.94218896486129
184.1000000	6.03945000	6.93292000	2.21001825000	6.08506840425810	6.06222224871704	5.94206859061376
184.2000000	6.03939000	6.93289000	2.20877855000	6.08499566333845	6.06213997844403	5.94194828207370
184.3000000	6.03892000	6.93277000	2.20793100000	6.08492293580482	6.06205773195687	5.94182803917644
184.4000000	6.03954000	6.93310000	2.20834845000	6.08485022164640	6.06197550924228	5.94170786185736
184.5000000	6.03930000	6.93259000	2.20870265000	6.08477752085242	6.06189331028703	5.94158775005192
184.6000000	6.03951000	6.93265000	2.20924660000	6.08470483341210	6.06181113507786	5.94146770380632
184.7000000	6.03875000	6.93202000	2.20920865000	6.08463215931472	6.06172898360155	5.94134772300216
184.8000000	6.03936000	6.93214000	2.20905685000	6.08455949857875	6.06164685584488	5.94122780752600
184.9000000	6.03968000	6.93208000	2.20975260000	6.08448685129119	6.06156475179461	5.94110795731374
185.0000000	6.04001000	6.93139000	2.20889240000	6.08441421732844	6.06148267143755	5.94098817230134
185.1000000	6.04042000	6.93145000	2.20924660000	6.08434159668046	6.06140061476049	5.94086845242484
185.2000000	6.04033000	6.93166000	2.20936045000	6.08426898933727	6.06131858175025	5.94074879762036
185.3000000	6.04024000	6.93130000	2.20936045000	6.08419639528892	6.06123657239364	5.94062920782407
185.4000000	6.04027000	6.93172000	2.20831050000	6.08412381452549	6.06115458667749	5.94050968297223
185.5000000	6.04033000	6.93154000	2.20819665000	6.08405124703710	6.06107262458862	5.94039022300115
185.6000000	6.04033000	6.93100000	2.20819665000	6.08397869281390	6.06099068611389	5.94027082784721
185.7000000	6.04068000	6.93142000	2.20684310000	6.08390615184608	6.06090877124014	5.94015149744688
185.8000000	6.04062000	6.93142000	2.20684310000	6.08383362412386	6.06082687995423	5.94003223173668
185.9000000	6.04062000	6.93124000	2.20633710000	6.08376110963750	6.06074501224303	5.93991303065321
186.0000000	6.04047000	6.93081000	2.20637505000	6.08368860837727	6.06066316809341	5.93979389413312
186.1000000	6.03945000	6.93081000	2.20626120000	6.08361612033352	6.06058134749226	5.93967482211315
186.2000000	6.03910000	6.93051000	2.20680515000	6.08354364549657	6.06049955042648	5.93955581453010
186.3000000	6.03921000	6.92961000	2.20688105000	6.08347118385684	6.06041777688296	5.93943687132084
186.4000000	6.03886000	6.92919000	2.20633710000	6.08339873540473	6.06033602684861	5.93931799242231
186.5000000	6.03875000	6.92838000	2.20695695000	6.08332630013070	6.06025430031035	5.93919917777150
186.6000000	6.03927000	6.92811000	2.20626120000	6.08325387802522	6.06017259725511	5.93908042730551
186.7000000	6.03910000	6.92787000	2.20637505000	6.08318146907882	6.06009091766982	5.93896174096145
186.8000000	6.03877000	6.92744000	2.20537570000	6.08310907328203	6.06000926154142	5.93884311867656
186.9000000	6.03886000	6.92723000	2.20529980000	6.08303669062544	6.05992762885687	5.93872456038810
187.0000000	6.03907000	6.92657000	2.20645095000	6.08296432109965	6.05984601960312	5.93860606603342
187.1000000	6.03822000	6.92705000	2.20645095000	6.08289196469529	6.05976443376715	5.93848763554993
187.2000000	6.03813000	6.92657000	2.20645095000	6.08281962140304	6.05968287133594	5.93836926887511
187.3000000	6.03813000	6.92618000	2.20588170000	6.08274729121359	6.05960133229645	5.93825096594652
187.4000000	6.03813000	6.92555000	2.20579315000	6.08267497411765	6.05951981663571	5.93813272670176
187.5000000	6.03842000	6.92585000	2.20567930000	6.08260267010600	6.05943832434069	5.93801455107852
187.6000000	6.03798000	6.92585000	2.20556545000	6.08253037916940	6.05935685539841	5.93789643901455
187.7000000	6.03834000	6.92630000	2.20588170000	6.08245810129868	6.05927540979590	5.93777839044767
187.8000000	6.03798000	6.92585000	2.20541365000	6.08238583648467	6.05919398752018	5.93766040531576
187.9000000	6.03763000	6.92567000	2.20498355000	6.08231358471823	6.05911258855829	5.93754248355677
188.0000000	6.03740000	6.92540000	2.20517330000	6.08224134599026	6.05903121289726	5.93742462510872
188.1000000	6.03687000	6.92497000	2.20451550000	6.08216912029168	6.05894986052416	5.93730682990969
188.2000000	6.03646000	6.92479000	2.20451550000	6.08209690761345	6.05886853142605	5.93718909789784
188.3000000	6.03661000	6.92461000	2.20475585000	6.08202470794653	6.05878722544995	5.93707142901137
188.4000000	6.03637000	6.92422000	2.20498355000	6.08195252128193	6.05870594266991	5.93695382318859
188.5000000	6.03637000	6.92377000	2.20443960000	6.08188034761067	6.05862468311945	5.93683628036782
188.6000000	6.03708000	6.92359000	2.20432575000	6.08180818692381	6.05854344678553	5.93671880048750
188.7000000	6.03646000	6.92329000	2.20432575000	6.08173603921242	6.05846223365515	5.93660138348610
188.8000000	6.03614000	6.92323000	2.20443960000	6.08166390446761	6.05838104371530	5.93648402930216
188.9000000	6.03579000	6.92302000	2.20432575000	6.08159178268050	6.05829987695299	5.93636673787431
189.0000000	6.03549000	6.92311000	2.20402215000	6.08151967384225	6.05821873335521	5.93624950914123
189.1000000	6.03497000	6.92239000	2.20483175000	6.08144757794404	6.05813761290900	5.93613234304165
189.2000000	6.03461000	6.92239000	2.20498355000	6.08137549497706	6.05805651560136	5.93601523951440
189.3000000	6.03500000	6.92220000	2.20479380000	6.08130342493254	6.05797544141933	5.93589819849833
189.4000000	6.03438000	6.92193000	2.20502150000	6.08123136780172	6.05789439034995	5.93578121993241
189.5000000	6.03456000	6.92181000	2.20490765000	6.08115932363889	6.05781336238026	5.93566430375563
189.6000000	6.03441000	6.92190000	2.20451550000	6.08108729238381	6.05773235749731	5.93554744990706
189.7000000	6.03423000	6.92196000	2.20490765000	6.08101527402276	6.05765137568817	5.93543065832584
189.8000000	6.03388000	6.92196000	2.20385770000	6.08094326854738	6.05757041693990	5.93531392895118
189.9000000	6.03388000	6.92190000	2.20471790000	6.08087127594930	6.05748948123957	5.93519726172234
190.0000000	6.03330000	6.92163000	2.20517330000	6.08079929622021	6.05740856857427	5.93508065657865
190.1000000	6.03321000	6.92133000	2.20398420000	6.08072732935182	6.05732767893108	5.93496411345951
190.2000000	6.03286000	6.92133000	2.20421190000	6.08065537533586	6.05724681229710	5.93484763230437
190.3000000	6.03250000	6.92190000	2.20402215000	6.08058343416409	6.05716596865944	5.93473121305276
190.4000000	6.03268000	6.92208000	2.20417395000	6.08051150582831	6.05708514800520	5.93461485564428
190.5000000	6.03236000	6.92257000	2.20381975000	6.08043959032033	6.05700435032150	5.93449856001857
190.6000000	6.03280000	6.92247000	2.20479380000	6.08036768763200	6.05692357559547	5.93438232611535
190.7000000	6.03253000	6.92211000	2.20385770000	6.08029579775519	6.05684282381423	5.93426615387441
190.8000000	6.03192000	6.92196000	2.20517330000	6.08022392068180	6.05676209496494	5.93415004323558
190.9000000	6.03177000	6.92202000	2.20529980000	6.08015205640375	6.05668138903472	5.93403399413878
191.0000000	6.03204000	6.92227000	2.20529980000	6.08008020491299	6.05660070601074	5.93391800652398
191.1000000	6.03163000	6.92181000	2.20595760000	6.08000836620150	6.05652004588016	5.93380208033122
191.2000000	6.03198000	6.92235000	2.20599555000	6.07993654026128	6.05643940863015	5.93368621550059
191.3000000	6.03168000	6.92211000	2.20579315000	6.07986472708437	6.05635879424788	5.93357041197226
191.4000000	6.03177000	6.92284000	2.20588170000	6.07979292666280	6.05627820272053	5.93345466968646
191.5000000	6.03160000	6.92314000	2.20583110000	6.07972113898866	6.05619763403529	5.93333898858347
191.6000000	6.03145000	6.92332000	2.20618530000	6.07964936405406	6.05611708817937	5.93322336860365
191.7000000	6.03124000	6.92386000	2.20579315000	6.07957760185111	6.05603656513996	5.93310780968742
191.8000000	6.03127000	6.92401000	2.20575520000	6.07950585237197	6.05595606490428	5.93299231177524
191.9000000	6.03189000	6.92464000	2.20599555000	6.07943411560883	6.05587558745954	5.93287687480768
192.0000000	6.03086000	6.92470000	2.20588170000	6.07936239155386	6.05579513279297	5.93276149872532
192.1000000	6.03060000	6.92537000	2.20614735000	6.07929068019930	6.05571470089181	5.93264618346883
192.2000000	6.03130000	6.92491000	2.20684310000	6.07921898153740	6.05563429174328	5.93253092897895
192.3000000	6.03124000	6.92497000	2.20684310000	6.07914729556042	6.05555390533465	5.93241573519646
192.4000000	6.03104000	6.92537000	2.20691900000	6.07907562226065	6.05547354165317	5.93230060206222
192.5000000	6.03095000	6.92464000	2.20774125000	6.07900396163042	6.05539320068609	5.93218552951715
192.6000000	6.03139000	6.92528000	2.20695695000	6.07893231366205	6.05531288242068	5.93207051750222
192.7000000	6.03089000	6.92479000	2.20684310000	6.07886067834791	6.05523258684422	5.93195556595847
192.8000000	6.03101000	6.92479000	2.20757680000	6.07878905568037	6.05515231394400	5.93184067482701
192.9000000	6.03116000	6.92497000	2.20793100000	6.07871744565185	6.05507206370730	5.93172584404899
193.0000000	6.03095000	6.92506000	2.20839905000	6.07864584825477	6.05499183612143	5.93161107356565
193.1000000	6.03098000	6.92506000	2.20781715000	6.07857426348157	6.05491163117367	5.93149636331827
193.2000000	6.03072000	6.92464000	2.20896830000	6.07850269132472	6.05483144885136	5.93138171324819
193.3000000	6.03124000	6.92516000	2.20839905000	6.07843113177671	6.05475128914179	5.93126712329683
193.4000000	6.03095000	6.92537000	2.20839905000	6.07835958483005	6.05467115203231	5.93115259340566
193.5000000	6.03139000	6.92555000	2.20936045000	6.07828805047727	6.05459103751024	5.93103812351622
193.6000000	6.03139000	6.92600000	2.20936045000	6.07821652871091	6.05451094556293	5.93092371358480
193.7000000	6.03168000	6.92555000	2.20936045000	6.07814501952355	6.05443087617772	5.93080936370671
193.8000000	6.03168000	6.92585000	2.20831050000	6.07807352290778	6.05435082934196	5.93069507366370
193.9000000	6.03212000	6.92555000	2.20851290000	6.07800203885620	6.05427080504301	5.93058084339776
194.0000000	6.03212000	6.92600000	2.20827255000	6.07793056736144	6.05419080326825	5.93046667285090
194.1000000	6.03277000	6.92555000	2.20877855000	6.07785910842529	6.05411082400505	5.93035256196523
194.2000000	6.03247000	6.92585000	2.20831050000	6.07778766203744	6.05403086724079	5.93023851068289
194.3000000	6.03265000	6.92582000	2.20866470000	6.07771622818576	6.05395093296286	5.93012451894612
194.4000000	6.03286000	6.92476000	2.20905685000	6.07764480686300	6.05387102115865	5.93001058669720
194.5000000	6.03233000	6.92528000	2.20839905000	6.07757339806194	6.05379113181558	5.92989671387847
194.6000000	6.03206000	6.92464000	2.20877855000	6.07750200177539	6.05371126492105	5.92978290043234
194.7000000	6.03265000	6.92416000	2.20847495000	6.07743061799617	6.05363142046248	5.92966914630129
194.8000000	6.03286000	6.92362000	2.20823460000	6.07735924671712	6.05355159842730	5.92955545142784
194.9000000	6.03286000	6.92407000	2.20819665000	6.07728788793109	6.05347179880293	5.92944181575459
195.0000000	6.03250000	6.92359000	2.20734910000	6.07721654163097	6.05339202157681	5.92932823922421
195.1000000	6.03224000	6.92314000	2.20691900000	6.07714520780964	6.05331226673640	5.92921472177940
195.2000000	6.03212000	6.92347000	2.20637505000	6.07707388646002	6.05323253426914	5.92910126336296
195.3000000	6.03204000	6.92293000	2.20672925000	6.07700257757504	6.05315282416249	5.92898786391772
195.4000000	6.03148000	6.92239000	2.20653950000	6.07693128114766	6.05307313640393	5.92887452338659
195.5000000	6.03160000	6.92190000	2.20645095000	6.07685999717082	6.05299347098091	5.92876124171255
195.6000000	6.03133000	6.92106000	2.20645095000	6.07678872563753	6.05291382788093	5.92864801883861
195.7000000	6.03133000	6.92070000	2.20560340000	6.07671746654078	6.05283420709148	5.92853485470788
195.8000000	6.03095000	6.92016000	2.20560340000	6.07664621987358	6.05275460860005	5.92842174926349
195.9000000	6.03095000	6.92001000	2.20567930000	6.07657498562898	6.05267503239413	5.92830870244867
196.0000000	6.03057000	6.91983000	2.20626120000	6.07650376380001	6.05259547846125	5.92819571420669
196.1000000	6.02984000	6.91953000	2.20595760000	6.07643255437975	6.05251594678891	5.92808278448089
196.2000000	6.03007000	6.91934000	2.20614735000	6.07636135736128	6.05243643736464	5.92796991321465
196.3000000	6.03022000	6.91874000	2.20588170000	6.07629017273770	6.05235695017597	5.92785710035146
196.4000000	6.03016000	6.91862000	2.20588170000	6.07621900050212	6.05227748521044	5.92774434583481
196.5000000	6.02957000	6.91817000	2.20618530000	6.07614784064767	6.05219804245558	5.92763164960829
196.6000000	6.03022000	6.91835000	2.20541365000	6.07607669316750	6.05211862189896	5.92751901161554
196.7000000	6.03022000	6.91760000	2.20529980000	6.07600555805475	6.05203922352812	5.92740643180026
196.8000000	6.02984000	6.91742000	2.20575520000	6.07593443530262	6.05195984733063	5.92729391010622
196.9000000	6.02998000	6.91712000	2.20537570000	6.07586332490428	6.05188049329407	5.92718144647723
197.0000000	6.02978000	6.91679000	2.20588170000	6.07579222685293	6.05180116140602	5.92706904085719
197.1000000	6.02987000	6.91679000	2.20588170000	6.07572114114180	6.05172185165405	5.92695669319002
197.2000000	6.03016000	6.91621000	2.20502150000	6.07565006776411	6.05164256402577	5.92684440341974
197.3000000	6.02949000	6.91639000	2.20432575000	6.07557900671311	6.05156329850876	5.92673217149041
197.4000000	6.02919000	6.91655000	2.20432575000	6.07550795798206	6.05148405509065	5.92661999734615
197.5000000	6.02896000	6.91606000	2.20394625000	6.07543692156422	6.05140483375904	5.92650788093115
197.6000000	6.02861000	6.91561000	2.20366795000	6.07536589745288	6.05132563450154	5.92639582218964
197.7000000	6.02831000	6.91543000	2.20336435000	6.07529488564133	6.05124645730580	5.92628382106594
197.8000000	6.02831000	6.91471000	2.20363000000	6.07522388612289	6.05116730215944	5.92617187750439
197.9000000	6.02837000	6.91441000	2.20336435000	6.07515289889088	6.05108816905010	5.92605999144944
198.0000000	6.02817000	6.91396000	2.20336435000	6.07508192393862	6.05100905796544	5.92594816284556
198.1000000	6.02826000	6.91377000	2.20323785000	6.07501096125947	6.05092996889310	5.92583639163728
198.2000000	6.02861000	6.91426000	2.20355410000	6.07494001084677	6.05085090182075	5.92572467776921
198.3000000	6.02905000	6.91399000	2.20366795000	6.07486907269391	6.05077185673606	5.92561302118602
198.4000000	6.02913000	6.91426000	2.20374385000	6.07479814679426	6.05069283362670	5.92550142183241
198.5000000	6.02919000	6.91441000	2.20308605000	6.07472723314120	6.05061383248036	5.92538987965316
198.6000000	6.02925000	6.91414000	2.20332640000	6.07465633172815	6.05053485328472	5.92527839459313
198.7000000	6.02905000	6.91411000	2.20381975000	6.07458544256203	6.05045589602748	5.92516696659718
198.8000000	6.02910000	6.91377000	2.20355410000	6.07451456564876	6.05037696069635	5.92505559561030
198.9000000	6.02937000	6.91396000	2.20282040000	6.07444370095927	6.05029804727903	5.92494428157748
199.0000000	6.02957000	6.91408000	2.20323785000	6.07437284848716	6.05021915576324	5.92483302444380
199.1000000	6.02963000	6.91341000	2.20374385000	6.07430200822604	6.05014028613670	5.92472182415439
199.2000000	6.02960000	6.91414000	2.20336435000	6.07423118016952	6.05006143838715	5.92461068065444
199.3000000	6.02913000	6.91441000	2.20381975000	6.07416036431127	6.04998261250232	5.92449959388919
199.4000000	6.02993000	6.91389000	2.20394625000	6.07408956064492	6.04990380846996	5.92438856380395
199.5000000	6.02949000	6.91369000	2.20417395000	6.07401876916415	6.04982502627781	5.92427759034409
199.6000000	6.03001000	6.91350000	2.20471790000	6.07394798986262	6.04974626591364	5.92416667345502
199.7000000	6.03066000	6.91396000	2.20486970000	6.07387722273405	6.04966752736521	5.92405581308224
199.8000000	6.03034000	6.91384000	2.20509740000	6.07380646777211	6.04958881062029	5.92394500917126
[truncated: 10,513 more rows]
