# Supplementary material for: Molecular flexibility of DNA as a key determinant of RAD51 recruitment
Source: EMBO J. 2020 Jan 14;39(7):e103002. doi: 10.15252/embj.2019103002 (PMC7110135; doi:10.15252/embj.2019103002)
Supplement: Supplementary file 4 — Source Data for Expanded View [file EMBJ-39-e103002-s004.zip › FigureEV3/FigureEV3_ks.txt]

Time (s)	dN50 Data	dT50 Data	dA50 Data	dN50 Fit	dT50 Fit	dA50 Fit
0.0000000	0.00631632	-0.00591526	-0.00339088310	0.00000000000000	0.00000000000000	0.00000000000000
0.0999985	0.02173050	0.00429003	0.00470124600	0.01888255714443	0.01868232868222	0.01868122330564
0.2000050	0.03814060	0.01479640	0.01112849595	0.03771903501323	0.03732411867655	0.03731972819755
0.3000030	0.05578170	0.02689970	0.02340186750	0.05650633469451	0.05592220283321	0.05591234312862
0.4000020	0.07353970	0.04165200	0.02742798300	0.07524640380413	0.07447845400010	0.07446094566874
0.5000000	0.08992000	0.05787780	0.03157060500	0.09393903684994	0.09299259604345	0.09296526456109
0.5999980	0.10759000	0.07705600	0.03753444750	0.11258458484812	0.11146491326192	0.11142558891433
0.7000050	0.12564200	0.09400450	0.04144367700	0.13118488391675	0.12989716112615	0.12984367771180
0.8000030	0.14052900	0.11164700	0.04628356700	0.14973674834273	0.14828612003563	0.14821631875474
0.9000020	0.15374400	0.12841700	0.05356440100	0.16824220200743	0.16663373104820	0.16654545655177
1.0000000	0.16953900	0.14319900	0.06157880850	0.18670103432820	0.18493972484773	0.18483082699081
1.1000000	0.18492300	0.15936400	0.06889620100	0.20511395929177	0.20320474676786	0.20307307957115
1.2000000	0.19934000	0.17481000	0.07578804750	0.22348076553078	0.22142852638493	0.22127194902100
1.3000000	0.21745000	0.19031400	0.07938924950	0.24180161295566	0.23961116059829	0.23942753706517
1.4000000	0.23388900	0.20653800	0.08295098350	0.26007665843268	0.25775274448212	0.25753994349654
1.5000000	0.24933200	0.22433100	0.08577775250	0.27830605841809	0.27585337474725	0.27560926982693
1.6000000	0.26374900	0.24049800	0.09050126250	0.29648996854456	0.29391314732360	0.29363561677743
1.7000000	0.27629100	0.25506900	0.09483717650	0.31462854361113	0.31193215690117	0.31161908374436
1.8000000	0.28983000	0.27189700	0.09836121350	0.33272194120225	0.32991049839622	0.32955977037142
1.9000000	0.30295800	0.29179800	0.10184578250	0.35077031333570	0.34784826643721	0.34745777600255
2.0000000	0.31857700	0.31254000	0.10614260800	0.36877381293355	0.36574555536486	0.36531319968185
2.1000000	0.33173400	0.33274100	0.11105966300	0.38673259212103	0.38360245923208	0.38312614015366
2.2000000	0.34594600	0.34391100	0.11597798300	0.40464680314407	0.40141907457963	0.40089669870384
2.3000000	0.35983700	0.36101000	0.11895895550	0.42251659844730	0.41919549398875	0.41862497263818
2.4000000	0.37384400	0.37666500	0.12290803250	0.44034212743373	0.43693181092446	0.43631106004751
2.5000000	0.38843600	0.39120700	0.12949046000	0.45812353976768	0.45462811875235	0.45395505896138
2.6000000	0.40361600	0.40794600	0.13320829500	0.47586098439870	0.47228451059021	0.47155706715133
2.7000000	0.41879600	0.42438200	0.13553083500	0.49355461026645	0.48990107930805	0.48911718213087
2.8000000	0.43462000	0.44232500	0.13909307500	0.51120456507501	0.50747791925452	0.50663550289428
2.9000000	0.45026700	0.45801100	0.14393170000	0.52881099570047	0.52501512257762	0.52411212630376
3.0000000	0.46301400	0.47456900	0.14714606500	0.54637404849717	0.54251278143277	0.54154714908637
3.1000000	0.47277300	0.49091500	0.14985696000	0.56389386914504	0.55997098803224	0.55894066807130
3.2000000	0.48552000	0.50747300	0.15233383000	0.58137060276698	0.57738983436951	0.57629277986003
3.3000000	0.49876500	0.52421200	0.15322439000	0.59880439362634	0.59476941221927	0.59360358082635
3.4000000	0.51195200	0.54077000	0.15651592000	0.61619538536954	0.61210981349808	0.61087316747067
3.5000000	0.52472800	0.55744800	0.15980745000	0.63354372096117	0.62941112958574	0.62810163578715
3.6000000	0.53592200	0.57280200	0.16456891000	0.65084954281742	0.64667345156816	0.64528908141966
3.7000000	0.54910900	0.58942100	0.16797682000	0.66811299273159	0.66389687042691	0.66243559991612
3.8000000	0.56244200	0.60444300	0.17277749500	0.68533421159598	0.68108147693201	0.67954128660426
3.9000000	0.57685900	0.62085100	0.17595264500	0.70251333973368	0.69822736164187	0.69660623659160
4.0000000	0.59010400	0.63876400	0.17908858000	0.71965051679554	0.71533461480627	0.71363054467039
4.1000000	0.60332100	0.65468900	0.18245727500	0.73674588363222	0.73240332651616	0.73061430544814
4.2000000	0.61747500	0.67106600	0.18640660500	0.75379957788384	0.74943358671801	0.74755761340097
4.3000000	0.63092500	0.68618000	0.19089735500	0.77081173700365	0.76642548509740	0.76446056272727
4.4000000	0.64376000	0.70306900	0.19562086500	0.78778249811004	0.78337911112597	0.78132324740276
4.5000000	0.65615600	0.71971700	0.20162329000	0.80471199765877	0.80029455406142	0.79814576118038
4.6000000	0.67048400	0.73555300	0.20704255000	0.82160037144301	0.81717190294802	0.81492819758971
4.7000000	0.68288000	0.75153900	0.21041124500	0.83844775459327	0.83401124661607	0.83167064993743
4.8000000	0.69636000	0.76788600	0.21509680500	0.85525428157747	0.85081267368130	0.84837321130868
4.9000000	0.71101200	0.78447400	0.21896897000	0.87202008620087	0.86757627254585	0.86503597456526
5.0000000	0.72575200	0.80103200	0.22384681000	0.88874530454351	0.88430213139798	0.88165903234618
5.1000000	0.73876200	0.81774100	0.22775692500	0.90543007070319	0.90099033821202	0.89824247706774
5.2000000	0.75253500	0.83417900	0.23251965000	0.92207451457088	0.91764098275655	0.91478640269980
5.3000000	0.76627900	0.85037500	0.23619827000	0.93867876771382	0.93425415429770	0.93129090364874
5.4000000	0.78075500	0.86723400	0.23995405500	0.95524296106247	0.95082993727298	0.94775606831894
5.5000000	0.79517200	0.88283000	0.24529741500	0.97176722491043	0.96736841885491	0.96418198829159
5.6000000	0.80762600	0.89917600	0.24897603500	0.98825168891452	0.98386968600351	0.98056875492662
5.7000000	0.82192600	0.91480100	0.25230425000	1.00469648209473	1.00033382546627	0.99691645936262
5.8000000	0.83546400	0.93120800	0.25749328000	1.02110173283425	1.01676092377818	1.01322519251690
5.9000000	0.85040900	0.94644200	0.26182970000	1.03746757028767	1.03315106726171	1.02949504508546
6.0000000	0.86386000	0.96191600	0.26659242500	1.05379412769260	1.04950434202684	1.04572610754301
6.1000000	0.87780800	0.97787200	0.27007750000	1.07008152730545	1.06582083397101	1.06191847014295
6.2000000	0.89240200	0.99346800	0.27468336500	1.08632989549818	1.08210062877919	1.07807222291739
6.3000000	0.90315600	1.01008000	0.27820765500	1.10253935804014	1.09834381192381	1.09418745567713
6.4000000	0.91194700	1.02592000	0.28126642500	1.11871004009809	1.11455046866480	1.11026425801168
6.5000000	0.92325900	1.04215000	0.28571796000	1.13484206623617	1.13072068404958	1.12630271928923
6.6000000	0.93670900	1.05931000	0.28885516000	1.15093556041594	1.14685454291306	1.14230292865669
6.7000000	0.94977900	1.07442000	0.29357867000	1.16699064599635	1.16295212987765	1.15826497503966
6.8000000	0.96281900	1.09122000	0.29621113500	1.18300744573374	1.17901352935323	1.17418894714244
6.9000000	0.97656200	1.10663000	0.29814785000	1.19898608866334	1.19503882553719	1.19007493344803
7.0000000	0.99013000	1.12319000	0.30248427000	1.21492669323391	1.21102810241440	1.20592302221814
7.1000000	1.00323000	1.13909000	0.30627800500	1.23082938013240	1.22698144375722	1.22173330149317
7.2000000	1.01627000	1.15583000	0.30964670000	1.24669427023901	1.24289893312551	1.23750585909221
7.3000000	1.02866000	1.17145000	0.31286106500	1.26252148386399	1.25878065386661	1.25324078261307
7.4000000	1.04293000	1.18650000	0.31669275000	1.27831114074765	1.27462668911536	1.26893815943224
7.5000000	1.05621000	1.20204000	0.32137831000	1.29406336006038	1.29043712179408	1.28459807670492
7.6000000	1.06945000	1.21721000	0.32474700500	1.30977826040262	1.30621203553290	1.30022062136502
7.7000000	1.08340000	1.23244000	0.32776656000	1.32545595980489	1.32195152338408	1.31580589120790
7.8000000	1.09759000	1.24686000	0.33016753000	1.34109657933787	1.33765565892722	1.33135396590087
7.9000000	1.11042000	1.26273000	0.33520096500	1.35670023702399	1.35332452450504	1.34686493058153
8.0000000	1.12455000	1.27817000	0.33771705000	1.37226704734400	1.36895820225825	1.36233887158923
8.1000000	1.13738000	1.29326000	0.34073787000	1.38779712650173	1.38455677412562	1.37777587505294
8.2000000	1.15130000	1.30933000	0.34379537500	1.40329059015930	1.40012032184393	1.39317602689128
8.3000000	1.16405000	1.32562000	0.34615839500	1.41874755343717	1.41564892694801	1.40853941281248
8.4000000	1.17788000	1.34067000	0.34952709000	1.43416813091409	1.43114267077070	1.42386611831445
8.5000000	1.19095000	1.35648000	0.35359153500	1.44955243662714	1.44660163444289	1.43915622868469
8.6000000	1.20381000	1.37180000	0.35699944500	1.46490058407170	1.46202589889350	1.45440982900035
8.7000000	1.21621000	1.38767000	0.35998105000	1.48021268758381	1.47741554484946	1.46962700412823
8.8000000	1.22895000	1.40341000	0.36416187500	1.49548886367996	1.49277065283575	1.48480783872474
8.9000000	1.24191000	1.41820000	0.36722064500	1.51072922126675	1.50809130317538	1.49995241723595
9.0000000	1.25445000	1.43445000	0.37140273500	1.52593387207805	1.52337757598939	1.51506082389753
9.1000000	1.26652000	1.45038000	0.37577837000	1.54110292733183	1.53862955119685	1.53013314273483
9.2000000	1.27915000	1.46486000	0.37802374500	1.55623649773017	1.55384730885225	1.54516945756279
9.3000000	1.29196000	1.48109000	0.38220457000	1.57133469345921	1.56903093809525	1.56016985972589
9.4000000	1.30447000	1.49725000	0.38592240500	1.58639762418916	1.58418051059144	1.57513442967540
9.5000000	1.31786000	1.51348000	0.38928983500	1.60142539907435	1.59929610567856	1.59006324838960
9.6000000	1.32964000	1.52971000	0.39246625000	1.61641812675317	1.61437780250120	1.60495639908466
9.7000000	1.34221000	1.54563000	0.39529099500	1.63137591975730	1.62942568001084	1.61981396477556
9.8000000	1.35476000	1.56216000	0.40044081000	1.64629888363942	1.64443981696582	1.63463602827611
9.9000000	1.36715000	1.57655000	0.40462290000	1.66118712572254	1.65942029193138	1.64942267219891
10.0000000	1.37952000	1.59178000	0.40845585000	1.67604075310041	1.67436718327962	1.66417397895538
10.1000000	1.39276000	1.60641000	0.41205604000	1.69085987240706	1.68928056918952	1.67889003075576
10.2000000	1.40630000	1.62023000	0.41577387500	1.70564458981942	1.70416052764695	1.69357090960909
10.3000000	1.41878000	1.63511000	0.42096164000	1.72039501105996	1.71900713644464	1.70821669732324
10.4000000	1.43188000	1.64998000	0.42444671500	1.73511124139932	1.73382047318221	1.72282747550486
10.5000000	1.44577000	1.66374000	0.42831888000	1.74979338565888	1.74860061526615	1.73740332555944
10.6000000	1.45914000	1.67801000	0.43230616000	1.76444154821343	1.76334763990983	1.75194432869127
10.7000000	1.47159000	1.69405000	0.43664258000	1.77905583324087	1.77806162413349	1.76645056590346
10.8000000	1.48551000	1.70871000	0.44109538000	1.79363634428926	1.79274264476426	1.78092211799793
10.9000000	1.49890000	1.72377000	0.44477400000	1.80818318430528	1.80739078593055	1.79535907019206
11.0000000	1.51247000	1.73912000	0.44895609000	1.82269645594109	1.82200611835682	1.80976150270599
11.1000000	1.52522000	1.75399000	0.45251706500	1.83717626141908	1.83658871838961	1.82412949319953
11.2000000	1.53869000	1.76923000	0.45704703000	1.85162270253469	1.85113866225785	1.83846312184898
11.3000000	1.55267000	1.78458000	0.46142266500	1.86603588065918	1.86565602600389	1.85276246863623
11.4000000	1.56609000	1.80008000	0.46606901000	1.88041589674237	1.88014088548353	1.86702761334884
11.5000000	1.57820000	1.81676000	0.47148953500	1.89476285131548	1.89459331636602	1.88125863557996
11.6000000	1.59027000	1.83425000	0.47501382500	1.90907684449390	1.90901339413404	1.89545561472837
11.7000000	1.59847000	1.85069000	0.47741353000	1.92335797579584	1.92340119408369	1.90961862999846
11.8000000	1.60595000	1.86662000	0.47981323500	1.93760634395255	1.93775679132455	1.92374776040026
11.9000000	1.63639000	1.88333000	0.48368540000	1.95182204823500	1.95208026077961	1.93784308474941
12.0000000	1.64366000	1.89868000	0.48732480500	1.96600518705433	1.96637167718531	1.95190468166717
12.1000000	1.65342000	1.91488000	0.49193320000	1.98015585841274	1.98063111509152	1.96593262958042
12.2000000	1.66573000	1.92921000	0.49599891000	1.99427415990598	1.99485864886156	1.97992700672166
12.3000000	1.67792000	1.94489000	0.49878570500	2.00836018872580	2.00905435267218	1.99388789112903
12.4000000	1.69069000	1.95904000	0.50354843000	2.02241404166249	2.02321830051357	2.00781536064627
12.5000000	1.70329000	1.97461000	0.50621884500	2.03643581510726	2.03735057284136	2.02170949622184
12.6000000	1.71642000	1.98957000	0.51105873500	2.05042560505481	2.05145123857443	2.03557037696293
12.7000000	1.72893000	2.00447000	0.51613138500	2.06438350710575	2.06552037093976	2.04939807693481
12.8000000	1.74230000	2.01970000	0.52201616500	2.07830961576383	2.07955804334423	2.06319267337060
12.9000000	1.75490000	2.03473000	0.52511415000	2.09220402618104	2.09356432901432	2.07695424331544
13.0000000	1.76776000	2.04954000	0.52859922500	2.10606683278833	2.10753930099612	2.09068286362644
13.1000000	1.78104000	2.06534000	0.53491031000	2.11989812956647	2.12148303215527	2.10437861097274
13.2000000	1.79349000	2.08079000	0.53916956500	2.13369801010787	2.13539559517702	2.11804156183546
13.3000000	1.80697000	2.09722000	0.54389307500	2.14746656761868	2.14927706256619	2.13167179250772
13.4000000	1.81948000	2.11228000	0.54710617500	2.16120389492107	2.16312750664720	2.14526937909464
13.5000000	1.83223000	2.12763000	0.55066841500	2.17491008445537	2.17694699956403	2.15883439751333
13.6000000	1.84521000	2.14295000	0.55508200000	2.18858522828226	2.19073561328028	2.17236692349292
13.7000000	1.85641000	2.15936000	0.55872140500	2.20222941808499	2.20449341957910	2.18586703257451
13.8000000	1.86807000	2.17580000	0.56259357000	2.21584274503884	2.21822049006325	2.19933480011123
13.9000000	1.88202000	2.19142000	0.56654290000	2.22942530003205	2.23191689615507	2.21277030126817
14.0000000	1.89553000	2.20651000	0.57107286500	2.24297717369362	2.24558270909649	2.22617361102246
14.1000000	1.90681000	2.22192000	0.57370533000	2.25649845619758	2.25921800669779	2.23954480663619
14.2000000	1.91950000	2.23734000	0.57653260500	2.26998923734928	2.27282285549448	2.25288396637772
14.3000000	1.93116000	2.25269000	0.57897152500	2.28344960658759	2.28639732565441	2.26619116038094
14.4000000	1.94353000	2.26822000	0.58086902500	2.29687965298693	2.29994148787242	2.27946646304918
14.5000000	1.95750000	2.28346000	0.58377220000	2.31027946525939	2.31345541266952	2.29270994860459
14.6000000	1.97031000	2.29923000	0.58745082000	2.32364913175686	2.32693917039292	2.30592169108819
14.7000000	1.98235000	2.31441000	0.59093589500	2.33698874047306	2.34039283121599	2.31910176435984
14.8000000	1.99451000	2.32883000	0.59569735500	2.35029837902726	2.35381646513828	2.33225024209823
14.9000000	2.00726000	2.34289000	0.60011094000	2.36357813463415	2.36721014198555	2.34536719780092
15.0000000	2.02030000	2.35734000	0.60487366500	2.37682809427212	2.38057393140971	2.35845270478427
15.1000000	2.03208000	2.37194000	0.60750739500	2.39004834451550	2.39390790288887	2.37150683618353
15.2000000	2.04515000	2.38654000	0.61172617000	2.40323897159020	2.40721212572732	2.38452966495277
15.3000000	2.05825000	2.40096000	0.61505691500	2.41640006137574	2.42048666905551	2.39752126386490
15.4000000	2.06959000	2.41547000	0.61989680500	2.42953169940735	2.43373160183010	2.41048170551168
15.5000000	2.08237000	2.43049000	0.62361337500	2.44263397087802	2.44694699283391	2.42341106230372
15.6000000	2.09479000	2.44491000	0.62783468000	2.45570696064054	2.46013291067596	2.43630940647047
15.7000000	2.10783000	2.46033000	0.63100856500	2.46875075320961	2.47328943024958	2.44917681151815
15.8000000	2.12040000	2.47412000	0.63410655000	2.48176543276390	2.48641661610493	2.46201335489986
15.9000000	2.13303000	2.48917000	0.63790155000	2.49475108289520	2.49951453547304	2.47481910312316
16.0000000	2.14572000	2.50552000	0.64084267500	2.50770778722309	2.51258325644454	2.48759412787287
16.1000000	2.15700000	2.52093000	0.64498681500	2.52063562893697	2.52562284694294	2.50033850065961
16.2000000	2.16893000	2.53571000	0.64971032500	2.53353469086653	2.53863337472460	2.51305229281981
16.3000000	2.18179000	2.55107000	0.65373555500	2.54640505551322	2.55161490737879	2.52573557551567
16.4000000	2.19492000	2.56774000	0.65629212000	2.55924680505221	2.56456751232764	2.53838841973521
16.5000000	2.20761000	2.58259000	0.66024145000	2.57206002133437	2.57749125682614	2.55101089629221
16.6000000	2.21921000	2.59707000	0.66430716000	2.58484478588822	2.59038620796219	2.56360307582627
16.7000000	2.23193000	2.61140000	0.66868153000	2.59760117992187	2.60325243265654	2.57616502880278
16.8000000	2.24389000	2.62591000	0.67406284000	2.61032928432500	2.61608999766284	2.58869682551293
16.9000000	2.25561000	2.64000000	0.67894194500	2.62302917926649	2.62889896956759	2.60119853607367
17.0000000	2.26754000	2.65327000	0.68262056500	2.63570094488019	2.64167941479019	2.61367023042780
17.1000000	2.28002000	2.66667000	0.68780833000	2.64834466138805	2.65443139958291	2.62611197834385
17.2000000	2.29318000	2.68079000	0.69199042000	2.66096040839069	2.66715499003088	2.63852384941620
17.3000000	2.30607000	2.69455000	0.69636605500	2.67354826517747	2.67985025615007	2.65090591335512
17.4000000	2.31782000	2.70924000	0.70031412000	2.68610831072842	2.69251726189001	2.66325824445672
17.5000000	2.33019000	2.72354000	0.70523117500	2.69864062371605	2.70515607214234	2.67558090798688
17.6000000	2.34153000	2.73730000	0.70925893500	2.71114528250731	2.71776675252733	2.68787397304512
17.7000000	2.35422000	2.75187000	0.71285912500	2.72362236516537	2.73034936851194	2.70013750857079
17.8000000	2.36617000	2.76629000	0.71669334000	2.73607194945160	2.74290398541021	2.71237158334344
17.9000000	2.37895000	2.78122000	0.72114487500	2.74849411282733	2.75543066838370	2.72457626598328
18.0000000	2.39014000	2.79480000	0.72517137000	2.76088893245582	2.76792948244183	2.73675162495159
18.1000000	2.40263000	2.81006000	0.72919913000	2.77325648520411	2.78040049244236	2.74889772855110
18.2000000	2.41508000	2.82509000	0.73291443500	2.78559684764485	2.79284376309170	2.76101464492643
18.3000000	2.42742000	2.83990000	0.73698014500	2.79791009583319	2.80525935894540	2.77310244206452
18.4000000	2.43975000	2.85450000	0.74158854000	2.81019630465145	2.81764734440850	2.78516118779502
18.5000000	2.45218000	2.86871000	0.74549865500	2.82245555069063	2.83000778373596	2.79719094979071
18.6000000	2.46493000	2.88247000	0.74948720000	2.83468790930244	2.84234074103303	2.80919179556791
18.7000000	2.47770000	2.89641000	0.75270030000	2.84689345554895	2.85464628025567	2.82116379248694
18.8000000	2.48969000	2.91116000	0.75769452000	2.85907226420424	2.86692446521099	2.83310700775246
18.9000000	2.50161000	2.92491000	0.76269000500	2.87122440975621	2.87917535955758	2.84502150841394
19.0000000	2.51486000	2.93976000	0.76621303000	2.88334996640826	2.89139902680597	2.85690736136606
19.1000000	2.52720000	2.95448000	0.77051150000	2.89544900808100	2.90359553031899	2.86876463334914
19.2000000	2.53909000	2.96815000	0.77608635500	2.90752160841401	2.91576493331221	2.88059339094951
19.3000000	2.55079000	2.98281000	0.77999773500	2.91956784076755	2.92790729885433	2.89239370059998
19.4000000	2.56292000	2.99626000	0.78375225500	2.93158777822426	2.94002268986756	2.90416562858021
19.5000000	2.57482000	3.00975000	0.78665669500	2.94358149359093	2.95211116912806	2.91590924101718
19.6000000	2.58724000	3.02399000	0.79200005500	2.95554905940018	2.96417279925592	2.92762460388553
19.7000000	2.59832000	3.03835000	0.79691711000	2.96749054791221	2.97620764172441	2.93931178274023
19.8000000	2.61033000	3.05259000	0.80222125500	2.97940602988132	2.98821575971544	2.95097084269890
19.9000000	2.62196000	3.06662000	0.80640334500	2.99129557756594	3.00019721540920	2.96260184991659
20.0000000	2.63451000	3.08017000	0.81000353500	3.00315926260898	3.01215207084112	2.97420486974687
20.1000000	2.64705000	3.09459000	0.81464988000	3.01499715612935	3.02408038790220	2.98577996739234
20.2000000	2.65897000	3.10967000	0.81790219500	3.02680932897708	3.03598222833943	2.99732720790503
20.3000000	2.67149000	3.12355000	0.82220066500	3.03859585173492	3.04785765375621	3.00884665618682
20.4000000	2.68292000	3.13827000	0.82518100500	3.05035679471990	3.05970672561265	3.02033837698980
20.5000000	2.69481000	3.15360000	0.82858891500	3.06209222798486	3.07152950522605	3.03180243491673
20.6000000	2.70651000	3.16775000	0.83300250000	3.07380222132006	3.08332605377122	3.04323889442137
20.7000000	2.71831000	3.18316000	0.83652552500	3.08548684425471	3.09509643228091	3.05464781980894
20.8000000	2.73053000	3.19860000	0.84093911000	3.09714616605856	3.10684070164617	3.06602927523648
20.9000000	2.74243000	3.21309000	0.84318575000	3.10878025574344	3.11855892261676	3.07738332471328
21.0000000	2.75368000	3.22705000	0.84744374000	3.12038918206483	3.13025115580153	3.08871003210127
21.1000000	2.76573000	3.24172000	0.85201292000	3.13197301352344	3.14191746166879	3.10000946111539
21.2000000	2.77765000	3.25565000	0.85530445000	3.14353181784855	3.15355790054673	3.11128167532404
21.3000000	2.78923000	3.26956000	0.85805203000	3.15506566266297	3.16517253262377	3.12252673814947
21.4000000	2.80101000	3.28444000	0.86219617000	3.16657461621720	3.17676141794898	3.13374471286813
21.5000000	2.81185000	3.29828000	0.86796457000	3.17805874595490	3.18832461643246	3.14493566261114
21.6000000	2.82413000	3.31120000	0.87280446000	3.18951811906880	3.19986218784572	3.15609965036465
21.7000000	2.83638000	3.32535000	0.87617315500	3.20095280250210	3.21137419182207	3.16723673897025
21.8000000	2.84857000	3.33869000	0.88105226000	3.21236286294994	3.22286068785699	3.17834699112536
21.9000000	2.86044000	3.35226000	0.88550506000	3.22374836686081	3.23432173530857	3.18943046938365
22.0000000	2.87064000	3.36602000	0.89049801500	3.23510938043800	3.24575739288923	3.20048723615543
22.1000000	2.88233000	3.38002000	0.89584264000	3.24644596964104	3.25716771813563	3.21151735251776
22.2000000	2.89346000	3.39330000	0.90041055500	3.25775820018710	3.26855277161081	3.22252088021632
22.3000000	2.90507000	3.40678000	0.90482414000	3.26904613755247	3.27991261208898	3.23349788233811
22.4000000	2.91685000	3.42063000	0.91036104500	3.28030984697400	3.29124729820714	3.24444842068433
22.5000000	2.92921000	3.43364000	0.91396250000	3.29154939345046	3.30255688846537	3.25537255691301
22.6000000	2.94082000	3.44701000	0.91725403000	3.30276484166816	3.31384144122722	3.26627035253938
22.7000000	2.95289000	3.46143000	0.92108571500	3.31395625527032	3.32510101472004	3.27714186893618
22.8000000	2.96540000	3.47488000	0.92430008000	3.32512369921273	3.33633566703534	3.28798716733407
22.9000000	2.97610000	3.48885000	0.92759161000	3.33626723751433	3.34754545612914	3.29880630882198
23.0000000	2.98844000	3.50312000	0.93212031000	3.34738693396005	3.35873043982234	3.30959935434747
23.1000000	3.00080000	3.51531000	0.93533467500	3.35848285210213	3.36989067580103	3.32036636471711
23.2000000	3.01267000	3.52998000	0.93862620500	3.36955505526142	3.38102622161689	3.33110740059682
23.3000000	3.02507000	3.54334000	0.94230356000	3.38060360652877	3.39213713468751	3.34182252251224
23.4000000	3.03729000	3.55674000	0.94551792500	3.39162856876633	3.40322347229677	3.35251179084913
23.5000000	3.04974000	3.57152000	0.95043498000	3.40263000460887	3.41428529159515	3.36317526585365
23.6000000	3.06190000	3.58579000	0.95314461000	3.41360797646515	3.42532264960013	3.37381300763284
23.7000000	3.07441000	3.59889000	0.95693961000	3.42456254651921	3.43633560319650	3.38442507615487
23.8000000	3.08652000	3.61304000	0.95992121500	3.43549377673174	3.44732420913675	3.39501153124948
23.9000000	3.09882000	3.62595000	0.96491543500	3.44640172884139	3.45828852404140	3.40557243260831
24.0000000	3.10972000	3.63878000	0.96855484000	3.45728646436612	3.46922860439935	3.41610783978527
24.1000000	3.12153000	3.65157000	0.97126573500	3.46814804392140	3.48014450656825	3.42661781219692
24.2000000	3.13372000	3.66449000	0.97587286500	3.47898652877102	3.49103628677483	3.43710240912281
24.3000000	3.14430000	3.67701000	0.98036488000	3.48980197996489	3.50190400111526	3.44756168970586
24.4000000	3.15544000	3.68972000	0.98481768000	3.50059445810873	3.51274770483490	3.45799571295270
24.5000000	3.16631000	3.70317000	0.98923000000	3.51136402359107	3.52356745331733	3.46840453649366
24.6000000	3.17844000	3.71567000	0.99256074500	3.52211073658450	3.53436330312179	3.47878821951450
24.7000000	3.18958000	3.72928000	0.99573589500	3.53283465704687	3.54513530979836	3.48914682106858
24.8000000	3.20074000	3.74246000	0.99968396000	3.54353584472257	3.55588352876708	3.49948039959262
24.9000000	3.21214000	3.75586000	1.00390526500	3.55421435914373	3.56660801531824	3.50978901338759
25.0000000	3.22322000	3.76886000	1.00897665000	3.56487025963145	3.57730882461273	3.52007272061905
25.1000000	3.23547000	3.78130000	1.01362299500	3.57550360529704	3.58798601168235	3.53033157931747
25.2000000	3.24678000	3.79457000	1.01927628000	3.58611445504328	3.59863963143018	3.54056564737856
25.3000000	3.25920000	3.80665000	1.02206434000	3.59670286756560	3.60926973863085	3.55077498256366
25.4000000	3.27019000	3.81920000	1.02547098500	3.60726890135335	3.61987638793089	3.56095964250001
25.5000000	3.28130000	3.83284000	1.02872330000	3.61781261436179	3.63045963384909	3.57111968468115
25.6000000	3.29340000	3.84639000	1.03321531500	3.62833406423623	3.64101953077676	3.58125516646720
25.7000000	3.30474000	3.85942000	1.03696983500	3.63883330931679	3.65155613297812	3.59136614508524
25.8000000	3.31634000	3.87210000	1.04173256000	3.64931040723859	3.66206949459059	3.60145267762963
25.9000000	3.32760000	3.88456000	1.04537196500	3.65976541543366	3.67255966962513	3.61151482106235
26.0000000	3.33911000	3.89756000	1.05040540000	3.67019839113207	3.68302671196657	3.62155263221335
26.1000000	3.35089000	3.91045000	1.05373614500	3.68060939136309	3.69347067537392	3.63156616778087
26.2000000	3.36147000	3.92327000	1.05799413500	3.69099847295630	3.70389161348072	3.64155548433178
26.3000000	3.37261000	3.93649000	1.06066581500	3.70136569254272	3.71428957979534	3.65152063830194
26.4000000	3.38430000	3.94935000	1.06600917500	3.71171110655595	3.72466462770135	3.66146168599650
26.5000000	3.39397000	3.96169000	1.06856447500	3.72203477123330	3.73501681045780	3.67137868359026
26.6000000	3.40338000	3.97472000	1.07336515000	3.73233674261693	3.74534618119957	3.68127168712804
26.7000000	3.41369000	3.98707000	1.07789511500	3.74261707655494	3.75565279293768	3.69114075252494
26.8000000	3.42392000	3.99902000	1.08238713000	3.75287582870257	3.76593669803560	3.70098593556675
26.9000000	3.43289000	4.01194000	1.08649079000	3.76311305452261	3.77619794936512	3.71080729112968
27.0000000	3.44235000	4.02467000	1.09005429500	3.77332880824922	3.78643659982765	3.72060487530886
27.1000000	3.45375000	4.03692000	1.09291825500	3.78352314572230	3.79665270192881	3.73037874355554
27.2000000	3.46896000	4.04900000	1.09756460000	3.79369612179901	3.80684630805143	3.74012895112791
27.3000000	3.48575000	4.06263000	1.10143676500	3.80384779114663	3.81701747045581	3.74985555315592
27.4000000	3.47977000	4.07492000	1.10627665500	3.81397820824350	3.82716624128009	3.75955860464156
27.5000000	3.49310000	4.08789000	1.11022472000	3.82408742738016	3.83729267254050	3.76923816045922
27.6000000	3.50380000	4.10060000	1.11568446000	3.83417550266037	3.84739681613172	3.77889427535599
27.7000000	3.51332000	4.11354000	1.11878244500	3.84424248800213	3.85747872382720	3.78852700395199
27.8000000	3.52484000	4.12634000	1.12118341500	3.85428843713876	3.86753844727944	3.79813640074071
27.9000000	3.53624000	4.14018000	1.12609920500	3.86431340361997	3.87757603802032	3.80772252008932
28.0000000	3.54796000	4.15391000	1.12915924000	3.87431744081285	3.88759154746144	3.81728541623900
28.1000000	3.55889000	4.16740000	1.13376637000	3.88430060190296	3.89758502689438	3.82682514330528
28.2000000	3.56953000	4.17989000	1.13887697000	3.89426293989536	3.90755652749109	3.83634175527833
28.3000000	3.58084000	4.19377000	1.14391040500	3.90420450761570	3.91750610030412	3.84583530602333
28.4000000	3.59215000	4.20524000	1.14743343000	3.91412535771120	3.92743379626700	3.85530584928076
28.5000000	3.60396000	4.21614000	1.15072496000	3.92402554195347	3.93733966619453	3.86475343866675
28.6000000	3.61568000	4.22252000	1.15475145500	3.93390511274184	3.94722376078310	3.87417812767339
28.7000000	3.62679000	4.23144000	1.15866283500	3.94376412246281	3.95708613061098	3.88357996966905
28.8000000	3.63822000	4.24483000	1.16326870000	3.95360262301884	3.96692682613870	3.89295901789875
28.9000000	3.64953000	4.25742000	1.16737362500	3.96342066613633	3.97674589770927	3.90231532548440
29.0000000	3.66034000	4.26991000	1.16977459500	3.97321830336660	3.98654339554858	3.91164894542523
29.1000000	3.67092000	4.28337000	1.17473086500	3.98299558608685	3.99631936976568	3.92095993059802
29.2000000	3.68144000	4.29700000	1.17898885500	3.99275256550113	4.00607386967589	3.93024833365695
29.3000000	3.69222000	4.31016000	1.18243471500	4.00248929264130	4.01580694558033	3.93951420659649
29.4000000	3.70386000	4.32350000	1.18564908000	4.01220581836797	4.02551864733943	3.94875760252165
29.5000000	3.71426000	4.33617000	1.18924927000	4.02190219337150	4.03520902458521	3.95797857381027
29.6000000	3.72323000	4.34894000	1.19339214500	4.03157846817294	4.04487812683383	3.96717717271884
29.7000000	3.73296000	4.36158000	1.19753502000	4.04123469312496	4.05452600348593	3.97635345138279
29.8000000	3.74283000	4.37429000	1.20125285500	4.05087091841291	4.06415270382687	3.98550746181682
29.9000000	3.75244000	4.38735000	1.20431036000	4.06048719405565	4.07375827702711	3.99463925591520
30.0000000	3.76264000	4.39891000	1.21004081000	4.07008356959108	4.08334277214243	4.00374888545211
30.1000000	3.77169000	4.41113000	1.21356510000	4.07966009420399	4.09290623811432	4.01283640208191
30.2000000	3.78330000	4.42321000	1.21720450500	4.08921681794297	4.10244872377021	4.02190185733949
30.3000000	3.79347000	4.43564000	1.22030122500	4.09875379013200	4.11197027782382	4.03094530264059
30.4000000	3.80296000	4.44759000	1.22425055500	4.10827105993071	4.12147094887543	4.03996678928206
30.5000000	3.81354000	4.45975000	1.22847186000	4.11776867633526	4.13095078541221	4.04896636844225
30.6000000	3.82336000	4.47159000	1.23056164000	4.12724668817926	4.14040983580852	4.05794409118127
30.7000000	3.83429000	4.48354000	1.23451097000	4.13670514413457	4.14984814832618	4.06690000844131
30.8000000	3.84531000	4.49633000	1.23919653000	4.14614409271227	4.15926577111484	4.07583417104696
30.9000000	3.85559000	4.50886000	1.24244758000	4.15556358226345	4.16866275221220	4.08474662970555
31.0000000	3.86594000	4.52066000	1.24635896000	4.16496366098017	4.17803913954438	4.09363743500742
31.1000000	3.87543000	4.53321000	1.24988198500	4.17434437689628	4.18739498092620	4.10250663742626
31.2000000	3.88616000	4.54498000	1.25390974500	4.18370577788835	4.19673032406147	4.11135428731942
31.3000000	3.89521000	4.55772000	1.25793497500	4.19304791167648	4.20604521654332	4.12018043492821
31.4000000	3.90456000	4.57042000	1.26242699000	4.20237082582527	4.21533970585447	4.12898513037824
31.5000000	3.91470000	4.58240000	1.26668245000	4.21167456774460	4.22461383930572	4.13776842367971
31.6000000	3.92410000	4.59484000	1.27186895000	4.22095918377480	4.23386766307134	4.14653036432448
31.7000000	3.93462000	4.60709000	1.27558805000	4.23022472167978	4.24310122524370	4.15527100159556
31.8000000	3.94400000	4.61799000	1.27876320000	4.23947122838189	4.25231457284865	4.16399038583724
31.9000000	3.95355000	4.62907000	1.28233050000	4.24869875064531	4.26150775280235	4.17268856658221
32.0000000	3.96305000	4.64066000	1.28616345000	4.25790733508150	4.27068081191150	4.18136559324846
32.1000000	3.97281000	4.65246000	1.28968015000	4.26709702814997	4.27983379687364	4.19002151513955
32.2000000	3.98330000	4.66414000	1.29347515000	4.27626787615913	4.28896675427744	4.19865638144491
32.3000000	3.99388000	4.67516000	1.29777615000	4.28541992526708	4.29807973060299	4.20727024124018
32.4000000	4.00425000	4.68603000	1.30149525000	4.29455322148242	4.30717277222208	4.21586314348745
32.5000000	4.01456000	4.69783000	1.30555590000	4.30366781066504	4.31624592539850	4.22443513703557
32.6000000	4.02464000	4.70921000	1.30966715000	4.31276373852694	4.32529923628830	4.23298627062048
32.7000000	4.03531000	4.72092000	1.31245015000	4.32184105063306	4.33433275094008	4.24151659286546
32.8000000	4.04513000	4.73365000	1.31639695000	4.33089979240203	4.34334651529530	4.25002615228146
32.9000000	4.05623000	4.74609000	1.31964800000	4.33994000910703	4.35234057518856	4.25851499726738
33.0000000	4.06716000	4.75768000	1.32421465000	4.34896174587656	4.36131497634786	4.26698317611036
33.1000000	4.07590000	4.76966000	1.32894575000	4.35796504718102	4.37026976439492	4.27543073698612
33.2000000	4.08574000	4.78038000	1.33420815000	4.36694995793114	4.37920498484543	4.28385772795917
33.3000000	4.09547000	4.79125000	1.33866095000	4.37591652303012	4.38812068310938	4.29226419698321
33.4000000	4.10684000	4.80229000	1.34412575000	4.38486478700484	4.39701690449130	4.30065019190134
33.5000000	4.11751000	4.81341000	1.34857855000	4.39379479423940	4.40589369419059	4.30901576044640
33.6000000	4.12732000	4.82457000	1.35282895000	4.40270658897584	4.41475109730176	4.31736095024127
33.7000000	4.13755000	4.83671000	1.35600410000	4.41160021531491	4.42358915881476	4.32568580879913
33.8000000	4.14795000	4.84754000	1.36081110000	4.42047571721678	4.43240792361524	4.33399038352380
33.9000000	4.15718000	4.85953000	1.36475790000	4.42933313850181	4.44120743613614	4.34227472171002
34.0000000	4.16768000	4.86976000	1.36878060000	4.43817252285130	4.44998774029231	4.35053886975746
34.1000000	4.17796000	4.88030000	1.37377735000	4.44699391380818	4.45874888152801	4.35878287472820
34.2000000	4.18860000	4.89162000	1.37954575000	4.45579735477781	4.46749090429447	4.36700678413720
34.3000000	4.19991000	4.90207000	1.38369495000	4.46458288902869	4.47621385293916	4.37521064482488
34.4000000	4.21093000	4.91444000	1.38737610000	4.47335055969320	4.48491777170603	4.38339450352313
34.5000000	4.22165000	4.92549000	1.38884350000	4.48210040976836	4.49360270473584	4.39155840685560
34.6000000	4.23258000	4.93789000	1.39314450000	4.49083248189374	4.50226869606636	4.39970240133796
34.7000000	4.24343000	4.94924000	1.39534560000	4.49954681842636	4.51091578963270	4.40782653337819
34.8000000	4.25433000	4.96116000	1.39917855000	4.50824346234230	4.51954402926751	4.41593084927686
34.9000000	4.26470000	4.97185000	1.40297355000	4.51692245607653	4.52815345870132	4.42401539522738
35.0000000	4.27402000	4.98205000	1.40654085000	4.52558384193037	4.53674412156277	4.43208021731633
35.1000000	4.28035000	4.99313000	1.41165145000	4.53422766207222	4.54531606137888	4.44012536152370
35.2000000	4.28861000	5.00460000	1.41593980000	4.54285395853819	4.55386932157532	4.44815087372317
35.3000000	4.29925000	5.01505000	1.41939325000	4.55146277323282	4.56240394547669	4.45615679968241
35.4000000	4.31296000	5.02751000	1.42349185000	4.56005414792973	4.57091997630678	4.46414318506333
35.5000000	4.32612000	5.03883000	1.42736275000	4.56862812427237	4.57941745718883	4.47211007542239
35.6000000	4.32835000	5.05030000	1.43100595000	4.57718474377459	4.58789643114582	4.48005751621086
35.7000000	4.33447000	5.06229000	1.43615450000	4.58572404782143	4.59635694110071	4.48798555277508
35.8000000	4.34707000	5.07379000	1.44169520000	4.59424607766974	4.60479902987673	4.49589423035679
35.9000000	4.35751000	5.08381000	1.44603415000	4.60275087444889	4.61322274019767	4.50378359409336
36.0000000	4.36870000	5.09495000	1.45020865000	4.61123847916143	4.62162811468808	4.51165368901808
36.1000000	4.37857000	5.10555000	1.45559755000	4.61970893268379	4.63001519587361	4.51950456006047
36.2000000	4.38921000	5.11711000	1.46054370000	4.62816227507243	4.63838402618123	4.52733625204650
36.3000000	4.40011000	5.12731000	1.46446520000	4.63659854744937	4.64673464793953	4.53514880969891
36.4000000	4.41040000	5.13939000	1.46933545000	4.64501779029874	4.65506710259350	4.54294227763751
36.5000000	4.42042000	5.14899000	1.47455990000	4.65342004397192	4.66338143241730	4.55071669931736
36.6000000	4.43094000	5.15929000	1.47886090000	4.66180534869569	4.67167767985946	4.55847211973384
36.7000000	4.44117000	5.16949000	1.48481905000	4.67017374457286	4.67995588683878	4.56620858343633
36.8000000	4.45128000	5.18027000	1.48776650000	4.67852527158290	4.68821609517618	4.57392613461574
36.9000000	4.46121000	5.19045000	1.49210545000	4.68685996958259	4.69645834659494	4.58162481736053
37.0000000	4.47076000	5.20204000	1.49571070000	4.69517787830659	4.70468268272097	4.58930467565698
37.1000000	4.48187000	5.21206000	1.49958160000	4.70347903736812	4.71288914508304	4.59696575338944
37.2000000	4.49207000	5.22251000	1.50360430000	4.71176348625956	4.72107777511304	4.60460809434062
37.3000000	4.50121000	5.23298000	1.50728545000	4.72003126435309	4.72924861414623	4.61223174219184
37.4000000	4.50942000	5.24461000	1.51080215000	4.72828241090130	4.73740170342151	4.61983674052328
37.5000000	4.51838000	5.25571000	1.51495135000	4.73651696503783	4.74553708408164	4.62742313281425
37.6000000	4.52761000	5.26595000	1.51796205000	4.74473496577800	4.75365479717354	4.63499096244345
37.7000000	4.53681000	5.27685000	1.52245280000	4.75293645152295	4.76175488364849	4.64254027268924
37.8000000	4.54335000	5.28829000	1.52551410000	4.76112146113002	4.76983738436240	4.65007110672990
37.9000000	4.55235000	5.29892000	1.52889165000	4.76929003347530	4.77790234007610	4.65758350764387
38.0000000	4.56125000	5.31008000	1.53190235000	4.77744220708302	4.78594979145553	4.66507751841005
38.1000000	4.57037000	5.32225000	1.53586180000	4.78557802036069	4.79397977907204	4.67255318190802
38.2000000	4.57895000	5.33408000	1.53864480000	4.79369751159972	4.80199234340262	4.68001054091834
38.3000000	4.58795000	5.34588000	1.54154165000	4.80180071897600	4.80998752483017	4.68744963812279
38.4000000	4.59654000	5.35675000	1.54448910000	4.80988768055046	4.81796536364371	4.69487051610463
38.5000000	4.60571000	5.36921000	1.54766425000	4.81795843426969	4.82592590003870	4.70227321734887
38.6000000	4.61567000	5.37797000	1.54940995000	4.82601301796650	4.83386917411723	4.70965778424254
38.7000000	4.62443000	5.38538000	1.55397660000	4.83405146936050	4.84179522588830	4.71702425907492
38.8000000	4.63346000	5.39516000	1.55707585000	4.84207382605873	4.84970409526810	4.72437268403784
38.9000000	4.64196000	5.40444000	1.56051665000	4.85008012555619	4.85759582100077	4.73170310120023
39.0000000	4.64993000	5.41229000	1.56419780000	4.85807040523647	4.86547044369879	4.73901555144636
39.1000000	4.65872000	5.42087000	1.56772715000	4.86604470237232	4.87332800299892	4.74631007762066
39.2000000	4.66666000	5.43093000	1.57088965000	4.87400305412620	4.88116853843227	4.75358672151137
39.3000000	4.67457000	5.44237000	1.57605085000	4.88194549755094	4.88899208943763	4.76084552480987
39.4000000	4.68319000	5.45206000	1.58054160000	4.88987206912868	4.89679869536176	4.76808652911087
39.5000000	4.69148000	5.46335000	1.58332460000	4.89778280552513	4.90458839545959	4.77530977591272
39.6000000	4.70077000	5.47338000	1.58730935000	4.90567774384715	4.91236122889448	4.78251530661758
39.7000000	4.70909000	5.48470000	1.59200250000	4.91355692068535	4.92011723473847	4.78970316253175
39.8000000	4.71738000	5.49535000	1.59570895000	4.92142037252180	4.92785645197247	4.79687338486586
39.9000000	4.72565000	5.50553000	1.59730285000	4.92926813573049	4.93557891948655	4.80402601473513
40.0000000	4.73514000	5.51670000	1.60128760000	4.93710024657790	4.94328467608017	4.81116109315964
40.1000000	4.74361000	5.52706000	1.60333690000	4.94491674122354	4.95097376046238	4.81827866106456
40.2000000	4.75223000	5.53648000	1.60620845000	4.95271765572045	4.95864621125210	4.82537875928037
40.3000000	4.76064000	5.54680000	1.60891555000	4.96050302601578	4.96630206697837	4.83246142854318
40.4000000	4.76905000	5.55623000	1.61158470000	4.96827288795130	4.97394136608052	4.83952670949489
40.5000000	4.77713000	5.56613000	1.61368460000	4.97602727726395	4.98156414690849	4.84657464268353
40.6000000	4.78563000	5.57589000	1.61801090000	4.98376622958635	4.98917044772300	4.85360526856341
40.7000000	4.79313000	5.58663000	1.62154025000	4.99148978044736	4.99676030669586	4.86061862749545
40.8000000	4.80137000	5.59597000	1.62432325000	4.99919796527263	5.00433376191013	4.86761475974738
40.9000000	4.81054000	5.60461000	1.62839655000	5.00689081938507	5.01189085136043	4.87459370549400
41.0000000	4.81930000	5.61490000	1.63253310000	5.01456837800547	5.01943161295312	4.88155550481744
41.1000000	4.82730000	5.62502000	1.63717565000	5.02223067593169	5.02695608450659	4.88850019770739
41.2000000	4.83477000	5.63489000	1.64023695000	5.02987774775134	5.03446430375146	4.89542782406136
41.3000000	4.84248000	5.64486000	1.64434820000	5.03750962888266	5.04195630799850	4.90233842368490
41.4000000	4.84981000	5.65449000	1.64794080000	5.04512635411361	5.04943213440230	4.90923203603640
41.5000000	4.85731000	5.66446000	1.65165990000	5.05272795813083	5.05689182098974	4.91610870014154
41.6000000	4.86578000	5.67304000	1.65537900000	5.06031447552008	5.06433540512827	4.92296845620107
41.7000000	4.87272000	5.68288000	1.65932580000	5.06788594076674	5.07176292409814	4.92981134364018
41.8000000	4.88104000	5.69155000	1.66319670000	5.07544238825632	5.07917441509260	4.93663740179266
41.9000000	4.88863000	5.70146000	1.66796575000	5.08298385227489	5.08656991521815	4.94344666990118
42.0000000	4.89664000	5.71133000	1.67221615000	5.09051036700963	5.09394946149475	4.95023918711752
42.1000000	4.90572000	5.72000000	1.67690930000	5.09802196654924	5.10131309085606	4.95701499250275
42.2000000	4.91354000	5.72906000	1.68136210000	5.10551868488450	5.10866084014967	4.96377412502755
42.3000000	4.92321000	5.73854000	1.68604260000	5.11300055590871	5.11599274613728	4.97051662357235
42.4000000	4.93168000	5.74680000	1.68917980000	5.12046761341817	5.12330884549500	4.97724252692767
42.5000000	4.94062000	5.75628000	1.69297480000	5.12791989111270	5.13060917481352	4.98395187379425
42.6000000	4.94923000	5.76585000	1.69614995000	5.13535742259610	5.13789377059836	4.99064470278335
42.7000000	4.95770000	5.77533000	1.70033710000	5.14278024137663	5.14516266927008	4.99732105241699
42.8000000	4.96641000	5.78521000	1.70319600000	5.15018838071437	5.15241590716453	5.00398096112813
42.9000000	4.97470000	5.79463000	1.70738315000	5.15758187334727	5.15965352053306	5.01062446726095
43.0000000	4.98355000	5.80333000	1.71078600000	5.16496075302285	5.16687554554274	5.01725160907106
43.1000000	4.99208000	5.81240000	1.71442920000	5.17232505284709	5.17408201827660	5.02386242472578
43.2000000	5.00034000	5.82170000	1.71728810000	5.17967480583131	5.18127297473387	5.03045695230430
43.3000000	5.00992000	5.83109000	1.72112105000	5.18701004489254	5.18844845083014	5.03703522979798
43.4000000	5.01889000	5.84009000	1.72576360000	5.19433080285401	5.19560848239769	5.04359729511054
43.5000000	5.02742000	5.85030000	1.72874900000	5.20163711244560	5.20275310518562	5.05014318605834
43.6000000	5.03580000	5.86029000	1.73235425000	5.20892900630423	5.20988235486014	5.05667294037058
43.7000000	5.04532000	5.86893000	1.73517520000	5.21620651697433	5.21699626700475	5.06318659568952
43.8000000	5.05347000	5.87893000	1.73874250000	5.22346967690831	5.22409487641991	5.06968418957076
43.9000000	5.06305000	5.88811000	1.74195560000	5.23071851846695	5.23117821879354	5.07616575898693
44.0000000	5.07219000	5.89687000	1.74447295000	5.23795307391987	5.23824632971256	5.08263134116518
44.1000000	5.08034000	5.90678000	1.74761015000	5.24517337544597	5.24529924441716	5.08908097386857
44.2000000	5.08860000	5.91593000	1.75202500000	5.25237945513386	5.25233699806533	5.09551469429306
44.3000000	5.09681000	5.92529000	1.75499775000	5.25957134498231	5.25935962573305	5.10193253954842
44.4000000	5.10572000	5.93339000	1.75713560000	5.26674907690069	5.26636716241451	5.10833454665843
44.5000000	5.11351000	5.94302000	1.75937465000	5.27391268267945	5.27335964302232	5.11472075256115
44.6000000	5.12122000	5.95305000	1.76228415000	5.28106219339466	5.28033710238776	5.12109119410911
44.7000000	5.12913000	5.96199000	1.76483945000	5.28819764120285	5.28729957526093	5.12744590806955
44.8000000	5.13622000	5.97226000	1.76797665000	5.29531905763952	5.29424709631101	5.13378493112463
44.9000000	5.14413000	5.98069000	1.77184755000	5.30242647415168	5.30117970012647	5.14010829987163
45.0000000	5.15202000	5.98939000	1.77525040000	5.30951992209819	5.30809742121527	5.14641605082324
45.1000000	5.16034000	5.99781000	1.77861530000	5.31659943275024	5.31500029400507	5.15270822040769
45.2000000	5.16825000	6.00603000	1.78261270000	5.32366503729170	5.32188835284346	5.15898484496905
45.3000000	5.17651000	6.01350000	1.78411805000	5.33071676681955	5.32876163199815	5.16524596076741
45.4000000	5.18407000	6.02238000	1.78752090000	5.33775465234429	5.33562016565723	5.17149160397911
45.5000000	5.19219000	6.03018000	1.79101230000	5.34477872479033	5.34246398792933	5.17772181069697
45.6000000	5.19999000	6.03879000	1.79546510000	5.35178901499637	5.34929313284385	5.18393661693050
45.7000000	5.20810000	6.04674000	1.80022150000	5.35878555371588	5.35610763435120	5.19013605860611
45.8000000	5.21631000	6.05372000	1.80437070000	5.36576837161742	5.36290752632296	5.19632017156739
45.9000000	5.22378000	6.06122000	1.80792535000	5.37273749928512	5.36969284255218	5.20248899157525
46.0000000	5.23292000	6.07010000	1.81211250000	5.37969296721901	5.37646361675348	5.20864255430819
46.1000000	5.23975000	6.07928000	1.81532560000	5.38663480583550	5.38321988256336	5.21478089536252
46.2000000	5.24731000	6.08828000	1.81946215000	5.39356304546771	5.38996167347584	5.22090405025258
46.3000000	5.25499000	6.09764000	1.82523055000	5.40047771579390	5.39668902209452	5.22701205441094
46.4000000	5.26384000	6.10656000	1.82898760000	5.40737884733998	5.40340196259514	5.23310494245347
46.5000000	5.27184000	6.11511000	1.83347835000	5.41426647023188	5.41010052828953	5.23918274994801
46.6000000	5.28007000	6.12381000	1.83871545000	5.42114061445390	5.41678475241180	5.24524551233355
46.7000000	5.28866000	6.13227000	1.84223215000	5.42800130990788	5.42345466811853	5.25129326470265
46.8000000	5.29684000	6.14286000	1.84649520000	5.43484858641358	5.43011030848897	5.25732604206661
46.9000000	5.30563000	6.15298000	1.85091005000	5.44168247370903	5.43675170652524	5.26334387935559
47.0000000	5.31409000	6.16105000	1.85504660000	5.44850300145091	5.44337889515257	5.26934681141885
47.1000000	5.32201000	6.17113000	1.85938555000	5.45531019921495	5.44999190721944	5.27533487302499
47.2000000	5.33068000	6.17785000	1.86368655000	5.46210409649626	5.45659077549781	5.28130809886210
47.3000000	5.33897000	6.18612000	1.86786105000	5.46888472270972	5.46317553268335	5.28726652353802
47.4000000	5.34683000	6.19416000	1.87173195000	5.47565210719037	5.46974621139557	5.29321018158051
47.5000000	5.35398000	6.20338000	1.87599500000	5.48240627919375	5.47630284417810	5.29913910743747
47.6000000	5.36253000	6.21183000	1.87971410000	5.48914726789629	5.48284546349884	5.30505333547719
47.7000000	5.37045000	6.22126000	1.88459700000	5.49587510239566	5.48937410175018	5.31095289998850
47.8000000	5.37865000	6.22921000	1.88818960000	5.50258981171119	5.49588879124919	5.31683783518099
47.9000000	5.38653000	6.23809000	1.89311045000	5.50929142478420	5.50238956423782	5.32270817518525
48.0000000	5.39442000	6.24697000	1.89709520000	5.51597997003145	5.50887645288315	5.32856395405305
48.1000000	5.40224000	6.25699000	1.90154800000	5.52265547640481	5.51534948927749	5.33440520575758
48.2000000	5.41068000	6.26551000	1.90425510000	5.52931797273175	5.52180870543870	5.34023196419360
48.3000000	5.41968000	6.27542000	1.90910005000	5.53596748762645	5.52825413331029	5.34604426317772
48.4000000	5.42671000	6.28433000	1.91440040000	5.54260404962580	5.53468580476169	5.35184213644856
48.5000000	5.43477000	6.29393000	1.91804360000	5.54922768718970	5.54110375158840	5.35762561766696
48.6000000	5.44253000	6.30236000	1.92315420000	5.55583842870140	5.54750800551224	5.36339474041624
48.7000000	5.45083000	6.30974000	1.92737930000	5.56243630246789	5.55389859780118	5.36914953820234
48.8000000	5.45921000	6.31742000	1.93143995000	5.56902133672016	5.56027555980023	5.37489004445406
48.9000000	5.46574000	6.32648000	1.93581685000	5.57559355961364	5.56663892345956	5.38061629159954
49.0000000	5.47339000	6.33482000	1.93949800000	5.58215299922843	5.57298872019481	5.38632831362937
49.1000000	5.48130000	6.34222000	1.94367250000	5.58869968356974	5.57932498134829	5.39202614377316
49.2000000	5.48942000	6.35071000	1.94705005000	5.59523364056814	5.58564773818922	5.39770981513895
49.3000000	5.49601000	6.35974000	1.95056675000	5.60175489808000	5.59195702191392	5.40337936075804
49.4000000	5.50222000	6.36844000	1.95409610000	5.60826348388773	5.59825286364595	5.40903481358524
49.5000000	5.51037000	6.37702000	1.95789110000	5.61475942570019	5.60453529443637	5.41467620649898
49.6000000	5.51840000	6.38512000	1.96125600000	5.62124275115299	5.61080434526385	5.42030357230160
49.7000000	5.52555000	6.39403000	1.96400105000	5.62771348740596	5.61706004703495	5.42591694371949
49.8000000	5.53235000	6.40346000	1.96749245000	5.63417166195784	5.62330243058422	5.43151635340329
49.9000000	5.54137000	6.41198000	1.97119890000	5.64061730245808	5.62953152667446	5.43710183392811
50.0000000	5.54955000	6.41992000	1.97364035000	5.64705043623586	5.63574736599686	5.44267341779372
50.1000000	5.55761000	6.42823000	1.97786545000	5.65347109054784	5.64194997917123	5.44823113742473
50.2000000	5.56549000	6.43675000	1.98123035000	5.65987929257852	5.64813939674616	5.45377502517081
50.3000000	5.57376000	6.44473000	1.98429165000	5.66627506944058	5.65431564919921	5.45930511330687
50.4000000	5.58287000	6.45220000	1.98816255000	5.67265844817512	5.66047876693713	5.46482143403325
50.5000000	5.59087000	6.46075000	1.99188165000	5.67902945575207	5.66662878029601	5.47032401947595
50.6000000	5.59910000	6.46773000	1.99575255000	5.68538811907042	5.67276571954151	5.47581290168680
50.7000000	5.60789000	6.47634000	2.00112880000	5.69173446495861	5.67888961486900	5.48128811264366
50.8000000	5.61651000	6.48483000	2.00623940000	5.69806852017479	5.68500049640380	5.48674968425061
50.9000000	5.62471000	6.49146000	2.01057835000	5.70439031140717	5.69109839420133	5.49219764833817
51.0000000	5.63178000	6.50043000	2.01429745000	5.71069986527435	5.69718333824734	5.49763203666349
51.1000000	5.64051000	6.50795000	2.01801655000	5.71699720832558	5.70325535845806	5.50305288091052
51.2000000	5.64836000	6.51599000	2.02196335000	5.72328236704113	5.70931448392442	5.50846021269024
51.3000000	5.65625000	6.52445000	2.02765585000	5.72955536783258	5.71536074484649	5.51385406336626
51.4000000	5.66369000	6.53246000	2.03331040000	5.73581623704317	5.72139417110472	5.51923446370106
51.5000000	5.67125000	6.54053000	2.03737105000	5.74206500094807	5.72741479232686	5.52460144580284
51.6000000	5.67983000	6.54814000	2.04159615000	5.74830168549379	5.73342263807164	5.52995504098003
51.7000000	5.68713000	6.55600000	2.04531525000	5.75452631641570	5.73941773782886	5.53529528046853
51.8000000	5.69431000	6.56431000	2.04836390000	5.76073892025819	5.74540012101967	5.54062219543192
51.9000000	5.70167000	6.57193000	2.05031200000	5.76693952300699	5.75136981699665	5.54593581696162
52.0000000	5.70940000	6.58006000	2.05390460000	5.77312815058022	5.75732685504406	5.55123617607710
52.1000000	5.71617000	6.58840000	2.05859775000	5.77930482882864	5.76327126437798	5.55652330372604
52.2000000	5.72291000	6.59661000	2.06243070000	5.78546958353601	5.76920307414654	5.56179723078455
52.3000000	5.73015000	6.60390000	2.06707325000	5.79162244041930	5.77512231343003	5.56705798805733
52.4000000	5.73774000	6.61173000	2.07094415000	5.79776342512905	5.78102901124114	5.57230560627788
52.5000000	5.74451000	6.61967000	2.07442290000	5.80389256324960	5.78692319652512	5.57754011610866
52.6000000	5.75037000	6.62834000	2.07887570000	5.81000988029941	5.79280489815994	5.58276154814131
52.7000000	5.75857000	6.63699000	2.08430255000	5.81611540173136	5.79867414495652	5.58796993289680
52.8000000	5.76649000	6.64496000	2.08883125000	5.82220915293299	5.80453096565885	5.59316530082567
52.9000000	5.77396000	6.65339000	2.09281600000	5.82829115922683	5.81037538894422	5.59834768230815
53.0000000	5.78363000	6.66077000	2.09816695000	5.83436144587070	5.81620744342337	5.60351710765440
53.1000000	5.79207000	6.66875000	2.10339140000	5.84042003805795	5.82202715764070	5.60867360710469
53.2000000	5.79960000	6.67642000	2.10625030000	5.84646696091778	5.82783456007441	5.61381721082956
53.3000000	5.80786000	6.68443000	2.10897005000	5.85250223951553	5.83362967913670	5.61894794893002
53.4000000	5.81607000	6.69358000	2.11139885000	5.85852589885297	5.83941254317399	5.62406585143777
53.5000000	5.82269000	6.70213000	2.11384030000	5.86453796382770	5.84518318046701	5.62917094831533
53.6000000	5.82958000	6.71101000	2.11701545000	5.87053845851933	5.85094161923108	5.63426326945627
53.7000000	5.83608000	6.71905000	2.12077250000	5.87652740838849	5.85668788761622	5.63934284468540
53.8000000	5.84259000	6.72673000	2.12351755000	5.88250483816537	5.86242201336559	5.64440970375891
53.9000000	5.84854000	6.73498000	2.12650295000	5.88847077251691	5.86814402401020	5.64946387636460
54.0000000	5.85566000	6.74353000	2.12928595000	5.89442523604702	5.87385394815575	5.65450539145950
54.1000000	5.86310000	6.75169000	2.13328335000	5.90036825329683	5.87955181367905	5.65953427863739
54.2000000	5.87110000	6.76045000	2.13572480000	5.90629984874498	5.88523764839192	5.66455056780955
54.3000000	5.87822000	6.77032000	2.13946920000	5.91222004680787	5.89091148004139	5.66955428837736
54.4000000	5.88560000	6.77833000	2.14334010000	5.91812887183993	5.89657333630989	5.67454546967410
54.5000000	5.89343000	6.78393000	2.14837480000	5.92402634813384	5.90222324481541	5.67952414096519
54.6000000	5.89967000	6.79218000	2.15179030000	5.92991249992084	5.90786123311163	5.68449033144830
54.7000000	5.90641000	6.79937000	2.15678705000	5.93578735137097	5.91348732868818	5.68944407025358
54.8000000	5.91388000	6.80648000	2.16096155000	5.94165092659332	5.91910155897069	5.69438538644380
54.9000000	5.92083000	6.81370000	2.16494630000	5.94750324963630	5.92470395132107	5.69931430901456
55.0000000	5.92701000	6.82138000	2.16877925000	5.95334434448791	5.93029453303763	5.70423086689441
55.1000000	5.93366000	6.82888000	2.17257425000	5.95917423507599	5.93587333135523	5.70913508894511
55.2000000	5.94061000	6.83616000	2.17617950000	5.96499294526847	5.94144037344548	5.71402700396173
55.3000000	5.94796000	6.84471000	2.18097385000	5.97080049887365	5.94699568641692	5.71890664067287
55.4000000	5.95447000	6.85251000	2.18322555000	5.97659691964046	5.95253929731517	5.72377402774082
55.5000000	5.96039000	6.86055000	2.18837410000	5.98238223069990	5.95807123312309	5.72862919376174
55.6000000	5.96804000	6.86804000	2.19182755000	5.98815645594630	5.96359152076096	5.73347216726584
55.7000000	5.97483000	6.87524000	2.19542015000	5.99391961907595	5.96910018708668	5.73830297671754
55.8000000	5.98031000	6.88238000	2.19851940000	5.99967174358517	5.97459725889590	5.74312165051568
55.9000000	5.98752000	6.89047000	2.20077110000	6.00541285291126	5.98008276292218	5.74792821699366
56.0000000	5.99388000	6.89827000	2.20402215000	6.01114297043266	5.98555672583721	5.75272270441963
56.1000000	6.00062000	6.90706000	2.20734910000	6.01686211946924	5.99101917425096	5.75750514099669
56.2000000	6.00639000	6.91516000	2.21071400000	6.02257032328251	5.99647013471181	5.76227555486302
56.3000000	6.01199000	6.92359000	2.21466080000	6.02826760507587	6.00190963370677	5.76703397409211
56.4000000	6.01929000	6.93109000	2.21734260000	6.03395398799484	6.00733769766165	5.77178042669287
56.5000000	6.02304000	6.93732000	2.22085930000	6.03962949512728	6.01275435197425	5.77651494060988
56.6000000	6.02913000	6.94418000	2.22426215000	6.04529414950367	6.01815962358200	5.78123754372352
56.7000000	6.03693000	6.95129000	2.22937275000	6.05094797409729	6.02355353886876	5.78594826266677
56.8000000	6.04437000	6.96035000	2.23177625000	6.05659099182451	6.02893612400253	5.79064712616482
56.9000000	6.05117000	6.96793000	2.23479960000	6.06222322554499	6.03430740509033	5.79533416191343
57.0000000	6.05756000	6.97420000	2.23925240000	6.06784469806193	6.03966740817835	5.80000939752263
57.1000000	6.06497000	6.98094000	2.24471720000	6.07345543212231	6.04501615925216	5.80467286053855
57.2000000	6.07148000	6.98699000	2.24982780000	6.07905545041713	6.05035368423681	5.80932457844353
57.3000000	6.07968000	6.99289000	2.25621605000	6.08464477558161	6.05568000899703	5.81396457865630
57.4000000	6.08610000	6.99783000	2.25698770000	6.09022342990153	6.06099515933738	5.81859288853216
57.5000000	6.09322000	7.00370000	2.25589980000	6.09579143581745	6.06629916100239	5.82320953536316
57.6000000	6.09864000	7.01087000	2.27363510000	6.10134881603833	6.07159203967673	5.82781454637821
57.7000000	6.10787000	7.01737000	2.27831560000	6.10689559296435	6.07687382098539	5.83240794874329
57.8000000	6.11397000	7.02369000	2.31498795000	6.11243178894029	6.08214453049380	5.83698976956160
57.9000000	6.12091000	7.02971000	2.30700580000	6.11795742625579	6.08740419370802	5.84156003587374
58.0000000	6.12806000	7.03742000	2.30332465000	6.12347252714552	6.09265283607490	5.84611877465786
58.1000000	6.13504000	7.04476000	2.29755625000	6.12897711378943	6.09789048298221	5.85066601282982
58.2000000	6.13932000	7.05208000	2.28877715000	6.13447120831295	6.10311715975882	5.85520177724337
58.3000000	6.14679000	7.05918000	2.29481120000	6.13995483278722	6.10833289167487	5.85972609469031
58.4000000	6.15482000	7.06527000	2.28997890000	6.14542800922930	6.11353770394190	5.86423899190066
58.5000000	6.15942000	7.07475000	2.21691250000	6.15089075960239	6.11873162171304	5.86874049554281
58.6000000	6.16027000	7.08011000	2.15876045000	6.15634310581601	6.12391467008314	5.87323063222370
58.7000000	6.17199000	7.08354000	2.14590805000	6.16178506972631	6.12908687408894	5.87770942848900
58.8000000	6.15710000	7.08995000	2.12924800000	6.16721667313616	6.13424825870925	5.88217691082322
58.9000000	6.11878000	7.09658000	2.32102200000	6.17263793779548	6.13939884886507	5.88663310564993
59.0000000	6.10462000	7.10813000	2.35606250000	6.17804888540140	6.14453866941980	5.89107803933193
59.1000000	6.07664000	7.10435000	2.32149005000	6.18344953759846	6.14966774515659	5.89551173817135
59.2000000	6.09750000	7.09092000	2.28021310000	6.18883991597889	6.15478610074878	5.89993422840989
59.3000000	6.25193000	7.07903000	2.27735420000	6.19422004207551	6.15989376085157	5.90434553620517
59.4000000	6.24498000	7.06455000	2.27850535000	6.19958993732031	6.16499075004426	5.90874568759934
59.5000000	6.20414000	7.11076000	2.25415410000	6.20494962310531	6.17007709293493	5.91313470861607
59.6000000	6.19165000	7.11861000	2.28021310000	6.21029912080233	6.17515281397676	5.91751262519813
59.7000000	6.19400000	7.12018000	2.28118715000	6.21563845171225	6.18021793760008	5.92187946332088
59.8000000	6.19031000	7.13397000	2.28111125000	6.22096763708658	6.18527248820748	5.92623524879535
59.9000000	6.17718000	7.16001000	2.28156665000	6.22628669814741	6.19031649015847	5.93058000740898
60.0000000	6.20091000	7.17214000	2.28327440000	6.23159545244794	6.19534996746086	5.93491366092100
60.1000000	6.19408000	7.15134000	2.28045345000	6.23123904188332	6.19521413450766	5.93403948771931
60.2000000	6.19476000	7.16383000	2.28192085000	6.23088411375147	6.19507786527237	5.93316518140409
60.3000000	6.19508000	7.15989000	2.28149075000	6.23053073415798	6.19494165841898	5.93229092513030
60.4000000	6.19458000	7.16263000	2.27998540000	6.23017889325579	6.19480551401554	5.93141671893962
60.5000000	6.19347000	7.16540000	2.27831560000	6.22982858381239	6.19466943207579	5.93054256292842
60.6000000	6.19482000	7.16377000	2.27855595000	6.22947979816234	6.19453341221877	5.92966845712373
60.7000000	6.19420000	7.16344000	2.27970710000	6.22913252544488	6.19439745412268	5.92879440174840
60.8000000	6.19370000	7.16335000	2.27955530000	6.22878675782988	6.19426155833375	5.92792039659126
60.9000000	6.19192000	7.16404000	2.27959325000	6.22844248661509	6.19412572485198	5.92704644165232
61.0000000	6.19118000	7.16257000	2.28111125000	6.22809970326423	6.19398995367737	5.92617253693158
61.1000000	6.19159000	7.16070000	2.28013720000	6.22775839908661	6.19385424480993	5.92529868242902
61.2000000	6.19200000	7.15920000	2.28040285000	6.22741856538555	6.19371859824965	5.92442487814467
61.3000000	6.19233000	7.15733000	2.28195880000	6.22708019355336	6.19358301399653	5.92355112407850
61.4000000	6.19189000	7.15622000	2.28173110000	6.22674327589202	6.19344749205057	5.92267742023054
61.5000000	6.19007000	7.15612000	2.28207265000	6.22640780345100	6.19331203241178	5.92180376660077
61.6000000	6.18978000	7.15507000	2.28397015000	6.22607376771750	6.19317663508015	5.92093016318919
61.7000000	6.18995000	7.15360000	2.28440025000	6.22574116058911	6.19304130005568	5.92005660999580
61.8000000	6.18940000	7.15375000	2.28474180000	6.22540997450033	6.19290602733837	5.91918310702062
61.9000000	6.18913000	7.15516000	2.28428640000	6.22508020067242	6.19277081543222	5.91830965426363
62.0000000	6.18998000	7.15462000	2.28400810000	6.22475183080737	6.19263566510571	5.91743625213143
62.1000000	6.19060000	7.15483000	2.28408400000	6.22442485737148	6.19250057679278	5.91656290047484
62.2000000	6.18992000	7.15492000	2.28415990000	6.22409927248667	6.19236555049344	5.91568959912080
62.3000000	6.18969000	7.15408000	2.28513395000	6.22377506776535	6.19223058620770	5.91481634806932
62.4000000	6.18978000	7.15284000	2.28509600000	6.22345223511376	6.19209568393555	5.91394314732040
62.5000000	6.18913000	7.15266000	2.28532370000	6.22313076693998	6.19196084367699	5.91306999687403
62.6000000	6.18899000	7.15239000	2.28563995000	6.22281065545900	6.19182606543203	5.91219689673022
62.7000000	6.18931000	7.15152000	2.28374245000	6.22249189290137	6.19169134920065	5.91132384688897
62.8000000	6.18869000	7.15152000	2.28319850000	6.22217447157139	6.19155669498287	5.91045084735028
62.9000000	6.18817000	7.15128000	2.28357800000	6.22185838382559	6.19142210277868	5.90957789811414
63.0000000	6.18828000	7.15122000	2.28370450000	6.22154362207273	6.19128757258808	5.90870499918057
63.1000000	6.18752000	7.15059000	2.28389425000	6.22123017877378	6.19115310408057	5.90783215054955
63.2000000	6.18737000	7.15022000	2.28265455000	6.22091804644194	6.19101869526575	5.90695935222109
63.3000000	6.18787000	7.14911000	2.28176905000	6.22060721746934	6.19088434808295	5.90608660442163
63.4000000	6.18758000	7.14911000	2.28137690000	6.22029768380278	6.19075006253216	5.90521390748455
63.5000000	6.18661000	7.14908000	2.28130100000	6.21998943855505	6.19061583861339	5.90434126095485
63.6000000	6.18611000	7.14878000	2.28126305000	6.21968247437940	6.19048167632662	5.90346866483253
63.7000000	6.18494000	7.14815000	2.28025105000	6.21937678397666	6.19034757567188	5.90259611911760
63.8000000	6.18471000	7.14667000	2.27998540000	6.21907236009521	6.19021353664915	5.90172362381005
63.9000000	6.18386000	7.14637000	2.28021310000	6.21876919553102	6.19007955925843	5.90085117890988
64.0000000	6.18418000	7.14589000	2.27987155000	6.21846728312759	6.18994564349972	5.89997878441709
64.1000000	6.18351000	7.14550000	2.27885955000	6.21816661577601	6.18981178937304	5.89910644033168
64.2000000	6.18304000	7.14450000	2.28036490000	6.21786718597577	6.18967799687836	5.89823414665366
64.3000000	6.18271000	7.14327000	2.27987155000	6.21756898646599	6.18954426601570	5.89736190338302
64.4000000	6.18216000	7.14246000	2.27963120000	6.21727201054738	6.18941059544824	5.89648971051976
64.5000000	6.18175000	7.14224000	2.27925170000	6.21697625123141	6.18927698492799	5.89561756806389
64.6000000	6.18198000	7.14140000	2.27893545000	6.21668170157243	6.18914343564080	5.89474547601539
64.7000000	6.18143000	7.14011000	2.27878365000	6.21638835466776	6.18900994758665	5.89387343511954
64.8000000	6.18172000	7.13984000	2.27789815000	6.21609620365761	6.18887652076555	5.89300144478105
64.9000000	6.18166000	7.13945000	2.27665845000	6.21580524172515	6.18874315517749	5.89212950496005
65.0000000	6.18134000	7.13899000	2.27700000000	6.21551546209643	6.18860985082249	5.89125761565654
65.1000000	6.18084000	7.13857000	2.27673435000	6.21522685764004	6.18847660770053	5.89038577687052
65.2000000	6.18060000	7.13851000	2.27731625000	6.21493942179345	6.18834342581162	5.88951398860199
65.3000000	6.17976000	7.13794000	2.27739215000	6.21465314794773	6.18821030515576	5.88864225085095
65.4000000	6.17908000	7.13686000	2.27761985000	6.21436802946197	6.18807724573295	5.88777056361739
65.5000000	6.17923000	7.13662000	2.27743010000	6.21408405973568	6.18794424754319	5.88689892690133
65.6000000	6.17902000	7.13598000	2.27692410000	6.21380123220878	6.18781131058647	5.88602734070276
65.7000000	6.17929000	7.13553000	2.27673435000	6.21351954036159	6.18767843333832	5.88515580502167
65.8000000	6.17870000	7.13511000	2.27711385000	6.21323897771484	6.18754561673436	5.88428431985808
65.9000000	6.17850000	7.13460000	2.27673435000	6.21295953780320	6.18741286091968	5.88341288521197
66.0000000	6.17806000	7.13415000	2.27700000000	6.21268121400472	6.18728016586318	5.88254150135995
66.1000000	6.17835000	7.13373000	2.27626630000	6.21240400010019	6.18714753153376	5.88167016831754
66.2000000	6.17791000	7.13282000	2.27673435000	6.21212788975273	6.18701495790029	5.88079888591140
66.3000000	6.17800000	7.13252000	2.27615245000	6.21185287666454	6.18688244493167	5.87992765414964
66.4000000	6.17797000	7.13237000	2.27653195000	6.21157895457693	6.18674999259679	5.87905647304036
66.5000000	6.17762000	7.13195000	2.27703795000	6.21130611727029	6.18661760086454	5.87818534259165
66.6000000	6.17732000	7.13114000	2.27727830000	6.21103435856412	6.18648526970382	5.87731426281163
66.7000000	6.17718000	7.13102000	2.27820175000	6.21076367231702	6.18635299908351	5.87644323370837
66.8000000	6.17738000	7.13057000	2.27769575000	6.21049405231078	6.18622078897250	5.87557225529000
66.9000000	6.17750000	7.13026000	2.27777165000	6.21022549235399	6.18608863933969	5.87470132756460
67.0000000	6.17855000	7.12948000	2.27820175000	6.20995798653008	6.18595655015395	5.87383045054028
67.1000000	6.17835000	7.12897000	2.27808790000	6.20969152883108	6.18582452138420	5.87295962422514
67.2000000	6.17873000	7.12843000	2.27820175000	6.20942611328656	6.18569255299931	5.87208884862727
67.3000000	6.17811000	7.12816000	2.27816380000	6.20916173396365	6.18556064496818	5.87121812375479
67.4000000	6.17879000	7.12774000	2.27761985000	6.20889838496705	6.18542879725969	5.87034744961578
67.5000000	6.17826000	7.12767000	2.27750600000	6.20863606043902	6.18529700984274	5.86947682621835
67.6000000	6.17829000	7.12740000	2.27797405000	6.20837475455937	6.18516528268622	5.86860625357059
67.7000000	6.17899000	7.12692000	2.27711385000	6.20811446119461	6.18503361575902	5.86773573168061
67.8000000	6.17820000	7.12638000	2.27769575000	6.20785517466297	6.18490200903002	5.86686526055651
67.9000000	6.17829000	7.12617000	2.27769575000	6.20759688933597	6.18477046246813	5.86599484020639
68.0000000	6.17762000	7.12515000	2.27808790000	6.20733959950545	6.18463897604223	5.86512447063835
68.1000000	6.17762000	7.12488000	2.27827765000	6.20708329949676	6.18450754972120	5.86425415186048
68.2000000	6.17762000	7.12469000	2.27820175000	6.20682798366863	6.18437618347396	5.86338388388090
68.3000000	6.17762000	7.12515000	2.27816380000	6.20657364641293	6.18424487726937	5.86251366670769
68.4000000	6.17762000	7.12469000	2.27866980000	6.20632028215453	6.18411363107633	5.86164350034895
68.5000000	6.17753000	7.12439000	2.27866980000	6.20606788535108	6.18398244493468	5.86077338481280
68.6000000	6.17712000	7.12409000	2.27925170000	6.20581645049281	6.18385131878552	5.85990332010733
68.7000000	6.17688000	7.12346000	2.27994745000	6.20556597210238	6.18372025256598	5.85903330624063
68.8000000	6.17703000	7.12307000	2.28028900000	6.20531644473466	6.18358924624533	5.85816334322081
68.9000000	6.17688000	7.12274000	2.27944145000	6.20506786297656	6.18345829979285	5.85729343105597
69.0000000	6.17650000	7.12289000	2.27925170000	6.20482022144683	6.18332741317780	5.85642356977019
69.1000000	6.17683000	7.12244000	2.27925170000	6.20457351479587	6.18319658636947	5.85555375938249
69.2000000	6.17630000	7.12256000	2.27951735000	6.20432773770554	6.18306581933712	5.85468399987816
69.3000000	6.17615000	7.12277000	2.27966915000	6.20408288488898	6.18293511205002	5.85381429126542
69.4000000	6.17615000	7.12214000	2.28021310000	6.20383895098113	6.18280446447745	5.85294463355252
69.5000000	6.17639000	7.12138000	2.27970710000	6.20359593065764	6.18267387658868	5.85207502674767
69.6000000	6.17612000	7.12168000	2.28013720000	6.20335381885982	6.18254334835297	5.85120547085911
69.7000000	6.17571000	7.12126000	2.28071910000	6.20311261041550	6.18241287973961	5.85033596589506
69.8000000	6.17609000	7.12132000	2.27983360000	6.20287230018232	6.18228247071787	5.84946651186376
69.9000000	6.17577000	7.12078000	2.28002335000	6.20263288304752	6.18215212125701	5.84859710877344
70.0000000	6.17606000	7.12036000	2.28028900000	6.20239435392772	6.18202183132630	5.84772775663232
70.1000000	6.17586000	7.12000000	2.28021310000	6.20215670776873	6.18189160089503	5.84685845544864
70.2000000	6.17498000	7.11985000	2.27974505000	6.20191993954535	6.18176142993246	5.84598920523062
70.3000000	6.17565000	7.11897000	2.27990950000	6.20168404426117	6.18163131840786	5.84512000598649
70.4000000	6.17527000	7.11852000	2.28052935000	6.20144901694835	6.18150126629051	5.84425085772448
70.5000000	6.17533000	7.11870000	2.27990950000	6.20121485266742	6.18137127354968	5.84338176045283
70.6000000	6.17492000	7.11822000	2.27917580000	6.20098154650708	6.18124134015464	5.84251271417976
70.7000000	6.17430000	7.11789000	2.27917580000	6.20074909358403	6.18111146607465	5.84164371891351
70.8000000	6.17419000	7.11765000	2.27835355000	6.20051748904270	6.18098165127901	5.84077477466229
70.9000000	6.17372000	7.11759000	2.27866980000	6.20028672805509	6.18085189573697	5.83990588143435
71.0000000	6.17343000	7.11720000	2.27739215000	6.20005680582057	6.18072219941780	5.83903703923791
71.1000000	6.17331000	7.11729000	2.27754395000	6.19982771757356	6.18059256229079	5.83816824808119
71.2000000	6.17307000	7.11684000	2.27681025000	6.19959945865825	6.18046298432520	5.83729950797244
71.3000000	6.17302000	7.11645000	2.27711385000	6.19937202428166	6.18033346555214	5.83643081891987
71.4000000	6.17319000	7.11596000	2.27626630000	6.19914540975354	6.18020400595936	5.83556218093173
71.5000000	6.17258000	7.11615000	2.27583620000	6.19891961041020	6.18007460545020	5.83469359401623
71.6000000	6.17234000	7.11545000	2.27530490000	6.19869462161427	6.17994526399444	5.83382505818161
71.7000000	6.17225000	7.11494000	2.27564645000	6.19847043875451	6.17981598156182	5.83295657343610
71.8000000	6.17184000	7.11506000	2.27530490000	6.19824705724564	6.17968675812210	5.83208813978793
71.9000000	6.17152000	7.11443000	2.27583620000	6.19802447252810	6.17955759364504	5.83121975724533
72.0000000	6.17126000	7.11464000	2.27568440000	6.19780268006787	6.17942848810040	5.83035142581548
72.1000000	6.17079000	7.11458000	2.27510250000	6.19758167535629	6.17929944145793	5.82948314550373
72.2000000	6.17038000	7.11479000	2.27611450000	6.19736145390984	6.17917045368740	5.82861491632175
72.3000000	6.17020000	7.11503000	2.27576030000	6.19714201126992	6.17904152475855	5.82774673827777
72.4000000	6.17006000	7.11419000	2.27498865000	6.19692334300273	6.17891265464114	5.82687861137999
72.5000000	6.16959000	7.11443000	2.27521635000	6.19670544469896	6.17878384330494	5.82601053563662
72.6000000	6.16941000	7.11413000	2.27533020000	6.19648831197371	6.17865509071969	5.82514251105590
72.7000000	6.17000000	7.11392000	2.27517840000	6.19627194046620	6.17852639685517	5.82427453764602
72.8000000	6.16894000	7.11401000	2.27406520000	6.19605632583961	6.17839776168111	5.82340661541520
72.9000000	6.16885000	7.11371000	2.27390075000	6.19584146421586	6.17826918516729	5.82253874437166
73.0000000	6.16897000	7.11319000	2.27382485000	6.19562735112589	6.17814066728345	5.82167092452361
73.1000000	6.16909000	7.11362000	2.27410315000	6.19541398220146	6.17801220799935	5.82080315587927
73.2000000	6.16877000	7.11371000	2.27406520000	6.19520135321710	6.17788380728476	5.81993543844685
73.3000000	6.16824000	7.11364000	2.27331885000	6.19498945997137	6.17775546510942	5.81906777223456
73.4000000	6.16833000	7.11344000	2.27324295000	6.19477829828669	6.17762718144310	5.81820015725062
73.5000000	6.16894000	7.11310000	2.27393870000	6.19456786400921	6.17749895625555	5.81733259350324
73.6000000	6.16891000	7.11374000	2.27390075000	6.19435815300861	6.17737078951653	5.81646508100064
73.7000000	6.16853000	7.11395000	2.27286345000	6.19414916117793	6.17724268119579	5.81559761975103
73.8000000	6.16874000	7.11374000	2.27278755000	6.19394088443342	6.17711463126310	5.81473020976262
73.9000000	6.16847000	7.11401000	2.27293935000	6.19373331871435	6.17698663968821	5.81386285104364
74.0000000	6.16824000	7.11337000	2.27293935000	6.19352645998285	6.17685870644087	5.81299554360229
74.1000000	6.16786000	7.11374000	2.27278755000	6.19332030422374	6.17673083153267	5.81212828744679
74.2000000	6.16745000	7.11356000	2.27312910000	6.19311484744437	6.17660301502060	5.81126108258535
74.3000000	6.16774000	7.11337000	2.27297730000	6.19291008567444	6.17647525676290	5.81039392902619
74.4000000	6.16713000	7.11329000	2.27228155000	6.19270601496581	6.17634755672993	5.80952682677752
74.5000000	6.16657000	7.11344000	2.27228155000	6.19250263139238	6.17621991489203	5.80865977584755
74.6000000	6.16669000	7.11307000	2.27138340000	6.19229993125583	6.17609233121956	5.80779277624451
74.7000000	6.16560000	7.11328000	2.27068765000	6.19209791080533	6.17596480568288	5.80692582797660
74.8000000	6.16560000	7.11398000	2.27089005000	6.19189656596680	6.17583733825232	5.80605893105204
74.9000000	6.16525000	7.11356000	2.27085210000	6.19169589291495	6.17570992889826	5.80519208547904
75.0000000	6.16475000	7.11371000	2.27089005000	6.19149588784656	6.17558257759103	5.80432529126453
75.1000000	6.16446000	7.11298000	2.27076355000	6.19129654698032	6.17545528430099	5.80345854838854
75.2000000	6.16405000	7.11226000	2.27150990000	6.19109786655670	6.17532804899850	5.80259185688575
75.3000000	6.16402000	7.11166000	2.27100390000	6.19089984283782	6.17520087165390	5.80172521676428
75.4000000	6.16411000	7.11112000	2.27162375000	6.19070247210728	6.17507375223755	5.80085862803226
75.5000000	6.16428000	7.11045000	2.27104185000	6.19050575067002	6.17494669071979	5.79999209069779
75.6000000	6.16481000	7.11003000	2.27126955000	6.19030967485218	6.17481968707100	5.79912560476901
75.7000000	6.16463000	7.11039000	2.27130750000	6.19011424100096	6.17469274126150	5.79825917025402
75.8000000	6.16463000	7.11042000	2.27072560000	6.18991944548446	6.17456585326166	5.79739278716095
75.9000000	6.16402000	7.10961000	2.27130750000	6.18972528469155	6.17443902304184	5.79652645549791
76.0000000	6.16414000	7.10901000	2.27130750000	6.18953175503171	6.17431225057237	5.79566017527302
76.1000000	6.16414000	7.10850000	2.27123160000	6.18933885293491	6.17418553582362	5.79479394649440
76.2000000	6.16370000	7.10859000	2.27158580000	6.18914657485144	6.17405887876594	5.79392776917017
76.3000000	6.16384000	7.10829000	2.27027020000	6.18895491727392	6.17393227936967	5.79306164330844
76.4000000	6.16420000	7.10784000	2.26984010000	6.18876387684703	6.17380573760518	5.79219556891734
76.5000000	6.16408000	7.10784000	2.27034610000	6.18857344995197	6.17367925344281	5.79132954600499
76.6000000	6.16449000	7.10750000	2.26882810000	6.18838363312445	6.17355282685291	5.79046357457949
76.7000000	6.16349000	7.10787000	2.26894195000	6.18819442292013	6.17342645780585	5.78959765464897
76.8000000	6.16370000	7.10765000	2.26782875000	6.18800581591449	6.17330014627196	5.78873178622155
76.9000000	6.16323000	7.10726000	2.26736070000	6.18781780870270	6.17317389222951	5.78786596930534
77.0000000	6.16299000	7.10633000	2.26782875000	6.18763039789945	6.17304769578940	5.78700020390847
77.1000000	6.16267000	7.10582000	2.26732275000	6.18744358013889	6.17292155678980	5.78613449003905
77.2000000	6.16258000	7.10504000	2.26743660000	6.18725735207440	6.17279547520162	5.78526882770520
77.3000000	6.16179000	7.10513000	2.26639930000	6.18707171037854	6.17266945099578	5.78440321691504
77.4000000	6.16188000	7.10419000	2.26685470000	6.18688665174285	6.17254348414318	5.78353765767669
77.5000000	6.16121000	7.10392000	2.26627280000	6.18670217287774	6.17241757461473	5.78267214999826
77.6000000	6.16141000	7.10305000	2.26732275000	6.18651827051239	6.17229172238134	5.78180669388787
77.7000000	6.16077000	7.10242000	2.26728480000	6.18633494139453	6.17216592741393	5.78094128935364
77.8000000	6.16033000	7.10224000	2.26720890000	6.18615218229039	6.17204018968339	5.78007593640370
77.9000000	6.16042000	7.10166000	2.26728480000	6.18596998998452	6.17191450916064	5.77921063504615
78.0000000	6.16044000	7.10121000	2.26720890000	6.18578836127966	6.17178888581658	5.77834538528912
78.1000000	6.15992000	7.10184000	2.26813235000	6.18560729310463	6.17166331962212	5.77748018711825
78.2000000	6.15971000	7.10130000	2.26736070000	6.18542678224504	6.17153781054818	5.77661504055831
78.3000000	6.15948000	7.10082000	2.26751250000	6.18524682553852	6.17141235856566	5.77574994562062
78.4000000	6.15936000	7.10085000	2.26736070000	6.18506741986334	6.17128696364547	5.77488490231321
78.5000000	6.15951000	7.10052000	2.26693060000	6.18488856211553	6.17116162575851	5.77401991064413
78.6000000	6.15924000	7.09983000	2.26596920000	6.18471024920875	6.17103634487571	5.77315497062140
78.7000000	6.15951000	7.09953000	2.26619690000	6.18453247807419	6.17091112096796	5.77229008225307
78.8000000	6.15910000	7.09898000	2.26627280000	6.18435524566041	6.17078595400617	5.77142524554717
78.9000000	6.15880000	7.09877000	2.26717095000	6.18417854893324	6.17066084396126	5.77056046051173
79.0000000	6.15863000	7.09793000	2.26732275000	6.18400238487563	6.17053579080413	5.76969572715480
79.1000000	6.15886000	7.09763000	2.26828415000	6.18382675048751	6.17041079450569	5.76883104548440
79.2000000	6.15892000	7.09727000	2.26794260000	6.18365164278569	6.17028585503685	5.76796641550859
79.3000000	6.15836000	7.09700000	2.26828415000	6.18347705880374	6.17016097236851	5.76710183723538
79.4000000	6.15822000	7.09712000	2.26767695000	6.18330299559180	6.17003614647160	5.76623731067283
79.5000000	6.15804000	7.09718000	2.26779080000	6.18312945021652	6.16991137731701	5.76537283582896
79.6000000	6.15792000	7.09718000	2.26813235000	6.18295641976090	6.16978666487565	5.76450841271181
79.7000000	6.15766000	7.09727000	2.26837270000	6.18278390132416	6.16966200911844	5.76364404132942
79.8000000	6.15728000	7.09673000	2.26779080000	6.18261189220902	6.16953741004072	5.76277972168982
79.9000000	6.15716000	7.09664000	2.26809440000	6.18244038961261	6.16941286760261	5.76191545380105
80.0000000	6.15743000	7.09661000	2.26918230000	6.18226939051267	6.16928838177203	5.76105123767116
80.1000000	6.15669000	7.09636000	2.26879015000	6.18209889208013	6.16916395252061	5.76018707330816
80.2000000	6.15661000	7.09616000	2.26833475000	6.18192889150189	6.16903957982004	5.75932296072011
80.3000000	6.15622000	7.09645000	2.26809440000	6.18175938598075	6.16891526364200	5.75845889991503
80.4000000	6.15652000	7.09597000	2.26790465000	6.18159037273528	6.16879100395821	5.75759489090096
80.5000000	6.15599000	7.09624000	2.26871425000	6.18142184899968	6.16866680074037	5.75673093368595
80.6000000	6.15617000	7.09579000	2.26837270000	6.18125381202367	6.16854265396025	5.75586702827802
80.7000000	6.15646000	7.09486000	2.26882810000	6.18108625907240	6.16841856358960	5.75500317468521
80.8000000	6.15672000	7.09432000	2.26890400000	6.18091918742627	6.16829452960021	5.75413937291556
80.9000000	6.15655000	7.09417000	2.26875220000	6.18075259438088	6.16817055196386	5.75327562297710
81.0000000	6.15634000	7.09366000	2.26968830000	6.18058647724686	6.16804663065239	5.75241192487788
81.1000000	6.15584000	7.09360000	2.26976420000	6.18042083334977	6.16792276563763	5.75154827862471
81.2000000	6.15538000	7.09362000	2.27014370000	6.18025566002999	6.16779895689142	5.75068468422546
81.3000000	6.15599000	7.09290000	2.27034610000	6.18009095464257	6.16767520438564	5.74982114168847
81.4000000	6.15593000	7.09239000	2.27030815000	6.17992671455714	6.16755150809219	5.74895765102169
81.5000000	6.15579000	7.09260000	2.27076355000	6.17976293715780	6.16742786798297	5.74809421223309
81.6000000	6.15579000	7.09233000	2.27042200000	6.17959961984295	6.16730428402991	5.74723082533061
81.7000000	6.15552000	7.09203000	2.27019430000	6.17943676002522	6.16718075620496	5.74636749032219
81.8000000	6.15561000	7.09158000	2.27030815000	6.17927435513133	6.16705728448007	5.74550420721579
81.9000000	6.15543000	7.09119000	2.27019430000	6.17911240290312	6.16693386882724	5.74464097601935
82.0000000	6.15473000	7.09137000	2.27014370000	6.17895090084291	6.16681050921845	5.74377779674081
82.1000000	6.15508000	7.09025000	2.26991600000	6.17878984619331	6.16668720562573	5.74291466938810
82.2000000	6.15517000	7.09046000	2.27006780000	6.17862923644807	6.16656395802112	5.74205159396917
82.3000000	6.15461000	7.08923000	2.26984010000	6.17846906911507	6.16644076637667	5.74118857049196
82.4000000	6.15464000	7.08941000	2.26987805000	6.17830934171618	6.16631763066446	5.74032559896439
82.5000000	6.15482000	7.08917000	2.26848655000	6.17815005178718	6.16619455085657	5.73946267939441
82.6000000	6.15426000	7.08968000	2.26863835000	6.17799119687763	6.16607152692512	5.73859981178993
82.7000000	6.15394000	7.08959000	2.26837270000	6.17783277455081	6.16594855884224	5.73773699615888
82.8000000	6.15309000	7.08950000	2.26794260000	6.17767478238356	6.16582564658007	5.73687423250919
82.9000000	6.15297000	7.08959000	2.26841065000	6.17751721796622	6.16570279011078	5.73601152084879
83.0000000	6.15244000	7.08875000	2.26828415000	6.17736007890249	6.16557998940654	5.73514886118559
83.1000000	6.15203000	7.08896000	2.26833475000	6.17720336280934	6.16545724443957	5.73428625352751
83.2000000	6.15168000	7.08848000	2.26828415000	6.17704706731693	6.16533455518208	5.73342369788248
83.3000000	6.15133000	7.08839000	2.26833475000	6.17689119006844	6.16521192160631	5.73256119425839
83.4000000	6.15130000	7.08782000	2.26860040000	6.17673572872003	6.16508934368452	5.73169874266318
83.5000000	6.15104000	7.08754000	2.26860040000	6.17658068094070	6.16496682138898	5.73083634310474
83.6000000	6.15145000	7.08733000	2.26813235000	6.17642604441220	6.16484435469198	5.72997399559099
83.7000000	6.15080000	7.08709000	2.26879015000	6.17627181682891	6.16472194356584	5.72911170012984
83.8000000	6.15154000	7.08688000	2.26828415000	6.17611799589773	6.16459958798289	5.72824945672917
83.9000000	6.15101000	7.08646000	2.26879015000	6.17596457933802	6.16447728791547	5.72738726539691
84.0000000	6.15139000	7.08631000	2.26879015000	6.17581156529836	6.16435504333595	5.72652512614095
84.1000000	6.15060000	7.08643000	2.26918230000	6.17565895152108	6.16423285421671	5.72566303896919
84.2000000	6.15022000	7.08616000	2.26937205000	6.17550673550395	6.16411072053016	5.72480100388952
84.3000000	6.14978000	7.08559000	2.26871425000	6.17535491503004	6.16398864224872	5.72393902090985
84.4000000	6.14992000	7.08541000	2.26886605000	6.17520348789513	6.16386661934482	5.72307709003804
84.5000000	6.14978000	7.08586000	2.26886605000	6.17505245190755	6.16374465179093	5.72221521128202
84.6000000	6.14984000	7.08541000	2.26922025000	6.17490180488818	6.16362273955952	5.72135338464965
84.7000000	6.14869000	7.08556000	2.26952385000	6.17475154467028	6.16350088262309	5.72049161014882
84.8000000	6.14811000	7.08523000	2.26922025000	6.17460166909947	6.16337908095415	5.71962988778742
84.9000000	6.14799000	7.08529000	2.27030815000	6.17445217603359	6.16325733452522	5.71876821757332
85.0000000	6.14790000	7.08484000	2.26972625000	6.17430306334267	6.16313564330886	5.71790659951442
85.1000000	6.14814000	7.08474000	2.26933410000	6.17415432890876	6.16301400727764	5.71704503361858
85.2000000	6.14790000	7.08472000	2.26987805000	6.17400597062592	6.16289242640414	5.71618351989368
85.3000000	6.14790000	7.08459000	2.26956180000	6.17385798640011	6.16277090066096	5.71532205834760
85.4000000	6.14761000	7.08472000	2.26991600000	6.17371037414906	6.16264943002073	5.71446064898820
85.5000000	6.14793000	7.08411000	2.26922025000	6.17356313180224	6.16252801445609	5.71359929182335
85.6000000	6.14714000	7.08381000	2.26991600000	6.17341625730076	6.16240665393970	5.71273798686093
85.7000000	6.14688000	7.08342000	2.26980215000	6.17326974859724	6.16228534844423	5.71187673410879
85.8000000	6.14726000	7.08315000	2.26984010000	6.17312360365576	6.16216409794238	5.71101553357480
85.9000000	6.14673000	7.08276000	2.26961240000	6.17297782045180	6.16204290240687	5.71015438528776
86.0000000	6.14696000	7.08324000	2.27030815000	6.17283239697205	6.16192176169466	5.70929328923831
86.1000000	6.14679000	7.08306000	2.27027020000	6.17268733145066	6.16180067583744	5.70843224543240
86.2000000	6.14608000	7.08354000	2.27061175000	6.17254262186300	6.16167964485487	5.70757125387795
86.3000000	6.14644000	7.08303000	2.27085210000	6.17239826610907	6.16155866871949	5.70671031458286
86.4000000	6.14617000	7.08279000	2.27042200000	6.17225426222773	6.16143774740385	5.70584942755506
86.5000000	6.14547000	7.08231000	2.27019430000	6.17211060826909	6.16131688088050	5.70498859280245
86.6000000	6.14603000	7.08221000	2.26991600000	6.17196730229444	6.16119606912202	5.70412781033294
86.7000000	6.14532000	7.08213000	2.26987805000	6.17182434237615	6.16107531210102	5.70326708015444
86.8000000	6.14462000	7.08221000	2.26968830000	6.17168172659759	6.16095460979009	5.70240640227487
86.9000000	6.14497000	7.08107000	2.27021960000	6.17153945305310	6.16083396216186	5.70154577670211
87.0000000	6.14471000	7.08008000	2.27080150000	6.17139751984783	6.16071336918897	5.70068520344408
87.1000000	6.14412000	7.08035000	2.27053585000	6.17125592509774	6.16059283084409	5.69982468250869
87.2000000	6.14386000	7.07996000	2.27045995000	6.17111466692946	6.16047234709986	5.69896421390383
87.3000000	6.14430000	7.07936000	2.27014370000	6.17097374348026	6.16035191792900	5.69810379763740
87.4000000	6.14465000	7.07942000	2.26976420000	6.17083315289795	6.16023154330419	5.69724343371731
87.5000000	6.14456000	7.07987000	2.27006780000	6.17069289334078	6.16011122319816	5.69638312215145
87.6000000	6.14406000	7.08014000	2.27089005000	6.17055296297740	6.15999095758365	5.69552286294772
87.7000000	6.14348000	7.07966000	2.27111775000	6.17041335998677	6.15987074643339	5.69466265611402
87.8000000	6.14354000	7.07893000	2.27142135000	6.17027408255806	6.15975058972015	5.69380250165824
87.9000000	6.14380000	7.07818000	2.27216770000	6.17013512889059	6.15963048741673	5.69294239958827
88.0000000	6.14450000	7.07830000	2.27142135000	6.16999649719376	6.15951043949590	5.69208234991200
88.1000000	6.14529000	7.07809000	2.27130750000	6.16985818568694	6.15939044593049	5.69122235263733
88.2000000	6.14547000	7.07803000	2.27130750000	6.16972019275103	6.15927050669333	5.69036240777215
88.3000000	6.14573000	7.07875000	2.27130750000	6.16958251658539	6.15915062175724	5.68950251532434
88.4000000	6.14538000	7.07866000	2.27104185000	6.16944515537641	6.15903079109510	5.68864267530179
88.5000000	6.14465000	7.07875000	2.27034610000	6.16930810738738	6.15891101467978	5.68778288771239
88.6000000	6.14494000	7.07893000	2.27030815000	6.16917137089139	6.15879129248417	5.68692315256402
88.7000000	6.14456000	7.07893000	2.26972625000	6.16903494417134	6.15867162448117	5.68606346986456
88.8000000	6.14480000	7.07878000	2.26972625000	6.16889882551981	6.15855201064370	5.68520383962190
88.9000000	6.14380000	7.07905000	2.26929615000	6.16876301323898	6.15843245094470	5.68434426184391
89.0000000	6.14380000	7.07878000	2.26918230000	6.16862750564060	6.15831294535713	5.68348473653848
89.1000000	6.14380000	7.07854000	2.26929615000	6.16849230104589	6.15819349385396	5.68262526371348
89.2000000	6.14339000	7.07839000	2.26906845000	6.16835739778548	6.15807409640815	5.68176584337679
89.3000000	6.14333000	7.07794000	2.26848655000	6.16822279419931	6.15795475299273	5.68090647553629
89.4000000	6.14368000	7.07830000	2.26879015000	6.16808848863660	6.15783546358069	5.68004716019985
89.5000000	6.14342000	7.07773000	2.26852450000	6.16795447945572	6.15771622814507	5.67918789737534
89.6000000	6.14342000	7.07755000	2.26933410000	6.16782076502419	6.15759704665892	5.67832868707064
89.7000000	6.14362000	7.07716000	2.26852450000	6.16768734371853	6.15747791909530	5.67746952929361
89.8000000	6.14354000	7.07716000	2.26805645000	6.16755421392425	6.15735884542728	5.67661042405213
89.9000000	6.14380000	7.07743000	2.26837270000	6.16742137403572	6.15723982562796	5.67575137135406
90.0000000	6.14354000	7.07740000	2.26871425000	6.16728882245616	6.15712085967045	5.67489237120727
90.1000000	6.14359000	7.07779000	2.26828415000	6.16715655759751	6.15700194752786	5.67403342361962
90.2000000	6.14307000	7.07725000	2.26794260000	6.16702457788040	6.15688308917335	5.67317452859898
90.3000000	6.14280000	7.07737000	2.26771490000	6.16689288196723	6.15676428458006	5.67231568615321
90.4000000	6.14269000	7.07734000	2.26801850000	6.16676146821019	6.15664553372117	5.67145689629018
90.5000000	6.14266000	7.07755000	2.26736070000	6.16663033497891	6.15652683656987	5.67059815901774
90.6000000	6.14166000	7.07716000	2.26596920000	6.16649948073474	6.15640819309935	5.66973947434585
90.7000000	6.14245000	7.07650000	2.26589330000	6.16636890394767	6.15628960328283	5.66888084229468
90.8000000	6.14192000	7.07626000	2.26542525000	6.16623860309632	6.15617106709355	5.66802226285893
90.9000000	6.14122000	7.07622000	2.26519755000	6.16610857666779	6.15605258450475	5.66716373604649
91.0000000	6.14084000	7.07604000	2.26612100000	6.16597882315768	6.15593415548971	5.66630526186528
91.1000000	6.14090000	7.07535000	2.26674085000	6.16584934106996	6.15581578002169	5.66544684032317
91.2000000	6.14020000	7.07502000	2.26666495000	6.16572012891693	6.15569745807401	5.66458847142807
91.3000000	6.14052000	7.07409000	2.26666495000	6.16559118521916	6.15557918961996	5.66373015518788
91.4000000	6.14078000	7.07445000	2.26700650000	6.16546250850541	6.15546097463287	5.66287189161048
91.5000000	6.14128000	7.07496000	2.26786670000	6.16533409731258	6.15534281308609	5.66201368070377
91.6000000	6.14113000	7.07475000	2.26724685000	6.16520595018564	6.15522470495298	5.66115552247564
91.7000000	6.14160000	7.07502000	2.26782875000	6.16507806567756	6.15510665020691	5.66029741693399
91.8000000	6.14140000	7.07502000	2.26717095000	6.16495044234924	6.15498864882127	5.65943936408670
91.9000000	6.14084000	7.07478000	2.26674085000	6.16482307876947	6.15487070076946	5.65858136394167
92.0000000	6.14084000	7.07466000	2.26639930000	6.16469597351482	6.15475280602490	5.65772341650679
92.1000000	6.14031000	7.07427000	2.26623485000	6.16456912516961	6.15463496456104	5.65686552178994
92.2000000	6.13990000	7.07427000	2.26574150000	6.16444253232586	6.15451717630083	5.65600767979901
92.3000000	6.13958000	7.07364000	2.26538730000	6.16431619358316	6.15439944122494	5.65514989054190
92.4000000	6.13897000	7.07279000	2.26484335000	6.16419010785154	6.15428175934473	5.65429215402649
92.5000000	6.13861000	7.07288000	2.26472950000	6.16406427360661	6.15416413063354	5.65343447026066
92.6000000	6.13844000	7.07237000	2.26441325000	6.16393868939334	6.15404655506477	5.65257683925231
92.7000000	6.13811000	7.07150000	2.26476745000	6.16381335384941	6.15392903261179	5.65171926100931
92.8000000	6.13776000	7.07099000	2.26422350000	6.16368826562017	6.15381156324800	5.65086173553955
92.9000000	6.13741000	7.07032000	2.26433735000	6.16356342335867	6.15369414694683	5.65000426285092
93.0000000	6.13715000	7.06930000	2.26472950000	6.16343882572553	6.15357678368170	5.64914684295130
93.1000000	6.13668000	7.06903000	2.26546320000	6.16331447138891	6.15345947342604	5.64828947584856
93.2000000	6.13630000	7.06849000	2.26534935000	6.16319035902449	6.15334221615333	5.64743216155060
93.3000000	6.13586000	7.06707000	2.26453975000	6.16306648731535	6.15322501183704	5.64657490006530
93.4000000	6.13603000	7.06644000	2.26433735000	6.16294285495196	6.15310786045064	5.64571769140052
93.5000000	6.13598000	7.06614000	2.26480540000	6.16281946063210	6.15299076196764	5.64486053556416
93.6000000	6.13542000	7.06545000	2.26445120000	6.16269630306083	6.15287371636155	5.64400343256409
93.7000000	6.13483000	7.06472000	2.26298380000	6.16257338095041	6.15275672360591	5.64314638240819
93.8000000	6.13492000	7.06463000	2.26383135000	6.16245069302024	6.15263978367425	5.64228938510434
93.9000000	6.13518000	7.06343000	2.26330005000	6.16232823799685	6.15252289654013	5.64143244066042
94.0000000	6.13469000	7.06406000	2.26337595000	6.16220601461378	6.15240606217713	5.64057554908429
94.1000000	6.13419000	7.06415000	2.26375545000	6.16208402161157	6.15228928055882	5.63971871038385
94.2000000	6.13416000	7.06313000	2.26290790000	6.16196225773768	6.15217255165880	5.63886192456695
94.3000000	6.13366000	7.06256000	2.26294585000	6.16184072174647	6.15205587545070	5.63800519164148
94.4000000	6.13366000	7.06265000	2.26322415000	6.16171941239909	6.15193925190813	5.63714851161531
94.5000000	6.13372000	7.06192000	2.26345185000	6.16159832876484	6.15182268100474	5.63629188449631
94.6000000	6.13325000	7.06192000	2.26337595000	6.16147746945129	6.15170616271419	5.63543531029235
94.7000000	6.13304000	7.06129000	2.26279405000	6.16135683318149	6.15158969701013	5.63457878901131
94.8000000	6.13331000	7.06063000	2.26337595000	6.16123641875014	6.15147328386627	5.63372232066105
94.9000000	6.13264000	7.06036000	2.26388195000	6.16111622495881	6.15135692325629	5.63286590524945
95.0000000	6.13264000	7.06030000	2.26333800000	6.16099625061587	6.15124061515391	5.63200954278437
95.1000000	6.13264000	7.05967000	2.26388195000	6.16087649453650	6.15112435953285	5.63115323327369
95.2000000	6.13211000	7.05997000	2.26426145000	6.16075695554257	6.15100815636686	5.63029697672527
95.3000000	6.13135000	7.05967000	2.26395785000	6.16063763246263	6.15089200562968	5.62944077314698
95.4000000	6.13152000	7.05949000	2.26375545000	6.16051852413189	6.15077590729510	5.62858462254871
95.5000000	6.13152000	7.05928000	2.26403375000	6.16039962939210	6.15065986133689	5.62772852494032
95.6000000	6.13205000	7.05873000	2.26348980000	6.16028094709156	6.15054386772884	5.62687248032610
95.7000000	6.13102000	7.05858000	2.26375545000	6.16016247608503	6.15042792644478	5.62601648871395
95.8000000	6.13096000	7.05816000	2.26330005000	6.16004421523374	6.15031203745851	5.62516055011174
95.9000000	6.13108000	7.05726000	2.26333800000	6.15992616340526	6.15019620074390	5.62430466452734
96.0000000	6.13073000	7.05714000	2.26290790000	6.15980831947353	6.15008041627478	5.62344883196864
96.1000000	6.13020000	7.05678000	2.26240190000	6.15969068231875	6.14996468402502	5.62259305244352
96.2000000	6.13032000	7.05681000	2.26213625000	6.15957325082737	6.14984900396852	5.62173732595985
96.3000000	6.13035000	7.05587000	2.26228805000	6.15945602389203	6.14973337607916	5.62088165252551
96.4000000	6.13000000	7.05612000	2.26221215000	6.15933900041148	6.14961780033085	5.62002603214837
96.5000000	6.12976000	7.05617000	2.26209830000	6.15922217929062	6.14950227669752	5.61917046483632
96.6000000	6.12891000	7.05590000	2.26082065000	6.15910555944033	6.14938680515310	5.61831495059722
96.7000000	6.12912000	7.05527000	2.26132665000	6.15898913987062	6.14927138567156	5.61745948943895
96.8000000	6.12847000	7.05473000	2.26039055000	6.15887291952959	6.14915601822685	5.61660408136939
96.9000000	6.12812000	7.05515000	2.26101040000	6.15875689726548	6.14904070279296	5.61574872639641
97.0000000	6.12789000	7.05458000	2.26097245000	6.15864107201630	6.14892543934388	5.61489342452789
97.1000000	6.12800000	7.05446000	2.26112425000	6.15852544272605	6.14881022785362	5.61403817577169
97.2000000	6.12812000	7.05398000	2.26039055000	6.15841000834463	6.14869506829620	5.61318298013569
97.3000000	6.12800000	7.05361000	2.26085860000	6.15829476782782	6.14857996064567	5.61232783762776
97.4000000	6.12803000	7.05341000	2.26039055000	6.15817972013723	6.14846490487607	5.61147274825577
97.5000000	6.12800000	7.05331000	2.25911290000	6.15806486424025	6.14834990096147	5.61061771202760
97.6000000	6.12780000	7.05337000	2.25942915000	6.15795019911004	6.14823494887595	5.60976272895110
97.7000000	6.12800000	7.05301000	2.26042850000	6.15783572372540	6.14812004859360	5.60890779903417
97.8000000	6.12751000	7.05319000	2.26046645000	6.15772143707084	6.14800520008854	5.60805292228466
97.9000000	6.12683000	7.05331000	2.26097245000	6.15760733813642	6.14789040333487	5.60719809871044
98.0000000	6.12651000	7.05244000	2.25996045000	6.15749342591781	6.14777565830675	5.60634332831938
98.1000000	6.12707000	7.05256000	2.26031465000	6.15737969941616	6.14766096497831	5.60548861111936
98.2000000	6.12698000	7.05190000	2.26046645000	6.15726615763809	6.14754632332373	5.60463394711823
98.3000000	6.12730000	7.05229000	2.26027670000	6.15715279959566	6.14743173331719	5.60377933632386
98.4000000	6.12674000	7.05256000	2.26035260000	6.15703962430629	6.14731719492974	5.60292477874413
98.5000000	6.12677000	7.05247000	2.26001105000	6.15692663079276	6.14720270813414	5.60207027438690
98.6000000	6.12648000	7.05268000	2.25988455000	6.15681381808311	6.14708827290874	5.60121582326003
98.7000000	6.12686000	7.05274000	2.26039055000	6.15670118521063	6.14697388922778	5.60036142537138
98.8000000	6.12654000	7.05259000	2.26082065000	6.15658873121383	6.14685955706548	5.59950708072883
98.9000000	6.12663000	7.05247000	2.26097245000	6.15647645520536	6.14674527639611	5.59865278934024
99.0000000	6.12610000	7.05241000	2.26066885000	6.15636435648688	6.14663104719392	5.59779855121348
99.1000000	6.12622000	7.05229000	2.26085860000	6.15625243386210	6.14651686943319	5.59694436635639
99.2000000	6.12654000	7.05286000	2.26008695000	6.15614068639645	6.14640274308823	5.59609023477686
99.3000000	6.12560000	7.05310000	2.25988455000	6.15602911316064	6.14628866813334	5.59523615648273
99.4000000	6.12546000	7.05331000	2.25980865000	6.15591771323067	6.14617464454283	5.59438213148188
99.5000000	6.12531000	7.05274000	2.25946710000	6.15580648568773	6.14606067229106	5.59352815978216
99.6000000	6.12472000	7.05259000	2.25915085000	6.15569542961820	6.14594675135235	5.59267424139143
99.7000000	6.12507000	7.05289000	2.25872075000	6.15558454411362	6.14583288170109	5.59182037631756
99.8000000	6.12505000	7.05229000	2.25834125000	6.15547382827061	6.14571906331165	5.59096656456841
99.9000000	6.12499000	7.05256000	2.25787320000	6.15536328119088	6.14560529615842	5.59011280615183
100.0000000	6.12472000	7.05265000	2.25744310000	6.15525290198116	6.14549158021580	5.58925910107568
100.1000000	6.12428000	7.05208000	2.25736720000	6.15514268975317	6.14537791545822	5.58840544934783
100.2000000	6.12463000	7.05184000	2.25706360000	6.15503264362359	6.14526430186011	5.58755185097695
100.3000000	6.12423000	7.05229000	2.25651965000	6.15492276271400	6.14515073939592	5.58669830597078
100.4000000	6.12399000	7.05196000	2.25648170000	6.15481304615088	6.14503722804011	5.58584481433660
100.5000000	6.12393000	7.05202000	2.25612750000	6.15470349306554	6.14492376776715	5.58499137608225
100.6000000	6.12390000	7.05229000	2.25574800000	6.15459410259406	6.14481035855155	5.58413799121560
100.7000000	6.12349000	7.05262000	2.25524200000	6.15448487387733	6.14469700036779	5.58328465974451
100.8000000	6.12317000	7.05256000	2.25493840000	6.15437580606093	6.14458369319040	5.58243138167684
100.9000000	6.12332000	7.05172000	2.25484985000	6.15426689829515	6.14447043699392	5.58157815702044
101.0000000	6.12311000	7.05151000	2.25484985000	6.15415814973489	6.14435723175288	5.58072498578318
101.1000000	6.12320000	7.05136000	2.25415410000	6.15404955953970	6.14424407744185	5.57987186797291
101.2000000	6.12282000	7.05139000	2.25392640000	6.15394112709818	6.14413097403540	5.57901880359749
101.3000000	6.12326000	7.05142000	2.25299030000	6.15383285142674	6.14401792150812	5.57816579266478
101.4000000	6.12349000	7.05109000	2.25311680000	6.15372473167774	6.14390491983462	5.57731283518264
101.5000000	6.12293000	7.05033000	2.25276260000	6.15361676703335	6.14379196898950	5.57645993115891
101.6000000	6.12276000	7.05021000	2.25299030000	6.15350895668041	6.14367906894741	5.57560708060146
101.7000000	6.12253000	7.04967000	2.25233250000	6.15340129981033	6.14356621968297	5.57475428351814
101.8000000	6.12206000	7.04946000	2.25338245000	6.15329379561912	6.14345342117086	5.57390153991681
101.9000000	6.12188000	7.04928000	2.25295235000	6.15318644330733	6.14334067338575	5.57304884980532
102.0000000	6.12165000	7.04922000	2.25272465000	6.15307924208001	6.14322797630231	5.57219621319152
102.1000000	6.12144000	7.04826000	2.25242105000	6.15297219114668	6.14311532989526	5.57134363008327
102.2000000	6.12176000	7.04793000	2.25195300000	6.15286528972131	6.14300273413930	5.57049110048842
102.3000000	6.12165000	7.04826000	2.25125725000	6.15275853702225	6.14289018900917	5.56963862441482
102.4000000	6.12188000	7.04771000	2.25082715000	6.15265193227226	6.14277769447960	5.56878620187033
102.5000000	6.12135000	7.04717000	2.24943565000	6.15254547469840	6.14266525052535	5.56793383286280
102.6000000	6.12086000	7.04705000	2.24932180000	6.15243916353206	6.14255285712120	5.56708151740007
102.7000000	6.12030000	7.04687000	2.24943565000	6.15233299800890	6.14244051424193	5.56622925549001
102.8000000	6.12033000	7.04645000	2.24943565000	6.15222697736881	6.14232822186233	5.56537704714046
102.9000000	6.11983000	7.04576000	2.24917000000	6.15212110085588	6.14221597995723	5.56452489235926
103.0000000	6.11989000	7.04537000	2.24939770000	6.15201536771839	6.14210378850144	5.56367279115428
103.1000000	6.11989000	7.04434000	2.24962540000	6.15190977720873	6.14199164746980	5.56282074353336
103.2000000	6.11995000	7.04461000	2.24928385000	6.15180432858341	6.14187955683718	5.56196874950434
103.3000000	6.12050000	7.04431000	2.24892965000	6.15169902110302	6.14176751657844	5.56111680907509
103.4000000	6.12018000	7.04398000	2.24885375000	6.15159385413578	6.14165552666846	5.56026492225343
103.5000000	6.12030000	7.04332000	2.24935975000	6.15148882694703	6.14154358708213	5.55941308904723
103.6000000	6.12012000	7.04356000	2.24951155000	6.15138393874530	6.14143169779438	5.55856130946433
103.7000000	6.11989000	7.04275000	2.24932180000	6.15127918881038	6.14131985878012	5.55770958351257
103.8000000	6.11980000	7.04163000	2.24954950000	6.15117457642613	6.14120807001430	5.55685791119981
103.9000000	6.11968000	7.04100000	2.24973925000	6.15107010088047	6.14109633147186	5.55600629253388
104.0000000	6.11954000	7.04127000	2.24982780000	6.15096576146527	6.14098464312778	5.55515472752264
104.1000000	6.11980000	7.04058000	2.24997960000	6.15086155747641	6.14087300495702	5.55430321617393
104.2000000	6.11921000	7.04043000	2.24954950000	6.15075748821371	6.14076141693460	5.55345175849559
104.3000000	6.11945000	7.04052000	2.24973925000	6.15065355298088	6.14064987903551	5.55260035449547
104.4000000	6.11977000	7.04037000	2.24997960000	6.15054975108553	6.14053839123478	5.55174900418140
104.5000000	6.11980000	7.04025000	2.25001755000	6.15044608183912	6.14042695350746	5.55089770756124
104.6000000	6.11951000	7.04001000	2.24954950000	6.15034254455693	6.14031556582183	5.55004646464283
104.7000000	6.12006000	7.03992000	2.24954950000	6.15023913855802	6.14020422814154	5.54919527543401
104.8000000	6.11989000	7.03977000	2.24970130000	6.15013586316521	6.14009294045840	5.54834413994261
104.9000000	6.11980000	7.03956000	2.24982780000	6.15003271770508	6.13998170274744	5.54749305817649
105.0000000	6.11892000	7.03965000	2.24954950000	6.14992970150789	6.13987051498375	5.54664203014542
105.1000000	6.11910000	7.03901000	2.24958745000	6.14982681390755	6.13975937714241	5.54579105585596
105.2000000	6.11916000	7.03826000	2.25044765000	6.14972405424165	6.13964828919850	5.54494013531548
105.3000000	6.11936000	7.03817000	2.25028320000	6.14962142185136	6.13953725112715	5.54408926853184
105.4000000	6.11948000	7.03844000	2.25009345000	6.14951891608145	6.13942626290347	5.54323845551287
105.5000000	6.11957000	7.03826000	2.24986575000	6.14941653628023	6.13931532450261	5.54238769626643
105.6000000	6.11939000	7.03775000	2.24982780000	6.14931428184933	6.13920443589970	5.54153699080036
105.7000000	6.11939000	7.03733000	2.24997960000	6.14921215224556	6.13909359706993	5.54068633912250
105.8000000	6.11913000	7.03742000	2.25005550000	6.14911014671311	6.13898280798846	5.53983574124070
105.9000000	6.11901000	7.03712000	2.25028320000	6.14900826461752	6.13887206863048	5.53898519716280
106.0000000	6.11918000	7.03688000	2.25052355000	6.14890650532793	6.13876137897120	5.53813470689664
106.1000000	6.11883000	7.03724000	2.25009345000	6.14880486821702	6.13865073898585	5.53728427045008
106.2000000	6.11910000	7.03730000	2.25013140000	6.14870335266095	6.13854014864964	5.53643388783095
106.3000000	6.11936000	7.03733000	2.24982780000	6.14860195803939	6.13842960793783	5.53558355904709
106.4000000	6.11851000	7.03772000	2.25094100000	6.14850068373547	6.13831911682568	5.53473328410635
106.5000000	6.11819000	7.03781000	2.25214275000	6.14839952913572	6.13820867528846	5.53388306301657
106.6000000	6.11798000	7.03787000	2.25140905000	6.14829849363012	6.13809828330146	5.53303289578559
106.7000000	6.11801000	7.03751000	2.25144700000	6.14819757661199	6.13798794083997	5.53218278242125
106.8000000	6.11769000	7.03724000	2.25097895000	6.14809677747802	6.13787764787932	5.53133272293140
106.9000000	6.11737000	7.03760000	2.25097895000	6.14799609562821	6.13776740439482	5.53048271732386
107.0000000	6.11675000	7.03769000	2.25097895000	6.14789553046589	6.13765721036183	5.52963276560650
107.1000000	6.11652000	7.03733000	2.25137110000	6.14779508139762	6.13754706575569	5.52878286778714
107.2000000	6.11608000	7.03712000	2.25156085000	6.14769474783323	6.13743697055178	5.52793302387362
107.3000000	6.11652000	7.03694000	2.25137110000	6.14759452918577	6.13732692472547	5.52708323387379
107.4000000	6.11652000	7.03694000	2.25090305000	6.14749442487146	6.13721692825216	5.52623349779548
107.5000000	6.11652000	7.03694000	2.25097895000	6.14739443430971	6.13710698110726	5.52538381564653
107.6000000	6.11652000	7.03694000	2.25078920000	6.14729455692305	6.13699708326620	5.52453418743478
107.7000000	6.11599000	7.03694000	2.25105485000	6.14719479213714	6.13688723470441	5.52368461316806
107.8000000	6.11608000	7.03649000	2.25082715000	6.14709513938070	6.13677743539734	5.52283509285422
107.9000000	6.11535000	7.03661000	2.25048560000	6.14699559827621	6.13666768532046	5.52198562650109
108.0000000	6.11529000	7.03649000	2.25028320000	6.14689616810956	6.13655798444923	5.52113621411651
108.1000000	6.11502000	7.03679000	2.25052355000	6.14679684831690	6.13644833275916	5.52028685570832
108.2000000	6.11514000	7.03712000	2.25009345000	6.14669763834262	6.13633873022575	5.51943755128434
108.3000000	6.11543000	7.03688000	2.24954950000	6.14659853763420	6.13622917682452	5.51858830085243
108.4000000	6.11570000	7.03667000	2.24973925000	6.14649954564225	6.13611967253099	5.51773910442041
108.5000000	6.11529000	7.03667000	2.24962540000	6.14640066182045	6.13601021732072	5.51688996199611
108.6000000	6.11496000	7.03721000	2.25001755000	6.14630188562553	6.13590081116927	5.51604087358738
108.7000000	6.11467000	7.03637000	2.25028320000	6.14620321651725	6.13579145405219	5.51519183920205
108.8000000	6.11476000	7.03555000	2.24962540000	6.14610465395839	6.13568214594509	5.51434285884794
108.9000000	6.11417000	7.03585000	2.24943565000	6.14600619741471	6.13557288682357	5.51349393253291
109.0000000	6.11426000	7.03603000	2.25001755000	6.14590784635493	6.13546367666323	5.51264506026477
109.1000000	6.11476000	7.03528000	2.24954950000	6.14580960025072	6.13535451543970	5.51179624205136
109.2000000	6.11461000	7.03546000	2.24853750000	6.14571145857666	6.13524540312863	5.51094747790051
109.3000000	6.11461000	7.03543000	2.24858810000	6.14561342081022	6.13513633970567	5.51009876782007
109.4000000	6.11423000	7.03498000	2.24885375000	6.14551548643175	6.13502732514648	5.50925011181785
109.5000000	6.11338000	7.03453000	2.24796825000	6.14541765492445	6.13491835942676	5.50840150990170
109.6000000	6.11335000	7.03480000	2.24793030000	6.14531992577433	6.13480944252219	5.50755296207943
109.7000000	6.11300000	7.03411000	2.24757610000	6.14522229847022	6.13470057440848	5.50670446835899
109.8000000	6.11309000	7.03405000	2.24787970000	6.14512477250372	6.13459175506136	5.50585602875358
109.9000000	6.11312000	7.03332000	2.24718395000	6.14502734736919	6.13448298445656	5.50500764326594
110.0000000	6.11250000	7.03320000	2.24753815000	6.14493002256371	6.13437426256983	5.50415931190391
110.1000000	6.11271000	7.03341000	2.24834775000	6.14483279773646	6.13426558937694	5.50331103467533
110.2000000	6.11294000	7.03290000	2.24757610000	6.14473567234589	6.13415696485367	5.50246281158805
110.3000000	6.11312000	7.03302000	2.24722190000	6.14463864583065	6.13404838897580	5.50161464264992
110.4000000	6.11265000	7.03290000	2.24607075000	6.14454171770156	6.13393986171913	5.50076652786877
110.5000000	6.11294000	7.03266000	2.24648820000	6.14444488747218	6.13383138305949	5.49991846725245
110.6000000	6.11277000	7.03320000	2.24607075000	6.14434815465877	6.13372295297271	5.49907046080880
110.7000000	6.11233000	7.03290000	2.24498285000	6.14425151878033	6.13361457143464	5.49822250854568
110.8000000	6.11230000	7.03254000	2.24498285000	6.14415497935852	6.13350623841948	5.49737461047091
110.9000000	6.11233000	7.03164000	2.24509670000	6.14405853591766	6.13339795389419	5.49652676659234
111.0000000	6.11242000	7.03188000	2.24466660000	6.14396218798473	6.13328971784452	5.49567897691783
111.1000000	6.11271000	7.03134000	2.24400880000	6.14386593508931	6.13318153024632	5.49483124145520
111.2000000	6.11306000	7.03122000	2.24323715000	6.14376977676360	6.13307339107552	5.49398356021230
111.3000000	6.11265000	7.03152000	2.24289560000	6.14367371254236	6.13296530030800	5.49313593319698
111.4000000	6.11315000	7.03089000	2.24265525000	6.14357774196292	6.13285725791969	5.49228836041708
111.5000000	6.11256000	7.03065000	2.24273115000	6.14348186456514	6.13274926388653	5.49144084188045
111.6000000	6.11239000	7.03031000	2.24297150000	6.14338607989142	6.13264131818446	5.49059337759491
111.7000000	6.11212000	7.03046000	2.24359135000	6.14329038748663	6.13253342078945	5.48974596756832
111.8000000	6.11236000	7.02920000	2.24347750000	6.14319478689812	6.13242557167748	5.48889861180853
111.9000000	6.11262000	7.02911000	2.24265525000	6.14309927767571	6.13231777082452	5.48805131032337
112.0000000	6.11259000	7.02884000	2.24246550000	6.14300385937164	6.13221001820658	5.48720406312068
112.1000000	6.11356000	7.02818000	2.24312330000	6.14290853154058	6.13210231379968	5.48635687020832
112.2000000	6.11403000	7.02842000	2.24304740000	6.14281329373957	6.13199465757985	5.48550973159412
112.3000000	6.11300000	7.02845000	2.24362930000	6.14271814552804	6.13188704952312	5.48466264728592
112.4000000	6.11338000	7.02806000	2.24297150000	6.14262308646777	6.13177948960556	5.48381561729157
112.5000000	6.11344000	7.02760000	2.24417325000	6.14252811612287	6.13167197780323	5.48296864161891
112.6000000	6.11432000	7.02748000	2.24347750000	6.14243323405976	6.13156451409222	5.48212172027579
112.7000000	6.11379000	7.02730000	2.24342690000	6.14233843997287	6.13145709844862	5.48127485327004
112.8000000	6.11347000	7.02730000	2.24400880000	6.14224373340706	6.13134973084854	5.48042804060951
112.9000000	6.11312000	7.02712000	2.24370520000	6.14214911387040	6.13124241126811	5.47958128230205
113.0000000	6.11344000	7.02691000	2.24374315000	6.14205458094102	6.13113513968345	5.47873457835549
113.1000000	6.11344000	7.02724000	2.24342690000	6.14196013419937	6.13102791607073	5.47788792877767
113.2000000	6.11338000	7.02670000	2.24400880000	6.14186577322820	6.13092074040609	5.47704133357645
113.3000000	6.11262000	7.02685000	2.24362930000	6.14177149761256	6.13081361266573	5.47619479275966
113.4000000	6.11271000	7.02673000	2.24374315000	6.14167730693973	6.13070653282582	5.47534830633515
113.5000000	6.11242000	7.02607000	2.24312330000	6.14158320079927	6.13059950086258	5.47450187431076
113.6000000	6.11183000	7.02580000	2.24342690000	6.14148917878294	6.13049251675222	5.47365549669433
113.7000000	6.11159000	7.02610000	2.24400880000	6.14139524048473	6.13038558047097	5.47280917349371
113.8000000	6.11148000	7.02580000	2.24331305000	6.14130138550079	6.13027869199507	5.47196290471674
113.9000000	6.11124000	7.02517000	2.24347750000	6.14120761342949	6.13017185130078	5.47111669037125
114.0000000	6.11080000	7.02477000	2.24389495000	6.14111392387129	6.13006505836437	5.47027053046510
114.1000000	6.11089000	7.02459000	2.24428710000	6.14102031642884	6.12995831316213	5.46942442500613
114.2000000	6.11063000	7.02414000	2.24355340000	6.14092679070686	6.12985161567035	5.46857837400218
114.3000000	6.11045000	7.02372000	2.24265525000	6.14083334631220	6.12974496586534	5.46773237746109
114.4000000	6.11075000	7.02378000	2.24297150000	6.14073998285377	6.12963836372343	5.46688643539072
114.5000000	6.11013000	7.02387000	2.24199745000	6.14064669994254	6.12953180922095	5.46604054779889
114.6000000	6.10963000	7.02432000	2.24242755000	6.14055349719152	6.12942530233426	5.46519471469345
114.7000000	6.10866000	7.02366000	2.24250345000	6.14046037421575	6.12931884303972	5.46434893608225
114.8000000	6.10881000	7.02309000	2.24242755000	6.14036733063227	6.12921243131371	5.46350321197313
114.9000000	6.10805000	7.02246000	2.24246550000	6.14027436606009	6.12910606713261	5.46265754237394
115.0000000	6.10784000	7.02200000	2.24293355000	6.14018148012021	6.12899975047284	5.46181192729251
115.1000000	6.10776000	7.02134000	2.24308535000	6.14008867243557	6.12889348131082	5.46096636673670
115.2000000	6.10714000	7.02152000	2.24304740000	6.13999594263102	6.12878725962296	5.46012086071433
115.3000000	6.10723000	7.02104000	2.24359135000	6.13990329054140	6.12868108538573	5.45927540923327
115.4000000	6.10711000	7.02143000	2.24257935000	6.13981071577233	6.12857495857557	5.45843001230135
115.5000000	6.10626000	7.02131000	2.24335100000	6.13971821782957	6.12846887916896	5.45758466992641
115.6000000	6.10658000	7.02152000	2.24227575000	6.13962579635020	6.12836284714239	5.45673938211631
115.7000000	6.10632000	7.02143000	2.24293355000	6.13953345097332	6.12825686247235	5.45589414887887
115.8000000	6.10603000	7.02149000	2.24257935000	6.13944118134007	6.12815092513536	5.45504897022196
115.9000000	6.10582000	7.02140000	2.24214925000	6.13934898709359	6.12804503510793	5.45420384615340
116.0000000	6.10488000	7.02125000	2.24285765000	6.13925686787899	6.12793919236662	5.45335877668105
116.1000000	6.10486000	7.02083000	2.24257935000	6.13916482334337	6.12783339688797	5.45251376181275
116.2000000	6.10401000	7.02041000	2.24297150000	6.13907285313579	6.12772764864854	5.45166880155635
116.3000000	6.10392000	7.02050000	2.24214925000	6.13898095690723	6.12762194762493	5.45082389591968
116.4000000	6.10442000	7.02011000	2.24235165000	6.13888913431062	6.12751629379371	5.44997904491060
116.5000000	6.10368000	7.02038000	2.24304740000	6.13879738500079	6.12741068713150	5.44913424853695
116.6000000	6.10357000	7.02095000	2.24265525000	6.13870570863449	6.12730512761491	5.44828950680656
116.7000000	6.10342000	7.02005000	2.24276910000	6.13861410487033	6.12719961522059	5.44744481972730
116.8000000	6.10304000	7.01966000	2.24111195000	6.13852257336878	6.12709414992517	5.44660018730692
116.9000000	6.10304000	7.01966000	2.24149145000	6.13843111379220	6.12698873170531	5.44575560955323
117.0000000	6.10310000	7.02008000	2.24053005000	6.13833972580474	6.12688336053769	5.44491108647417
117.1000000	6.10318000	7.01963000	2.23994815000	6.13824840907242	6.12677803629218	5.44406661807760
117.2000000	6.10216000	7.02005000	2.23889820000	6.13815716326303	6.12667275904870	5.44322220437136
117.3000000	6.10216000	7.01963000	2.23867050000	6.13806598804617	6.12656752878407	5.44237784536330
117.4000000	6.10172000	7.01872000	2.23906265000	6.13797488309322	6.12646234547497	5.44153354106126
117.5000000	6.10178000	7.01872000	2.23898675000	6.13788384807732	6.12635720909809	5.44068929147308
117.6000000	6.10049000	7.01842000	2.23801270000	6.13779288267335	6.12625211963014	5.43984509660661
117.7000000	6.10049000	7.01779000	2.23844280000	6.13770198655793	6.12614707704782	5.43900095646971
117.8000000	6.10040000	7.01740000	2.23848075000	6.13761115940940	6.12604208132788	5.43815687107020
117.9000000	6.10069000	7.01740000	2.23867050000	6.13752040102346	6.12593713244705	5.43731284041595
118.0000000	6.10037000	7.01737000	2.23793680000	6.13742971108160	6.12583223038210	5.43646886451479
118.1000000	6.10034000	7.01767000	2.23859460000	6.13733908918728	6.12572737510978	5.43562494337457
118.2000000	6.10064000	7.01761000	2.23874640000	6.13724853502834	6.12562256660689	5.43478107700313
118.3000000	6.10002000	7.01725000	2.23851870000	6.13715804829434	6.12551780485022	5.43393726540833
118.4000000	6.10040000	7.01710000	2.23812655000	6.13706762867662	6.12541308981658	5.43309350859801
118.5000000	6.10043000	7.01658000	2.23848075000	6.13697727586825	6.12530842148278	5.43224980658002
118.6000000	6.10046000	7.01692000	2.23859460000	6.13688698956399	6.12520379982568	5.43140615936220
118.7000000	6.10031000	7.01683000	2.23859460000	6.13679676946035	6.12509922482211	5.43056256695240
118.8000000	6.10049000	7.01674000	2.23917650000	6.13670661525550	6.12499469644893	5.42971902935847
118.9000000	6.10069000	7.01628000	2.23882230000	6.13661652664931	6.12489021468303	5.42887554658825
119.0000000	6.10040000	7.01619000	2.23951805000	6.13652650334332	6.12478577950128	5.42803211864959
119.1000000	6.09996000	7.01616000	2.23917650000	6.13643654504072	6.12468139088059	5.42718874555034
119.2000000	6.10037000	7.01647000	2.23948010000	6.13634665144634	6.12457704879788	5.42634542729835
119.3000000	6.10028000	7.01571000	2.23994815000	6.13625682226664	6.12447275323007	5.42550216390146
119.4000000	6.10040000	7.01520000	2.23964455000	6.13616705720971	6.12436850415409	5.42465895536753
119.5000000	6.10046000	7.01487000	2.23964455000	6.13607735598524	6.12426430154691	5.42381580170439
119.6000000	6.10069000	7.01496000	2.24045415000	6.13598771830450	6.12416014538550	5.42297270291991
119.7000000	6.10020000	7.01508000	2.24064390000	6.13589814388036	6.12405603564682	5.42212965902192
119.8000000	6.10005000	7.01526000	2.24041620000	6.13580863242722	6.12395197230788	5.42128667001827
119.9000000	6.10017000	7.01514000	2.24021380000	6.13571918366108	6.12384795534568	5.42044373591683
120.0000000	6.09987000	7.01484000	2.23940420000	6.13562979729944	6.12374398473724	5.41960085672542
120.1000000	6.09932000	7.01508000	2.23955600000	6.13554047306136	6.12364006045959	5.41875803245191
120.2000000	6.09961000	7.01463000	2.24002405000	6.13545121066738	6.12353618248977	5.41791526310414
120.3000000	6.09920000	7.01469000	2.23955600000	6.13536200983957	6.12343235080485	5.41707254868996
120.4000000	6.09879000	7.01439000	2.24026440000	6.13527287030148	6.12332856538190	5.41622988921722
120.5000000	6.09888000	7.01415000	2.24060595000	6.13518379184020	6.12322482619801	5.41538728469377
120.6000000	6.09923000	7.01421000	2.24083365000	6.13509477418968	6.12312113323026	5.41454473512746
120.7000000	6.09958000	7.01394000	2.24092220000	6.13500581702859	6.12301748645577	5.41370224052615
120.8000000	6.09932000	7.01421000	2.24195950000	6.13491692008789	6.12291388585167	5.41285980089768
120.9000000	6.09973000	7.01357000	2.24238960000	6.13482808310002	6.12281033139510	5.41201741624989
121.0000000	6.09952000	7.01348000	2.24195950000	6.13473930579890	6.12270682306320	5.41117508659066
121.1000000	6.10005000	7.01357000	2.24293355000	6.13465058791993	6.12260336083314	5.41033281192781
121.2000000	6.10002000	7.01300000	2.24250345000	6.13456192919996	6.12249994468209	5.40949059226921
121.3000000	6.09990000	7.01273000	2.24227575000	6.13447332937728	6.12239657458725	5.40864842762271
121.4000000	6.10005000	7.01312000	2.24273115000	6.13438478819162	6.12229325052581	5.40780631799616
121.5000000	6.09993000	7.01273000	2.24312330000	6.13429630538412	6.12218997247500	5.40696426339741
121.6000000	6.09981000	7.01273000	2.24250345000	6.13420788069734	6.12208674041205	5.40612226383431
121.7000000	6.10034000	7.01309000	2.24285765000	6.13411951387524	6.12198355431419	5.40528031931471
121.8000000	6.10034000	7.01255000	2.24331305000	6.13403120466315	6.12188041415868	5.40443842984647
121.9000000	6.10008000	7.01273000	2.24342690000	6.13394295280780	6.12177731992279	5.40359659543744
122.0000000	6.09981000	7.01318000	2.24400880000	6.13385475805725	6.12167427158381	5.40275481609548
122.1000000	6.10034000	7.01294000	2.24447685000	6.13376662016093	6.12157126911903	5.40191309182843
122.2000000	6.10069000	7.01240000	2.24517260000	6.13367853886962	6.12146831250575	5.40107142264415
122.3000000	6.10040000	7.01273000	2.24528645000	6.13359051393540	6.12136540172130	5.40022980855050
122.4000000	6.10049000	7.01255000	2.24490695000	6.13350254511170	6.12126253674302	5.39938824955532
122.5000000	6.10084000	7.01225000	2.24494490000	6.13341463215322	6.12115971754824	5.39854674566647
122.6000000	6.10075000	7.01198000	2.24556475000	6.13332677481598	6.12105694411434	5.39770529689181
122.7000000	6.10134000	7.01270000	2.24471720000	6.13323897285726	6.12095421641868	5.39686390323919
122.8000000	6.10102000	7.01237000	2.24528645000	6.13315122603562	6.12085153443865	5.39602256471646
122.9000000	6.10113000	7.01237000	2.24552680000	6.13306353411088	6.12074889815166	5.39518128133148
123.0000000	6.10105000	7.01231000	2.24509670000	6.13297589684411	6.12064630753512	5.39434005309211
123.1000000	6.10075000	7.01195000	2.24440095000	6.13288831406732	6.12054376256644	5.39349888000620
123.2000000	6.10146000	7.01207000	2.24447685000	6.13280078556213	6.12044126322308	5.39265776208161
123.3000000	6.10148000	7.01147000	2.24385700000	6.13271331102977	6.12033880948249	5.39181669932619
123.4000000	6.10099000	7.01141000	2.24351545000	6.13262589023807	6.12023640132213	5.39097569174780
123.5000000	6.10093000	7.01087000	2.24342690000	6.13253852295613	6.12013403871947	5.39013473935430
123.6000000	6.10037000	7.01059000	2.24304740000	6.13245120895430	6.12003172165202	5.38929384215353
123.7000000	6.10020000	7.01017000	2.24304740000	6.13236394800419	6.11992945009728	5.38845300015337
123.8000000	6.09967000	7.01038000	2.24199745000	6.13227673987864	6.11982722403277	5.38761221336167
123.9000000	6.09967000	7.00972000	2.24203540000	6.13218958435172	6.11972504343602	5.38677148178479
124.0000000	6.09967000	7.00954000	2.24257935000	6.13210248119871	6.11962290828457	5.38593080543142
124.1000000	6.09914000	7.00909000	2.24246550000	6.13201543019611	6.11952081855598	5.38509018430996
124.2000000	6.09882000	7.00909000	2.24176975000	6.13192843112161	6.11941877422782	5.38424961842826
124.3000000	6.09855000	7.00861000	2.24154205000	6.13184148375409	6.11931677527768	5.38340910779418
124.4000000	6.09894000	7.00825000	2.24165590000	6.13175458787358	6.11921482168315	5.38256865241557
124.5000000	6.09873000	7.00816000	2.24064390000	6.13166774326133	6.11911291342185	5.38172825230028
124.6000000	6.09847000	7.00834000	2.24083365000	6.13158094969969	6.11901105047140	5.38088790745618
124.7000000	6.09882000	7.00716000	2.24118785000	6.13149420697219	6.11890923280944	5.38004761789112
124.8000000	6.09841000	7.00692000	2.24064390000	6.13140751486348	6.11880746041360	5.37920738361296
124.9000000	6.09855000	7.00644000	2.24137760000	6.13132087315935	6.11870573326157	5.37836720462955
125.0000000	6.09902000	7.00590000	2.24103605000	6.13123428164670	6.11860405133101	5.37752708094874
125.1000000	6.09943000	7.00545000	2.24235165000	6.13114774011352	6.11850241459962	5.37668701257841
125.2000000	6.09888000	7.00551000	2.24219985000	6.13106124834890	6.11840082304509	5.37584699952639
125.3000000	6.09914000	7.00515000	2.24103605000	6.13097480614304	6.11829927664515	5.37500704180056
125.4000000	6.09961000	7.00506000	2.24060595000	6.13088841328718	6.11819777537752	5.37416713940876
125.5000000	6.09987000	7.00469000	2.24053005000	6.13080206957365	6.11809631921994	5.37332729235887
125.6000000	6.09943000	7.00475000	2.24118785000	6.13071577479582	6.11799490815017	5.37248750065872
125.7000000	6.09946000	7.00484000	2.23968250000	6.13062952882583	6.11789354214597	5.37164776431619
125.8000000	6.09879000	7.00424000	2.23906265000	6.13054333149167	6.11779222118514	5.37080808333913
125.9000000	6.09888000	7.00385000	2.23902470000	6.13045718250865	6.11769094524545	5.36996845773540
126.0000000	6.09841000	7.00337000	2.23820245000	6.13037108167651	6.11758971430473	5.36912888751286
126.1000000	6.09800000	7.00310000	2.23840485000	6.13028502879613	6.11748852834078	5.36828937267937
126.2000000	6.09847000	7.00244000	2.23827835000	6.13019902366946	6.11738738733145	5.36744991324278
126.3000000	6.09835000	7.00205000	2.23844280000	6.13011306609953	6.11728629125459	5.36661050921097
126.4000000	6.09776000	7.00195000	2.23855665000	6.13002715589046	6.11718524008804	5.36577116059178
126.5000000	6.09756000	7.00141000	2.23774705000	6.12994129284741	6.11708423380969	5.36493186739309
126.6000000	6.09773000	7.00141000	2.23758260000	6.12985547677662	6.11698327239743	5.36409262962274
126.7000000	6.09750000	7.00084000	2.23708925000	6.12976970748538	6.11688235582914	5.36325344728861
126.8000000	6.09753000	7.00060000	2.23665915000	6.12968398478199	6.11678148408275	5.36241432039855
126.9000000	6.09735000	7.00102000	2.23703865000	6.12959830847582	6.11668065713618	5.36157524896042
127.0000000	6.09817000	7.00093000	2.23703865000	6.12951267837724	6.11657987496737	5.36073623298209
127.1000000	6.09747000	7.00102000	2.23658325000	6.12942709429764	6.11647913755427	5.35989727247142
127.2000000	6.09732000	7.00060000	2.23615315000	6.12934155604942	6.11637844487484	5.35905836743627
127.3000000	6.09703000	7.00066000	2.23646940000	6.12925606344597	6.11627779690707	5.35821951788450
127.4000000	6.09680000	7.00036000	2.23673505000	6.12917061630169	6.11617719362895	5.35738072382398
127.5000000	6.09639000	7.00066000	2.23735490000	6.12908521443193	6.11607663501848	5.35654198526257
127.6000000	6.09630000	7.00003000	2.23754465000	6.12899985765305	6.11597612105369	5.35570330220813
127.7000000	6.09609000	7.00009000	2.23778500000	6.12891454578233	6.11587565171259	5.35486467466853
127.8000000	6.09636000	7.00036000	2.23743080000	6.12882927863805	6.11577522697323	5.35402610265163
127.9000000	6.09606000	7.00009000	2.23746875000	6.12874405603941	6.11567484681368	5.35318758616530
128.0000000	6.09618000	7.00048000	2.23789885000	6.12865887780656	6.11557451121200	5.35234912521740
128.1000000	6.09615000	7.00048000	2.23859460000	6.12857374376057	6.11547422014628	5.35151071981579
128.2000000	6.09598000	7.00072000	2.23870845000	6.12848865372345	6.11537397359461	5.35067236996835
128.3000000	6.09551000	7.00126000	2.23964455000	6.12840360760065	6.11527377153511	5.34983407568293
128.4000000	6.09630000	7.00060000	2.23870845000	6.12831860526245	6.11517361393092	5.34899583696741
128.5000000	6.09577000	7.00144000	2.23917650000	6.12823364643263	6.11507350054225	5.34815765382964
128.6000000	6.09536000	7.00186000	2.23898675000	6.12814873093867	6.11497343157220	5.34731952627751
128.7000000	6.09548000	7.00244000	2.23910060000	6.12806385860900	6.11487340699882	5.34648145431886
128.8000000	6.09513000	7.00250000	2.23951805000	6.12797902927300	6.11477342680016	5.34564343796157
128.9000000	6.09542000	7.00244000	2.23851870000	6.12789424276097	6.11467349095430	5.34480547721352
129.0000000	6.09533000	7.00216000	2.23827835000	6.12780949890415	6.11457359943933	5.34396757208255
129.1000000	6.09545000	7.00262000	2.23812655000	6.12772479753469	6.11447375223335	5.34312972257656
129.2000000	6.09548000	7.00244000	2.23859460000	6.12764013848565	6.11437394931446	5.34229192870339
129.3000000	6.09551000	7.00253000	2.23724105000	6.12755552159100	6.11427419066080	5.34145419047093
129.4000000	6.09475000	7.00289000	2.23743080000	6.12747094668560	6.11417447625049	5.34061650788703
129.5000000	6.09439000	7.00250000	2.23754465000	6.12738641360521	6.11407480606169	5.33977888095958
129.6000000	6.09425000	7.00244000	2.23731695000	6.12730192218646	6.11397518007256	5.33894130969643
129.7000000	6.09395000	7.00232000	2.23650735000	6.12721747226686	6.11387559826127	5.33810379410547
129.8000000	6.09387000	7.00277000	2.23646940000	6.12713306368479	6.11377606060601	5.33726633419456
129.9000000	6.09390000	7.00216000	2.23720310000	6.12704869627948	6.11367656708497	5.33642892997157
130.0000000	6.09319000	7.00244000	2.23665915000	6.12696436989103	6.11357711767637	5.33559158144437
130.1000000	6.09307000	7.00205000	2.23658325000	6.12688008436038	6.11347771235844	5.33475428862083
130.2000000	6.09310000	7.00271000	2.23692480000	6.12679583952928	6.11337835110940	5.33391705150883
130.3000000	6.09278000	7.00247000	2.23673505000	6.12671163524035	6.11327903390750	5.33307987011624
130.4000000	6.09313000	7.00253000	2.23688685000	6.12662747133701	6.11317976073102	5.33224274445093
130.5000000	6.09258000	7.00232000	2.23789885000	6.12654334766351	6.11308053155821	5.33140567452078
130.6000000	6.09287000	7.00198000	2.23746875000	6.12645926406490	6.11298134636737	5.33056866033365
130.7000000	6.09261000	7.00205000	2.23712720000	6.12637522038702	6.11288220513680	5.32973170189742
130.8000000	6.09258000	7.00205000	2.23808860000	6.12629121647653	6.11278310784480	5.32889479921997
130.9000000	6.09319000	7.00195000	2.23716515000	6.12620725218086	6.11268405446970	5.32805795230868
131.0000000	6.09258000	7.00114000	2.23735490000	6.12612332734821	6.11258504498984	5.32722116116629
131.1000000	6.09214000	7.00105000	2.23848075000	6.12603944182758	6.11248607938356	5.32638442580593
131.2000000	6.09240000	7.00039000	2.23867050000	6.12595559546870	6.11238715762923	5.32554774623548
131.3000000	6.09167000	7.00039000	2.23917650000	6.12587178812208	6.11228827970521	5.32471112246280
131.4000000	6.09199000	7.00003000	2.23902470000	6.12578801976003	6.11218944558990	5.32387455449576
131.5000000	6.09243000	6.99988000	2.23840485000	6.12570429015220	6.11209065526170	5.32303804234221
131.6000000	6.09176000	7.00039000	2.23893615000	6.12562059913326	6.11199190869900	5.32220158601003
131.7000000	6.09217000	7.00054000	2.23859460000	6.12553694655804	6.11189320588025	5.32136518550707
131.8000000	6.09205000	7.00036000	2.23812655000	6.12545333228212	6.11179454678387	5.32052884084122
131.9000000	6.09193000	7.00030000	2.23848075000	6.12536975616187	6.11169593138830	5.31969255202033
132.0000000	6.09205000	7.00021000	2.23898675000	6.12528621805439	6.11159735967202	5.31885631905227
132.1000000	6.09167000	6.99982000	2.23917650000	6.12520271781754	6.11149883161350	5.31802014194490
132.2000000	6.09140000	6.99946000	2.23917650000	6.12511925530994	6.11140034719122	5.31718402070610
132.3000000	6.09132000	6.99927000	2.23987225000	6.12503583039091	6.11130190638368	5.31634795534373
132.4000000	6.09132000	6.99934000	2.23948010000	6.12495244292053	6.11120350916939	5.31551194586566
132.5000000	6.09176000	6.99915000	2.24041620000	6.12486909275959	6.11110515552687	5.31467599227975
132.6000000	6.09181000	6.99885000	2.23994815000	6.12478577976960	6.11100684543466	5.31384009459388
132.7000000	6.09152000	6.99840000	2.23994815000	6.12470250381278	6.11090857887131	5.31300425281590
132.8000000	6.09126000	6.99822000	2.24053005000	6.12461926475206	6.11081035581538	5.31216846695370
132.9000000	6.09176000	6.99777000	2.23994815000	6.12453606245104	6.11071217624543	5.31133273701513
133.0000000	6.09132000	6.99768000	2.23964455000	6.12445289677405	6.11061404014007	5.31049706300806
133.1000000	6.09132000	6.99795000	2.23910060000	6.12436976758606	6.11051594747788	5.30966144494037
133.2000000	6.09088000	6.99795000	2.23906265000	6.12428667475276	6.11041789823748	5.30882588281993
133.3000000	6.09053000	6.99750000	2.23898675000	6.12420361814048	6.11031989239748	5.30799037665459
133.4000000	6.09006000	6.99720000	2.23870845000	6.12412059761624	6.11022192993653	5.30715492645224
133.5000000	6.08979000	6.99693000	2.23859460000	6.12403761304767	6.11012401083327	5.30631953222074
133.6000000	6.08985000	6.99656000	2.23874640000	6.12395466430311	6.11002613506636	5.30548419396796
133.7000000	6.08976000	6.99693000	2.23929035000	6.12387175125150	6.10992830261448	5.30464891170177
133.8000000	6.08941000	6.99690000	2.23889820000	6.12378887376244	6.10983051345631	5.30381368543004
133.9000000	6.08915000	6.99626000	2.23851870000	6.12370603170615	6.10973276757055	5.30297851516065
134.0000000	6.08962000	6.99690000	2.23855665000	6.12362322495349	6.10963506493592	5.30214340090146
134.1000000	6.08918000	6.99696000	2.23812655000	6.12354045337590	6.10953740553112	5.30130834266034
134.2000000	6.08903000	6.99672000	2.23840485000	6.12345771684548	6.10943978933490	5.30047334044516
134.3000000	6.08871000	6.99626000	2.23898675000	6.12337501523490	6.10934221632601	5.29963839426380
134.4000000	6.08830000	6.99581000	2.23812655000	6.12329234849171	6.10924468648320	5.29880350412413
134.5000000	6.08795000	6.99560000	2.23769645000	6.12320971663128	6.10914719978525	5.29796867003402
134.6000000	6.08795000	6.99551000	2.23769645000	6.12312711935115	6.10904975621095	5.29713389200134
134.7000000	6.08786000	6.99494000	2.23746875000	6.12304455652894	6.10895235573909	5.29629917003396
134.8000000	6.08716000	6.99479000	2.23789885000	6.12296202804298	6.10885499834848	5.29546450413976
134.9000000	6.08716000	6.99461000	2.23731695000	6.12287953377224	6.10875768401795	5.29462989432660
135.0000000	6.08645000	6.99437000	2.23658325000	6.12279707359634	6.10866041272633	5.29379534060237
135.1000000	6.08657000	6.99407000	2.23576100000	6.12271464739557	6.10856318445247	5.29296084297494
135.2000000	6.08642000	6.99367000	2.23553330000	6.12263225505085	6.10846599917523	5.29212640145217
135.3000000	6.08581000	6.99422000	2.23557125000	6.12254989644376	6.10836885687348	5.29129201604194
135.4000000	6.08496000	6.99407000	2.23491345000	6.12246757145649	6.10827175752610	5.29045768675213
135.5000000	6.08440000	6.99401000	2.23406590000	6.12238527997187	6.10817470111200	5.28962341359061
135.6000000	6.08423000	6.99362000	2.23414180000	6.12230302187338	6.10807768761008	5.28878919656526
135.7000000	6.08443000	6.99337000	2.23402795000	6.12222079704508	6.10798071699928	5.28795503568394
135.8000000	6.08302000	6.99346000	2.23367375000	6.12213860537167	6.10788378925851	5.28712093095453
135.9000000	6.08311000	6.99343000	2.23324365000	6.12205644673845	6.10778690436674	5.28628688238492
136.0000000	6.08276000	6.99295000	2.23243405000	6.12197432103135	6.10769006230291	5.28545288998297
136.1000000	6.08302000	6.99298000	2.23297800000	6.12189222813687	6.10759326304601	5.28461895375656
136.2000000	6.08261000	6.99226000	2.23312980000	6.12181016794211	6.10749650657501	5.28378507371356
136.3000000	6.08279000	6.99205000	2.23316775000	6.12172814033477	6.10739979286892	5.28295124986186
136.4000000	6.08223000	6.99166000	2.23399000000	6.12164614520313	6.10730312190675	5.28211748220932
136.5000000	6.08270000	6.99142000	2.23305390000	6.12156418243606	6.10720649366751	5.28128377076383
136.6000000	6.08282000	6.99088000	2.23305390000	6.12148225192299	6.10710990813025	5.28045011553325
136.7000000	6.08279000	6.99139000	2.23329425000	6.12140035355391	6.10701336527401	5.27961651652548
136.8000000	6.08261000	6.99118000	2.23329425000	6.12131848721942	6.10691686507785	5.27878297374838
136.9000000	6.08247000	6.99066000	2.23363580000	6.12123665281062	6.10682040752084	5.27794948720983
137.0000000	6.08229000	6.99015000	2.23348400000	6.12115485021921	6.10672399258207	5.27711605691771
137.1000000	6.08229000	6.99000000	2.23337015000	6.12107307933741	6.10662762024063	5.27628268287990
137.2000000	6.08217000	6.99009000	2.23324365000	6.12099134005801	6.10653129047564	5.27544936510428
137.3000000	6.08156000	6.99024000	2.23305390000	6.12090963227432	6.10643500326621	5.27461610359872
137.4000000	6.08150000	6.99000000	2.23374965000	6.12082795588018	6.10633875859149	5.27378289837111
137.5000000	6.08100000	6.98949000	2.23348400000	6.12074631087632	6.10624255643062	5.27294974942932
137.6000000	6.08130000	6.98967000	2.23316775000	6.12066469711373	6.10614639676275	5.27211665678123
137.7000000	6.08091000	6.98970000	2.23355990000	6.12058311444741	6.10605027956707	5.27128362043472
137.8000000	6.08127000	6.98925000	2.23297800000	6.12050156277476	6.10595420482276	5.27045064039767
137.9000000	6.08150000	6.98967000	2.23355990000	6.12042004199373	6.10585817250901	5.26961771667797
138.0000000	6.08194000	6.98934000	2.23402795000	6.12033855200284	6.10576218260503	5.26878484928191
138.1000000	6.08165000	6.98907000	2.23309185000	6.12025709270115	6.10566623509005	5.26795203821679
138.2000000	6.08121000	6.98907000	2.23363580000	6.12017566398827	6.10557032994329	5.26711928349242
138.3000000	6.08115000	6.98862000	2.23316775000	6.12009426576438	6.10547446714402	5.26628658511669
138.4000000	6.08156000	6.98832000	2.23340810000	6.12001289793016	6.10537864667148	5.26545394309748
138.5000000	6.08130000	6.98850000	2.23382555000	6.11993156038686	6.10528286850496	5.26462135744266
138.6000000	6.08091000	6.98783000	2.23402795000	6.11985025303622	6.10518713262372	5.26378882816009
138.7000000	6.08088000	6.98744000	2.23444540000	6.11976897578055	6.10509143900708	5.26295635525767
138.8000000	6.08115000	6.98726000	2.23498935000	6.11968772852267	6.10499578763434	5.26212393874326
138.9000000	6.08086000	6.98705000	2.23510320000	6.11960651116590	6.10490017848482	5.26129157862475
139.0000000	6.08127000	6.98684000	2.23510320000	6.11952532361408	6.10480461153786	5.26045927490999
139.1000000	6.08203000	6.98729000	2.23453395000	6.11944416577159	6.10470908677280	5.25962702760688
139.2000000	6.08165000	6.98738000	2.23510320000	6.11936303754328	6.10461360416901	5.25879483672329
139.3000000	6.08165000	6.98729000	2.23510320000	6.11928193883452	6.10451816370585	5.25796270226709
139.4000000	6.08150000	6.98756000	2.23453395000	6.11920086955116	6.10442276536271	5.25713062424616
139.5000000	6.08121000	6.98711000	2.23425565000	6.11911982959957	6.10432740911899	5.25629860266838
139.6000000	6.08121000	6.98681000	2.23444540000	6.11903881888657	6.10423209495410	5.25546663754162
139.7000000	6.08165000	6.98681000	2.23479960000	6.11895783731951	6.10413682284746	5.25463472887375
139.8000000	6.08156000	6.98636000	2.23519175000	6.11887688480618	6.10404159273956	5.25380287667267
139.9000000	6.08083000	6.98606000	2.23541945000	6.11879596125487	6.10394640436898	5.25297108094624
140.0000000	6.08115000	6.98588000	2.23498935000	6.11871506657433	6.10385125798477	5.25213934170234
140.1000000	6.08144000	6.98603000	2.23596340000	6.11863420067378	6.10375615356625	5.25130765894885
140.2000000	6.08171000	6.98609000	2.23607725000	6.11855336346291	6.10366109109278	5.25047603269365
140.3000000	6.08144000	6.98579000	2.23638085000	6.11847255485186	6.10356607054368	5.24964446294461
140.4000000	6.08203000	6.98588000	2.23665915000	6.11839177475122	6.10347109189834	5.24881294970962
140.5000000	6.08209000	6.98549000	2.23703865000	6.11831102308184	6.10337615513611	5.24798149299654
140.6000000	6.08171000	6.98534000	2.23703865000	6.11823029981774	6.10328126023638	5.24715009281326
140.7000000	6.08238000	6.98531000	2.23703865000	6.11814960480963	6.10318640717855	5.24631874916766
140.8000000	6.08223000	6.98588000	2.23712720000	6.11806893797063	6.10309159594203	5.24548746206762
140.9000000	6.08194000	6.98561000	2.23703865000	6.11798829921433	6.10299682650624	5.24465623152101
141.0000000	6.08238000	6.98561000	2.23724105000	6.11790768845475	6.10290209885060	5.24382505753571
141.1000000	6.08188000	6.98561000	2.23716515000	6.11782710560641	6.10280741295456	5.24299394011961
141.2000000	6.08165000	6.98561000	2.23600135000	6.11774655058422	6.10271276879757	5.24216287928057
141.3000000	6.08165000	6.98624000	2.23724105000	6.11766602330358	6.10261816635910	5.24133187502649
141.4000000	6.08156000	6.98621000	2.23712720000	6.11758552368032	6.10252360561863	5.24050092736524
141.5000000	6.08112000	6.98576000	2.23703865000	6.11750505163069	6.10242908655564	5.23967003630470
141.6000000	6.08091000	6.98588000	2.23673505000	6.11742460707140	6.10233460914964	5.23883920185275
141.7000000	6.08144000	6.98543000	2.23650735000	6.11734418991957	6.10224017338013	5.23800842401727
141.8000000	6.08091000	6.98546000	2.23750670000	6.11726380009274	6.10214577922665	5.23717770280614
141.9000000	6.08086000	6.98594000	2.23658325000	6.11718343750891	6.10205142666873	5.23634703822724
142.0000000	6.08088000	6.98561000	2.23703865000	6.11710310208645	6.10195711568591	5.23551643028845
142.1000000	6.08086000	6.98504000	2.23673505000	6.11702279374417	6.10186284625775	5.23468587899765
142.2000000	6.08156000	6.98494000	2.23619110000	6.11694251240130	6.10176861836383	5.23385538436273
142.3000000	6.08150000	6.98458000	2.23530560000	6.11686225797745	6.10167443198372	5.23302494639156
142.4000000	6.08144000	6.98437000	2.23557125000	6.11678203039264	6.10158028709702	5.23219456509203
142.5000000	6.08156000	6.98440000	2.23491345000	6.11670182956732	6.10148618368334	5.23136424047201
142.6000000	6.08062000	6.98383000	2.23502730000	6.11662165542228	6.10139212172229	5.23053397253939
142.7000000	6.08012000	6.98362000	2.23464780000	6.11654150787876	6.10129810119350	5.22970376130205
142.8000000	6.08077000	6.98260000	2.23448335000	6.11646138685834	6.10120412207661	5.22887360676787
142.9000000	6.08024000	6.98308000	2.23433155000	6.11638129228300	6.10111018435127	5.22804350894474
143.0000000	6.08068000	6.98275000	2.23444540000	6.11630122407511	6.10101628799716	5.22721346784053
143.1000000	6.08080000	6.98242000	2.23453395000	6.11622118215741	6.10092243299393	5.22638348346313
143.2000000	6.08033000	6.98242000	2.23453395000	6.11614116645301	6.10082861932128	5.22555355582042
143.3000000	6.07980000	6.98206000	2.23453395000	6.11606117688538	6.10073484695891	5.22472368492029
143.4000000	6.08018000	6.98154000	2.23510320000	6.11598121337836	6.10064111588653	5.22389387077060
143.5000000	6.08018000	6.98121000	2.23453395000	6.11590127585617	6.10054742608385	5.22306411337926
143.6000000	6.08003000	6.98139000	2.23453395000	6.11582136430019	6.10045377753062	5.22223441275415
143.7000000	6.08047000	6.98139000	2.23557125000	6.11574147863529	6.10036017020657	5.22140476890314
143.8000000	6.08091000	6.98139000	2.23568510000	6.11566161874490	6.10026660409147	5.22057518183411
143.9000000	6.08077000	6.98139000	2.23560920000	6.11558178455562	6.10017307916508	5.21974565155496
144.0000000	6.08086000	6.98139000	2.23541945000	6.11550197599444	6.10007959540718	5.21891617807357
144.1000000	6.08165000	6.98139000	2.23519175000	6.11542219298871	6.09998615279757	5.21808676139782
144.2000000	6.08156000	6.98157000	2.23510320000	6.11534243546615	6.09989275131604	5.21725740153559
144.3000000	6.08156000	6.98184000	2.23549535000	6.11526270335487	6.09979939094242	5.21642809849477
144.4000000	6.08188000	6.98121000	2.23549535000	6.11518299658332	6.09970607165652	5.21559885228325
144.5000000	6.08194000	6.98121000	2.23549535000	6.11510331508032	6.09961279343820	5.21476966290890
144.6000000	6.08209000	6.98157000	2.23568510000	6.11502365877505	6.09951955626728	5.21394053037962
144.7000000	6.08165000	6.98094000	2.23607725000	6.11494402759704	6.09942636012365	5.21311145470329
144.8000000	6.08194000	6.98109000	2.23703865000	6.11486442147617	6.09933320498716	5.21228243588779
144.9000000	6.08209000	6.98064000	2.23703865000	6.11478484034267	6.09924009083771	5.21145347394101
145.0000000	6.08238000	6.98064000	2.23703865000	6.11470528412712	6.09914701765520	5.21062456887083
145.1000000	6.08238000	6.98019000	2.23684890000	6.11462575276044	6.09905398541952	5.20979572068471
145.2000000	6.08238000	6.98064000	2.23724105000	6.11454624617387	6.09896099411060	5.20896692939081
145.3000000	6.08238000	6.97989000	2.23703865000	6.11446676429902	6.09886804370837	5.20813819499714
145.4000000	6.08223000	6.98019000	2.23703865000	6.11438730706780	6.09877513419278	5.20730951751159
145.5000000	6.08194000	6.98019000	2.23658325000	6.11430787441247	6.09868226554377	5.20648089694203
145.6000000	6.08194000	6.97989000	2.23615315000	6.11422846626558	6.09858943774132	5.20565233329637
145.7000000	6.08238000	6.97944000	2.23568510000	6.11414908256006	6.09849665076539	5.20482382658247
145.8000000	6.08229000	6.97989000	2.23522970000	6.11406972322909	6.09840390459599	5.20399537680822
145.9000000	6.08144000	6.97913000	2.23581160000	6.11399038820623	6.09831119921312	5.20316698398152
146.0000000	6.08091000	6.97895000	2.23603930000	6.11391107742531	6.09821853459677	5.20233864811024
146.1000000	6.08083000	6.97826000	2.23665915000	6.11383179082048	6.09812591072699	5.20151036920229
146.2000000	6.08083000	6.97793000	2.23619110000	6.11375252832619	6.09803332758380	5.20068214726553
146.3000000	6.08153000	6.97790000	2.23588750000	6.11367328987721	6.09794078514725	5.19985398230786
146.4000000	6.08165000	6.97760000	2.23654530000	6.11359407540859	6.09784828339741	5.19902587433716
146.5000000	6.08112000	6.97754000	2.23696275000	6.11351488485569	6.09775582231434	5.19819782336132
146.6000000	6.08077000	6.97763000	2.23712720000	6.11343571815415	6.09766340187812	5.19736982938823
146.7000000	6.08130000	6.97730000	2.23646940000	6.11335657536672	6.09757102206885	5.19654189242578
146.8000000	6.08171000	6.97718000	2.23703865000	6.11327745632306	6.09747868286664	5.19571401248185
146.9000000	6.08188000	6.97736000	2.23673505000	6.11319836095828	6.09738638425160	5.19488618956433
147.0000000	6.08135000	6.97760000	2.23638085000	6.11311928921040	6.09729412620387	5.19405842368111
147.1000000	6.08121000	6.97811000	2.23626700000	6.11304024101778	6.09720190870357	5.19323071484007
147.2000000	6.08115000	6.97763000	2.23560920000	6.11296121631906	6.09710973173087	5.19240306304911
147.3000000	6.08053000	6.97793000	2.23607725000	6.11288221505324	6.09701759526593	5.19157546831611
147.4000000	6.08062000	6.97781000	2.23560920000	6.11280323715960	6.09692549928892	5.19074793064895
147.5000000	6.08053000	6.97745000	2.23519175000	6.11272428257775	6.09683344378004	5.18992045005554
147.6000000	6.08003000	6.97688000	2.23568510000	6.11264535124758	6.09674142871947	5.18909302654376
147.7000000	6.07951000	6.97700000	2.23464780000	6.11256644310932	6.09664945408744	5.18826566012149
147.8000000	6.07954000	6.97673000	2.23506525000	6.11248755810348	6.09655751986416	5.18743835079662
147.9000000	6.07930000	6.97654000	2.23406590000	6.11240869617087	6.09646562602986	5.18661109857705
148.0000000	6.07892000	6.97615000	2.23382555000	6.11232985725261	6.09637377256480	5.18578390347067
148.1000000	6.07889000	6.97642000	2.23329425000	6.11225104129010	6.09628195944923	5.18495676548535
148.2000000	6.07892000	6.97579000	2.23340810000	6.11217224822505	6.09619018666341	5.18412968462900
148.3000000	6.07851000	6.97603000	2.23312980000	6.11209347799945	6.09609845418764	5.18330266090950
148.4000000	6.07819000	6.97594000	2.23367375000	6.11201473055556	6.09600676200219	5.18247569433474
148.5000000	6.07825000	6.97555000	2.23382555000	6.11193600583595	6.09591511008738	5.18164878491261
148.6000000	6.07816000	6.97549000	2.23301595000	6.11185730378346	6.09582349842352	5.18082193265101
148.7000000	6.07848000	6.97486000	2.23395205000	6.11177862434121	6.09573192699093	5.17999513755781
148.8000000	6.07807000	6.97483000	2.23324365000	6.11169996745260	6.09564039576996	5.17916839964092
148.9000000	6.07825000	6.97594000	2.23309185000	6.11162133306131	6.09554890474095	5.17834171890822
149.0000000	6.07813000	6.97510000	2.23278825000	6.11154272111127	6.09545745388427	5.17751509536761
149.1000000	6.07778000	6.97486000	2.23216840000	6.11146413154670	6.09536604318029	5.17668852902697
149.2000000	6.07746000	6.97462000	2.23232020000	6.11138556431207	6.09527467260940	5.17586201989420
149.3000000	6.07681000	6.97420000	2.23181420000	6.11130701935212	6.09518334215198	5.17503556797718
149.4000000	6.07640000	6.97429000	2.23115640000	6.11122849661187	6.09509205178846	5.17420917328381
149.5000000	6.07643000	6.97372000	2.23119435000	6.11114999603657	6.09500080149924	5.17338283582198
149.6000000	6.07593000	6.97332000	2.23077690000	6.11107151757174	6.09490959126477	5.17255655559959
149.7000000	6.07540000	6.97278000	2.23019500000	6.11099306122005	6.09481842106549	5.17173033262452
149.8000000	6.07479000	6.97296000	2.23008115000	6.11091462696591	6.09472729088184	5.17090416690466
149.9000000	6.07453000	6.97308000	2.22961310000	6.11083621467711	6.09463620069430	5.17007805844792
150.0000000	6.07409000	6.97257000	2.22860110000	6.11075782430109	6.09454515048335	5.16925200726217
150.1000000	6.07403000	6.97293000	2.22957515000	6.11067945578559	6.09445414022946	5.16842601335531
150.2000000	6.07350000	6.97248000	2.22961310000	6.11060110907858	6.09436316991316	5.16760007673524
150.3000000	6.07309000	6.97176000	2.22910710000	6.11052278412834	6.09427223951494	5.16677419740985
150.4000000	6.07294000	6.97188000	2.22949925000	6.11044448088338	6.09418134901534	5.16594837538703
150.5000000	6.07335000	6.97119000	2.23111845000	6.11036619929248	6.09409049839489	5.16512261067468
150.6000000	6.07344000	6.97074000	2.23077690000	6.11028793930471	6.09399968763413	5.16429690328068
150.7000000	6.07373000	6.97128000	2.22976490000	6.11020970086935	6.09390891671364	5.16347125321294
150.8000000	6.07338000	6.97055000	2.22953720000	6.11013148393597	6.09381818561397	5.16264566047934
150.9000000	6.07379000	6.97025000	2.22987875000	6.11005328845438	6.09372749431571	5.16182012508777
151.0000000	6.07324000	6.97043000	2.22903120000	6.10997511437464	6.09363684279946	5.16099464704614
151.1000000	6.07297000	6.97052000	2.22918300000	6.10989696164709	6.09354623104582	5.16016922636234
151.2000000	6.07300000	6.96968000	2.22949925000	6.10981883022226	6.09345565898224	5.15934386304425
151.3000000	6.07350000	6.96944000	2.22949925000	6.10974072005097	6.09336512640638	5.15851855709978
151.4000000	6.07353000	6.96965000	2.22880350000	6.10966263108426	6.09327463352575	5.15769330853682
151.5000000	6.07300000	6.96947000	2.22871495000	6.10958456327343	6.09318418032088	5.15686811736327
151.6000000	6.07300000	6.96953000	2.22910710000	6.10950651657000	6.09309376677230	5.15604298358701
151.7000000	6.07250000	6.96950000	2.22825955000	6.10942849092574	6.09300339286055	5.15521790721595
151.8000000	6.07212000	6.96950000	2.22852520000	6.10935048629264	6.09291305856619	5.15439288825798
151.9000000	6.07256000	6.96923000	2.22910710000	6.10927250262293	6.09282276386977	5.15356792672099
152.0000000	6.07247000	6.96905000	2.22918300000	6.10919453986906	6.09273250875188	5.15274302261288
152.1000000	6.07212000	6.96950000	2.22856315000	6.10911659798373	6.09264229319310	5.15191817594140
152.2000000	6.07256000	6.96902000	2.22822160000	6.10903867691983	6.09255211717402	5.15109338671366
152.3000000	6.07221000	6.96935000	2.22767765000	6.10896077663051	6.09246198067526	5.15026865493842
152.4000000	6.07224000	6.96950000	2.22736140000	6.10888289706911	6.09237188367743	5.14944398062358
152.5000000	6.07206000	6.96938000	2.22829750000	6.10880503818922	6.09228182616116	5.14861936377704
152.6000000	6.07218000	6.96914000	2.22825955000	6.10872719994460	6.09219180810710	5.14779480440668
152.7000000	6.07168000	6.96878000	2.22786740000	6.10864938228927	6.09210182949589	5.14697030252041
152.8000000	6.07142000	6.96842000	2.22822160000	6.10857158517743	6.09201189030819	5.14614585812611
152.9000000	6.07101000	6.96815000	2.22814570000	6.10849380856351	6.09192199052468	5.14532147123168
153.0000000	6.07116000	6.96836000	2.22767765000	6.10841605240214	6.09183213012604	5.14449714184502
153.1000000	6.07104000	6.96827000	2.22724755000	6.10833831664815	6.09174230909297	5.14367286997402
153.2000000	6.07110000	6.96812000	2.22756380000	6.10826060125658	6.09165252740617	5.14284865562658
153.3000000	6.07101000	6.96772000	2.22724755000	6.10818290618266	6.09156278504636	5.14202449881058
153.4000000	6.07060000	6.96784000	2.22767765000	6.10810523142366	6.09147308199426	5.14120039953394
153.5000000	6.07036000	6.96781000	2.22728550000	6.10802757695138	6.09138341823062	5.14037635780454
153.6000000	6.07060000	6.96772000	2.22658975000	6.10794994267464	6.09129379373617	5.13955237363028
153.7000000	6.07042000	6.96754000	2.22732345000	6.10787232855007	6.09120420849169	5.13872844701905
153.8000000	6.07101000	6.96772000	2.22709575000	6.10779473453451	6.09111466247795	5.13790457797876
153.9000000	6.07066000	6.96812000	2.22709575000	6.10771716058500	6.09102515567571	5.13708076651729
154.0000000	6.07069000	6.96781000	2.22756380000	6.10763960665879	6.09093568806579	5.13625701264254
154.1000000	6.07086000	6.96739000	2.22685540000	6.10756207271332	6.09084625962897	5.13543331636242
154.2000000	6.07145000	6.96791000	2.22690600000	6.10748455870625	6.09075687034608	5.13460967768481
154.3000000	6.07110000	6.96781000	2.22705780000	6.10740706459542	6.09066752019793	5.13378609661762
154.4000000	6.07133000	6.96781000	2.22612170000	6.10732959033888	6.09057820916537	5.13296257316873
154.5000000	6.07057000	6.96784000	2.22628615000	6.10725213589486	6.09048893722925	5.13213910734605
154.6000000	6.07075000	6.96772000	2.22619760000	6.10717470122179	6.09039970437041	5.13131569915747
154.7000000	6.07072000	6.96766000	2.22662770000	6.10709728627830	6.09031051056973	5.13049234861090
154.8000000	6.07060000	6.96757000	2.22628615000	6.10701989102319	6.09022135580809	5.12966905571422
154.9000000	6.07080000	6.96812000	2.22658975000	6.10694251541546	6.09013224006637	5.12884582047534
155.0000000	6.07107000	6.96772000	2.22600785000	6.10686515941428	6.09004316332548	5.12802264290215
155.1000000	6.07133000	6.96784000	2.22612170000	6.10678782297903	6.08995412556634	5.12719952300255
155.2000000	6.07183000	6.96793000	2.22574220000	6.10671050606923	6.08986512676986	5.12637646078444
155.3000000	6.07139000	6.96803000	2.22531210000	6.10663320864461	6.08977616691697	5.12555345625572
155.4000000	6.07203000	6.96830000	2.22504645000	6.10655593066507	6.08968724598863	5.12473050942428
155.5000000	6.07130000	6.96784000	2.22473020000	6.10647867209068	6.08959836396579	5.12390762029802
155.6000000	6.07089000	6.96781000	2.22438865000	6.10640143288167	6.08950952082941	5.12308478888484
155.7000000	6.07022000	6.96766000	2.22395855000	6.10632421299848	6.08942071656047	5.12226201519265
155.8000000	6.07060000	6.96682000	2.22380675000	6.10624701240167	6.08933195113996	5.12143929922933
155.9000000	6.06998000	6.96739000	2.22356640000	6.10616983105200	6.08924322454887	5.12061664100278
156.0000000	6.06987000	6.96772000	2.22290860000	6.10609266891038	6.08915453676823	5.11979404052091
156.1000000	6.06954000	6.96736000	2.22314895000	6.10601552593789	6.08906588777904	5.11897149779161
156.2000000	6.06928000	6.96697000	2.22326280000	6.10593840209578	6.08897727756235	5.11814901282279
156.3000000	6.06992000	6.96661000	2.22360435000	6.10586129734542	6.08888870609918	5.11732658562234
156.4000000	6.06887000	6.96697000	2.22311100000	6.10578421164839	6.08880017337061	5.11650421619816
156.5000000	6.06878000	6.96694000	2.22318690000	6.10570714496638	6.08871167935768	5.11568190455815
156.6000000	6.06896000	6.96598000	2.22399650000	6.10563009726125	6.08862322404148	5.11485965071021
156.7000000	6.06963000	6.96595000	2.22414830000	6.10555306849502	6.08853480740309	5.11403745466224
156.8000000	6.06957000	6.96586000	2.22380675000	6.10547605862986	6.08844642942361	5.11321531642213
156.9000000	6.06940000	6.96589000	2.22369290000	6.10539906762806	6.08835809008415	5.11239323599780
157.0000000	6.07045000	6.96577000	2.22311100000	6.10532209545208	6.08826978936582	5.11157121339714
157.1000000	6.07042000	6.96586000	2.22311100000	6.10524514217009	6.08818152724975	5.11074924862804
157.2000000	6.06963000	6.96577000	2.22279475000	6.10516820776126	6.08809330371709	5.10992734169842
157.3000000	6.06949000	6.96510000	2.22264295000	6.10509129209146	6.08800511874898	5.10910549261616
157.4000000	6.06992000	6.96559000	2.22271885000	6.10501439512508	6.08791697232660	5.10828370138917
157.5000000	6.06957000	6.96514000	2.22271885000	6.10493751682671	6.08782886443110	5.10746196802536
157.6000000	6.06954000	6.96483000	2.22271885000	6.10486065716109	6.08774079504367	5.10664029253262
157.7000000	6.06875000	6.96471000	2.22225080000	6.10478381609315	6.08765276414552	5.10581867491884
157.8000000	6.06875000	6.96390000	2.22271885000	6.10470699358800	6.08756477171784	5.10499711519194
157.9000000	6.06919000	6.96363000	2.22326280000	6.10463018961091	6.08747681774185	5.10417561335982
158.0000000	6.06910000	6.96363000	2.22283270000	6.10455340412731	6.08738890219878	5.10335416943037
158.1000000	6.06875000	6.96333000	2.22240260000	6.10447663710282	6.08730102506987	5.10253278341149
158.2000000	6.06849000	6.96315000	2.22322485000	6.10439988850322	6.08721318633636	5.10171145531110
158.3000000	6.06881000	6.96258000	2.22271885000	6.10432315829444	6.08712538597951	5.10089018513708
158.4000000	6.06840000	6.96219000	2.22341460000	6.10424644644260	6.08703762398061	5.10006897289735
158.5000000	6.06866000	6.96164000	2.22264295000	6.10416975291395	6.08694990032092	5.09924781859980
158.6000000	6.06890000	6.96080000	2.22268090000	6.10409307767495	6.08686221498174	5.09842672225233
158.7000000	6.06896000	6.96074000	2.22225080000	6.10401642069216	6.08677456794437	5.09760568386285
158.8000000	6.06866000	6.96092000	2.22228875000	6.10393978193235	6.08668695919014	5.09678470343925
158.9000000	6.06834000	6.96119000	2.22360435000	6.10386316136242	6.08659938870035	5.09596378098945
159.0000000	6.06837000	6.96074000	2.22322485000	6.10378655894942	6.08651185645636	5.09514291652135
159.1000000	6.06732000	6.96053000	2.22279475000	6.10370997466058	6.08642436243950	5.09432211004283
159.2000000	6.06749000	6.96044000	2.22166890000	6.10363340846327	6.08633690663113	5.09350136155891
159.3000000	6.06735000	6.96023000	2.22202310000	6.10355686032500	6.08624948901263	5.09268067107726
159.4000000	6.06694000	6.95999000	2.22213695000	6.10348033021344	6.08616210956537	5.09186003860867
159.5000000	6.06617000	6.95999000	2.22174480000	6.10340381809641	6.08607476827074	5.09103946416104
159.6000000	6.06591000	6.95930000	2.22174480000	6.10332732394188	6.08598746511015	5.09021894774226
159.7000000	6.06626000	6.95893000	2.22174480000	6.10325084771796	6.08590020006500	5.08939848936024
159.8000000	6.06612000	6.95884000	2.22147915000	6.10317438939290	6.08581297311672	5.08857808902287
159.9000000	6.06612000	6.95866000	2.22202310000	6.10309794893510	6.08572578424674	5.08775774673805
160.0000000	6.06582000	6.95836000	2.22198515000	6.10302152631310	6.08563863343651	5.08693746251368
160.1000000	6.06632000	6.95866000	2.22163095000	6.10294512149557	6.08555152066748	5.08611723635766
160.2000000	6.06620000	6.95821000	2.22163095000	6.10286873445135	6.08546444592112	5.08529706827788
160.3000000	6.06653000	6.95833000	2.22187130000	6.10279236514938	6.08537740917891	5.08447695828224
160.4000000	6.06635000	6.95914000	2.22174480000	6.10271601355875	6.08529041042233	5.08365690637864
160.5000000	6.06664000	6.95905000	2.22209900000	6.10263967964868	6.08520344963289	5.08283691257499
160.6000000	6.06617000	6.95839000	2.22225080000	6.10256336338854	6.08511652679209	5.08201697687917
160.7000000	6.06538000	6.95839000	2.22245320000	6.10248706474782	6.08502964188145	5.08119709929909
160.8000000	6.06556000	6.95878000	2.22183335000	6.10241078375537	6.08494279488252	5.08037727984265
160.9000000	6.06617000	6.95851000	2.22221285000	6.10233452037894	6.08485598577682	5.07955751851775
161.0000000	6.06588000	6.95933000	2.22194720000	6.10225827454392	6.08476921454591	5.07873781533227
161.1000000	6.06576000	6.95938000	2.22089725000	6.10218204622102	6.08468248117136	5.07791817029414
161.2000000	6.06562000	6.95878000	2.22147915000	6.10210583538111	6.08459578563474	5.07709858341123
161.3000000	6.06553000	6.95884000	2.22097315000	6.10202964199517	6.08450912791764	5.07627905469145
161.4000000	6.06544000	6.95839000	2.22085930000	6.10195346603435	6.08442250800166	5.07545958414270
161.5000000	6.06471000	6.95911000	2.22031535000	6.10187730746993	6.08433592586839	5.07464017177288
161.6000000	6.06465000	6.95893000	2.22066955000	6.10180116627334	6.08424938149947	5.07382081758989
161.7000000	6.06459000	6.95908000	2.22085930000	6.10172504241614	6.08416287487652	5.07300152160163
161.8000000	6.06471000	6.95896000	2.22031535000	6.10164893587004	6.08407640598119	5.07218228381599
161.9000000	6.06401000	6.95884000	2.22078340000	6.10157284660688	6.08398997479511	5.07136310424088
162.0000000	6.06430000	6.95893000	2.22020150000	6.10149677459863	6.08390358129996	5.07054398288420
162.1000000	6.06398000	6.95839000	2.22063160000	6.10142071981742	6.08381722547740	5.06972491975384
162.2000000	6.06319000	6.95824000	2.22027740000	6.10134468223547	6.08373090730913	5.06890591485770
162.3000000	6.06362000	6.95788000	2.22066955000	6.10126866182519	6.08364462677684	5.06808696820369
162.4000000	6.06330000	6.95746000	2.22121350000	6.10119265855908	6.08355838386223	5.06726807979970
162.5000000	6.06313000	6.95746000	2.22059365000	6.10111667240978	6.08347217854701	5.06644924965363
162.6000000	6.06357000	6.95785000	2.22066955000	6.10104070335007	6.08338601075438	5.06563047777339
162.7000000	6.06359000	6.95764000	2.22104905000	6.10096475135284	6.08329988034453	5.06481176416686
162.8000000	6.06348000	6.95764000	2.22031535000	6.10088881639113	6.08321378747165	5.06399310884196
162.9000000	6.06298000	6.95785000	2.22125145000	6.10081289843809	6.08312773211741	5.06317451180658
163.0000000	6.06327000	6.95821000	2.22046715000	6.10073699746700	6.08304171426346	5.06235597306863
163.1000000	6.06354000	6.95809000	2.21965755000	6.10066111345127	6.08295573389148	5.06153749263599
163.2000000	6.06298000	6.95764000	2.22001175000	6.10058524636441	6.08286979098314	5.06071907051658
163.3000000	6.06357000	6.95818000	2.21961960000	6.10050939618008	6.08278388552015	5.05990070671829
163.4000000	6.06330000	6.95734000	2.21961960000	6.10043356287205	6.08269801748419	5.05908240124902
163.5000000	6.06319000	6.95779000	2.21961960000	6.10035774641420	6.08261218685699	5.05826415411667
163.6000000	6.06275000	6.95710000	2.21924010000	6.10028194678054	6.08252639362027	5.05744596532914
163.7000000	6.06245000	6.95701000	2.21961960000	6.10020616394520	6.08244063775576	5.05662783489433
163.8000000	6.06245000	6.95671000	2.21973345000	6.10013039788241	6.08235491924520	5.05580976282015
163.9000000	6.06245000	6.95671000	2.21918950000	6.10005464856652	6.08226923807035	5.05499174911449
164.0000000	6.06216000	6.95671000	2.21942985000	6.09997891597201	6.08218359421297	5.05417379378525
164.1000000	6.06192000	6.95671000	2.21826605000	6.09990320007345	6.08209798765484	5.05335589684034
164.2000000	6.06131000	6.95671000	2.21869615000	6.09982750084554	6.08201241837774	5.05253805828764
164.3000000	6.06187000	6.95622000	2.21950575000	6.09975181826307	6.08192688636346	5.05172027813508
164.4000000	6.06172000	6.95601000	2.21977140000	6.09967615230095	6.08184139159381	5.05090255639053
164.5000000	6.06169000	6.95565000	2.22031535000	6.09960050295987	6.08175593405061	5.05008489306192
164.6000000	6.06210000	6.95565000	2.21993585000	6.09952487021003	6.08167051371568	5.04926728815713
164.7000000	6.06219000	6.95559000	2.21961960000	6.09944925401098	6.08158513057085	5.04844974168406
164.8000000	6.06192000	6.95568000	2.21989790000	6.09937365433835	6.08149978459798	5.04763225365062
164.9000000	6.06207000	6.95586000	2.21993585000	6.09929807116786	6.08141447577891	5.04681482406471
165.0000000	6.06157000	6.95577000	2.22020150000	6.09922250447535	6.08132920409552	5.04599745293422
165.1000000	6.06166000	6.95622000	2.22012560000	6.09914695423677	6.08124396952967	5.04518014026707
165.2000000	6.06149000	6.95595000	2.21969550000	6.09907142042818	6.08115877206327	5.04436288607114
165.3000000	6.06201000	6.95613000	2.22020150000	6.09899590302573	6.08107361167820	5.04354569035435
165.4000000	6.06192000	6.95577000	2.22027740000	6.09892040200571	6.08098848835637	5.04272855312458
165.5000000	6.06195000	6.95595000	2.21993585000	6.09884491734448	6.08090340207970	5.04191147438975
165.6000000	6.06143000	6.95577000	2.22020150000	6.09876944901854	6.08081835283011	5.04109445415776
165.7000000	6.06137000	6.95538000	2.22020150000	6.09869399700445	6.08073334058955	5.04027749243649
165.8000000	6.06163000	6.95520000	2.22039125000	6.09861856127892	6.08064836533997	5.03946058923386
165.9000000	6.06172000	6.95493000	2.21961960000	6.09854314181872	6.08056342706331	5.03864374455777
166.0000000	6.06143000	6.95502000	2.22020150000	6.09846773860075	6.08047852574156	5.03782695841612
166.1000000	6.06157000	6.95520000	2.22020150000	6.09839235160200	6.08039366135668	5.03701023081680
166.2000000	6.06055000	6.95475000	2.22012560000	6.09831698079955	6.08030883389067	5.03619356176773
166.3000000	6.06099000	6.95490000	2.22020150000	6.09824162617059	6.08022404332554	5.03537695127679
166.4000000	6.06084000	6.95400000	2.22093520000	6.09816628769239	6.08013928964327	5.03456039935190
166.5000000	6.06119000	6.95445000	2.22031535000	6.09809096534233	6.08005457282591	5.03374390600095
166.6000000	6.06113000	6.95475000	2.22070750000	6.09801565909789	6.07996989285548	5.03292747123185
166.7000000	6.06131000	6.95427000	2.22027740000	6.09794036893662	6.07988524971401	5.03211109505249
166.8000000	6.06134000	6.95400000	2.22020150000	6.09786509483618	6.07980064338356	5.03129477747078
166.9000000	6.06105000	6.95406000	2.22059365000	6.09778983677431	6.07971607384619	5.03047851849461
167.0000000	6.06122000	6.95427000	2.22046715000	6.09771459472886	6.07963154108397	5.02966231813190
167.1000000	6.06128000	6.95427000	2.22031535000	6.09763936867774	6.07954704507898	5.02884617639054
167.2000000	6.06143000	6.95388000	2.22108700000	6.09756415859898	6.07946258581332	5.02803009327843
167.3000000	6.06137000	6.95400000	2.22012560000	6.09748896447066	6.07937816326908	5.02721406880348
167.4000000	6.06134000	6.95354000	2.22074545000	6.09741378627098	6.07929377742838	5.02639810297358
167.5000000	6.06061000	6.95388000	2.22031535000	6.09733862397820	6.07920942827334	5.02558219579665
167.6000000	6.06119000	6.95366000	2.21931600000	6.09726347757069	6.07912511578610	5.02476634728057
167.7000000	6.06087000	6.95381000	2.21980935000	6.09718834702688	6.07904083994879	5.02395055743325
167.8000000	6.06090000	6.95336000	2.21935395000	6.09711323232529	6.07895660074357	5.02313482626259
167.9000000	6.06078000	6.95330000	2.21892385000	6.09703813344451	6.07887239815259	5.02231915377650
168.0000000	6.06069000	6.95351000	2.21869615000	6.09696305036324	6.07878823215805	5.02150353998287
168.1000000	6.06017000	6.95312000	2.21881000000	6.09688798306022	6.07870410274211	5.02068798488962
168.2000000	6.06020000	6.95294000	2.21830400000	6.09681293155748	6.07862000988698	5.01987248850463
168.3000000	6.06023000	6.95321000	2.21834195000	6.09673789581986	6.07853595357486	5.01905705083581
168.4000000	6.05984000	6.95312000	2.21779800000	6.09666287580511	6.07845193378796	5.01824167189107
168.5000000	6.06023000	6.95288000	2.21807630000	6.09658787149273	6.07836795050850	5.01742635167830
168.6000000	6.05946000	6.95361000	2.21865820000	6.09651288286231	6.07828400371873	5.01661109020540
168.7000000	6.05899000	6.95378000	2.21826605000	6.09643790989352	6.07820009340088	5.01579588748029
168.8000000	6.05864000	6.95342000	2.21787390000	6.09636295256612	6.07811621953722	5.01498074351086
168.9000000	6.05864000	6.95321000	2.21710225000	6.09628801085995	6.07803238211000	5.01416565830500
169.0000000	6.05864000	6.95324000	2.21738055000	6.09621308475493	6.07794858110151	5.01335063187064
169.1000000	6.05850000	6.95324000	2.21644445000	6.09613817423107	6.07786481649403	5.01253566421566
169.2000000	6.05791000	6.95354000	2.21640650000	6.09606327926846	6.07778108826986	5.01172075534797
169.3000000	6.05785000	6.95370000	2.21633060000	6.09598839984726	6.07769739641130	5.01090590527546
169.4000000	6.05753000	6.95324000	2.21617880000	6.09591353594772	6.07761374090067	5.01009111400288
169.5000000	6.05756000	6.95312000	2.21621675000	6.09583868755017	6.07753012172030	5.00927638153883
169.6000000	6.05718000	6.95321000	2.21633060000	6.09576385463502	6.07744653885253	5.00846170789345
169.7000000	6.05759000	6.95312000	2.21691250000	6.09568903718274	6.07736299227970	5.00764709307464
169.8000000	6.05741000	6.95294000	2.21683660000	6.09561423517390	6.07727948198417	5.00683253709029
169.9000000	6.05732000	6.95288000	2.21567280000	6.09553944858912	6.07719600794830	5.00601803994830
170.0000000	6.05762000	6.95297000	2.21582460000	6.09546467740912	6.07711257015449	5.00520360165657
170.1000000	6.05753000	6.95294000	2.21528065000	6.09538992161468	6.07702916858511	5.00438922222299
170.2000000	6.05753000	6.95249000	2.21571075000	6.09531518118665	6.07694580322257	5.00357490165547
170.3000000	6.05697000	6.95246000	2.21528065000	6.09524045610597	6.07686247404927	5.00276063996190
170.4000000	6.05709000	6.95231000	2.21497705000	6.09516574635362	6.07677918104764	5.00194643715018
170.5000000	6.05677000	6.95192000	2.21555895000	6.09509105191068	6.07669592420009	5.00113229322820
170.6000000	6.05650000	6.95186000	2.21601435000	6.09501637275828	6.07661270348908	5.00031820820386
170.7000000	6.05586000	6.95120000	2.21548305000	6.09494170887763	6.07652951889706	4.99950418208506
170.8000000	6.05542000	6.95156000	2.21516680000	6.09486706025001	6.07644637040647	4.99869021487970
170.9000000	6.05565000	6.95099000	2.21486320000	6.09479242685675	6.07636325799981	4.99787630659567
171.0000000	6.05533000	6.95129000	2.21567280000	6.09471780867927	6.07628018165953	4.99706245724086
171.1000000	6.05483000	6.95192000	2.21497705000	6.09464320569902	6.07619714136814	4.99624866682319
171.2000000	6.05448000	6.95156000	2.21392710000	6.09456861789756	6.07611413710814	4.99543493535054
171.3000000	6.05475000	6.95144000	2.21420540000	6.09449404525647	6.07603116886204	4.99462126283081
171.4000000	6.05527000	6.95117000	2.21377530000	6.09441948775743	6.07594823661236	4.99380764927190
171.5000000	6.05489000	6.95126000	2.21392710000	6.09434494538215	6.07586534034163	4.99299409468170
171.6000000	6.05410000	6.95099000	2.21381325000	6.09427041811242	6.07578248003239	4.99218059906811
171.7000000	6.05384000	6.95111000	2.21334520000	6.09419590593009	6.07569965566720	4.99136716243903
171.8000000	6.05387000	6.95053000	2.21264945000	6.09412140881704	6.07561686722862	4.99055378480235
171.9000000	6.05308000	6.95060000	2.21354760000	6.09404692681981	6.07553411469923	4.98974046616597
172.0000000	6.05343000	6.95080000	2.21330725000	6.09397245989195	6.07545139806160	4.98892720653780
172.1000000	6.05278000	6.95068000	2.21369940000	6.09389800799038	6.07536871729833	4.98811400592571
172.2000000	6.05240000	6.95050000	2.21296570000	6.09382357109784	6.07528607239202	4.98730086433761
172.3000000	6.05258000	6.95008000	2.21257355000	6.09374914919713	6.07520346332530	4.98648778178140
172.4000000	6.05199000	6.94990000	2.21304160000	6.09367474227114	6.07512089008077	4.98567475826498
172.5000000	6.05225000	6.95041000	2.21407890000	6.09360035030282	6.07503835264108	4.98486179379623
172.6000000	6.05196000	6.94996000	2.21388915000	6.09352597327519	6.07495585098887	4.98404888838306
172.7000000	6.05264000	6.95005000	2.21334520000	6.09345161117134	6.07487338510679	4.98323604203336
172.8000000	6.05258000	6.94990000	2.21264945000	6.09337726397445	6.07479095497752	4.98242325475502
172.9000000	6.05302000	6.95038000	2.21311750000	6.09330293166773	6.07470856058372	4.98161052655595
173.0000000	6.05225000	6.95026000	2.21253560000	6.09322861423450	6.07462620190808	4.98079785744404
173.1000000	6.05234000	6.95041000	2.21334520000	6.09315431165812	6.07454387893330	4.97998524742719
173.2000000	6.05170000	6.94930000	2.21276330000	6.09308002392203	6.07446159164209	4.97917269651328
173.3000000	6.05228000	6.94903000	2.21311750000	6.09300575100973	6.07437934001715	4.97836020471023
173.4000000	6.05182000	6.94876000	2.21342110000	6.09293149290479	6.07429712404122	4.97754777202591
173.5000000	6.05152000	6.94861000	2.21334520000	6.09285724959084	6.07421494369704	4.97673539846824
173.6000000	6.05170000	6.94809000	2.21323135000	6.09278302105158	6.07413279896734	4.97592308404510
173.7000000	6.05161000	6.94779000	2.21369940000	6.09270880727079	6.07405068983490	4.97511082876439
173.8000000	6.05182000	6.94770000	2.21412950000	6.09263460823227	6.07396861628247	4.97429863263400
173.9000000	6.05117000	6.94782000	2.21373735000	6.09256042391993	6.07388657829283	4.97348649566184
174.0000000	6.05082000	6.94734000	2.21435720000	6.09248625431771	6.07380457578174	4.97267441785579
174.1000000	6.05167000	6.94752000	2.21469875000	6.09241209940963	6.07372260864753	4.97186239922376
174.2000000	6.05152000	6.94755000	2.21466080000	6.09233795917976	6.07364067701752	4.97105043977363
174.3000000	6.05076000	6.94764000	2.21490115000	6.09226383361223	6.07355878087443	4.97023853951331
174.4000000	6.05123000	6.94719000	2.21524270000	6.09218972269125	6.07347692020100	4.96942669845068
174.5000000	6.05126000	6.94698000	2.21478730000	6.09211562640106	6.07339509497997	4.96861491659365
174.6000000	6.05196000	6.94734000	2.21431925000	6.09204154472598	6.07331330519407	4.96780319395010
174.7000000	6.05126000	6.94725000	2.21466080000	6.09196747765038	6.07323155082608	4.96699153052794
174.8000000	6.05161000	6.94779000	2.21535655000	6.09189342515868	6.07314983185875	4.96617992633505
174.9000000	6.05152000	6.94725000	2.21516680000	6.09181938723537	6.07306814827486	4.96536838137934
175.0000000	6.05155000	6.94707000	2.21516680000	6.09174536386499	6.07298650005721	4.96455689566869
175.1000000	6.05161000	6.94689000	2.21574870000	6.09167135503213	6.07290488718858	4.96374546921101
175.2000000	6.05205000	6.94650000	2.21528065000	6.09159736072145	6.07282330965179	4.96293410201418
175.3000000	6.05161000	6.94632000	2.21490115000	6.09152338091765	6.07274176742965	4.96212279408611
175.4000000	6.05161000	6.94587000	2.21516680000	6.09144941560548	6.07266026050499	4.96131154543468
175.5000000	6.05108000	6.94557000	2.21473670000	6.09137546476976	6.07257878886064	4.96050035606779
175.6000000	6.05094000	6.94512000	2.21478730000	6.09130152847335	6.07249735247944	4.95968922599334
175.7000000	6.05073000	6.94433000	2.21431925000	6.09122760665692	6.07241595134426	4.95887815521922
175.8000000	6.05076000	6.94373000	2.21505295000	6.09115369928143	6.07233458543795	4.95806714375332
175.9000000	6.05044000	6.94421000	2.21486320000	6.09107980633233	6.07225325474339	4.95725619160354
176.0000000	6.05079000	6.94382000	2.21431925000	6.09100592779512	6.07217195924346	4.95644529877777
176.1000000	6.05053000	6.94391000	2.21478730000	6.09093206365537	6.07209069892106	4.95563446528390
176.2000000	6.05082000	6.94343000	2.21478730000	6.09085821389871	6.07200947375909	4.95482369112983
176.3000000	6.05050000	6.94289000	2.21478730000	6.09078437851083	6.07192828374046	4.95401297632346
176.4000000	6.05044000	6.94274000	2.21439515000	6.09071055747746	6.07184712884810	4.95320232087267
176.5000000	6.05044000	6.94207000	2.21407890000	6.09063675078441	6.07176600906493	4.95239172478537
176.6000000	6.05015000	6.94135000	2.21424335000	6.09056295841754	6.07168492437389	4.95158118806944
176.7000000	6.05015000	6.94105000	2.21362350000	6.09048918036276	6.07160387475795	4.95077071073278
176.8000000	6.05009000	6.94060000	2.21373735000	6.09041541660604	6.07152286020006	4.94996029278328
176.9000000	6.04982000	6.93970000	2.21330725000	6.09034166713342	6.07144188068319	4.94914993422884
177.0000000	6.04971000	6.93958000	2.21381325000	6.09026793193096	6.07136093619032	4.94833963507734
177.1000000	6.04932000	6.93903000	2.21334520000	6.09019421098482	6.07128002670444	4.94752939533668
177.2000000	6.04891000	6.93849000	2.21234585000	6.09012050428116	6.07119915220855	4.94671921501476
177.3000000	6.04853000	6.93846000	2.21218140000	6.09004681180625	6.07111831268567	4.94590909411947
177.4000000	6.04845000	6.93807000	2.21264945000	6.08997313354638	6.07103750811880	4.94509903265870
177.5000000	6.04804000	6.93744000	2.21176395000	6.08989946948788	6.07095673849098	4.94428903064034
177.6000000	6.04727000	6.93726000	2.21129590000	6.08982581961718	6.07087600378524	4.94347908807229
177.7000000	6.04692000	6.93657000	2.21110615000	6.08975218392071	6.07079530398464	4.94266920496244
177.8000000	6.04730000	6.93620000	2.21122000000	6.08967856238498	6.07071463907223	4.94185938131868
177.9000000	6.04678000	6.93593000	2.21168805000	6.08960495499655	6.07063400903108	4.94104961714890
178.0000000	6.04692000	6.93536000	2.21137180000	6.08953136174201	6.07055341384426	4.94023991246100
178.1000000	6.04639000	6.93473000	2.21218140000	6.08945778260802	6.07047285349487	4.93943026726287
178.2000000	6.04663000	6.93488000	2.21180190000	6.08938421758128	6.07039232796600	4.93862068156241
178.3000000	6.04657000	6.93425000	2.21099230000	6.08931066664854	6.07031183724075	4.93781115536749
178.4000000	6.04610000	6.93443000	2.21129590000	6.08923712979659	6.07023138130224	4.93700168868602
178.5000000	6.04625000	6.93416000	2.21082785000	6.08916360701229	6.07015096013360	4.93619228152589
178.6000000	6.04584000	6.93364000	2.21118205000	6.08909009828251	6.07007057371796	4.93538293389499
178.7000000	6.04560000	6.93334000	2.21183985000	6.08901660359421	6.06999022203846	4.93457364580121
178.8000000	6.04537000	6.93250000	2.21187780000	6.08894312293436	6.06990990507826	4.93376441725244
178.9000000	6.04510000	6.93202000	2.21172600000	6.08886965628999	6.06982962282053	4.93295524825659
179.0000000	6.04549000	6.93154000	2.21122000000	6.08879620364817	6.06974937524843	4.93214613882152
179.1000000	6.04560000	6.93175000	2.21214345000	6.08872276499603	6.06966916234516	4.93133708895514
179.2000000	6.04572000	6.93208000	2.21148565000	6.08864934032072	6.06958898409389	4.93052809866535
179.3000000	6.04552000	6.93262000	2.21082785000	6.08857592960944	6.06950884047785	4.92971916796002
179.4000000	6.04525000	6.93211000	2.21129590000	6.08850253284945	6.06942873148023	4.92891029684706
179.5000000	6.04546000	6.93229000	2.21125795000	6.08842915002802	6.06934865708426	4.92810148533435
179.6000000	6.04434000	6.93220000	2.21082785000	6.08835578113250	6.06926861727318	4.92729273341905
179.7000000	6.04399000	6.93187000	2.21071400000	6.08828242615025	6.06918861203022	4.92648404111384
179.8000000	6.04402000	6.93078000	2.21033450000	6.08820908506869	6.06910864133863	4.92567540843189
179.9000000	6.04405000	6.93051000	2.21044835000	6.08813575787526	6.06902870518167	4.92486683538108
180.0000000	6.04384000	6.93088000	2.21071400000	6.08806244455746	6.06894880354263	4.92405832196926
180.1000000	6.04341000	6.93048000	2.21118205000	6.08798914510282	6.06886893640476	4.92324986820433
180.2000000	6.04332000	6.93066000	2.21099230000	6.08791585952413	6.06878910375137	4.92244147409416
180.3000000	6.04297000	6.93097000	2.21044835000	6.08784258781518	6.06870930556576	4.92163313964663
180.4000000	6.04261000	6.93078000	2.21071400000	6.08776932993721	6.06862954183123	4.92082486486960
180.5000000	6.04291000	6.93051000	2.21024595000	6.08769608587812	6.06854981253110	4.92001664977096
180.6000000	6.04258000	6.93070000	2.21071400000	6.08762285562585	6.06847011764870	4.91920849435859
180.7000000	6.04223000	6.93070000	2.20986645000	6.08754963916839	6.06839045716737	4.91840039864035
180.8000000	6.04214000	6.93078000	2.21060015000	6.08747643649378	6.06831083107045	4.91759236262412
180.9000000	6.04179000	6.93021000	2.21161215000	6.08740324759008	6.06823123934131	4.91678438631778
181.0000000	6.04200000	6.93078000	2.21078990000	6.08733007244539	6.06815168196330	4.91597646972919
181.1000000	6.04144000	6.93051000	2.21118205000	6.08725691104788	6.06807215891981	4.91516861286624
181.2000000	6.04185000	6.93078000	2.21187780000	6.08718376338571	6.06799267019423	4.91436081573680
181.3000000	6.04203000	6.93100000	2.21226995000	6.08711062944713	6.06791321576994	4.91355307834873
181.4000000	6.04232000	6.93184000	2.21140975000	6.08703750922039	6.06783379563035	4.91274540070992
181.5000000	6.04223000	6.93175000	2.21214345000	6.08696440269379	6.06775440975889	4.91193778282824
181.6000000	6.04253000	6.93220000	2.21253560000	6.08689130985568	6.06767505813897	4.91113022471155
181.7000000	6.04214000	6.93277000	2.21172600000	6.08681823069442	6.06759574075403	4.91032272636773
181.8000000	6.04188000	6.93322000	2.21168805000	6.08674516519844	6.06751645758751	4.90951528780466
181.9000000	6.04217000	6.93304000	2.21226995000	6.08667211335617	6.06743720862287	4.90870790903020
182.0000000	6.04191000	6.93295000	2.21176395000	6.08659907515611	6.06735799384357	4.90790059005223
182.1000000	6.04150000	6.93386000	2.21218140000	6.08652605058676	6.06727881323309	4.90709333087861
182.2000000	6.04150000	6.93361000	2.21180190000	6.08645303963669	6.06719966677490	4.90628613151722
182.3000000	6.04100000	6.93367000	2.21156155000	6.08638004229447	6.06712055445250	4.90547899197593
182.4000000	6.04127000	6.93322000	2.21195370000	6.08630705854873	6.06704147624939	4.90467191226261
182.5000000	6.04141000	6.93340000	2.21226995000	6.08623408838812	6.06696243214909	4.90386489238512
182.6000000	6.04071000	6.93334000	2.21315545000	6.08616113180133	6.06688342213511	4.90305793235134
182.7000000	6.04100000	6.93349000	2.21285185000	6.08608818877707	6.06680444619099	4.90225103216914
182.8000000	6.04033000	6.93340000	2.21292775000	6.08601525930410	6.06672550430026	4.90144419184638
182.9000000	6.04083000	6.93340000	2.21238380000	6.08594234337119	6.06664659644649	4.90063741139094
183.0000000	6.04135000	6.93367000	2.21137180000	6.08586944096715	6.06656772261322	4.89983069081069
183.1000000	6.04130000	6.93334000	2.21187780000	6.08579655208083	6.06648888278403	4.89902403011348
183.2000000	6.04112000	6.93352000	2.21210550000	6.08572367670111	6.06641007694250	4.89821742930719
183.3000000	6.04027000	6.93340000	2.21221935000	6.08565081481687	6.06633130507221	4.89741088839969
183.4000000	6.04033000	6.93349000	2.21172600000	6.08557796641705	6.06625256715677	4.89660440739885
183.5000000	6.04001000	6.93280000	2.21099230000	6.08550513149061	6.06617386317979	4.89579798631252
183.6000000	6.03948000	6.93292000	2.21071400000	6.08543231002654	6.06609519312488	4.89499162514859
183.7000000	6.04001000	6.93286000	2.21063810000	6.08535950201385	6.06601655697567	4.89418532391491
183.8000000	6.03939000	6.93283000	2.21071400000	6.08528670744158	6.06593795471580	4.89337908261934
183.9000000	6.03945000	6.93286000	2.21001825000	6.08521392629880	6.06585938632891	4.89257290126977
184.0000000	6.03921000	6.93265000	2.21005620000	6.08514115857460	6.06578085179867	4.89176677987404
184.1000000	6.03945000	6.93292000	2.21001825000	6.08506840425810	6.06570235110874	4.89096071844003
184.2000000	6.03939000	6.93289000	2.20877855000	6.08499566333845	6.06562388424279	4.89015471697560
184.3000000	6.03892000	6.93277000	2.20793100000	6.08492293580482	6.06554545118451	4.88934877548862
184.4000000	6.03954000	6.93310000	2.20834845000	6.08485022164640	6.06546705191760	4.88854289398695
184.5000000	6.03930000	6.93259000	2.20870265000	6.08477752085242	6.06538868642577	4.88773707247846
184.6000000	6.03951000	6.93265000	2.20924660000	6.08470483341210	6.06531035469272	4.88693131097099
184.7000000	6.03875000	6.93202000	2.20920865000	6.08463215931472	6.06523205670218	4.88612560947244
184.8000000	6.03936000	6.93214000	2.20905685000	6.08455949857875	6.06515379243789	4.88531996799064
184.9000000	6.03968000	6.93208000	2.20975260000	6.08448685129119	6.06507556188358	4.88451438653347
185.0000000	6.04001000	6.93139000	2.20889240000	6.08441421732844	6.06499736502303	4.88370886510879
185.1000000	6.04042000	6.93145000	2.20924660000	6.08434159668046	6.06491920183997	4.88290340372446
185.2000000	6.04033000	6.93166000	2.20936045000	6.08426898933727	6.06484107231820	4.88209800238834
185.3000000	6.04024000	6.93130000	2.20936045000	6.08419639528892	6.06476297644149	4.88129266110830
185.4000000	6.04027000	6.93172000	2.20831050000	6.08412381452549	6.06468491413035	4.88048737989219
185.5000000	6.04033000	6.93154000	2.20819665000	6.08405124703710	6.06460688532268	4.87968215874787
185.6000000	6.04033000	6.93100000	2.20819665000	6.08397869281390	6.06452889010518	4.87887699768321
185.7000000	6.04068000	6.93142000	2.20684310000	6.08390615184608	6.06445092846159	4.87807189670606
185.8000000	6.04062000	6.93142000	2.20684310000	6.08383362412386	6.06437300037560	4.87726685582429
185.9000000	6.04062000	6.93124000	2.20633710000	6.08376110963750	6.06429510583095	4.87646187504576
186.0000000	6.04047000	6.93081000	2.20637505000	6.08368860837727	6.06421724481136	4.87565695437831
186.1000000	6.03945000	6.93081000	2.20626120000	6.08361612033352	6.06413941730058	4.87485209382982
186.2000000	6.03910000	6.93051000	2.20680515000	6.08354364549657	6.06406162328235	4.87404729340814
186.3000000	6.03921000	6.92961000	2.20688105000	6.08347118385684	6.06398386274042	4.87324255312113
186.4000000	6.03886000	6.92919000	2.20633710000	6.08339873540473	6.06390613565858	4.87243787297664
186.5000000	6.03875000	6.92838000	2.20695695000	6.08332630013070	6.06382844202058	4.87163325298253
186.6000000	6.03927000	6.92811000	2.20626120000	6.08325387802522	6.06375078181022	4.87082869314667
186.7000000	6.03910000	6.92787000	2.20637505000	6.08318146907882	6.06367315501128	4.87002419347690
186.8000000	6.03877000	6.92744000	2.20537570000	6.08310907328203	6.06359556160756	4.86921975398108
186.9000000	6.03886000	6.92723000	2.20529980000	6.08303669062544	6.06351800158287	4.86841537466708
187.0000000	6.03907000	6.92657000	2.20645095000	6.08296432109965	6.06344047492103	4.86761105554273
187.1000000	6.03822000	6.92705000	2.20645095000	6.08289196469529	6.06336298160586	4.86680679661590
187.2000000	6.03813000	6.92657000	2.20645095000	6.08281962140304	6.06328552162120	4.86600259789445
187.3000000	6.03813000	6.92618000	2.20588170000	6.08274729121359	6.06320809495088	4.86519845938623
187.4000000	6.03813000	6.92555000	2.20579315000	6.08267497411765	6.06313070157876	4.86439438109909
187.5000000	6.03842000	6.92585000	2.20567930000	6.08260267010600	6.06305334148870	4.86359036304088
187.6000000	6.03798000	6.92585000	2.20556545000	6.08253037916940	6.06297601466456	4.86278640521947
187.7000000	6.03834000	6.92630000	2.20588170000	6.08245810129868	6.06289872109021	4.86198250764270
187.8000000	6.03798000	6.92585000	2.20541365000	6.08238583648467	6.06282146074955	4.86117867031842
187.9000000	6.03763000	6.92567000	2.20498355000	6.08231358471823	6.06274423362646	4.86037489325449
188.0000000	6.03740000	6.92540000	2.20517330000	6.08224134599026	6.06266703970485	4.85957117645876
188.1000000	6.03687000	6.92497000	2.20451550000	6.08216912029168	6.06258987896862	4.85876751993908
188.2000000	6.03646000	6.92479000	2.20451550000	6.08209690761345	6.06251275140170	4.85796392370330
188.3000000	6.03661000	6.92461000	2.20475585000	6.08202470794653	6.06243565698800	4.85716038775928
188.4000000	6.03637000	6.92422000	2.20498355000	6.08195252128193	6.06235859571147	4.85635691211486
188.5000000	6.03637000	6.92377000	2.20443960000	6.08188034761067	6.06228156755603	4.85555349677789
188.6000000	6.03708000	6.92359000	2.20432575000	6.08180818692381	6.06220457250566	4.85475014175622
188.7000000	6.03646000	6.92329000	2.20432575000	6.08173603921242	6.06212761054430	4.85394684705771
188.8000000	6.03614000	6.92323000	2.20443960000	6.08166390446761	6.06205068165592	4.85314361269020
188.9000000	6.03579000	6.92302000	2.20432575000	6.08159178268050	6.06197378582450	4.85234043866154
189.0000000	6.03549000	6.92311000	2.20402215000	6.08151967384225	6.06189692303402	4.85153732497958
189.1000000	6.03497000	6.92239000	2.20483175000	6.08144757794404	6.06182009326848	4.85073427165216
189.2000000	6.03461000	6.92239000	2.20498355000	6.08137549497706	6.06174329651188	4.84993127868714
189.3000000	6.03500000	6.92220000	2.20479380000	6.08130342493254	6.06166653274823	4.84912834609236
189.4000000	6.03438000	6.92193000	2.20502150000	6.08123136780172	6.06158980196154	4.84832547387566
189.5000000	6.03456000	6.92181000	2.20490765000	6.08115932363889	6.06151310413584	4.84752266204490
189.6000000	6.03441000	6.92190000	2.20451550000	6.08108729238381	6.06143643925517	4.84671991060792
189.7000000	6.03423000	6.92196000	2.20490765000	6.08101527402276	6.06135980730357	4.84591721957256
189.8000000	6.03388000	6.92196000	2.20385770000	6.08094326854738	6.06128320826508	4.84511458894336
189.9000000	6.03388000	6.92190000	2.20471790000	6.08087127594930	6.06120664212378	4.84431201873022
190.0000000	6.03330000	6.92163000	2.20517330000	6.08079929622021	6.06113010886372	4.84350950894205
190.1000000	6.03321000	6.92133000	2.20398420000	6.08072732935182	6.06105360846899	4.84270705958669
190.2000000	6.03286000	6.92133000	2.20421190000	6.08065537533586	6.06097714092367	4.84190467067198
190.3000000	6.03250000	6.92190000	2.20402215000	6.08058343416409	6.06090070621184	4.84110234220578
190.4000000	6.03268000	6.92208000	2.20417395000	6.08051150582831	6.06082430431762	4.84030007419590
190.5000000	6.03236000	6.92257000	2.20381975000	6.08043959032033	6.06074793522511	4.83949786665020
190.6000000	6.03280000	6.92247000	2.20479380000	6.08036768763200	6.06067159891842	4.83869571957650
190.7000000	6.03253000	6.92211000	2.20385770000	6.08029579775519	6.06059529538169	4.83789363298265
190.8000000	6.03192000	6.92196000	2.20517330000	6.08022392068180	6.06051902459905	4.83709160687649
190.9000000	6.03177000	6.92202000	2.20529980000	6.08015205640375	6.06044278655464	4.83628964126584
191.0000000	6.03204000	6.92227000	2.20529980000	6.08008020491299	6.06036658123261	4.83548773615855
191.1000000	6.03163000	6.92181000	2.20595760000	6.08000836620150	6.06029040861713	4.83468589156246
191.2000000	6.03198000	6.92235000	2.20599555000	6.07993654026128	6.06021426869234	4.83388410748539
191.3000000	6.03168000	6.92211000	2.20579315000	6.07986472708437	6.06013816144245	4.83308238393519
191.4000000	6.03177000	6.92284000	2.20588170000	6.07979292666280	6.06006208685161	4.83228072091968
191.5000000	6.03160000	6.92314000	2.20583110000	6.07972113898866	6.05998604490404	4.83147911844670
191.6000000	6.03145000	6.92332000	2.20618530000	6.07964936405406	6.05991003558393	4.83067757652408
191.7000000	6.03124000	6.92386000	2.20579315000	6.07957760185111	6.05983405887548	4.82987609515967
191.8000000	6.03127000	6.92401000	2.20575520000	6.07950585237197	6.05975811476291	4.82907467436128
191.9000000	6.03189000	6.92464000	2.20599555000	6.07943411560883	6.05968220323046	4.82827331413675
192.0000000	6.03086000	6.92470000	2.20588170000	6.07936239155386	6.05960632426234	4.82747201449392
192.1000000	6.03060000	6.92537000	2.20614735000	6.07929068019930	6.05953047784281	4.82667077544061
192.2000000	6.03130000	6.92491000	2.20684310000	6.07921898153740	6.05945466395611	4.82586959698466
192.3000000	6.03124000	6.92497000	2.20684310000	6.07914729556042	6.05937888258649	4.82506847913389
192.4000000	6.03104000	6.92537000	2.20691900000	6.07907562226065	6.05930313371824	4.82426742189613
192.5000000	6.03095000	6.92464000	2.20774125000	6.07900396163042	6.05922741733561	4.82346642527922
192.6000000	6.03139000	6.92528000	2.20695695000	6.07893231366205	6.05915173342289	4.82266548929099
192.7000000	6.03089000	6.92479000	2.20684310000	6.07886067834791	6.05907608196437	4.82186461393925
192.8000000	6.03101000	6.92479000	2.20757680000	6.07878905568037	6.05900046294435	4.82106379923184
192.9000000	6.03116000	6.92497000	2.20793100000	6.07871744565185	6.05892487634714	4.82026304517659
193.0000000	6.03095000	6.92506000	2.20839905000	6.07864584825477	6.05884932215705	4.81946235178132
193.1000000	6.03098000	6.92506000	2.20781715000	6.07857426348157	6.05877380035840	4.81866171905386
193.2000000	6.03072000	6.92464000	2.20896830000	6.07850269132472	6.05869831093552	4.81786114700204
193.3000000	6.03124000	6.92516000	2.20839905000	6.07843113177671	6.05862285387277	4.81706063563367
193.4000000	6.03095000	6.92537000	2.20839905000	6.07835958483005	6.05854742915447	4.81626018495659
193.5000000	6.03139000	6.92555000	2.20936045000	6.07828805047727	6.05847203676499	4.81545979497862
193.6000000	6.03139000	6.92600000	2.20936045000	6.07821652871091	6.05839667668869	4.81465946570759
193.7000000	6.03168000	6.92555000	2.20936045000	6.07814501952355	6.05832134890994	4.81385919715131
193.8000000	6.03168000	6.92585000	2.20831050000	6.07807352290778	6.05824605341312	4.81305898931761
193.9000000	6.03212000	6.92555000	2.20851290000	6.07800203885620	6.05817079018263	4.81225884221432
194.0000000	6.03212000	6.92600000	2.20827255000	6.07793056736144	6.05809555920285	4.81145875584924
194.1000000	6.03277000	6.92555000	2.20877855000	6.07785910842529	6.05802036045819	4.81065873023022
194.2000000	6.03247000	6.92585000	2.20831050000	6.07778766203744	6.05794519393306	4.80985876536506
194.3000000	6.03265000	6.92582000	2.20866470000	6.07771622818576	6.05787005961188	4.80905886126158
194.4000000	6.03286000	6.92476000	2.20905685000	6.07764480686300	6.05779495747909	4.80825901792762
194.5000000	6.03233000	6.92528000	2.20839905000	6.07757339806194	6.05771988751911	4.80745923537098
194.6000000	6.03206000	6.92464000	2.20877855000	6.07750200177539	6.05764484971640	4.80665951359948
194.7000000	6.03265000	6.92416000	2.20847495000	6.07743061799617	6.05756984405540	4.80585985262095
194.8000000	6.03286000	6.92362000	2.20823460000	6.07735924671712	6.05749487052058	4.80506025244320
194.9000000	6.03286000	6.92407000	2.20819665000	6.07728788793109	6.05741992909641	4.80426071307405
195.0000000	6.03250000	6.92359000	2.20734910000	6.07721654163097	6.05734501976735	4.80346123452131
195.1000000	6.03224000	6.92314000	2.20691900000	6.07714520780964	6.05727014251790	4.80266181679281
195.2000000	6.03212000	6.92347000	2.20637505000	6.07707388646002	6.05719529733255	4.80186245989635
195.3000000	6.03204000	6.92293000	2.20672925000	6.07700257757504	6.05712048419581	4.80106316383976
195.4000000	6.03148000	6.92239000	2.20653950000	6.07693128114766	6.05704570309217	4.80026392863084
195.5000000	6.03160000	6.92190000	2.20645095000	6.07685999717082	6.05697095400616	4.79946475427742
195.6000000	6.03133000	6.92106000	2.20645095000	6.07678872563753	6.05689623692230	4.79866564078730
195.7000000	6.03133000	6.92070000	2.20560340000	6.07671746654078	6.05682155182512	4.79786658816830
195.8000000	6.03095000	6.92016000	2.20560340000	6.07664621987358	6.05674689869917	4.79706759642823
195.9000000	6.03095000	6.92001000	2.20567930000	6.07657498562898	6.05667227752900	4.79626866557490
196.0000000	6.03057000	6.91983000	2.20626120000	6.07650376380001	6.05659768829916	4.79546979561613
196.1000000	6.02984000	6.91953000	2.20595760000	6.07643255437975	6.05652313099422	4.79467098655973
196.2000000	6.03007000	6.91934000	2.20614735000	6.07636135736128	6.05644860559875	4.79387223841350
196.3000000	6.03022000	6.91874000	2.20588170000	6.07629017273770	6.05637411209733	4.79307355118526
196.4000000	6.03016000	6.91862000	2.20588170000	6.07621900050212	6.05629965047455	4.79227492488281
196.5000000	6.02957000	6.91817000	2.20618530000	6.07614784064767	6.05622522071501	4.79147635951397
196.6000000	6.03022000	6.91835000	2.20541365000	6.07607669316750	6.05615082280332	4.79067785508655
196.7000000	6.03022000	6.91760000	2.20529980000	6.07600555805475	6.05607645672408	4.78987941160834
196.8000000	6.02984000	6.91742000	2.20575520000	6.07593443530262	6.05600212246192	4.78908102908716
196.9000000	6.02998000	6.91712000	2.20537570000	6.07586332490428	6.05592782000147	4.78828270753082
197.0000000	6.02978000	6.91679000	2.20588170000	6.07579222685293	6.05585354932736	4.78748444694712
197.1000000	6.02987000	6.91679000	2.20588170000	6.07572114114180	6.05577931042424	4.78668624734387
197.2000000	6.03016000	6.91621000	2.20502150000	6.07565006776411	6.05570510327677	4.78588810872887
197.3000000	6.02949000	6.91639000	2.20432575000	6.07557900671311	6.05563092786959	4.78509003110992
197.4000000	6.02919000	6.91655000	2.20432575000	6.07550795798206	6.05555678418739	4.78429201449484
197.5000000	6.02896000	6.91606000	2.20394625000	6.07543692156422	6.05548267221483	4.78349405889142
197.6000000	6.02861000	6.91561000	2.20366795000	6.07536589745288	6.05540859193661	4.78269616430746
197.7000000	6.02831000	6.91543000	2.20336435000	6.07529488564133	6.05533454333742	4.78189833075078
197.8000000	6.02831000	6.91471000	2.20363000000	6.07522388612289	6.05526052640195	4.78110055822917
197.9000000	6.02837000	6.91441000	2.20336435000	6.07515289889088	6.05518654111492	4.78030284675043
198.0000000	6.02817000	6.91396000	2.20336435000	6.07508192393862	6.05511258746103	4.77950519632236
198.1000000	6.02826000	6.91377000	2.20323785000	6.07501096125947	6.05503866542502	4.77870760695276
198.2000000	6.02861000	6.91426000	2.20355410000	6.07494001084677	6.05496477499395	4.77791007864944
198.3000000	6.02905000	6.91399000	2.20366795000	6.07486907269391	6.05489091615050	4.77711261142019
198.4000000	6.02913000	6.91426000	2.20374385000	6.07479814679426	6.05481708887924	4.77631520527281
198.5000000	6.02919000	6.91441000	2.20308605000	6.07472723314120	6.05474329316492	4.77551786021510
198.6000000	6.02925000	6.91414000	2.20332640000	6.07465633172815	6.05466952899230	4.77472057625485
198.7000000	6.02905000	6.91411000	2.20381975000	6.07458544256203	6.05459579634615	4.77392335339986
198.8000000	6.02910000	6.91377000	2.20355410000	6.07451456564876	6.05452209521126	4.77312619165793
198.9000000	6.02937000	6.91396000	2.20282040000	6.07444370095927	6.05444842557241	4.77232909103685
199.0000000	6.02957000	6.91408000	2.20323785000	6.07437284848716	6.05437478741440	4.77153205154442
199.1000000	6.02963000	6.91341000	2.20374385000	6.07430200822604	6.05430118072204	4.77073507318843
199.2000000	6.02960000	6.91414000	2.20336435000	6.07423118016952	6.05422760548013	4.76993815597668
199.3000000	6.02913000	6.91441000	2.20381975000	6.07416036431127	6.05415406167351	4.76914129991696
199.4000000	6.02993000	6.91389000	2.20394625000	6.07408956064492	6.05408054928699	4.76834450501706
199.5000000	6.02949000	6.91369000	2.20417395000	6.07401876916415	6.05400706830541	4.76754777128477
199.6000000	6.03001000	6.91350000	2.20471790000	6.07394798986262	6.05393361871361	4.76675109872789
199.7000000	6.03066000	6.91396000	2.20486970000	6.07387722273405	6.05386020049645	4.76595448735420
199.8000000	6.03034000	6.91384000	2.20509740000	6.07380646777211	6.05378681363879	4.76515793717150
[truncated: 10,513 more rows]
