# Supplementary material for: Molecular flexibility of DNA as a key determinant of RAD51 recruitment
Source: EMBO J. 2020 Jan 14;39(7):e103002. doi: 10.15252/embj.2019103002 (PMC7110135; doi:10.15252/embj.2019103002)
Supplement: Supplementary file 4 — Source Data for Expanded View [file EMBJ-39-e103002-s004.zip › FigureEV3/FigureEV3_ku.txt]

Time (s)	dN50 Data	dT50 Data	dA50 Data	dN50 Fit	dT50 Fit	dA50 Fit
0.0000000	0.00631632	-0.00591526	-0.00339088310	0.00000000000000	0.00000000000000	0.00000000000000
0.0999985	0.02173050	0.00429003	0.00470124600	0.01888255714443	0.01868244795227	0.01868227876386
0.2000050	0.03814060	0.01479640	0.01112849595	0.03771903501323	0.03732459265661	0.03732392039832
0.3000030	0.05578170	0.02689970	0.02340186750	0.05650633469451	0.05592326450060	0.05592175754832
0.4000020	0.07353970	0.04165200	0.02742798300	0.07524640380413	0.07448033134598	0.07447766326710
0.5000000	0.08992000	0.05787780	0.03157060500	0.09393903684994	0.09299551512548	0.09299136163386
0.5999980	0.10759000	0.07705600	0.03753444750	0.11258458484812	0.11146909621897	0.11146313715692
0.7000050	0.12564200	0.09400450	0.04144367700	0.13118488391675	0.12990282685460	0.12989474545785
0.8000030	0.14052900	0.11164700	0.04628356700	0.14973674834273	0.14829348375599	0.14828296726289
0.9000020	0.15374400	0.12841700	0.05356440100	0.16824220200743	0.16664300494367	0.16662974377815
1.0000000	0.16953900	0.14319900	0.06157880850	0.18670103432820	0.18495111747511	0.18493480591499
1.1000000	0.18492300	0.15936400	0.06889620100	0.20511395929177	0.20321846381013	0.20319879918760
1.2000000	0.19934000	0.17481000	0.07578804750	0.22348076553078	0.22144476983549	0.22142145339763
1.3000000	0.21745000	0.19031400	0.07938924950	0.24180161295566	0.23963012949283	0.23960286565474
1.4000000	0.23388900	0.20653800	0.08295098350	0.26007665843268	0.25777463436449	0.25774313123894
1.5000000	0.24933200	0.22433100	0.08577775250	0.27830605841809	0.27587837786538	0.27584234707037
1.6000000	0.26374900	0.24049800	0.09050126250	0.29648996854456	0.29394145285815	0.29390060928784
1.7000000	0.27629100	0.25506900	0.09483717650	0.31462854361113	0.31196395090378	0.31191801278657
1.8000000	0.28983000	0.27189700	0.09836121350	0.33272194120225	0.32994596366439	0.32989465268898
1.9000000	0.30295800	0.29179800	0.10184578250	0.35077031333570	0.34788758260909	0.34783062382916
2.0000000	0.31857700	0.31254000	0.10614260800	0.36877381293355	0.36578889893767	0.36572602075291
2.1000000	0.33173400	0.33274100	0.11105966300	0.38673259212103	0.38365000358064	0.38358093771773
2.2000000	0.34594600	0.34391100	0.11597798300	0.40464680314407	0.40147098873504	0.40139547147141
2.3000000	0.35983700	0.36101000	0.11895895550	0.42251659844730	0.41925194567612	0.41916971480105
2.4000000	0.37384400	0.37666500	0.12290803250	0.44034212743373	0.43699296405784	0.43690376137348
2.5000000	0.38843600	0.39120700	0.12949046000	0.45812353976768	0.45469413416511	0.45459770475768
2.6000000	0.40361600	0.40794600	0.13320829500	0.47586098439870	0.47235554605136	0.47225163827441
2.7000000	0.41879600	0.42438200	0.13553083500	0.49355461026645	0.48997728953853	0.48986565499619
2.8000000	0.43462000	0.44232500	0.13909307500	0.51120456507501	0.50755945483579	0.50743984947440
2.9000000	0.45026700	0.45801100	0.14393170000	0.52881099570047	0.52510213264562	0.52497431406248
3.0000000	0.46301400	0.47456900	0.14714606500	0.54637404849717	0.54260541147868	0.54246914111533
3.1000000	0.47277300	0.49091500	0.14985696000	0.56389386914504	0.56006938053749	0.55992442304657
3.2000000	0.48552000	0.50747300	0.15233383000	0.58137060276698	0.57749412882048	0.57734025205067
3.3000000	0.49876500	0.52421200	0.15322439000	0.59880439362634	0.59487974512198	0.59471672010295
3.4000000	0.51195200	0.54077000	0.15651592000	0.61619538536954	0.61222631807683	0.61205391931989
3.5000000	0.52472800	0.55744800	0.15980745000	0.63354372096117	0.62953393655014	0.62935194128256
3.6000000	0.53592200	0.57280200	0.16456891000	0.65084954281742	0.64680268851487	0.64661087727569
3.7000000	0.54910900	0.58942100	0.16797682000	0.66811299273159	0.66403266202285	0.66383081848005
3.8000000	0.56244200	0.60444300	0.17277749500	0.68533421159598	0.68122394492856	0.68101185586447
3.9000000	0.57685900	0.62085100	0.17595264500	0.70251333973368	0.69837662488910	0.69815408018582
4.0000000	0.59010400	0.63876400	0.17908858000	0.71965051679554	0.71549078936426	0.71525758189198
4.1000000	0.60332100	0.65468900	0.18245727500	0.73674588363222	0.73256652546012	0.73232245127095
4.2000000	0.61747500	0.67106600	0.18640660500	0.75379957788384	0.74960392027860	0.74934877846682
4.3000000	0.63092500	0.68618000	0.19089735500	0.77081173700365	0.76660306067966	0.76633665336203
4.4000000	0.64376000	0.70306900	0.19562086500	0.78778249811004	0.78356403330652	0.78328616562471
4.5000000	0.65615600	0.71971700	0.20162329000	0.80471199765877	0.80048692460275	0.80019740470867
4.6000000	0.67048400	0.73555300	0.20704255000	0.82160037144301	0.81737182081225	0.81707045985385
4.7000000	0.68288000	0.75153900	0.21041124500	0.83844775459327	0.83421880797593	0.83390542008587
4.8000000	0.69636000	0.76788600	0.21509680500	0.85525428157747	0.85102797193733	0.85070237421541
4.9000000	0.71101200	0.78447400	0.21896897000	0.87202008620087	0.86779939834197	0.86746141083922
5.0000000	0.72575200	0.80103200	0.22384681000	0.88874530454351	0.88453317263427	0.88418261833972
5.1000000	0.73876200	0.81774100	0.22775692500	0.90543007070319	0.90122938005892	0.90086608488506
5.2000000	0.75253500	0.83417900	0.23251965000	0.92207451457088	0.91788810566086	0.91751190044877
5.3000000	0.76627900	0.85037500	0.23619827000	0.93867876771382	0.93450943610055	0.93412015453666
5.4000000	0.78075500	0.86723400	0.23995405500	0.95524296106247	0.95109345732557	0.95069093172760
5.5000000	0.79517200	0.88283000	0.24529741500	0.97176722491043	0.96764025140223	0.96722431938660
5.6000000	0.80762600	0.89917600	0.24897603500	0.98825168891452	0.98414990262574	0.98372040466578
5.7000000	0.82192600	0.91480100	0.25230425000	1.00469648209473	1.00062249509288	1.00017927450438
5.8000000	0.83546400	0.93120800	0.25749328000	1.02110173283425	1.01705811270204	1.01660101562875
5.9000000	0.85040900	0.94644200	0.26182970000	1.03746757028767	1.03345683915316	1.03298571455233
6.0000000	0.86386000	0.96191600	0.26659242500	1.05379412769260	1.04981875794781	1.04933345757569
6.1000000	0.87780800	0.97787200	0.27007750000	1.07008152730545	1.06614395238911	1.06564433078649
6.2000000	0.89240200	0.99346800	0.27468336500	1.08632989549818	1.08243250558179	1.08191842005951
6.3000000	0.90315600	1.01008000	0.27820765500	1.10253935804014	1.09868450043215	1.09815581105663
6.4000000	0.91194700	1.02592000	0.28126642500	1.11871004009809	1.11490001964810	1.11435658922685
6.5000000	0.92325900	1.04215000	0.28571796000	1.13484206623617	1.13107914573910	1.13052083980627
6.6000000	0.93670900	1.05931000	0.28885516000	1.15093556041594	1.14722196101624	1.14664864781810
6.7000000	0.94977900	1.07442000	0.29357867000	1.16699064599635	1.16332854759215	1.16274009807266
6.8000000	0.96281900	1.09122000	0.29621113500	1.18300744573374	1.17939898738109	1.17879527516736
6.9000000	0.97656200	1.10663000	0.29814785000	1.19898608866334	1.19543336209888	1.19481426348676
7.0000000	0.99013000	1.12319000	0.30248427000	1.21492669323391	1.21143175326294	1.21079714720248
7.1000000	1.00323000	1.13909000	0.30627800500	1.23082938013240	1.22739424219227	1.22674401027329
7.2000000	1.01627000	1.15583000	0.30964670000	1.24669427023901	1.24332091000745	1.24265493644504
7.3000000	1.02866000	1.17145000	0.31286106500	1.26252148386399	1.25921183763066	1.25853000925069
7.4000000	1.04293000	1.18650000	0.31669275000	1.27831114074765	1.27506710578566	1.27436931201033
7.5000000	1.05621000	1.20204000	0.32137831000	1.29406336006038	1.29088679499780	1.29017292783114
7.6000000	1.06945000	1.21721000	0.32474700500	1.30977826040262	1.30667098559400	1.30594093960742
7.7000000	1.08340000	1.23244000	0.32776656000	1.32545595980489	1.32241976736792	1.32167344201303
7.8000000	1.09759000	1.24686000	0.33016753000	1.34109657933787	1.33813321400284	1.33737050853240
7.9000000	1.11042000	1.26273000	0.33520096500	1.35670023702399	1.35381140444127	1.35303222145067
8.0000000	1.12455000	1.27817000	0.33771705000	1.37226704734400	1.36945441845767	1.36865866309268
8.1000000	1.13738000	1.29326000	0.34073787000	1.38779712650173	1.38506233563708	1.38424991558100
8.2000000	1.15130000	1.30933000	0.34379537500	1.40329059015930	1.40063523537505	1.39980606083591
8.3000000	1.16405000	1.32562000	0.34615839500	1.41874755343717	1.41617319687770	1.41532718057544
8.4000000	1.17788000	1.34067000	0.34952709000	1.43416813091409	1.43167629916168	1.43081335631531
8.5000000	1.19095000	1.35648000	0.35359153500	1.44955243662714	1.44714462105419	1.44626466936902
8.6000000	1.20381000	1.37180000	0.35699944500	1.46490058407170	1.46257824119298	1.46168120084775
8.7000000	1.21621000	1.38767000	0.35998105000	1.48021268758381	1.47797723802633	1.47706303166044
8.8000000	1.22895000	1.40341000	0.36416187500	1.49548886367996	1.49334168981310	1.49241024251373
8.9000000	1.24191000	1.41820000	0.36722064500	1.51072922126675	1.50867167462264	1.50772291391202
9.0000000	1.25445000	1.43445000	0.37140273500	1.52593387207805	1.52396727033490	1.52300112615740
9.1000000	1.26652000	1.45038000	0.37577837000	1.54110292733183	1.53922855464034	1.53824495934971
9.2000000	1.27915000	1.46486000	0.37802374500	1.55623649773017	1.55445560503998	1.55345449338653
9.3000000	1.29196000	1.48109000	0.38220457000	1.57133469345921	1.56964850394665	1.56862981731193
9.4000000	1.30447000	1.49725000	0.38592240500	1.58639762418916	1.58480732933965	1.58377100430245
9.5000000	1.31786000	1.51348000	0.38928983500	1.60142539907435	1.59993215449912	1.59887813313910
9.6000000	1.32964000	1.52971000	0.39246625000	1.61641812675317	1.61502305638386	1.61395128314533
9.7000000	1.34221000	1.54563000	0.39529099500	1.63137591975730	1.63008011177130	1.62899053345122
9.8000000	1.35476000	1.56216000	0.40044081000	1.64629888363942	1.64510339725752	1.64399596299340
9.9000000	1.36715000	1.57655000	0.40462290000	1.66118712572254	1.66009298925728	1.65896765051512
10.0000000	1.37952000	1.59178000	0.40845585000	1.67604075310041	1.67504896400399	1.67390567456622
10.1000000	1.39276000	1.60641000	0.41205604000	1.69085987240706	1.68997139754972	1.68881011350313
10.2000000	1.40630000	1.62023000	0.41577387500	1.70564458981942	1.70486036576520	1.70368104548887
10.3000000	1.41878000	1.63511000	0.42096164000	1.72039501105996	1.71971594433980	1.71851854849305
10.4000000	1.43188000	1.64998000	0.42444671500	1.73511124139932	1.73453820878159	1.73332270029188
10.5000000	1.44577000	1.66374000	0.42831888000	1.74979338565888	1.74932723441725	1.74809357846816
10.6000000	1.45914000	1.67801000	0.43230616000	1.76444154821343	1.76408309639214	1.76283126041127
10.7000000	1.47159000	1.69405000	0.43664258000	1.77905583324087	1.77880586967030	1.77753582331721
10.8000000	1.48551000	1.70871000	0.44109538000	1.79363634428926	1.79349562903439	1.79220734418854
10.9000000	1.49890000	1.72377000	0.44477400000	1.80818318430528	1.80815245041539	1.80684590626218
11.0000000	1.51247000	1.73912000	0.44895609000	1.82269645594109	1.82277641357840	1.82145158234783
11.1000000	1.52522000	1.75399000	0.45251706500	1.83717626141908	1.83736758782241	1.83602444810119
11.2000000	1.53869000	1.76923000	0.45704703000	1.85162270253469	1.85192604737010	1.85056457992457
11.3000000	1.55267000	1.78458000	0.46142266500	1.86603588065918	1.86645186626912	1.86507205403341
11.4000000	1.56609000	1.80008000	0.46606901000	1.88041589674237	1.88094511839210	1.87954694645631
11.5000000	1.57820000	1.81676000	0.47148953500	1.89476285131548	1.89540587743660	1.89398933303500
11.6000000	1.59027000	1.83425000	0.47501382500	1.90907684449390	1.90983421692518	1.90839928942439
11.7000000	1.59847000	1.85069000	0.47741353000	1.92335797579584	1.92423021020535	1.92277689109251
11.8000000	1.60595000	1.86662000	0.47981323500	1.93760634395255	1.93859393044959	1.93712221332053
11.9000000	1.63639000	1.88333000	0.48368540000	1.95182204823500	1.95292545065533	1.95143533120280
12.0000000	1.64366000	1.89868000	0.48732480500	1.96600518705433	1.96722484364501	1.96571631964678
12.1000000	1.65342000	1.91488000	0.49193320000	1.98015585841274	1.98149218206598	1.97996525337311
12.2000000	1.66573000	1.92921000	0.49599891000	1.99427415990598	1.99572753839059	1.99418220691555
12.3000000	1.67792000	1.94489000	0.49878570500	2.00836018872580	2.00993098491616	2.00836725462102
12.4000000	1.69069000	1.95904000	0.50354843000	2.02241404166249	2.02410259376495	2.02252047064959
12.5000000	1.70329000	1.97461000	0.50621884500	2.03643581510726	2.03824243688421	2.03664193455556
12.6000000	1.71642000	1.98957000	0.51105873500	2.05042560505481	2.05235059184001	2.05073171735491
12.7000000	1.72893000	2.00447000	0.51613138500	2.06438350710575	2.06642712699214	2.06478989156726
12.8000000	1.74230000	2.01970000	0.52201616500	2.07830961576383	2.08047211289434	2.07881653076754
12.9000000	1.75490000	2.03473000	0.52511415000	2.09220402618104	2.09448562094906	2.09281170834995
13.0000000	1.76776000	2.04954000	0.52859922500	2.10606683278833	2.10846772238948	2.10677549752800
13.1000000	1.78104000	2.06534000	0.53491031000	2.11989812956647	2.12241848827957	2.12070797133449
13.2000000	1.79349000	2.08079000	0.53916956500	2.13369801010787	2.13633798951400	2.13460920262153
13.3000000	1.80697000	2.09722000	0.54389307500	2.14746656761868	2.15022629681824	2.14847926406050
13.4000000	1.81948000	2.11228000	0.54710617500	2.16120389492107	2.16408348074846	2.16231822814210
13.5000000	1.83223000	2.12763000	0.55066841500	2.17491008445537	2.17790961169162	2.17612616717631
13.6000000	1.84521000	2.14295000	0.55508200000	2.18858522828226	2.19170475986539	2.18990315329241
13.7000000	1.85641000	2.15936000	0.55872140500	2.20222941808499	2.20546899531821	2.20364925843899
13.8000000	1.86807000	2.17580000	0.56259357000	2.21584274503884	2.21920238792928	2.21736455438392
13.9000000	1.88202000	2.19142000	0.56654290000	2.22942530003205	2.23290500740852	2.23104911271436
14.0000000	1.89553000	2.20651000	0.57107286500	2.24297717369362	2.24657692329662	2.24470300483678
14.1000000	1.90681000	2.22192000	0.57370533000	2.25649845619758	2.26021820496501	2.25832630750221
14.2000000	1.91950000	2.23734000	0.57653260500	2.26998923734928	2.27382892497872	2.27191908962569
14.3000000	1.93116000	2.25269000	0.57897152500	2.28344960658759	2.28740915377556	2.28548142052764
14.4000000	1.94353000	2.26822000	0.58086902500	2.29687965298693	2.30095895715742	2.29901337106582
14.5000000	1.95750000	2.28346000	0.58377220000	2.31027946525939	2.31447840397872	2.31251501192389
14.6000000	1.97031000	2.29923000	0.58745082000	2.32364913175686	2.32796756293065	2.32598641361143
14.7000000	1.98235000	2.31441000	0.59093589500	2.33698874047306	2.34142650254121	2.33942764646393
14.8000000	1.99451000	2.32883000	0.59569735500	2.35029837902726	2.35485529117517	2.35283878064279
14.9000000	2.00726000	2.34289000	0.60011094000	2.36357813463415	2.36825399703405	2.36621988613529
15.0000000	2.02030000	2.35734000	0.60487366500	2.37682809427212	2.38162268815621	2.37957103275466
15.1000000	2.03208000	2.37194000	0.60750739500	2.39004834451550	2.39496143241674	2.39289229014000
15.2000000	2.04515000	2.38654000	0.61172617000	2.40323897159020	2.40827029752757	2.40618372775636
15.3000000	2.05825000	2.40096000	0.61505691500	2.41640006137574	2.42154935103735	2.41944541489465
15.4000000	2.06959000	2.41547000	0.61989680500	2.42953169940735	2.43479866033156	2.43267742067172
15.5000000	2.08237000	2.43049000	0.62361337500	2.44263397087802	2.44801829263244	2.44587981403033
15.6000000	2.09479000	2.44491000	0.62783468000	2.45570696064054	2.46120831499902	2.45905266373914
15.7000000	2.10783000	2.46033000	0.63100856500	2.46875075320961	2.47436879432712	2.47219604352385
15.8000000	2.12040000	2.47412000	0.63410655000	2.48176543276390	2.48749979823367	2.48531002049353
15.9000000	2.13303000	2.48917000	0.63790155000	2.49475108289520	2.50060139918966	2.49839466094409
16.0000000	2.14572000	2.50552000	0.64084267500	2.50770778722309	2.51367365848907	2.51145003312419
16.1000000	2.15700000	2.52093000	0.64498681500	2.52063562893697	2.52671664253488	2.52447620511512
16.2000000	2.16893000	2.53571000	0.64971032500	2.53353469086653	2.53973041757298	2.53747324483077
16.3000000	2.18179000	2.55107000	0.65373555500	2.54640505551322	2.55271504969218	2.55044122001765
16.4000000	2.19492000	2.56774000	0.65629212000	2.55924680505221	2.56567060482415	2.56338019825492
16.5000000	2.20761000	2.58259000	0.66024145000	2.57206002133437	2.57859714874349	2.57629024695434
16.6000000	2.21921000	2.59707000	0.66430716000	2.58484478588822	2.59149474706771	2.58917143336028
16.7000000	2.23193000	2.61140000	0.66868153000	2.59760117992187	2.60436346525719	2.60202382454975
16.8000000	2.24389000	2.62591000	0.67406284000	2.61032928432500	2.61720336861524	2.61484748743239
16.9000000	2.25561000	2.64000000	0.67894194500	2.62302917926649	2.63001452228804	2.62764248875043
17.0000000	2.26754000	2.65327000	0.68262056500	2.63570094488019	2.64279699126471	2.64040889507875
17.1000000	2.28002000	2.66667000	0.68780833000	2.64834466138805	2.65555084037724	2.65314677282484
17.2000000	2.29318000	2.68079000	0.69199042000	2.66096040839069	2.66827613430053	2.66585618822881
17.3000000	2.30607000	2.69455000	0.69636605500	2.67354826517747	2.68097293755239	2.67853721049257
17.4000000	2.31782000	2.70924000	0.70031412000	2.68610831072842	2.69364131449352	2.69118990541588
17.5000000	2.33019000	2.72354000	0.70523117500	2.69864062371605	2.70628133323018	2.70381433728776
17.6000000	2.34153000	2.73730000	0.70925893500	2.71114528250731	2.71889305623829	2.71641057188054
17.7000000	2.35422000	2.75187000	0.71285912500	2.72362236516537	2.73147654660809	2.72897867481294
17.8000000	2.36617000	2.76629000	0.71669334000	2.73607194945160	2.74403186826253	2.74151871155047
17.9000000	2.37895000	2.78122000	0.72114487500	2.74849411282733	2.75655908498013	2.75403074740582
18.0000000	2.39014000	2.79480000	0.72517137000	2.76088893245582	2.76905826039537	2.76651484753931
18.1000000	2.40263000	2.81006000	0.72919913000	2.77325648520411	2.78152945799904	2.77897107695922
18.2000000	2.41508000	2.82509000	0.73291443500	2.78559684764485	2.79397274113859	2.79139950052227
18.3000000	2.42742000	2.83990000	0.73698014500	2.79791009583319	2.80638817301852	2.80380018293396
18.4000000	2.43975000	2.85450000	0.74158854000	2.81019630465145	2.81877581670070	2.81617318874903
18.5000000	2.45218000	2.86871000	0.74549865500	2.82245555069063	2.83113573510479	2.82851858237180
18.6000000	2.46493000	2.88247000	0.74948720000	2.83468790930244	2.84346799100854	2.84083642805662
18.7000000	2.47770000	2.89641000	0.75270030000	2.84689345554895	2.85577264704823	2.85312678990826
18.8000000	2.48969000	2.91116000	0.75769452000	2.85907226420424	2.86804976571893	2.86538973188230
18.9000000	2.50161000	2.92491000	0.76269000500	2.87122440975621	2.88029940937497	2.87762531778557
19.0000000	2.51486000	2.93976000	0.76621303000	2.88334996640826	2.89252164023023	2.88983361127651
19.1000000	2.52720000	2.95448000	0.77051150000	2.89544900808100	2.90471652035853	2.90201467586559
19.2000000	2.53909000	2.96815000	0.77608635500	2.90752160841401	2.91688411169397	2.91416857491570
19.3000000	2.55079000	2.98281000	0.77999773500	2.91956784076755	2.92902447603135	2.92629537164260
19.4000000	2.56292000	2.99626000	0.78375225500	2.93158777822426	2.94113767502645	2.93839512911527
19.5000000	2.57482000	3.00975000	0.78665669500	2.94358149359093	2.95322377019646	2.95046791025632
19.6000000	2.58724000	3.02399000	0.79200005500	2.95554905940018	2.96528282292033	2.96251377784243
19.7000000	2.59832000	3.03835000	0.79691711000	2.96749054791221	2.97731489443909	2.97453279362678
19.8000000	2.61033000	3.05259000	0.80222125500	2.97940602988132	2.98932004585626	2.98652502065995
19.9000000	2.62196000	3.06662000	0.80640334500	2.99129557756594	3.00129833789554	2.99849052140120
20.0000000	2.63451000	3.08017000	0.81000353500	3.00315926260898	3.01324983095711	3.01042935803097
20.1000000	2.64705000	3.09459000	0.81464988000	3.01499715612935	3.02517458625398	3.02234159258502
20.2000000	2.65897000	3.10967000	0.81790219500	3.02680932897708	3.03707266433048	3.03422728695478
20.3000000	2.67149000	3.12355000	0.82220066500	3.03859585173492	3.04894412559465	3.04608650288781
20.4000000	2.68292000	3.13827000	0.82518100500	3.05035679471990	3.06078903031863	3.05791930198810
20.5000000	2.69481000	3.15360000	0.82858891500	3.06209222798486	3.07260743863894	3.06972574571654
20.6000000	2.70651000	3.16775000	0.83300250000	3.07380222132006	3.08439941055690	3.08150589539123
20.7000000	2.71831000	3.18316000	0.83652552500	3.08548684425471	3.09616500593893	3.09325981218794
20.8000000	2.73053000	3.19860000	0.84093911000	3.09714616605856	3.10790428451692	3.10498755714046
20.9000000	2.74243000	3.21309000	0.84318575000	3.10878025574344	3.11961730588861	3.11668919114097
21.0000000	2.75368000	3.22705000	0.84744374000	3.12038918206483	3.13130412951789	3.12836477494050
21.1000000	2.76573000	3.24172000	0.85201292000	3.13197301352344	3.14296481473520	3.14001436914921
21.2000000	2.77765000	3.25565000	0.85530445000	3.14353181784855	3.15459942073783	3.15163803423689
21.3000000	2.78923000	3.26956000	0.85805203000	3.15506566266297	3.16620800659033	3.16323583053326
21.4000000	2.80101000	3.28444000	0.86219617000	3.16657461621720	3.17779063122481	3.17480781822842
21.5000000	2.81185000	3.29828000	0.86796457000	3.17805874595490	3.18934735344133	3.18635405737321
21.6000000	2.82413000	3.31120000	0.87280446000	3.18951811906880	3.20087823190822	3.19787460787957
21.7000000	2.83638000	3.32535000	0.87617315500	3.20095280250210	3.21238332516246	3.20936952952101
21.8000000	2.84857000	3.33869000	0.88105226000	3.21236286294994	3.22386269161000	3.22083888193289
21.9000000	2.86044000	3.35226000	0.88550506000	3.22374836686081	3.23531638952615	3.23228272461291
22.0000000	2.87064000	3.36602000	0.89049801500	3.23510938043800	3.24674447705590	3.24370111671512
22.1000000	2.88233000	3.38002000	0.89584264000	3.24644596964104	3.25814701221429	3.25509411536547
22.2000000	2.89346000	3.39330000	0.90041055500	3.25775820018710	3.26952405288674	3.26646178151764
22.3000000	2.90507000	3.40678000	0.90482414000	3.26904613755247	3.28087565682942	3.27780417408451
22.4000000	2.91685000	3.42063000	0.91036104500	3.28030984697400	3.29220187975027	3.28912135184142
22.5000000	2.92921000	3.43364000	0.91396250000	3.29154939345046	3.30350278025890	3.30041337342656
22.6000000	2.94082000	3.44701000	0.91725403000	3.30276484166816	3.31477841609797	3.31168029734127
22.7000000	2.95289000	3.46143000	0.92108571500	3.31395625527032	3.32602884447437	3.32292218195043
22.8000000	2.96540000	3.47488000	0.92430008000	3.32512369921273	3.33725412246595	3.33413908548281
22.9000000	2.97610000	3.48885000	0.92759161000	3.33626723751433	3.34845430702175	3.34533106603140
23.0000000	2.98844000	3.50312000	0.93212031000	3.34738693396005	3.35962945496241	3.35649818155380
23.1000000	3.00080000	3.51531000	0.93533467500	3.35848285210213	3.37077962298042	3.36764048987251
23.2000000	3.01267000	3.52998000	0.93862620500	3.36955505526142	3.38190486764046	3.37875804867536
23.3000000	3.02507000	3.54334000	0.94230356000	3.38060360652877	3.39300524537975	3.38985091551581
23.4000000	3.03729000	3.55674000	0.94551792500	3.39162856876633	3.40408081250833	3.40091914781332
23.5000000	3.04974000	3.57152000	0.95043498000	3.40263000460887	3.41513162520942	3.41196280285368
23.6000000	3.06190000	3.58579000	0.95314461000	3.41360797646515	3.42615773953970	3.42298193778941
23.7000000	3.07441000	3.59889000	0.95693961000	3.42456254651921	3.43715921142965	3.43397660964008
23.8000000	3.08652000	3.61304000	0.95992121500	3.43549377673174	3.44813609668390	3.44494687529264
23.9000000	3.09882000	3.62595000	0.96491543500	3.44640172884139	3.45908845098150	3.45589279150184
24.0000000	3.10972000	3.63878000	0.96855484000	3.45728646436612	3.47001632987625	3.46681441489051
24.1000000	3.12153000	3.65157000	0.97126573500	3.46814804392140	3.48091978879707	3.47771180194997
24.2000000	3.13372000	3.66449000	0.97587286500	3.47898652877102	3.49179888304826	3.48858500904032
24.3000000	3.14430000	3.67701000	0.98036488000	3.48980197996489	3.50265366780985	3.49943409239088
24.4000000	3.15544000	3.68972000	0.98481768000	3.50059445810873	3.51348419813793	3.51025910756544
24.5000000	3.16631000	3.70317000	0.98923000000	3.51136402359107	3.52429052896494	3.52106010975034
24.6000000	3.17844000	3.71567000	0.99256074500	3.52211073658450	3.53507271510001	3.53183715578539
24.7000000	3.18958000	3.72928000	0.99573589500	3.53283465704687	3.54583081122930	3.54259030135289
24.8000000	3.20074000	3.74246000	0.99968396000	3.54353584472257	3.55656487134990	3.55331960200486
24.9000000	3.21214000	3.75586000	1.00390526500	3.55421435914373	3.56727494912392	3.56402511316328
25.0000000	3.22322000	3.76886000	1.00897665000	3.56487025963145	3.57796109989873	3.57470689012048
25.1000000	3.23547000	3.78130000	1.01362299500	3.57550360529704	3.58862337784525	3.58536498803945
25.2000000	3.24678000	3.79457000	1.01927628000	3.58611445504328	3.59926183701185	3.59599946195416
25.3000000	3.25920000	3.80665000	1.02206434000	3.59670286756560	3.60987653132463	3.60661036676987
25.4000000	3.27019000	3.81920000	1.02547098500	3.60726890135335	3.62046751458767	3.61719775726351
25.5000000	3.28130000	3.83284000	1.02872330000	3.61781261436179	3.63103484048340	3.62776168808396
25.6000000	3.29340000	3.84639000	1.03321531500	3.62833406423623	3.64157856257285	3.63830221375239
25.7000000	3.30474000	3.85942000	1.03696983500	3.63883330931679	3.65209873429597	3.64881938866260
25.8000000	3.31634000	3.87210000	1.04173256000	3.64931040723859	3.66259540897191	3.65931326708132
25.9000000	3.32760000	3.88456000	1.04537196500	3.65976541543366	3.67306863979933	3.66978390314857
26.0000000	3.33911000	3.89756000	1.05040540000	3.67019839113207	3.68351847985669	3.68023135087797
26.1000000	3.35089000	3.91045000	1.05373614500	3.68060939136309	3.69394498210258	3.69065566415707
26.2000000	3.36147000	3.92327000	1.05799413500	3.69099847295630	3.70434819937594	3.70105689674767
26.3000000	3.37261000	3.93649000	1.06066581500	3.70136569254272	3.71472818439646	3.71143510228616
26.4000000	3.38430000	3.94935000	1.06600917500	3.71171110655595	3.72508498976478	3.72179033428384
26.5000000	3.39397000	3.96169000	1.06856447500	3.72203477123330	3.73541866796286	3.73212264612725
26.6000000	3.40338000	3.97472000	1.07336515000	3.73233674261693	3.74572927135424	3.74243209107848
26.7000000	3.41369000	3.98707000	1.07789511500	3.74261707655494	3.75601685218435	3.75271872227553
26.8000000	3.42392000	3.99902000	1.08238713000	3.75287582870257	3.76628146258081	3.76298259228431
26.9000000	3.43289000	4.01194000	1.08649079000	3.76311305452261	3.77652315455371	3.77322375397401
27.0000000	3.44235000	4.02467000	1.09005429500	3.77332880824922	3.78674197999595	3.78344226042812
27.1000000	3.45375000	4.03692000	1.09291825500	3.78352314572230	3.79693799068346	3.79363816427838
27.2000000	3.46896000	4.04900000	1.09756460000	3.79369612179901	3.80711123827559	3.80381151803344
27.3000000	3.48575000	4.06263000	1.10143676500	3.80384779114663	3.81726177355074	3.81396237407920
27.4000000	3.47977000	4.07492000	1.10627665500	3.81397820824350	3.82738964842108	3.82409078467911
27.5000000	3.49310000	4.08789000	1.11022472000	3.82408742738016	3.83749491431072	3.83419680197451
27.6000000	3.50380000	4.10060000	1.11568446000	3.83417550266037	3.84757762240182	3.84428047798491
27.7000000	3.51332000	4.11354000	1.11878244500	3.84424248800213	3.85763782376084	3.85434186460832
27.8000000	3.52484000	4.12634000	1.12118341500	3.85428843713876	3.86767556933875	3.86438101362159
27.9000000	3.53624000	4.14018000	1.12609920500	3.86431340361997	3.87769090997138	3.87439797668067
28.0000000	3.54796000	4.15391000	1.12915924000	3.87431744081285	3.88768389637964	3.88439280532098
28.1000000	3.55889000	4.16740000	1.13376637000	3.88430060190296	3.89765457916988	3.89436555095771
28.2000000	3.56953000	4.17989000	1.13887697000	3.89426293989536	3.90760300883412	3.90431626488611
28.3000000	3.58084000	4.19377000	1.14391040500	3.90420450761570	3.91752923575036	3.91424499828183
28.4000000	3.59215000	4.20524000	1.14743343000	3.91412535771120	3.92743331018285	3.92415180220125
28.5000000	3.60396000	4.21614000	1.15072496000	3.92402554195347	3.93731528228240	3.93403672758173
28.6000000	3.61568000	4.22252000	1.15475145500	3.93390511274184	3.94717520208663	3.94389982524202
28.7000000	3.62679000	4.23144000	1.15866283500	3.94376412246281	3.95701311952032	3.95374114588248
28.8000000	3.63822000	4.24483000	1.16326870000	3.95360262301884	3.96682908439560	3.96356074008548
28.9000000	3.64953000	4.25742000	1.16737362500	3.96342066613633	3.97662314641233	3.97335865831565
29.0000000	3.66034000	4.26991000	1.16977459500	3.97321830336660	3.98639535515834	3.98313495092022
29.1000000	3.67092000	4.28337000	1.17473086500	3.98299558608685	3.99614576010970	3.99288966812936
29.2000000	3.68144000	4.29700000	1.17898885500	3.99275256550113	4.00587441063105	4.00262285943300
29.3000000	3.69222000	4.31016000	1.18243471500	4.00248929264130	4.01558135597586	4.01233457515945
29.4000000	3.70386000	4.32350000	1.18564908000	4.01220581836797	4.02526664528671	4.02202486533072
29.5000000	3.71426000	4.33617000	1.18924927000	4.02190219337150	4.03493032759559	4.03169377969904
29.6000000	3.72323000	4.34894000	1.19339214500	4.03157846817294	4.04457245182418	4.04134136790057
29.7000000	3.73296000	4.36158000	1.19753502000	4.04123469312496	4.05419306649830	4.05096767945566
29.8000000	3.74283000	4.37429000	1.20125285500	4.05087091841291	4.06379222001754	4.06057276376920
29.9000000	3.75244000	4.38735000	1.20431036000	4.06048719405565	4.07336996141796	4.07015667013090
30.0000000	3.76264000	4.39891000	1.21004081000	4.07008356959108	4.08292633917082	4.07971944771558
30.1000000	3.77169000	4.41113000	1.21356510000	4.07966009420399	4.09246140163797	4.08926114558350
30.2000000	3.78330000	4.42321000	1.21720450500	4.08921681794297	4.10197519707210	4.09878181268065
30.3000000	3.79347000	4.43564000	1.22030122500	4.09875379013200	4.11146777361705	4.10828149783905
30.4000000	3.80296000	4.44759000	1.22425055500	4.10827105993071	4.12093917930805	4.11776024977707
30.5000000	3.81354000	4.45975000	1.22847186000	4.11776867633526	4.13038946207201	4.12721811709971
30.6000000	3.82336000	4.47159000	1.23056164000	4.12724668817926	4.13981866972781	4.13665514829894
30.7000000	3.83429000	4.48354000	1.23451097000	4.13670514413457	4.14922684998656	4.14607139175395
30.8000000	3.84531000	4.49633000	1.23919653000	4.14614409271227	4.15861405045187	4.15546689573150
30.9000000	3.85559000	4.50886000	1.24244758000	4.15556358226345	4.16798031862013	4.16484170838622
31.0000000	3.86594000	4.52066000	1.24635896000	4.16496366098017	4.17732570188080	4.17419587776087
31.1000000	3.87543000	4.53321000	1.24988198500	4.17434437689628	4.18665024751666	4.18352945178671
31.2000000	3.88616000	4.54498000	1.25390974500	4.18370577788835	4.19595400270412	4.19284247828375
31.3000000	3.89521000	4.55772000	1.25793497500	4.19304791167648	4.20523701451346	4.20213500496107
31.4000000	3.90456000	4.57042000	1.26242699000	4.20237082582527	4.21449932990911	4.21140707941713
31.5000000	3.91470000	4.58240000	1.26668245000	4.21167456774460	4.22374099574996	4.22065874911676
31.6000000	3.92410000	4.59484000	1.27186895000	4.22095918377480	4.23296205878959	4.22989006028190
31.7000000	3.93462000	4.60709000	1.27558805000	4.23022472167978	4.24216256567658	4.23910106114985
31.8000000	3.94400000	4.61799000	1.27876320000	4.23947122838189	4.25134256295476	4.24829179886131
31.9000000	3.95355000	4.62907000	1.28233050000	4.24869875064531	4.26050209706351	4.25746232044705
32.0000000	3.96305000	4.64066000	1.28616345000	4.25790733508150	4.26964121433800	4.26661267282814
32.1000000	3.97281000	4.65246000	1.28968015000	4.26709702814997	4.27875996100952	4.27574290281627
32.2000000	3.98330000	4.66414000	1.29347515000	4.27626787615913	4.28785838216838	4.28485305711402
32.3000000	3.99388000	4.67516000	1.29777615000	4.28541992526708	4.29693652455038	4.29394318231519
32.4000000	4.00425000	4.68603000	1.30149525000	4.29455322148242	4.30599443418559	4.30301332490501
32.5000000	4.01456000	4.69783000	1.30555590000	4.30366781066504	4.31503215687465	4.31206353126050
32.6000000	4.02464000	4.70921000	1.30966715000	4.31276373852694	4.32404973831489	4.32109384765073
32.7000000	4.03531000	4.72092000	1.31245015000	4.32184105063306	4.33304722410057	4.33010432023707
32.8000000	4.04513000	4.73365000	1.31639695000	4.33089979240203	4.34202465972316	4.33909499507354
32.9000000	4.05623000	4.74609000	1.31964800000	4.33994000910703	4.35098209057157	4.34806591810706
33.0000000	4.06716000	4.75768000	1.32421465000	4.34896174587656	4.35991956193244	4.35701713517773
33.1000000	4.07590000	4.76966000	1.32894575000	4.35796504718102	4.36883711899039	4.36594869201915
33.2000000	4.08574000	4.78038000	1.33420815000	4.36694995793114	4.37773480682828	4.37486063425865
33.3000000	4.09547000	4.79125000	1.33866095000	4.37591652303012	4.38661267042745	4.38375300741765
33.4000000	4.10684000	4.80229000	1.34412575000	4.38486478700484	4.39547075466803	4.39262585691188
33.5000000	4.11751000	4.81341000	1.34857855000	4.39379479423940	4.40430910432916	4.40147922805172
33.6000000	4.12732000	4.82457000	1.35282895000	4.40270658897584	4.41312776408925	4.41031316604243
33.7000000	4.13755000	4.83671000	1.35600410000	4.41160021531491	4.42192677852625	4.41912771598450
33.8000000	4.14795000	4.84754000	1.36081110000	4.42047571721678	4.43070619211792	4.42792292287387
33.9000000	4.15718000	4.85953000	1.36475790000	4.42933313850181	4.43946604924208	4.43669883126851
34.0000000	4.16768000	4.86976000	1.36878060000	4.43817252285130	4.44820639417687	4.44545548516683
34.1000000	4.17796000	4.88030000	1.37377735000	4.44699391380818	4.45692727110100	4.45419293013448
34.2000000	4.18860000	4.89162000	1.37954575000	4.45579735477781	4.46562872409405	4.46291121073214
34.3000000	4.19991000	4.90207000	1.38369495000	4.46458288902869	4.47431079713667	4.47161037141648
34.4000000	4.21093000	4.91444000	1.38737610000	4.47335055969320	4.48297353411089	4.48029045654049
34.5000000	4.22165000	4.92549000	1.38884350000	4.48210040976836	4.49161697880034	4.48895151035370
34.6000000	4.23258000	4.93789000	1.39314450000	4.49083248189374	4.50024117435478	4.49759357700246
34.7000000	4.24343000	4.94924000	1.39534560000	4.49954681842636	4.50884616394134	4.50621670053021
34.8000000	4.25433000	4.96116000	1.39917855000	4.50824346234230	4.51743199176875	4.51482092487775
34.9000000	4.26470000	4.97185000	1.40297355000	4.51692245607653	4.52599870121068	4.52340629388353
35.0000000	4.27402000	4.98205000	1.40654085000	4.52558384193037	4.53454633554285	4.53197285128387
35.1000000	4.28035000	4.99313000	1.41165145000	4.53422766207222	4.54307493794336	4.54052064071329
35.2000000	4.28861000	5.00460000	1.41593980000	4.54285395853819	4.55158455149288	4.54904970570472
35.3000000	4.29925000	5.01505000	1.41939325000	4.55146277323282	4.56007521917490	4.55756008968981
35.4000000	4.31296000	5.02751000	1.42349185000	4.56005414792973	4.56854698387599	4.56605183599919
35.5000000	4.32612000	5.03883000	1.42736275000	4.56862812427237	4.57699988838605	4.57452498786271
35.6000000	4.32835000	5.05030000	1.43100595000	4.57718474377459	4.58543397539854	4.58297958840977
35.7000000	4.33447000	5.06229000	1.43615450000	4.58572404782143	4.59384928751071	4.59141568066953
35.8000000	4.34707000	5.07379000	1.44169520000	4.59424607766974	4.60224586722389	4.59983330757120
35.9000000	4.35751000	5.08381000	1.44603415000	4.60275087444889	4.61062375694368	4.60823251194431
36.0000000	4.36870000	5.09495000	1.45020865000	4.61123847916143	4.61898299898024	4.61661333651899
36.1000000	4.37857000	5.10555000	1.45559755000	4.61970893268379	4.62732363554851	4.62497582392623
36.2000000	4.38921000	5.11711000	1.46054370000	4.62816227507243	4.63564570876846	4.63332001669812
36.3000000	4.40011000	5.12731000	1.46446520000	4.63659854744937	4.64394926066535	4.64164595726819
36.4000000	4.41040000	5.13939000	1.46933545000	4.64501779029874	4.65223433316993	4.64995368719904
36.5000000	4.42042000	5.14899000	1.47455990000	4.65342004397192	4.66050096811876	4.65824324884509
36.6000000	4.43094000	5.15929000	1.47886090000	4.66180534869569	4.66874920725437	4.66651468477057
36.7000000	4.44117000	5.16949000	1.48481905000	4.67017374457286	4.67697909222555	4.67476803699834
36.8000000	4.45128000	5.18027000	1.48776650000	4.67852527158290	4.68519066458761	4.68300334745320
36.9000000	4.46121000	5.19045000	1.49210545000	4.68685996958259	4.69338396580259	4.69122065796209
37.0000000	4.47076000	5.20204000	1.49571070000	4.69517787830659	4.70155903723952	4.69942001025437
37.1000000	4.48187000	5.21206000	1.49958160000	4.70347903736812	4.70971592015518	4.70760144596204
37.2000000	4.49207000	5.22251000	1.50360430000	4.71176348625956	4.71785465444464	4.71576500662004
37.3000000	4.50121000	5.23298000	1.50728545000	4.72003126435309	4.72597528228976	4.72391073366645
37.4000000	4.50942000	5.24461000	1.51080215000	4.72828241090130	4.73407784467223	4.73203866844280
37.5000000	4.51838000	5.25571000	1.51495135000	4.73651696503783	4.74216238248120	4.74014885219426
37.6000000	4.52761000	5.26595000	1.51796205000	4.74473496577800	4.75022893651345	4.74824132606995
37.7000000	4.53681000	5.27685000	1.52245280000	4.75293645152295	4.75827754747368	4.75631613112315
37.8000000	4.54335000	5.28829000	1.52551410000	4.76112146113002	4.76630825597471	4.76437330831159
37.9000000	4.55235000	5.29892000	1.52889165000	4.76929003347530	4.77432110253771	4.77241289849767
38.0000000	4.56125000	5.31008000	1.53190235000	4.77744220708302	4.78231612759244	4.78043494244872
38.1000000	4.57037000	5.32225000	1.53586180000	4.78557802036069	4.79029337147748	4.78843948083728
38.2000000	4.57895000	5.33408000	1.53864480000	4.79369751159972	4.79825287444045	4.79642655424132
38.3000000	4.58795000	5.34588000	1.54154165000	4.80180071897600	4.80619467663824	4.80439620314450
38.4000000	4.59654000	5.35675000	1.54448910000	4.80988768055046	4.81411881813724	4.81234846793645
38.5000000	4.60571000	5.36921000	1.54766425000	4.81795843426969	4.82202533891360	4.82028338891296
38.6000000	4.61567000	5.37797000	1.54940995000	4.82601301796650	4.82991427885341	4.82820100627632
38.7000000	4.62443000	5.38538000	1.55397660000	4.83405146936050	4.83778567775297	4.83610136013549
38.8000000	4.63346000	5.39516000	1.55707585000	4.84207382605873	4.84563957531899	4.84398449050642
38.9000000	4.64196000	5.40444000	1.56051665000	4.85008012555619	4.85347601116886	4.85185043624219
39.0000000	4.64993000	5.41229000	1.56419780000	4.85807040523647	4.86129502483082	4.85969923803593
39.1000000	4.65872000	5.42087000	1.56772715000	4.86604470237232	4.86909665574425	4.86753093563279
39.2000000	4.66666000	5.43093000	1.57088965000	4.87400305412620	4.87688094325987	4.87534556866281
39.3000000	4.67457000	5.44237000	1.57605085000	4.88194549755094	4.88464792663997	4.88314317666353
39.4000000	4.68319000	5.45206000	1.58054160000	4.88987206912868	4.89239764505865	4.89092379908027
39.5000000	4.69148000	5.46335000	1.58332460000	4.89778280552513	4.90013013760203	4.89868747526631
39.6000000	4.70077000	5.47338000	1.58730935000	4.90567774384715	4.90784544326852	4.90643424448316
39.7000000	4.70909000	5.48470000	1.59200250000	4.91355692068535	4.91554360027871	4.91416414590081
39.8000000	4.71738000	5.49535000	1.59570895000	4.92142037252180	4.92322464759450	4.92187721859793
39.9000000	4.72565000	5.50553000	1.59730285000	4.92926813573049	4.93088862430992	4.92957350156214
40.0000000	4.73514000	5.51670000	1.60128760000	4.93710024657790	4.93853556905920	4.93725303369027
40.1000000	4.74361000	5.52706000	1.60333690000	4.94491674122354	4.94616552038935	4.94491585378852
40.2000000	4.75223000	5.53648000	1.60620845000	4.95271765572045	4.95377851676032	4.95256200057281
40.3000000	4.76064000	5.54680000	1.60891555000	4.96050302601578	4.96137459654527	4.96019151266890
40.4000000	4.76905000	5.55623000	1.61158470000	4.96827288795130	4.96895379803073	4.96780442861274
40.5000000	4.77713000	5.56613000	1.61368460000	4.97602727726395	4.97651615941685	4.97540078685062
40.6000000	4.78563000	5.57589000	1.61801090000	4.98376622958635	4.98406171881763	4.98298062573947
40.7000000	4.79313000	5.58663000	1.62154025000	4.99148978044736	4.99159051426110	4.99054398354707
40.8000000	4.80137000	5.59597000	1.62432325000	4.99919796527263	4.99910258368957	4.99809089845229
40.9000000	4.81054000	5.60461000	1.62839655000	5.00689081938507	5.00659796495983	5.00562140854534
41.0000000	4.81930000	5.61490000	1.63253310000	5.01456837800547	5.01407669584337	5.01313555182800
41.1000000	4.82730000	5.62502000	1.63717565000	5.02223067593169	5.02153881402660	5.02063336621388
41.2000000	4.83477000	5.63489000	1.64023695000	5.02987774775134	5.02898435711108	5.02811488952861
41.3000000	4.84248000	5.64486000	1.64434820000	5.03750962888266	5.03641336261372	5.03558015918556
41.4000000	4.84981000	5.65449000	1.64794080000	5.04512635411361	5.04382586796698	5.04302921241863
41.5000000	4.85731000	5.66446000	1.65165990000	5.05272795813083	5.05122191051915	5.05046208735664
41.6000000	4.86578000	5.67304000	1.65537900000	5.06031447552008	5.05860152753448	5.05787882146128
41.7000000	4.87272000	5.68288000	1.65932580000	5.06788594076674	5.06596475619349	5.06527945210685
41.8000000	4.88104000	5.69155000	1.66319670000	5.07544238825632	5.07331163359311	5.07266401658046
41.9000000	4.88863000	5.70146000	1.66796575000	5.08298385227489	5.08064219674694	5.08003255208230
42.0000000	4.89664000	5.71133000	1.67221615000	5.09051036700963	5.08795648258547	5.08738509572580
42.1000000	4.90572000	5.72000000	1.67690930000	5.09802196654924	5.09525452795626	5.09472168453791
42.2000000	4.91354000	5.72906000	1.68136210000	5.10551868488450	5.10253636938662	5.10204235545932
42.3000000	4.92321000	5.73854000	1.68604260000	5.11300055590871	5.10980204296613	5.10934714534466
42.4000000	4.93168000	5.74680000	1.68917980000	5.12046761341817	5.11705158595326	5.11663609096276
42.5000000	4.94062000	5.75628000	1.69297480000	5.12791989111270	5.12428503485222	5.12390922899684
42.6000000	4.94923000	5.76585000	1.69614995000	5.13535742259610	5.13150242608481	5.13116659604478
42.7000000	4.95770000	5.77533000	1.70033710000	5.14278024137663	5.13870379599062	5.13840822861930
42.8000000	4.96641000	5.78521000	1.70319600000	5.15018838071437	5.14588918082722	5.14563416314823
42.9000000	4.97470000	5.79463000	1.70738315000	5.15758187334727	5.15305861677037	5.15284443597469
43.0000000	4.98355000	5.80333000	1.71078600000	5.16496075302285	5.16021213991424	5.16003908335738
43.1000000	4.99208000	5.81240000	1.71442920000	5.17232505284709	5.16734978627159	5.16721814147072
43.2000000	5.00034000	5.82170000	1.71728810000	5.17967480583131	5.17447159177401	5.17438164640517
43.3000000	5.00992000	5.83109000	1.72112105000	5.18701004489254	5.18157759227211	5.18152963416740
43.4000000	5.01889000	5.84009000	1.72576360000	5.19433080285401	5.18866782353570	5.18866214068051
43.5000000	5.02742000	5.85030000	1.72874900000	5.20163711244560	5.19574232125406	5.19577920178430
43.6000000	5.03580000	5.86029000	1.73235425000	5.20892900630423	5.20280112103606	5.20288085323546
43.7000000	5.04532000	5.86893000	1.73517520000	5.21620651697433	5.20984425841046	5.20996713070780
43.8000000	5.05347000	5.87893000	1.73874250000	5.22346967690831	5.21687176882602	5.21703806909903
43.9000000	5.06305000	5.88811000	1.74195560000	5.23071851846695	5.22388368765180	5.22409370417306
44.0000000	5.07219000	5.89687000	1.74447295000	5.23795307391987	5.23088005017728	5.23113407161335
44.1000000	5.08034000	5.90678000	1.74761015000	5.24517337544597	5.23786089161265	5.23815920674966
44.2000000	5.08860000	5.91593000	1.75202500000	5.25237945513386	5.24482624708893	5.24516914482935
44.3000000	5.09681000	5.92529000	1.75499775000	5.25957134498231	5.25177615165825	5.25216392101759
44.4000000	5.10572000	5.93339000	1.75713560000	5.26674907690069	5.25871064029401	5.25914357039762
44.5000000	5.11351000	5.94302000	1.75937465000	5.27391268267945	5.26562974789110	5.26610812797089
44.6000000	5.12122000	5.95305000	1.76228415000	5.28106219339466	5.27253350926610	5.27305762865731
44.7000000	5.12913000	5.96199000	1.76483945000	5.28819764120285	5.27942195915753	5.27999210729548
44.8000000	5.13622000	5.97226000	1.76797665000	5.29531905763952	5.28629513135423	5.28691159864289
44.9000000	5.14413000	5.98069000	1.77184755000	5.30242647415168	5.29315306101424	5.29381613737610
45.0000000	5.15202000	5.98939000	1.77525040000	5.30951992209819	5.29999578275964	5.30070575809103
45.1000000	5.16034000	5.99781000	1.77861530000	5.31659943275024	5.30682333100436	5.30758049530309
45.2000000	5.16825000	6.00603000	1.78261270000	5.32366503729170	5.31363574008465	5.31444038344746
45.3000000	5.17651000	6.01350000	1.78411805000	5.33071676681955	5.32043304425931	5.32128545687926
45.4000000	5.18407000	6.02238000	1.78752090000	5.33775465234429	5.32721527770982	5.32811574987378
45.5000000	5.19219000	6.03018000	1.79101230000	5.34477872479033	5.33398247454058	5.33493129662671
45.6000000	5.19999000	6.03879000	1.79546510000	5.35178901499637	5.34073466877909	5.34173213125433
45.7000000	5.20810000	6.04674000	1.80022150000	5.35878555371588	5.34747189437615	5.34851828779372
45.8000000	5.21631000	6.05372000	1.80437070000	5.36576837161742	5.35419418520604	5.35528980020301
45.9000000	5.22378000	6.06122000	1.80792535000	5.37273749928512	5.36090157506674	5.36204670236155
46.0000000	5.23292000	6.07010000	1.81211250000	5.37969296721901	5.36759409768010	5.36878902807016
46.1000000	5.23975000	6.07928000	1.81532560000	5.38663480583550	5.37427178669203	5.37551681105132
46.2000000	5.24731000	6.08828000	1.81946215000	5.39356304546771	5.38093467567275	5.38223008489079
46.3000000	5.25499000	6.09764000	1.82523055000	5.40047771579390	5.38758279811690	5.38892888226603
46.4000000	5.26384000	6.10656000	1.82898760000	5.40737884733998	5.39421618744381	5.39561323744402
46.5000000	5.27184000	6.11511000	1.83347835000	5.41426647023188	5.40083487699764	5.40228318382187
46.6000000	5.28007000	6.12381000	1.83871545000	5.42114061445390	5.40743890004762	5.40893875471878
46.7000000	5.28866000	6.13227000	1.84223215000	5.42800130990788	5.41402828978820	5.41557998337628
46.8000000	5.29684000	6.14286000	1.84649520000	5.43484858641358	5.42060307933928	5.42220690295836
46.9000000	5.30563000	6.15298000	1.85091005000	5.44168247370903	5.42716330174639	5.42881954655176
47.0000000	5.31409000	6.16105000	1.85504660000	5.44850300145091	5.43370898998089	5.43541794716608
47.1000000	5.32201000	6.17113000	1.85938555000	5.45531019921495	5.44024017694016	5.44200213773407
47.2000000	5.33068000	6.17785000	1.86368655000	5.46210409649626	5.44675689544778	5.44857215111175
47.3000000	5.33897000	6.18612000	1.86786105000	5.46888472270972	5.45325917779346	5.45512802007867
47.4000000	5.34683000	6.19416000	1.87173195000	5.47565210719037	5.45974705648721	5.46166977733810
47.5000000	5.35398000	6.20338000	1.87599500000	5.48240627919375	5.46622056458713	5.46819745551720
47.6000000	5.36253000	6.21183000	1.87971410000	5.48914726789629	5.47267973460981	5.47471108716724
47.7000000	5.37045000	6.22126000	1.88459700000	5.49587510239566	5.47912459899845	5.48121070476385
47.8000000	5.37865000	6.22921000	1.88818960000	5.50258981171119	5.48555519012302	5.48769634070712
47.9000000	5.38653000	6.23809000	1.89311045000	5.50929142478420	5.49197154028046	5.49416802732191
48.0000000	5.39442000	6.24697000	1.89709520000	5.51597997003145	5.49837368169484	5.50062579685795
48.1000000	5.40224000	6.25699000	1.90154800000	5.52265547640481	5.50476164651755	5.50706968149013
48.2000000	5.41068000	6.26551000	1.90425510000	5.52931797273175	5.51113546682751	5.51349971331864
48.3000000	5.41968000	6.27542000	1.90910005000	5.53596748762645	5.51749517463130	5.51991592436922
48.4000000	5.42671000	6.28433000	1.91440040000	5.54260404962580	5.52384080186342	5.52631834659330
48.5000000	5.43477000	6.29393000	1.91804360000	5.54922768718970	5.53017238038639	5.53270701186827
48.6000000	5.44253000	6.30236000	1.92315420000	5.55583842870140	5.53648994199098	5.53908195199763
48.7000000	5.45083000	6.30974000	1.92737930000	5.56243630246789	5.54279351839640	5.54544319833555
48.8000000	5.45921000	6.31742000	1.93143995000	5.56902133672016	5.54908314125047	5.55179078229877
48.9000000	5.46574000	6.32648000	1.93581685000	5.57559355961364	5.55535884212979	5.55812473592351
49.0000000	5.47339000	6.33482000	1.93949800000	5.58215299922843	5.56162065253992	5.56444509070640
49.1000000	5.48130000	6.34222000	1.94367250000	5.58869968356974	5.56786860391563	5.57075187807061
49.2000000	5.48942000	6.35071000	1.94705005000	5.59523364056814	5.57410272762099	5.57704512936605
49.3000000	5.49601000	6.35974000	1.95056675000	5.60175489808000	5.58032305494961	5.58332487586955
49.4000000	5.50222000	6.36844000	1.95409610000	5.60826348388773	5.58652961712481	5.58959114878503
49.5000000	5.51037000	6.37702000	1.95789110000	5.61475942570019	5.59272244529981	5.59584397924373
49.6000000	5.51840000	6.38512000	1.96125600000	5.62124275115299	5.59890157055789	5.60208339830437
49.7000000	5.52555000	6.39403000	1.96400105000	5.62771348740596	5.60506702391260	5.60830943695333
49.8000000	5.53235000	6.40346000	1.96749245000	5.63417166195784	5.61121883622877	5.61452212610488
49.9000000	5.54137000	6.41198000	1.97119890000	5.64061730245808	5.61735703758187	5.62072149660135
50.0000000	5.54955000	6.41992000	1.97364035000	5.64705043623586	5.62348165949950	5.62690757921330
50.1000000	5.55761000	6.42823000	1.97786545000	5.65347109054784	5.62959273270541	5.63308040463975
50.2000000	5.56549000	6.43675000	1.98123035000	5.65987929257852	5.63569028785397	5.63924000350832
50.3000000	5.57376000	6.44473000	1.98429165000	5.66627506944058	5.64177435553034	5.64538640637547
50.4000000	5.58287000	6.45220000	1.98816255000	5.67265844817512	5.64784496625064	5.65151964372666
50.5000000	5.59087000	6.46075000	1.99188165000	5.67902945575207	5.65390215046216	5.65763974597654
50.6000000	5.59910000	6.46773000	1.99575255000	5.68538811907042	5.65994593854349	5.66374674346917
50.7000000	5.60789000	6.47634000	2.00112880000	5.69173446495861	5.66597636080469	5.66984066647815
50.8000000	5.61651000	6.48483000	2.00623940000	5.69806852017479	5.67199344748751	5.67592154520688
50.9000000	5.62471000	6.49146000	2.01057835000	5.70439031140717	5.67799722876553	5.68198940978871
51.0000000	5.63178000	6.50043000	2.01429745000	5.71069986527435	5.68398773474430	5.68804429028713
51.1000000	5.64051000	6.50795000	2.01801655000	5.71699720832558	5.68996499546161	5.69408621669596
51.2000000	5.64836000	6.51599000	2.02196335000	5.72328236704113	5.69592904088755	5.70011521818705
51.3000000	5.65625000	6.52445000	2.02765585000	5.72955536783258	5.70187990092477	5.70613132502970
51.4000000	5.66369000	6.53246000	2.03331040000	5.73581623704317	5.70781760540859	5.71213456718586
51.5000000	5.67125000	6.54053000	2.03737105000	5.74206500094807	5.71374218410723	5.71812497436024
51.6000000	5.67983000	6.54814000	2.04159615000	5.74830168549379	5.71965366672193	5.72410257618836
51.7000000	5.68713000	6.55600000	2.04531525000	5.75452631641570	5.72555208288717	5.73006740223666
51.8000000	5.69431000	6.56431000	2.04836390000	5.76073892025819	5.73143746217080	5.73601948200275
51.9000000	5.70167000	6.57193000	2.05031200000	5.76693952300699	5.73730983407425	5.74195884491553
52.0000000	5.70940000	6.58006000	2.05390460000	5.77312815058022	5.74316922803267	5.74788552033543
52.1000000	5.71617000	6.58840000	2.05859775000	5.77930482882864	5.74901567341513	5.75379953755454
52.2000000	5.72291000	6.59661000	2.06243070000	5.78546958353601	5.75484919952479	5.75970092579681
52.3000000	5.73015000	6.60390000	2.06707325000	5.79162244041930	5.76066983559903	5.76558971421824
52.4000000	5.73774000	6.61173000	2.07094415000	5.79776342512905	5.76647761013142	5.77146593190706
52.5000000	5.74451000	6.61967000	2.07442290000	5.80389256324960	5.77227255249623	5.77732960788388
52.6000000	5.75037000	6.62834000	2.07887570000	5.81000988029941	5.77805469198610	5.78318077110193
52.7000000	5.75857000	6.63699000	2.08430255000	5.81611540173136	5.78382405756533	5.78901945044716
52.8000000	5.76649000	6.64496000	2.08883125000	5.82220915293299	5.78958067813288	5.79484567473850
52.9000000	5.77396000	6.65339000	2.09281600000	5.82829115922683	5.79532458252251	5.80065947272800
53.0000000	5.78363000	6.66077000	2.09816695000	5.83436144587070	5.80105579950297	5.80646087310102
53.1000000	5.79207000	6.66875000	2.10339140000	5.84042003805795	5.80677435777812	5.81224990447638
53.2000000	5.79960000	6.67642000	2.10625030000	5.84646696091778	5.81248028598713	5.81802659540661
53.3000000	5.80786000	6.68443000	2.10897005000	5.85250223951553	5.81817361270464	5.82379097437805
53.4000000	5.81607000	6.69358000	2.11139885000	5.85852589885297	5.82385436644091	5.82954306981112
53.5000000	5.82269000	6.70213000	2.11384030000	5.86453796382770	5.82952257564200	5.83528291006040
53.6000000	5.82958000	6.71101000	2.11701545000	5.87053845851933	5.83517826868993	5.84101052341489
53.7000000	5.83608000	6.71905000	2.12077250000	5.87652740838849	5.84082147390283	5.84672593809816
53.8000000	5.84259000	6.72673000	2.12351755000	5.88250483816537	5.84645221953514	5.85242918193704
53.9000000	5.84854000	6.73498000	2.12650295000	5.88847077251691	5.85207053377774	5.85812028251439
54.0000000	5.85566000	6.74353000	2.12928595000	5.89442523604702	5.85767644475812	5.86379926851990
54.1000000	5.86310000	6.75169000	2.13328335000	5.90036825329683	5.86326998054057	5.86946616790327
54.2000000	5.87110000	6.76045000	2.13572480000	5.90629984874498	5.86885116912631	5.87512100854911
54.3000000	5.87822000	6.77032000	2.13946920000	5.91222004680787	5.87442003845366	5.88076381827706
54.4000000	5.88560000	6.77833000	2.14334010000	5.91812887183993	5.87997661639826	5.88639462484203
54.5000000	5.89343000	6.78393000	2.14837480000	5.92402634813384	5.88552093077313	5.89201345593431
54.6000000	5.89967000	6.79218000	2.15179030000	5.92991249992084	5.89105300932895	5.89762033917977
54.7000000	5.90641000	6.79937000	2.15678705000	5.93578735137097	5.89657287975413	5.90321530214004
54.8000000	5.91388000	6.80648000	2.16096155000	5.94165092659332	5.90208056967502	5.90879837231264
54.9000000	5.92083000	6.81370000	2.16494630000	5.94750324963630	5.90757610665609	5.91436957713120
55.0000000	5.92701000	6.82138000	2.16877925000	5.95334434448791	5.91305951820005	5.91992894396559
55.1000000	5.93366000	6.82888000	2.17257425000	5.95917423507599	5.91853083115814	5.92547650012212
55.2000000	5.94061000	6.83616000	2.17617950000	5.96499294526847	5.92399007287919	5.93101227284367
55.3000000	5.94796000	6.84471000	2.18097385000	5.97080049887365	5.92943727112373	5.93653628930991
55.4000000	5.95447000	6.85251000	2.18322555000	5.97659691964046	5.93487245313580	5.94204857663744
55.5000000	5.96039000	6.86055000	2.18837410000	5.98238223069990	5.94029564609795	5.94754916187998
55.6000000	5.96804000	6.86804000	2.19182755000	5.98815645594630	5.94570687713148	5.95303807202849
55.7000000	5.97483000	6.87524000	2.19542015000	5.99391961907595	5.95110617329651	5.95851533401141
55.8000000	5.98031000	6.88238000	2.19851940000	5.99967174358517	5.95649356159217	5.96398097469479
55.9000000	5.98752000	6.89047000	2.20077110000	6.00541285291126	5.96186906895677	5.96943502088248
56.0000000	5.99388000	6.89827000	2.20402215000	6.01114297043266	5.96723272226791	5.97487749931625
56.1000000	6.00062000	6.90706000	2.20734910000	6.01686211946924	5.97258454834270	5.98030843667603
56.2000000	6.00639000	6.91516000	2.21071400000	6.02257032328251	5.97792457393785	5.98572785958005
56.3000000	6.01199000	6.92359000	2.21466080000	6.02826760507587	5.98325282574987	5.99113579458499
56.4000000	6.01929000	6.93109000	2.21734260000	6.03395398799484	5.98856933041520	5.99653226818618
56.5000000	6.02304000	6.93732000	2.22085930000	6.03962949512728	5.99387411451037	6.00191730586714
56.6000000	6.02913000	6.94418000	2.22426215000	6.04529414950367	5.99916720455218	6.00729093460144
56.7000000	6.03693000	6.95129000	2.22937275000	6.05094797409729	6.00444862699782	6.01265318085859
56.8000000	6.04437000	6.96035000	2.23177625000	6.05659099182451	6.00971840824502	6.01800407087554
56.9000000	6.05117000	6.96793000	2.23479960000	6.06222322554499	6.01497657463226	6.02334363082808
57.0000000	6.05756000	6.97420000	2.23925240000	6.06784469806193	6.02022315243887	6.02867188683110
57.1000000	6.06497000	6.98094000	2.24471720000	6.07345543212231	6.02545816788520	6.03398886493864
57.2000000	6.07148000	6.98699000	2.24982780000	6.07905545041713	6.03068164713278	6.03929459114414
57.3000000	6.07968000	6.99289000	2.25621605000	6.08464477558161	6.03589361628449	6.04458909138056
57.4000000	6.08610000	6.99783000	2.25698770000	6.09022342990153	6.04109410138469	6.04987239152052
57.5000000	6.09322000	7.00370000	2.25589980000	6.09579143581745	6.04628312841937	6.05514451737651
57.6000000	6.09864000	7.01087000	2.27363510000	6.10134881603833	6.05146072331634	6.06040549470100
57.7000000	6.10787000	7.01737000	2.27831560000	6.10689559296435	6.05662691194536	6.06565534918664
57.8000000	6.11397000	7.02369000	2.31498795000	6.11243178894029	6.06178172009375	6.07089410646639
57.9000000	6.12091000	7.02971000	2.30700580000	6.11795742625579	6.06692517343729	6.07612179211368
58.0000000	6.12806000	7.03742000	2.30332465000	6.12347252714552	6.07205729763677	6.08133843164260
58.1000000	6.13504000	7.04476000	2.29755625000	6.12897711378943	6.07717811826969	6.08654405050802
58.2000000	6.13932000	7.05208000	2.28877715000	6.13447120831295	6.08228766095607	6.09173867410578
58.3000000	6.14679000	7.05918000	2.29481120000	6.13995483278722	6.08738595114785	6.09692232777283
58.4000000	6.15482000	7.06527000	2.28997890000	6.14542800922930	6.09247301427683	6.10209503678741
58.5000000	6.15942000	7.07475000	2.21691250000	6.15089075960239	6.09754887574709	6.10725682636917
58.6000000	6.16027000	7.08011000	2.15876045000	6.15634310581601	6.10261356089631	6.11240772167938
58.7000000	6.17199000	7.08354000	2.14590805000	6.16178506972631	6.10766709501866	6.11754774782106
58.8000000	6.15710000	7.08995000	2.12924800000	6.16721667313616	6.11270950332590	6.12267692983913
58.9000000	6.11878000	7.09658000	2.32102200000	6.17263793779548	6.11774081097900	6.12779529272061
59.0000000	6.10462000	7.10813000	2.35606250000	6.17804888540140	6.12276104311068	6.13290286139472
59.1000000	6.07664000	7.10435000	2.32149005000	6.18344953759846	6.12777022477577	6.13799966071181
59.2000000	6.09750000	7.09092000	2.28021310000	6.18883991597889	6.13276838095074	6.14308571540971
59.3000000	6.25193000	7.07903000	2.27735420000	6.19422004207551	6.13775553658124	6.14816105020964
59.4000000	6.24498000	7.06455000	2.27850535000	6.19958993732031	6.14273171654354	6.15322568975452
59.5000000	6.20414000	7.11076000	2.25415410000	6.20494962310531	6.14769694566788	6.15827965871907
59.6000000	6.19165000	7.11861000	2.28021310000	6.21029912080233	6.15265124870949	6.16332298162101
59.7000000	6.19400000	7.12018000	2.28118715000	6.21563845171225	6.15759465036805	6.16835568295542
59.8000000	6.19031000	7.13397000	2.28111125000	6.22096763708658	6.16252717529524	6.17337778718859
59.9000000	6.17718000	7.16001000	2.28156665000	6.22628669814741	6.16744884810301	6.17838931874546
60.0000000	6.20091000	7.17214000	2.28327440000	6.23159545244794	6.17235966675227	6.18338989803978
60.1000000	6.19408000	7.15134000	2.28045345000	6.23123904188332	6.17228225464343	6.18321934770222
60.2000000	6.19476000	7.16383000	2.28192085000	6.23088411375147	6.17220455512771	6.18304887039178
60.3000000	6.19508000	7.15989000	2.28149075000	6.23053073415798	6.17212686687765	6.18287845246301
60.4000000	6.19458000	7.16263000	2.27998540000	6.23017889325579	6.17204918998402	6.18270809395862
60.5000000	6.19347000	7.16540000	2.27831560000	6.22982858381239	6.17197152449239	6.18253779491587
60.6000000	6.19482000	7.16377000	2.27855595000	6.22947979816234	6.17189387036503	6.18236755508949
60.7000000	6.19420000	7.16344000	2.27970710000	6.22913252544488	6.17181622754112	6.18219737391629
60.8000000	6.19370000	7.16335000	2.27955530000	6.22878675782988	6.17173859610109	6.18202725204790
60.9000000	6.19192000	7.16404000	2.27959325000	6.22844248661509	6.17166097604495	6.18185718948432
61.0000000	6.19118000	7.16257000	2.28111125000	6.22809970326423	6.17158336737268	6.18168718622555
61.1000000	6.19159000	7.16070000	2.28013720000	6.22775839908661	6.17150577008429	6.18151724227159
61.2000000	6.19200000	7.15920000	2.28040285000	6.22741856538555	6.17142818417978	6.18134735762243
61.3000000	6.19233000	7.15733000	2.28195880000	6.22708019355336	6.17135060965915	6.18117753227809
61.4000000	6.19189000	7.15622000	2.28173110000	6.22674327589202	6.17127304652240	6.18100776623855
61.5000000	6.19007000	7.15612000	2.28207265000	6.22640780345100	6.17119549476954	6.18083805950382
61.6000000	6.18978000	7.15507000	2.28397015000	6.22607376771750	6.17111795440055	6.18066841207389
61.7000000	6.18995000	7.15360000	2.28440025000	6.22574116058911	6.17104042541544	6.18049882394878
61.8000000	6.18940000	7.15375000	2.28474180000	6.22540997450033	6.17096290781421	6.18032929512847
61.9000000	6.18913000	7.15516000	2.28428640000	6.22508020067242	6.17088540144576	6.18015982504531
62.0000000	6.18998000	7.15462000	2.28400810000	6.22475183080737	6.17080790634749	6.17999041279355
62.1000000	6.19060000	7.15483000	2.28408400000	6.22442485737148	6.17073042259779	6.17982105956608
62.2000000	6.18992000	7.15492000	2.28415990000	6.22409927248667	6.17065295019663	6.17965176536291
62.3000000	6.18969000	7.15408000	2.28513395000	6.22377506776535	6.17057548914402	6.17948253018403
62.4000000	6.18978000	7.15284000	2.28509600000	6.22345223511376	6.17049803943997	6.17931335402944
62.5000000	6.18913000	7.15266000	2.28532370000	6.22313076693998	6.17042060108447	6.17914423689914
62.6000000	6.18899000	7.15239000	2.28563995000	6.22281065545900	6.17034317407753	6.17897517879313
62.7000000	6.18931000	7.15152000	2.28374245000	6.22249189290137	6.17026575841913	6.17880617971142
62.8000000	6.18869000	7.15152000	2.28319850000	6.22217447157139	6.17018835410929	6.17863723965400
62.9000000	6.18817000	7.15128000	2.28357800000	6.22185838382559	6.17011096114800	6.17846835862087
63.0000000	6.18828000	7.15122000	2.28370450000	6.22154362207273	6.17003357953526	6.17829953661203
63.1000000	6.18752000	7.15059000	2.28389425000	6.22123017877378	6.16995620927107	6.17813077362749
63.2000000	6.18737000	7.15022000	2.28265455000	6.22091804644194	6.16987885008677	6.17796206878133
63.3000000	6.18787000	7.14911000	2.28176905000	6.22060721746934	6.16980150219050	6.17779342116447
63.4000000	6.18758000	7.14911000	2.28137690000	6.22029768380278	6.16972416560051	6.17762483220641
63.5000000	6.18661000	7.14908000	2.28130100000	6.21998943855505	6.16964684031678	6.17745630190714
63.6000000	6.18611000	7.14878000	2.28126305000	6.21968247437940	6.16956952633934	6.17728783026667
63.7000000	6.18494000	7.14815000	2.28025105000	6.21937678397666	6.16949222366816	6.17711941728500
63.8000000	6.18471000	7.14667000	2.27998540000	6.21907236009521	6.16941493230326	6.17695106296212
63.9000000	6.18386000	7.14637000	2.28021310000	6.21876919553102	6.16933765224464	6.17678276729803
64.0000000	6.18418000	7.14589000	2.27987155000	6.21846728312759	6.16926038349229	6.17661453029274
64.1000000	6.18351000	7.14550000	2.27885955000	6.21816661577601	6.16918312604621	6.17644635194624
64.2000000	6.18304000	7.14450000	2.28036490000	6.21786718597577	6.16910587990641	6.17627823225854
64.3000000	6.18271000	7.14327000	2.27987155000	6.21756898646599	6.16902864507288	6.17611017122964
64.4000000	6.18216000	7.14246000	2.27963120000	6.21727201054738	6.16895142148309	6.17594216885953
64.5000000	6.18175000	7.14224000	2.27925170000	6.21697625123141	6.16887420895472	6.17577422406740
64.6000000	6.18198000	7.14140000	2.27893545000	6.21668170157243	6.16879700768918	6.17560633618862
64.7000000	6.18143000	7.14011000	2.27878365000	6.21638835466776	6.16871981768649	6.17543850658639
64.8000000	6.18172000	7.13984000	2.27789815000	6.21609620365761	6.16864263894663	6.17527073526069
64.9000000	6.18166000	7.13945000	2.27665845000	6.21580524172515	6.16856547146962	6.17510302221155
65.0000000	6.18134000	7.13899000	2.27700000000	6.21551546209643	6.16848831525544	6.17493536743894
65.1000000	6.18084000	7.13857000	2.27673435000	6.21522685764004	6.16841117030411	6.17476777094288
65.2000000	6.18060000	7.13851000	2.27731625000	6.21493942179345	6.16833403661561	6.17460023272337
65.3000000	6.17976000	7.13794000	2.27739215000	6.21465314794773	6.16825691418995	6.17443275278040
65.4000000	6.17908000	7.13686000	2.27761985000	6.21436802946197	6.16817980302714	6.17426533111397
65.5000000	6.17923000	7.13662000	2.27743010000	6.21408405973568	6.16810270312716	6.17409796772409
65.6000000	6.17902000	7.13598000	2.27692410000	6.21380123220878	6.16802561449003	6.17393066261075
65.7000000	6.17929000	7.13553000	2.27673435000	6.21351954036159	6.16794853703217	6.17376341577396
65.8000000	6.17870000	7.13511000	2.27711385000	6.21323897771484	6.16787147072477	6.17359622643645
65.9000000	6.17850000	7.13460000	2.27673435000	6.21295953780320	6.16779441563344	6.17342909425237
66.0000000	6.17806000	7.13415000	2.27700000000	6.21268121400472	6.16771737175481	6.17326201993262
66.1000000	6.17835000	7.13373000	2.27626630000	6.21240400010019	6.16764033908549	6.17309500344813
66.2000000	6.17791000	7.13282000	2.27673435000	6.21212788975273	6.16756331762209	6.17292804476982
66.3000000	6.17800000	7.13252000	2.27615245000	6.21185287666454	6.16748630736123	6.17276114386860
66.4000000	6.17797000	7.13237000	2.27653195000	6.21157895457693	6.16740930829952	6.17259430071539
66.5000000	6.17762000	7.13195000	2.27703795000	6.21130611727029	6.16733232043359	6.17242751528111
66.6000000	6.17732000	7.13114000	2.27727830000	6.21103435856412	6.16725534376004	6.17226078753668
66.7000000	6.17718000	7.13102000	2.27820175000	6.21076367231702	6.16717837827549	6.17209411745301
66.8000000	6.17738000	7.13057000	2.27769575000	6.21049405231078	6.16710142397657	6.17192750500104
66.9000000	6.17750000	7.13026000	2.27777165000	6.21022549235399	6.16702448085987	6.17176095015166
67.0000000	6.17855000	7.12948000	2.27820175000	6.20995798653008	6.16694754892203	6.17159445287581
67.1000000	6.17835000	7.12897000	2.27808790000	6.20969152883108	6.16687062815965	6.17142801314440
67.2000000	6.17873000	7.12843000	2.27820175000	6.20942611328656	6.16679371856935	6.17126163092835
67.3000000	6.17811000	7.12816000	2.27816380000	6.20916173396365	6.16671682014775	6.17109530619857
67.4000000	6.17879000	7.12774000	2.27761985000	6.20889838496705	6.16663993289147	6.17092903892600
67.5000000	6.17826000	7.12767000	2.27750600000	6.20863606043902	6.16656305679711	6.17076282908153
67.6000000	6.17829000	7.12740000	2.27797405000	6.20837475455937	6.16648619186129	6.17059667663611
67.7000000	6.17899000	7.12692000	2.27711385000	6.20811446119461	6.16640933808064	6.17043058156063
67.8000000	6.17820000	7.12638000	2.27769575000	6.20785517466297	6.16633249545176	6.17026454382602
67.9000000	6.17829000	7.12617000	2.27769575000	6.20759688933597	6.16625566397127	6.17009856340320
68.0000000	6.17762000	7.12515000	2.27808790000	6.20733959950545	6.16617884363579	6.16993264026310
68.1000000	6.17762000	7.12488000	2.27827765000	6.20708329949676	6.16610203444194	6.16976677437661
68.2000000	6.17762000	7.12469000	2.27820175000	6.20682798366863	6.16602523638632	6.16960096571467
68.3000000	6.17762000	7.12515000	2.27816380000	6.20657364641293	6.16594844946556	6.16943521424820
68.4000000	6.17762000	7.12469000	2.27866980000	6.20632028215453	6.16587167367626	6.16926951994810
68.5000000	6.17753000	7.12439000	2.27866980000	6.20606788535108	6.16579490901506	6.16910388278531
68.6000000	6.17712000	7.12409000	2.27925170000	6.20581645049281	6.16571815547855	6.16893830273073
68.7000000	6.17688000	7.12346000	2.27994745000	6.20556597210238	6.16564141306336	6.16877277982656
68.8000000	6.17703000	7.12307000	2.28028900000	6.20531644473466	6.16556468176611	6.16860731401754
68.9000000	6.17688000	7.12274000	2.27944145000	6.20506786297656	6.16548796158340	6.16844190524090
69.0000000	6.17650000	7.12289000	2.27925170000	6.20482022144683	6.16541125251186	6.16827655346792
69.1000000	6.17683000	7.12244000	2.27925170000	6.20457351479587	6.16533455454810	6.16811125866991
69.2000000	6.17630000	7.12256000	2.27951735000	6.20432773770554	6.16525786768874	6.16794602081815
69.3000000	6.17615000	7.12277000	2.27966915000	6.20408288488898	6.16518119193039	6.16778083988394
69.4000000	6.17615000	7.12214000	2.28021310000	6.20383895098113	6.16510452726966	6.16761571583856
69.5000000	6.17639000	7.12138000	2.27970710000	6.20359593065764	6.16502787370318	6.16745064865332
69.6000000	6.17612000	7.12168000	2.28013720000	6.20335381885982	6.16495123122757	6.16728563829950
69.7000000	6.17571000	7.12126000	2.28071910000	6.20311261041550	6.16487459983942	6.16712068474840
69.8000000	6.17609000	7.12132000	2.27983360000	6.20287230018232	6.16479797953537	6.16695578797130
69.9000000	6.17577000	7.12078000	2.28002335000	6.20263288304752	6.16472137031202	6.16679094793951
70.0000000	6.17606000	7.12036000	2.28028900000	6.20239435392772	6.16464477216599	6.16662616462431
70.1000000	6.17586000	7.12000000	2.28021310000	6.20215670776873	6.16456818509391	6.16646143799699
70.2000000	6.17498000	7.11985000	2.27974505000	6.20191993954535	6.16449160909237	6.16629676802886
70.3000000	6.17565000	7.11897000	2.27990950000	6.20168404426117	6.16441504415801	6.16613215469119
70.4000000	6.17527000	7.11852000	2.28052935000	6.20144901694835	6.16433849028743	6.16596759795529
70.5000000	6.17533000	7.11870000	2.27990950000	6.20121485266742	6.16426194747726	6.16580309779245
70.6000000	6.17492000	7.11822000	2.27917580000	6.20098154650708	6.16418541572410	6.16563865417396
70.7000000	6.17430000	7.11789000	2.27917580000	6.20074909358403	6.16410889502457	6.16547426707110
70.8000000	6.17419000	7.11765000	2.27835355000	6.20051748904270	6.16403238537529	6.16530993645519
70.9000000	6.17372000	7.11759000	2.27866980000	6.20028672805509	6.16395588677288	6.16514566229750
71.0000000	6.17343000	7.11720000	2.27739215000	6.20005680582057	6.16387939921394	6.16498144456932
71.1000000	6.17331000	7.11729000	2.27754395000	6.19982771757356	6.16380292272551	6.16481728324196
71.2000000	6.17307000	7.11684000	2.27681025000	6.19959945865825	6.16372645728662	6.16465317828671
71.3000000	6.17302000	7.11645000	2.27711385000	6.19937202428166	6.16365000288338	6.16448912967485
71.4000000	6.17319000	7.11596000	2.27626630000	6.19914540975354	6.16357355951245	6.16432513737768
71.5000000	6.17258000	7.11615000	2.27583620000	6.19891961041020	6.16349712717049	6.16416120136649
71.6000000	6.17234000	7.11545000	2.27530490000	6.19869462161427	6.16342070585416	6.16399732172516
71.7000000	6.17225000	7.11494000	2.27564645000	6.19847043875451	6.16334429556012	6.16383349834515
71.8000000	6.17184000	7.11506000	2.27530490000	6.19824705724564	6.16326789628502	6.16366973117908
71.9000000	6.17152000	7.11443000	2.27583620000	6.19802447252810	6.16319150802551	6.16350602019869
72.0000000	6.17126000	7.11464000	2.27568440000	6.19780268006787	6.16311513077827	6.16334236537575
72.1000000	6.17079000	7.11458000	2.27510250000	6.19758167535629	6.16303876453994	6.16317876668199
72.2000000	6.17038000	7.11479000	2.27611450000	6.19736145390984	6.16296240930719	6.16301522408918
72.3000000	6.17020000	7.11503000	2.27576030000	6.19714201126992	6.16288606507666	6.16285173756906
72.4000000	6.17006000	7.11419000	2.27498865000	6.19692334300273	6.16280973184503	6.16268830709339
72.5000000	6.16959000	7.11443000	2.27521635000	6.19670544469896	6.16273340960894	6.16252493263391
72.6000000	6.16941000	7.11413000	2.27533020000	6.19648831197371	6.16265709836506	6.16236161416239
72.7000000	6.17000000	7.11392000	2.27517840000	6.19627194046620	6.16258079811003	6.16219835165057
72.8000000	6.16894000	7.11401000	2.27406520000	6.19605632583961	6.16250450884053	6.16203514507019
72.9000000	6.16885000	7.11371000	2.27390075000	6.19584146421586	6.16242823055321	6.16187199439302
73.0000000	6.16897000	7.11319000	2.27382485000	6.19562735112589	6.16235196324472	6.16170889959081
73.1000000	6.16909000	7.11362000	2.27410315000	6.19541398220146	6.16227570691172	6.16154586063530
73.2000000	6.16877000	7.11371000	2.27406520000	6.19520135321710	6.16219946155087	6.16138287749825
73.3000000	6.16824000	7.11364000	2.27331885000	6.19498945997137	6.16212322715883	6.16121995015141
73.4000000	6.16833000	7.11344000	2.27324295000	6.19477829828669	6.16204700373226	6.16105707856654
73.5000000	6.16894000	7.11310000	2.27393870000	6.19456786400921	6.16197079126781	6.16089426271538
73.6000000	6.16891000	7.11374000	2.27390075000	6.19435815300861	6.16189458976214	6.16073150256968
73.7000000	6.16853000	7.11395000	2.27286345000	6.19414916117793	6.16181839921191	6.16056879810120
73.8000000	6.16874000	7.11374000	2.27278755000	6.19394088443342	6.16174221961377	6.16040614928168
73.9000000	6.16847000	7.11401000	2.27293935000	6.19373331871435	6.16166605096439	6.16024355608289
74.0000000	6.16824000	7.11337000	2.27293935000	6.19352645998285	6.16158989326043	6.16008101847657
74.1000000	6.16786000	7.11374000	2.27278755000	6.19332030422374	6.16151374649853	6.15991853643447
74.2000000	6.16745000	7.11356000	2.27312910000	6.19311484744437	6.16143761067535	6.15975610992834
74.3000000	6.16774000	7.11337000	2.27297730000	6.19291008567444	6.16136148578757	6.15959373892994
74.4000000	6.16713000	7.11329000	2.27228155000	6.19270601496581	6.16128537183182	6.15943142341586
74.5000000	6.16657000	7.11344000	2.27228155000	6.19250263139238	6.16120926880478	6.15926916351063
74.6000000	6.16669000	7.11307000	2.27138340000	6.19229993125583	6.16113317670309	6.15910695904497
74.7000000	6.16560000	7.11328000	2.27068765000	6.19209791080533	6.16105709552342	6.15894480999119
74.8000000	6.16560000	7.11398000	2.27089005000	6.19189656596680	6.16098102526242	6.15878271632159
74.9000000	6.16525000	7.11356000	2.27085210000	6.19169589291495	6.16090496591675	6.15862067800849
75.0000000	6.16475000	7.11371000	2.27089005000	6.19149588784656	6.16082891748307	6.15845869502419
75.1000000	6.16446000	7.11298000	2.27076355000	6.19129654698032	6.16075287995804	6.15829676734099
75.2000000	6.16405000	7.11226000	2.27150990000	6.19109786655670	6.16067685333831	6.15813489493121
75.3000000	6.16402000	7.11166000	2.27100390000	6.19089984283782	6.16060083762054	6.15797307776716
75.4000000	6.16411000	7.11112000	2.27162375000	6.19070247210728	6.16052483280139	6.15781131582113
75.5000000	6.16428000	7.11045000	2.27104185000	6.19050575067002	6.16044883887752	6.15764960906544
75.6000000	6.16481000	7.11003000	2.27126955000	6.19030967485218	6.16037285584559	6.15748795747240
75.7000000	6.16463000	7.11039000	2.27130750000	6.19011424100096	6.16029688370224	6.15732636101430
75.8000000	6.16463000	7.11042000	2.27072560000	6.18991944548446	6.16022092244414	6.15716481966347
75.9000000	6.16402000	7.10961000	2.27130750000	6.18972528469155	6.16014497206796	6.15700333339220
76.0000000	6.16414000	7.10901000	2.27130750000	6.18953175503171	6.16006903257034	6.15684190217281
76.1000000	6.16414000	7.10850000	2.27123160000	6.18933885293491	6.15999310394794	6.15668052597760
76.2000000	6.16370000	7.10859000	2.27158580000	6.18914657485144	6.15991718619742	6.15651920477888
76.3000000	6.16384000	7.10829000	2.27027020000	6.18895491727392	6.15984127931544	6.15635793854896
76.4000000	6.16420000	7.10784000	2.26984010000	6.18876387684703	6.15976538329865	6.15619672726013
76.5000000	6.16408000	7.10784000	2.27034610000	6.18857344995197	6.15968949820204	6.15603557088473
76.6000000	6.16449000	7.10750000	2.26882810000	6.18838363312445	6.15961362396959	6.15587446939503
76.7000000	6.16349000	7.10787000	2.26894195000	6.18819442292013	6.15953776059573	6.15571342276337
76.8000000	6.16370000	7.10765000	2.26782875000	6.18800581591449	6.15946190807718	6.15555243096204
76.9000000	6.16323000	7.10726000	2.26736070000	6.18781780870270	6.15938606641065	6.15539149396335
77.0000000	6.16299000	7.10633000	2.26782875000	6.18763039789945	6.15931023559286	6.15523061173961
77.1000000	6.16267000	7.10582000	2.26732275000	6.18744358013889	6.15923441562053	6.15506978426312
77.2000000	6.16258000	7.10504000	2.26743660000	6.18725735207440	6.15915860649038	6.15490901150620
77.3000000	6.16179000	7.10513000	2.26639930000	6.18707171037854	6.15908280819913	6.15474829347229
77.4000000	6.16188000	7.10419000	2.26685470000	6.18688665174285	6.15900702074350	6.15458763022584
77.5000000	6.16121000	7.10392000	2.26627280000	6.18670217287774	6.15893124412021	6.15442702163146
77.6000000	6.16141000	7.10305000	2.26732275000	6.18651827051239	6.15885547832598	6.15426646766196
77.7000000	6.16077000	7.10242000	2.26728480000	6.18633494139453	6.15877972335752	6.15410596829018
77.8000000	6.16033000	7.10224000	2.26720890000	6.18615218229039	6.15870397921155	6.15394552348895
77.9000000	6.16042000	7.10166000	2.26728480000	6.18596998998452	6.15862824588480	6.15378513323107
78.0000000	6.16044000	7.10121000	2.26720890000	6.18578836127966	6.15855252337398	6.15362479748940
78.1000000	6.15992000	7.10184000	2.26813235000	6.18560729310463	6.15847681167581	6.15346451623674
78.2000000	6.15971000	7.10130000	2.26736070000	6.18542678224504	6.15840111078701	6.15330428944594
78.3000000	6.15948000	7.10082000	2.26751250000	6.18524682553852	6.15832542070430	6.15314411708980
78.4000000	6.15936000	7.10085000	2.26736070000	6.18506741986334	6.15824974142440	6.15298399914117
78.5000000	6.15951000	7.10052000	2.26693060000	6.18488856211553	6.15817407294403	6.15282393557286
78.6000000	6.15924000	7.09983000	2.26596920000	6.18471024920875	6.15809841525990	6.15266392635770
78.7000000	6.15951000	7.09953000	2.26619690000	6.18453247807419	6.15802276836874	6.15250397146852
78.8000000	6.15910000	7.09898000	2.26627280000	6.18435524566041	6.15794713226726	6.15234407087814
78.9000000	6.15880000	7.09877000	2.26717095000	6.18417854893324	6.15787150695218	6.15218422455939
79.0000000	6.15863000	7.09793000	2.26732275000	6.18400238487563	6.15779589242023	6.15202443248510
79.1000000	6.15886000	7.09763000	2.26828415000	6.18382675048751	6.15772028866812	6.15186469462809
79.2000000	6.15892000	7.09727000	2.26794260000	6.18365164278569	6.15764469569257	6.15170501096119
79.3000000	6.15836000	7.09700000	2.26828415000	6.18347705880374	6.15756911349029	6.15154538145722
79.4000000	6.15822000	7.09712000	2.26767695000	6.18330299559180	6.15749354205802	6.15138580608901
79.5000000	6.15804000	7.09718000	2.26779080000	6.18312945021652	6.15741798139246	6.15122628482939
79.6000000	6.15792000	7.09718000	2.26813235000	6.18295641976090	6.15734243149034	6.15106681765119
79.7000000	6.15766000	7.09727000	2.26837270000	6.18278390132416	6.15726689234837	6.15090740452722
79.8000000	6.15728000	7.09673000	2.26779080000	6.18261189220902	6.15719136396328	6.15074804543032
79.9000000	6.15716000	7.09664000	2.26809440000	6.18244038961261	6.15711584633178	6.15058874033330
80.0000000	6.15743000	7.09661000	2.26918230000	6.18226939051267	6.15704033945059	6.15042948920901
80.1000000	6.15669000	7.09636000	2.26879015000	6.18209889208013	6.15696484331643	6.15027029203026
80.2000000	6.15661000	7.09616000	2.26833475000	6.18192889150189	6.15688935792602	6.15011114878052
80.3000000	6.15622000	7.09645000	2.26809440000	6.18175938598075	6.15681388327608	6.14995205944461
80.4000000	6.15652000	7.09597000	2.26790465000	6.18159037273528	6.15673841936333	6.14979302398257
80.5000000	6.15599000	7.09624000	2.26871425000	6.18142184899968	6.15666296618449	6.14963404236790
80.6000000	6.15617000	7.09579000	2.26837270000	6.18125381202367	6.15658752373627	6.14947511457414
80.7000000	6.15646000	7.09486000	2.26882810000	6.18108625907240	6.15651209201540	6.14931624057483
80.8000000	6.15672000	7.09432000	2.26890400000	6.18091918742627	6.15643667101858	6.14915742034352
80.9000000	6.15655000	7.09417000	2.26875220000	6.18075259438088	6.15636126074256	6.14899865385381
81.0000000	6.15634000	7.09366000	2.26968830000	6.18058647724686	6.15628586118403	6.14883994107929
81.1000000	6.15584000	7.09360000	2.26976420000	6.18042083334977	6.15621047233972	6.14868128199356
81.2000000	6.15538000	7.09362000	2.27014370000	6.18025566002999	6.15613509420636	6.14852267657026
81.3000000	6.15599000	7.09290000	2.27034610000	6.18009095464257	6.15605972678065	6.14836412478304
81.4000000	6.15593000	7.09239000	2.27030815000	6.17992671455714	6.15598437005932	6.14820562660555
81.5000000	6.15579000	7.09260000	2.27076355000	6.17976293715780	6.15590902403908	6.14804718201147
81.6000000	6.15579000	7.09233000	2.27042200000	6.17959961984295	6.15583368871667	6.14788879097450
81.7000000	6.15552000	7.09203000	2.27019430000	6.17943676002522	6.15575836408878	6.14773045346836
81.8000000	6.15561000	7.09158000	2.27030815000	6.17927435513133	6.15568305016369	6.14757216946676
81.9000000	6.15543000	7.09119000	2.27019430000	6.17911240290312	6.15560774697955	6.14741393894346
82.0000000	6.15473000	7.09137000	2.27014370000	6.17895090084291	6.15553245448365	6.14725576187222
82.1000000	6.15508000	7.09025000	2.26991600000	6.17878984619331	6.15545717267277	6.14709763822682
82.2000000	6.15517000	7.09046000	2.27006780000	6.17862923644807	6.15538190154368	6.14693956798106
82.3000000	6.15461000	7.08923000	2.26984010000	6.17846906911507	6.15530664109318	6.14678155110874
82.4000000	6.15464000	7.08941000	2.26987805000	6.17830934171618	6.15523139131805	6.14662358758369
82.5000000	6.15482000	7.08917000	2.26848655000	6.17815005178718	6.15515615221507	6.14646567737977
82.6000000	6.15426000	7.08968000	2.26863835000	6.17799119687763	6.15508092378102	6.14630782047083
82.7000000	6.15394000	7.08959000	2.26837270000	6.17783277455081	6.15500570601269	6.14615001683075
82.8000000	6.15309000	7.08950000	2.26794260000	6.17767478238356	6.15493049890687	6.14599226643344
82.9000000	6.15297000	7.08959000	2.26841065000	6.17751721796622	6.15485530246032	6.14583456925280
83.0000000	6.15244000	7.08875000	2.26828415000	6.17736007890249	6.15478011666985	6.14567692526275
83.1000000	6.15203000	7.08896000	2.26833475000	6.17720336280934	6.15470494153223	6.14551933443726
83.2000000	6.15168000	7.08848000	2.26828415000	6.17704706731693	6.15462977704424	6.14536179675027
83.3000000	6.15133000	7.08839000	2.26833475000	6.17689119006844	6.15455462320267	6.14520431217578
83.4000000	6.15130000	7.08782000	2.26860040000	6.17673572872003	6.15447948000430	6.14504688068777
83.5000000	6.15104000	7.08754000	2.26860040000	6.17658068094070	6.15440434744592	6.14488950226026
83.6000000	6.15145000	7.08733000	2.26813235000	6.17642604441220	6.15432922552431	6.14473217686728
83.7000000	6.15080000	7.08709000	2.26879015000	6.17627181682891	6.15425411423624	6.14457490448287
83.8000000	6.15154000	7.08688000	2.26828415000	6.17611799589773	6.15417901357852	6.14441768508110
83.9000000	6.15101000	7.08646000	2.26879015000	6.17596457933802	6.15410392354791	6.14426051863605
84.0000000	6.15139000	7.08631000	2.26879015000	6.17581156529836	6.15402884414121	6.14410340512181
84.1000000	6.15060000	7.08643000	2.26918230000	6.17565895152108	6.15395377535519	6.14394634451250
84.2000000	6.15022000	7.08616000	2.26937205000	6.17550673550395	6.15387871718664	6.14378933678224
84.3000000	6.14978000	7.08559000	2.26871425000	6.17535491503004	6.15380366963234	6.14363238190518
84.4000000	6.14992000	7.08541000	2.26886605000	6.17520348789513	6.15372863268908	6.14347547985549
84.5000000	6.14978000	7.08586000	2.26886605000	6.17505245190755	6.15365360635364	6.14331863060735
84.6000000	6.14984000	7.08541000	2.26922025000	6.17490180488818	6.15357859062281	6.14316183413495
84.7000000	6.14869000	7.08556000	2.26952385000	6.17475154467028	6.15350358549335	6.14300509041250
84.8000000	6.14811000	7.08523000	2.26922025000	6.17460166909947	6.15342859096207	6.14284839941424
84.9000000	6.14799000	7.08529000	2.27030815000	6.17445217603359	6.15335360702574	6.14269176111441
85.0000000	6.14790000	7.08484000	2.26972625000	6.17430306334267	6.15327863368115	6.14253517548728
85.1000000	6.14814000	7.08474000	2.26933410000	6.17415432890876	6.15320367092508	6.14237864250712
85.2000000	6.14790000	7.08472000	2.26987805000	6.17400597062592	6.15312871875432	6.14222216214823
85.3000000	6.14790000	7.08459000	2.26956180000	6.17385798640011	6.15305377716564	6.14206573438492
85.4000000	6.14761000	7.08472000	2.26991600000	6.17371037414906	6.15297884615583	6.14190935919153
85.5000000	6.14793000	7.08411000	2.26922025000	6.17356313180224	6.15290392572167	6.14175303654241
85.6000000	6.14714000	7.08381000	2.26991600000	6.17341625730076	6.15282901585995	6.14159676641190
85.7000000	6.14688000	7.08342000	2.26980215000	6.17326974859724	6.15275411656745	6.14144054877441
85.8000000	6.14726000	7.08315000	2.26984010000	6.17312360365576	6.15267922784096	6.14128438360431
85.9000000	6.14673000	7.08276000	2.26961240000	6.17297782045180	6.15260434967725	6.14112827087603
86.0000000	6.14696000	7.08324000	2.27030815000	6.17283239697205	6.15252948207312	6.14097221056400
86.1000000	6.14679000	7.08306000	2.27027020000	6.17268733145066	6.15245462502534	6.14081620264266
86.2000000	6.14608000	7.08354000	2.27061175000	6.17254262186300	6.15237977853070	6.14066024708647
86.3000000	6.14644000	7.08303000	2.27085210000	6.17239826610907	6.15230494258598	6.14050434386992
86.4000000	6.14617000	7.08279000	2.27042200000	6.17225426222773	6.15223011718796	6.14034849296751
86.5000000	6.14547000	7.08231000	2.27019430000	6.17211060826909	6.15215530233343	6.14019269433429
86.6000000	6.14603000	7.08221000	2.26991600000	6.17196730229444	6.15208049801918	6.14003694782233
86.7000000	6.14532000	7.08213000	2.26987805000	6.17182434237615	6.15200570424198	6.13988125353880
86.8000000	6.14462000	7.08221000	2.26968830000	6.17168172659759	6.15193092099861	6.13972561145804
86.9000000	6.14497000	7.08107000	2.27021960000	6.17153945305310	6.15185614828587	6.13957002155438
87.0000000	6.14471000	7.08008000	2.27080150000	6.17139751984783	6.15178138610054	6.13941448380219
87.1000000	6.14412000	7.08035000	2.27053585000	6.17125592509774	6.15170663443939	6.13925899817582
87.2000000	6.14386000	7.07996000	2.27045995000	6.17111466692946	6.15163189332187	6.13910356464967
87.3000000	6.14430000	7.07936000	2.27014370000	6.17097374348026	6.15155716275710	6.13894818319813
87.4000000	6.14465000	7.07942000	2.26976420000	6.17083315289795	6.15148244271002	6.13879285379562
87.5000000	6.14456000	7.07987000	2.27006780000	6.17069289334078	6.15140773317745	6.13863757641655
87.6000000	6.14406000	7.08014000	2.27089005000	6.17055296297740	6.15133303415624	6.13848235103537
87.7000000	6.14348000	7.07966000	2.27111775000	6.17041335998677	6.15125834564323	6.13832717762654
87.8000000	6.14354000	7.07893000	2.27142135000	6.17027408255806	6.15118366763527	6.13817205616451
87.9000000	6.14380000	7.07818000	2.27216770000	6.17013512889059	6.15110900012918	6.13801698662379
88.0000000	6.14450000	7.07830000	2.27142135000	6.16999649719376	6.15103434312182	6.13786196897886
88.1000000	6.14529000	7.07809000	2.27130750000	6.16985818568694	6.15095969661001	6.13770700320423
88.2000000	6.14547000	7.07803000	2.27130750000	6.16972019275103	6.15088506059061	6.13755208927443
88.3000000	6.14573000	7.07875000	2.27130750000	6.16958251658539	6.15081043506045	6.13739722716401
88.4000000	6.14538000	7.07866000	2.27104185000	6.16944515537641	6.15073582001637	6.13724241684750
88.5000000	6.14465000	7.07875000	2.27034610000	6.16930810738738	6.15066121545521	6.13708765829950
88.6000000	6.14494000	7.07893000	2.27030815000	6.16917137089139	6.15058662137382	6.13693295149456
88.7000000	6.14456000	7.07893000	2.26972625000	6.16903494417134	6.15051203776903	6.13677829640731
88.8000000	6.14480000	7.07878000	2.26972625000	6.16889882551981	6.15043746463769	6.13662369301233
88.9000000	6.14380000	7.07905000	2.26929615000	6.16876301323898	6.15036290197662	6.13646914128427
89.0000000	6.14380000	7.07878000	2.26918230000	6.16862750564060	6.15028834978269	6.13631464119775
89.1000000	6.14380000	7.07854000	2.26929615000	6.16849230104589	6.15021380805271	6.13616019272744
89.2000000	6.14339000	7.07839000	2.26906845000	6.16835739778548	6.15013927678355	6.13600579584800
89.3000000	6.14333000	7.07794000	2.26848655000	6.16822279419931	6.15006475597202	6.13585145053411
89.4000000	6.14368000	7.07830000	2.26879015000	6.16808848863660	6.14999024561499	6.13569715676048
89.5000000	6.14342000	7.07773000	2.26852450000	6.16795447945572	6.14991574570928	6.13554291450181
89.6000000	6.14342000	7.07755000	2.26933410000	6.16782076502419	6.14984125625173	6.13538872373282
89.7000000	6.14362000	7.07716000	2.26852450000	6.16768734371853	6.14976677723919	6.13523458442826
89.8000000	6.14354000	7.07716000	2.26805645000	6.16755421392425	6.14969230866850	6.13508049656287
89.9000000	6.14380000	7.07743000	2.26837270000	6.16742137403572	6.14961785053650	6.13492646011144
90.0000000	6.14354000	7.07740000	2.26871425000	6.16728882245616	6.14954340284002	6.13477247504873
90.1000000	6.14359000	7.07779000	2.26828415000	6.16715655759751	6.14946896557591	6.13461854134955
90.2000000	6.14307000	7.07725000	2.26794260000	6.16702457788040	6.14939453874101	6.13446465898871
90.3000000	6.14280000	7.07737000	2.26771490000	6.16689288196723	6.14932012233216	6.13431082794103
90.4000000	6.14269000	7.07734000	2.26801850000	6.16676146821019	6.14924571634619	6.13415704818134
90.5000000	6.14266000	7.07755000	2.26736070000	6.16663033497891	6.14917132077996	6.13400331968451
90.6000000	6.14166000	7.07716000	2.26596920000	6.16649948073474	6.14909693563030	6.13384964242540
90.7000000	6.14245000	7.07650000	2.26589330000	6.16636890394767	6.14902256089404	6.13369601637890
90.8000000	6.14192000	7.07626000	2.26542525000	6.16623860309632	6.14894819656804	6.13354244151989
90.9000000	6.14122000	7.07622000	2.26519755000	6.16610857666779	6.14887384264913	6.13338891782329
91.0000000	6.14084000	7.07604000	2.26612100000	6.16597882315768	6.14879949913414	6.13323544526402
91.1000000	6.14090000	7.07535000	2.26674085000	6.16584934106996	6.14872516601993	6.13308202381703
91.2000000	6.14020000	7.07502000	2.26666495000	6.16572012891693	6.14865084330333	6.13292865345725
91.3000000	6.14052000	7.07409000	2.26666495000	6.16559118521916	6.14857653098118	6.13277533415967
91.4000000	6.14078000	7.07445000	2.26700650000	6.16546250850541	6.14850222905032	6.13262206589927
91.5000000	6.14128000	7.07496000	2.26786670000	6.16533409731258	6.14842793750760	6.13246884865103
91.6000000	6.14113000	7.07475000	2.26724685000	6.16520595018564	6.14835365634985	6.13231568238997
91.7000000	6.14160000	7.07502000	2.26782875000	6.16507806567756	6.14827938557391	6.13216256709111
91.8000000	6.14140000	7.07502000	2.26717095000	6.16495044234924	6.14820512517663	6.13200950272949
91.9000000	6.14084000	7.07478000	2.26674085000	6.16482307876947	6.14813087515484	6.13185648928017
92.0000000	6.14084000	7.07466000	2.26639930000	6.16469597351482	6.14805663550538	6.13170352671821
92.1000000	6.14031000	7.07427000	2.26623485000	6.16456912516961	6.14798240622510	6.13155061501868
92.2000000	6.13990000	7.07427000	2.26574150000	6.16444253232586	6.14790818731083	6.13139775415670
92.3000000	6.13958000	7.07364000	2.26538730000	6.16431619358316	6.14783397875942	6.13124494410736
92.4000000	6.13897000	7.07279000	2.26484335000	6.16419010785154	6.14775978056771	6.13109218484579
92.5000000	6.13861000	7.07288000	2.26472950000	6.16406427360661	6.14768559273253	6.13093947634712
92.6000000	6.13844000	7.07237000	2.26441325000	6.16393868939334	6.14761141526226	6.13078681858652
92.7000000	6.13811000	7.07150000	2.26476745000	6.16381335384941	6.14753724815075	6.13063421153915
92.8000000	6.13776000	7.07099000	2.26422350000	6.16368826562017	6.14746309138857	6.13048165518018
92.9000000	6.13741000	7.07032000	2.26433735000	6.16356342335867	6.14738894497266	6.13032914941161
93.0000000	6.13715000	7.06930000	2.26472950000	6.16343882572553	6.14731480889993	6.13017669426445
93.1000000	6.13668000	7.06903000	2.26546320000	6.16331447138891	6.14724068316730	6.13002428972623
93.2000000	6.13630000	7.06849000	2.26534935000	6.16319035902449	6.14716656777171	6.12987193577206
93.3000000	6.13586000	7.06707000	2.26453975000	6.16306648731535	6.14709246271006	6.12971963237706
93.4000000	6.13603000	7.06644000	2.26433735000	6.16294285495196	6.14701836797929	6.12956737951635
93.5000000	6.13598000	7.06614000	2.26480540000	6.16281946063210	6.14694428357633	6.12941517716510
93.6000000	6.13542000	7.06545000	2.26445120000	6.16269630306083	6.14687020949809	6.12926302529846
93.7000000	6.13483000	7.06472000	2.26298380000	6.16257338095041	6.14679614574151	6.12911092389160
93.8000000	6.13492000	7.06463000	2.26383135000	6.16245069302024	6.14672209230352	6.12895887291970
93.9000000	6.13518000	7.06343000	2.26330005000	6.16232823799685	6.14664804918105	6.12880687235798
94.0000000	6.13469000	7.06406000	2.26337595000	6.16220601461378	6.14657401637102	6.12865492218164
94.1000000	6.13419000	7.06415000	2.26375545000	6.16208402161157	6.14649999387038	6.12850302236590
94.2000000	6.13416000	7.06313000	2.26290790000	6.16196225773768	6.14642598167605	6.12835117288601
94.3000000	6.13366000	7.06256000	2.26294585000	6.16184072174647	6.14635197978496	6.12819937371721
94.4000000	6.13366000	7.06265000	2.26322415000	6.16171941239909	6.14627798819406	6.12804762483477
94.5000000	6.13372000	7.06192000	2.26345185000	6.16159832876484	6.14620400690028	6.12789592621397
94.6000000	6.13325000	7.06192000	2.26337595000	6.16147746945129	6.14613003590056	6.12774427783009
94.7000000	6.13304000	7.06129000	2.26279405000	6.16135683318149	6.14605607519182	6.12759267965843
94.8000000	6.13331000	7.06063000	2.26337595000	6.16123641875014	6.14598212477102	6.12744113167432
94.9000000	6.13264000	7.06036000	2.26388195000	6.16111622495881	6.14590818463510	6.12728963385307
95.0000000	6.13264000	7.06030000	2.26333800000	6.16099625061587	6.14583425478099	6.12713818617004
95.1000000	6.13264000	7.05967000	2.26388195000	6.16087649453650	6.14576033520564	6.12698678860058
95.2000000	6.13211000	7.05997000	2.26426145000	6.16075695554257	6.14568642590599	6.12683544112004
95.3000000	6.13135000	7.05967000	2.26395785000	6.16063763246263	6.14561252687899	6.12668414370382
95.4000000	6.13152000	7.05949000	2.26375545000	6.16051852413189	6.14553863812158	6.12653289632731
95.5000000	6.13152000	7.05928000	2.26403375000	6.16039962939210	6.14546475963070	6.12638169896590
95.6000000	6.13205000	7.05873000	2.26348980000	6.16028094709156	6.14539089140331	6.12623055159503
95.7000000	6.13102000	7.05858000	2.26375545000	6.16016247608503	6.14531703343635	6.12607945419011
95.8000000	6.13096000	7.05816000	2.26330005000	6.16004421523374	6.14524318572677	6.12592840672661
95.9000000	6.13108000	7.05726000	2.26333800000	6.15992616340526	6.14516934827153	6.12577740917996
96.0000000	6.13073000	7.05714000	2.26290790000	6.15980831947353	6.14509552106757	6.12562646152565
96.1000000	6.13020000	7.05678000	2.26240190000	6.15969068231875	6.14502170411185	6.12547556373916
96.2000000	6.13032000	7.05681000	2.26213625000	6.15957325082737	6.14494789740132	6.12532471579597
96.3000000	6.13035000	7.05587000	2.26228805000	6.15945602389203	6.14487410093293	6.12517391767161
96.4000000	6.13000000	7.05612000	2.26221215000	6.15933900041148	6.14480031470364	6.12502316934160
96.5000000	6.12976000	7.05617000	2.26209830000	6.15922217929062	6.14472653871041	6.12487247078146
96.6000000	6.12891000	7.05590000	2.26082065000	6.15910555944033	6.14465277295020	6.12472182196675
96.7000000	6.12912000	7.05527000	2.26132665000	6.15898913987062	6.14457901741996	6.12457122287302
96.8000000	6.12847000	7.05473000	2.26039055000	6.15887291952959	6.14450527211665	6.12442067347586
96.9000000	6.12812000	7.05515000	2.26101040000	6.15875689726548	6.14443153703723	6.12427017375084
97.0000000	6.12789000	7.05458000	2.26097245000	6.15864107201630	6.14435781217867	6.12411972367357
97.1000000	6.12800000	7.05446000	2.26112425000	6.15852544272605	6.14428409753793	6.12396932321966
97.2000000	6.12812000	7.05398000	2.26039055000	6.15841000834463	6.14421039311197	6.12381897236473
97.3000000	6.12800000	7.05361000	2.26085860000	6.15829476782782	6.14413669889776	6.12366867108443
97.4000000	6.12803000	7.05341000	2.26039055000	6.15817972013723	6.14406301489226	6.12351841935440
97.5000000	6.12800000	7.05331000	2.25911290000	6.15806486424025	6.14398934109243	6.12336821715030
97.6000000	6.12780000	7.05337000	2.25942915000	6.15795019911004	6.14391567749525	6.12321806444782
97.7000000	6.12800000	7.05301000	2.26042850000	6.15783572372540	6.14384202409769	6.12306796122265
97.8000000	6.12751000	7.05319000	2.26046645000	6.15772143707084	6.14376838089671	6.12291790745048
97.9000000	6.12683000	7.05331000	2.26097245000	6.15760733813642	6.14369474788929	6.12276790310703
98.0000000	6.12651000	7.05244000	2.25996045000	6.15749342591781	6.14362112507240	6.12261794816804
98.1000000	6.12707000	7.05256000	2.26031465000	6.15737969941616	6.14354751244301	6.12246804260924
98.2000000	6.12698000	7.05190000	2.26046645000	6.15726615763809	6.14347390999809	6.12231818640638
98.3000000	6.12730000	7.05229000	2.26027670000	6.15715279959566	6.14340031773462	6.12216837953524
98.4000000	6.12674000	7.05256000	2.26035260000	6.15703962430629	6.14332673564958	6.12201862197159
98.5000000	6.12677000	7.05247000	2.26001105000	6.15692663079276	6.14325316373994	6.12186891369123
98.6000000	6.12648000	7.05268000	2.25988455000	6.15681381808311	6.14317960200268	6.12171925466996
98.7000000	6.12686000	7.05274000	2.26039055000	6.15670118521063	6.14310605043478	6.12156964488361
98.8000000	6.12654000	7.05259000	2.26082065000	6.15658873121383	6.14303250903322	6.12142008430800
98.9000000	6.12663000	7.05247000	2.26097245000	6.15647645520536	6.14295897779498	6.12127057291898
99.0000000	6.12610000	7.05241000	2.26066885000	6.15636435648688	6.14288545671704	6.12112111069240
99.1000000	6.12622000	7.05229000	2.26085860000	6.15625243386210	6.14281194579639	6.12097169760415
99.2000000	6.12654000	7.05286000	2.26008695000	6.15614068639645	6.14273844503000	6.12082233362672
99.3000000	6.12560000	7.05310000	2.25988455000	6.15602911316064	6.14266495441488	6.12067301873666
99.4000000	6.12546000	7.05331000	2.25980865000	6.15591771323067	6.14259147394799	6.12052375291226
99.5000000	6.12531000	7.05274000	2.25946710000	6.15580648568773	6.14251800362633	6.12037453612943
99.6000000	6.12472000	7.05259000	2.25915085000	6.15569542961820	6.14244454344688	6.12022536836411
99.7000000	6.12507000	7.05289000	2.25872075000	6.15558454411362	6.14237109340664	6.12007624959222
99.8000000	6.12505000	7.05229000	2.25834125000	6.15547382827061	6.14229765350260	6.11992717978972
99.9000000	6.12499000	7.05256000	2.25787320000	6.15536328119088	6.14222422373174	6.11977815893258
100.0000000	6.12472000	7.05265000	2.25744310000	6.15525290198116	6.14215080409106	6.11962918699678
100.1000000	6.12428000	7.05208000	2.25736720000	6.15514268975317	6.14207739457756	6.11948026395829
100.2000000	6.12463000	7.05184000	2.25706360000	6.15503264362359	6.14200399518821	6.11933138979314
100.3000000	6.12423000	7.05229000	2.25651965000	6.15492276271400	6.14193060592004	6.11918256447732
100.4000000	6.12399000	7.05196000	2.25648170000	6.15481304615088	6.14185722677001	6.11903378798688
100.5000000	6.12393000	7.05202000	2.25612750000	6.15470349306554	6.14178385773515	6.11888506029785
100.6000000	6.12390000	7.05229000	2.25574800000	6.15459410259406	6.14171049881244	6.11873638138629
100.7000000	6.12349000	7.05262000	2.25524200000	6.15448487387733	6.14163714999888	6.11858775122826
100.8000000	6.12317000	7.05256000	2.25493840000	6.15437580606093	6.14156381129147	6.11843916979985
100.9000000	6.12332000	7.05172000	2.25484985000	6.15426689829515	6.14149048268721	6.11829063707715
101.0000000	6.12311000	7.05151000	2.25484985000	6.15415814973489	6.14141716418312	6.11814215303626
101.1000000	6.12320000	7.05136000	2.25415410000	6.15404955953970	6.14134385577618	6.11799371765330
101.2000000	6.12282000	7.05139000	2.25392640000	6.15394112709818	6.14127055746341	6.11784533090441
101.3000000	6.12326000	7.05142000	2.25299030000	6.15383285142674	6.14119726924181	6.11769699276572
101.4000000	6.12349000	7.05109000	2.25311680000	6.15372473167774	6.14112399110839	6.11754870321340
101.5000000	6.12293000	7.05033000	2.25276260000	6.15361676703335	6.14105072306015	6.11740046222362
101.6000000	6.12276000	7.05021000	2.25299030000	6.15350895668041	6.14097746509410	6.11725226977255
101.7000000	6.12253000	7.04967000	2.25233250000	6.15340129981033	6.14090421720726	6.11710412583640
101.8000000	6.12206000	7.04946000	2.25338245000	6.15329379561912	6.14083097939663	6.11695603039136
101.9000000	6.12188000	7.04928000	2.25295235000	6.15318644330733	6.14075775165922	6.11680798341367
102.0000000	6.12165000	7.04922000	2.25272465000	6.15307924208001	6.14068453399205	6.11665998487956
102.1000000	6.12144000	7.04826000	2.25242105000	6.15297219114668	6.14061132639213	6.11651203476527
102.2000000	6.12176000	7.04793000	2.25195300000	6.15286528972131	6.14053812885648	6.11636413304706
102.3000000	6.12165000	7.04826000	2.25125725000	6.15275853702225	6.14046494138210	6.11621627970121
102.4000000	6.12188000	7.04771000	2.25082715000	6.15265193227226	6.14039176396602	6.11606847470400
102.5000000	6.12135000	7.04717000	2.24943565000	6.15254547469840	6.14031859660526	6.11592071803173
102.6000000	6.12086000	7.04705000	2.24932180000	6.15243916353206	6.14024543929684	6.11577300966070
102.7000000	6.12030000	7.04687000	2.24943565000	6.15233299800890	6.14017229203776	6.11562534956725
102.8000000	6.12033000	7.04645000	2.24943565000	6.15222697736881	6.14009915482506	6.11547773772772
102.9000000	6.11983000	7.04576000	2.24917000000	6.15212110085588	6.14002602765576	6.11533017411843
103.0000000	6.11989000	7.04537000	2.24939770000	6.15201536771839	6.13995291052687	6.11518265871578
103.1000000	6.11989000	7.04434000	2.24962540000	6.15190977720873	6.13987980343543	6.11503519149611
103.2000000	6.11995000	7.04461000	2.24928385000	6.15180432858341	6.13980670637846	6.11488777243584
103.3000000	6.12050000	7.04431000	2.24892965000	6.15169902110302	6.13973361935298	6.11474040151134
103.4000000	6.12018000	7.04398000	2.24885375000	6.15159385413578	6.13966054235601	6.11459307869905
103.5000000	6.12030000	7.04332000	2.24935975000	6.15148882694703	6.13958747538460	6.11444580397538
103.6000000	6.12012000	7.04356000	2.24951155000	6.15138393874530	6.13951441843577	6.11429857731677
103.7000000	6.11989000	7.04275000	2.24932180000	6.15127918881038	6.13944137150654	6.11415139869968
103.8000000	6.11980000	7.04163000	2.24954950000	6.15117457642613	6.13936833459394	6.11400426810058
103.9000000	6.11968000	7.04100000	2.24973925000	6.15107010088047	6.13929530769502	6.11385718549592
104.0000000	6.11954000	7.04127000	2.24982780000	6.15096576146527	6.13922229080680	6.11371015086222
104.1000000	6.11980000	7.04058000	2.24997960000	6.15086155747641	6.13914928392632	6.11356316417597
104.2000000	6.11921000	7.04043000	2.24954950000	6.15075748821371	6.13907628705060	6.11341622541369
104.3000000	6.11945000	7.04052000	2.24973925000	6.15065355298088	6.13900330017670	6.11326933455190
104.4000000	6.11977000	7.04037000	2.24997960000	6.15054975108553	6.13893032330164	6.11312249156715
104.5000000	6.11980000	7.04025000	2.25001755000	6.15044608183912	6.13885735642246	6.11297569643600
104.6000000	6.11951000	7.04001000	2.24954950000	6.15034254455693	6.13878439953621	6.11282894913500
104.7000000	6.12006000	7.03992000	2.24954950000	6.15023913855802	6.13871145263991	6.11268224964075
104.8000000	6.11989000	7.03977000	2.24970130000	6.15013586316521	6.13863851573062	6.11253559792983
104.9000000	6.11980000	7.03956000	2.24982780000	6.15003271770508	6.13856558880537	6.11238899397884
105.0000000	6.11892000	7.03965000	2.24954950000	6.14992970150789	6.13849267186122	6.11224243776442
105.1000000	6.11910000	7.03901000	2.24958745000	6.14982681390755	6.13841976489519	6.11209592926319
105.2000000	6.11916000	7.03826000	2.25044765000	6.14972405424165	6.13834686790434	6.11194946845178
105.3000000	6.11936000	7.03817000	2.25028320000	6.14962142185136	6.13827398088572	6.11180305530687
105.4000000	6.11948000	7.03844000	2.25009345000	6.14951891608145	6.13820110383636	6.11165668980512
105.5000000	6.11957000	7.03826000	2.24986575000	6.14941653628023	6.13812823675333	6.11151037191606
105.6000000	6.11939000	7.03775000	2.24982780000	6.14931428184933	6.13805537963366	6.11136410160633
105.7000000	6.11939000	7.03733000	2.24997960000	6.14921215224556	6.13798253247441	6.11121787886846
105.8000000	6.11913000	7.03742000	2.25005550000	6.14911014671311	6.13790969527264	6.11107170367912
105.9000000	6.11901000	7.03712000	2.25028320000	6.14900826461752	6.13783686801681	6.11092557601502
106.0000000	6.11918000	7.03688000	2.25052355000	6.14890650532793	6.13776405067120	6.11077949585287
106.1000000	6.11883000	7.03724000	2.25009345000	6.14880486821702	6.13769124327285	6.11063346316939
106.2000000	6.11910000	7.03730000	2.25013140000	6.14870335266095	6.13761844581880	6.11048747794131
106.3000000	6.11936000	7.03733000	2.24982780000	6.14860195803939	6.13754565830610	6.11034154014539
106.4000000	6.11851000	7.03772000	2.25094100000	6.14850068373547	6.13747288073177	6.11019564975839
106.5000000	6.11819000	7.03781000	2.25214275000	6.14839952913572	6.13740011309287	6.11004980675707
106.6000000	6.11798000	7.03787000	2.25140905000	6.14829849363012	6.13732735538644	6.10990401111822
106.7000000	6.11801000	7.03751000	2.25144700000	6.14819757661199	6.13725460760952	6.10975826281864
106.8000000	6.11769000	7.03724000	2.25097895000	6.14809677747802	6.13718186975915	6.10961256183514
106.9000000	6.11737000	7.03760000	2.25097895000	6.14799609562821	6.13710914183238	6.10946690814455
107.0000000	6.11675000	7.03769000	2.25097895000	6.14789553046589	6.13703642382625	6.10932130172370
107.1000000	6.11652000	7.03733000	2.25137110000	6.14779508139762	6.13696371573782	6.10917574254943
107.2000000	6.11608000	7.03712000	2.25156085000	6.14769474783323	6.13689101756413	6.10903023059860
107.3000000	6.11652000	7.03694000	2.25137110000	6.14759452918577	6.13681832930223	6.10888476584810
107.4000000	6.11652000	7.03694000	2.25090305000	6.14749442487146	6.13674565094917	6.10873934827480
107.5000000	6.11652000	7.03694000	2.25097895000	6.14739443430971	6.13667298250200	6.10859397785560
107.6000000	6.11652000	7.03694000	2.25078920000	6.14729455692305	6.13660032395778	6.10844865456740
107.7000000	6.11599000	7.03694000	2.25105485000	6.14719479213714	6.13652767531354	6.10830337838715
107.8000000	6.11608000	7.03649000	2.25082715000	6.14709513938070	6.13645503656636	6.10815814929175
107.9000000	6.11535000	7.03661000	2.25048560000	6.14699559827621	6.13638240771328	6.10801296725818
108.0000000	6.11529000	7.03649000	2.25028320000	6.14689616810956	6.13630978875136	6.10786783226338
108.1000000	6.11502000	7.03679000	2.25052355000	6.14679684831690	6.13623717967766	6.10772274428432
108.2000000	6.11514000	7.03712000	2.25009345000	6.14669763834262	6.13616458048922	6.10757770329800
108.3000000	6.11543000	7.03688000	2.24954950000	6.14659853763420	6.13609199118312	6.10743270928140
108.4000000	6.11570000	7.03667000	2.24973925000	6.14649954564225	6.13601941175641	6.10728776221154
108.5000000	6.11529000	7.03667000	2.24962540000	6.14640066182045	6.13594684220615	6.10714286206544
108.6000000	6.11496000	7.03721000	2.25001755000	6.14630188562553	6.13587428252941	6.10699800882014
108.7000000	6.11467000	7.03637000	2.25028320000	6.14620321651725	6.13580173272323	6.10685320245267
108.8000000	6.11476000	7.03555000	2.24962540000	6.14610465395839	6.13572919278470	6.10670844294011
108.9000000	6.11417000	7.03585000	2.24943565000	6.14600619741471	6.13565666271086	6.10656373025951
109.0000000	6.11426000	7.03603000	2.25001755000	6.14590784635493	6.13558414249880	6.10641906438798
109.1000000	6.11476000	7.03528000	2.24954950000	6.14580960025072	6.13551163214556	6.10627444530259
109.2000000	6.11461000	7.03546000	2.24853750000	6.14571145857666	6.13543913164822	6.10612987298046
109.3000000	6.11461000	7.03543000	2.24858810000	6.14561342081022	6.13536664100385	6.10598534739872
109.4000000	6.11423000	7.03498000	2.24885375000	6.14551548643175	6.13529416020951	6.10584086853450
109.5000000	6.11338000	7.03453000	2.24796825000	6.14541765492445	6.13522168926228	6.10569643636494
109.6000000	6.11335000	7.03480000	2.24793030000	6.14531992577433	6.13514922815923	6.10555205086720
109.7000000	6.11300000	7.03411000	2.24757610000	6.14522229847022	6.13507677689742	6.10540771201846
109.8000000	6.11309000	7.03405000	2.24787970000	6.14512477250372	6.13500433547392	6.10526341979589
109.9000000	6.11312000	7.03332000	2.24718395000	6.14502734736919	6.13493190388583	6.10511917417670
110.0000000	6.11250000	7.03320000	2.24753815000	6.14493002256371	6.13485948213019	6.10497497513809
110.1000000	6.11271000	7.03341000	2.24834775000	6.14483279773646	6.13478707020411	6.10483082265728
110.2000000	6.11294000	7.03290000	2.24757610000	6.14473567234589	6.13471466810463	6.10468671671152
110.3000000	6.11312000	7.03302000	2.24722190000	6.14463864583065	6.13464227582886	6.10454265727803
110.4000000	6.11265000	7.03290000	2.24607075000	6.14454171770156	6.13456989337385	6.10439864433409
110.5000000	6.11294000	7.03266000	2.24648820000	6.14444488747218	6.13449752073670	6.10425467785696
110.6000000	6.11277000	7.03320000	2.24607075000	6.14434815465877	6.13442515791448	6.10411075782393
110.7000000	6.11233000	7.03290000	2.24498285000	6.14425151878033	6.13435280490428	6.10396688421229
110.8000000	6.11230000	7.03254000	2.24498285000	6.14415497935852	6.13428046170317	6.10382305699935
110.9000000	6.11233000	7.03164000	2.24509670000	6.14405853591766	6.13420812830823	6.10367927616243
111.0000000	6.11242000	7.03188000	2.24466660000	6.14396218798473	6.13413580471656	6.10353554167887
111.1000000	6.11271000	7.03134000	2.24400880000	6.14386593508931	6.13406349092523	6.10339185352601
111.2000000	6.11306000	7.03122000	2.24323715000	6.14376977676360	6.13399118693133	6.10324821168120
111.3000000	6.11265000	7.03152000	2.24289560000	6.14367371254236	6.13391889273195	6.10310461612183
111.4000000	6.11315000	7.03089000	2.24265525000	6.14357774196292	6.13384660832418	6.10296106682527
111.5000000	6.11256000	7.03065000	2.24273115000	6.14348186456514	6.13377433370510	6.10281756376892
111.6000000	6.11239000	7.03031000	2.24297150000	6.14338607989142	6.13370206887180	6.10267410693018
111.7000000	6.11212000	7.03046000	2.24359135000	6.14329038748663	6.13362981382137	6.10253069628648
111.8000000	6.11236000	7.02920000	2.24347750000	6.14319478689812	6.13355756855091	6.10238733181489
111.9000000	6.11262000	7.02911000	2.24265525000	6.14309927767571	6.13348533305750	6.10224401348178
112.0000000	6.11259000	7.02884000	2.24246550000	6.14300385937164	6.13341310733824	6.10210074127537
112.1000000	6.11356000	7.02818000	2.24312330000	6.14290853154058	6.13334089139022	6.10195751517310
112.2000000	6.11403000	7.02842000	2.24304740000	6.14281329373957	6.13326868521054	6.10181433515244
112.3000000	6.11300000	7.02845000	2.24362930000	6.14271814552804	6.13319648879630	6.10167120119087
112.4000000	6.11338000	7.02806000	2.24297150000	6.14262308646777	6.13312430214458	6.10152811326588
112.5000000	6.11344000	7.02760000	2.24417325000	6.14252811612287	6.13305212525250	6.10138507135497
112.6000000	6.11432000	7.02748000	2.24347750000	6.14243323405976	6.13297995811713	6.10124207543564
112.7000000	6.11379000	7.02730000	2.24342690000	6.14233843997287	6.13290780073560	6.10109912548544
112.8000000	6.11347000	7.02730000	2.24400880000	6.14224373340706	6.13283565310499	6.10095622148190
112.9000000	6.11312000	7.02712000	2.24370520000	6.14214911387040	6.13276351522241	6.10081336340257
113.0000000	6.11344000	7.02691000	2.24374315000	6.14205458094102	6.13269138708496	6.10067055122501
113.1000000	6.11344000	7.02724000	2.24342690000	6.14196013419937	6.13261926868974	6.10052778492680
113.2000000	6.11338000	7.02670000	2.24400880000	6.14186577322820	6.13254716003386	6.10038506448553
113.3000000	6.11262000	7.02685000	2.24362930000	6.14177149761256	6.13247506111442	6.10024238987879
113.4000000	6.11271000	7.02673000	2.24374315000	6.14167730693973	6.13240297192853	6.10009976108420
113.5000000	6.11242000	7.02607000	2.24312330000	6.14158320079927	6.13233089247330	6.09995717807939
113.6000000	6.11183000	7.02580000	2.24342690000	6.14148917878294	6.13225882274583	6.09981464084199
113.7000000	6.11159000	7.02610000	2.24400880000	6.14139524048473	6.13218676274323	6.09967214934964
113.8000000	6.11148000	7.02580000	2.24331305000	6.14130138550079	6.13211471246262	6.09952970358002
113.9000000	6.11124000	7.02517000	2.24347750000	6.14120761342949	6.13204267190110	6.09938730351080
114.0000000	6.11080000	7.02477000	2.24389495000	6.14111392387129	6.13197064105578	6.09924494911965
114.1000000	6.11089000	7.02459000	2.24428710000	6.14102031642884	6.13189861992378	6.09910264038429
114.2000000	6.11063000	7.02414000	2.24355340000	6.14092679070686	6.13182660850222	6.09896037728241
114.3000000	6.11045000	7.02372000	2.24265525000	6.14083334631220	6.13175460678820	6.09881815979175
114.4000000	6.11075000	7.02378000	2.24297150000	6.14073998285377	6.13168261477884	6.09867598789004
114.5000000	6.11013000	7.02387000	2.24199745000	6.14064669994254	6.13161063247126	6.09853386155502
114.6000000	6.10963000	7.02432000	2.24242755000	6.14055349719152	6.13153865986257	6.09839178076446
114.7000000	6.10866000	7.02366000	2.24250345000	6.14046037421575	6.13146669694990	6.09824974549612
114.8000000	6.10881000	7.02309000	2.24242755000	6.14036733063227	6.13139474373035	6.09810775572780
114.9000000	6.10805000	7.02246000	2.24246550000	6.14027436606009	6.13132280020107	6.09796581143728
115.0000000	6.10784000	7.02200000	2.24293355000	6.14018148012021	6.13125086635915	6.09782391260238
115.1000000	6.10776000	7.02134000	2.24308535000	6.14008867243557	6.13117894220173	6.09768205920092
115.2000000	6.10714000	7.02152000	2.24304740000	6.13999594263102	6.13110702772593	6.09754025121073
115.3000000	6.10723000	7.02104000	2.24359135000	6.13990329054140	6.13103512292887	6.09739848860966
115.4000000	6.10711000	7.02143000	2.24257935000	6.13981071577233	6.13096322780768	6.09725677137556
115.5000000	6.10626000	7.02131000	2.24335100000	6.13971821782957	6.13089134235948	6.09711509948631
115.6000000	6.10658000	7.02152000	2.24227575000	6.13962579635020	6.13081946658141	6.09697347291979
115.7000000	6.10632000	7.02143000	2.24293355000	6.13953345097332	6.13074760047058	6.09683189165388
115.8000000	6.10603000	7.02149000	2.24257935000	6.13944118134007	6.13067574402412	6.09669035566651
115.9000000	6.10582000	7.02140000	2.24214925000	6.13934898709359	6.13060389723917	6.09654886493558
116.0000000	6.10488000	7.02125000	2.24285765000	6.13925686787899	6.13053206011286	6.09640741943904
116.1000000	6.10486000	7.02083000	2.24257935000	6.13916482334337	6.13046023264231	6.09626601915482
116.2000000	6.10401000	7.02041000	2.24297150000	6.13907285313579	6.13038841482466	6.09612466406087
116.3000000	6.10392000	7.02050000	2.24214925000	6.13898095690723	6.13031660665705	6.09598335413518
116.4000000	6.10442000	7.02011000	2.24235165000	6.13888913431062	6.13024480813660	6.09584208935571
116.5000000	6.10368000	7.02038000	2.24304740000	6.13879738500079	6.13017301926046	6.09570086970047
116.6000000	6.10357000	7.02095000	2.24265525000	6.13870570863449	6.13010124002575	6.09555969514745
116.7000000	6.10342000	7.02005000	2.24276910000	6.13861410487033	6.13002947042962	6.09541856567468
116.8000000	6.10304000	7.01966000	2.24111195000	6.13852257336878	6.12995771046920	6.09527748126018
116.9000000	6.10304000	7.01966000	2.24149145000	6.13843111379220	6.12988596014163	6.09513644188199
117.0000000	6.10310000	7.02008000	2.24053005000	6.13833972580474	6.12981421944405	6.09499544751818
117.1000000	6.10318000	7.01963000	2.23994815000	6.13824840907242	6.12974248837361	6.09485449814680
117.2000000	6.10216000	7.02005000	2.23889820000	6.13815716326303	6.12967076692744	6.09471359374594
117.3000000	6.10216000	7.01963000	2.23867050000	6.13806598804617	6.12959905510268	6.09457273429368
117.4000000	6.10172000	7.01872000	2.23906265000	6.13797488309322	6.12952735289649	6.09443191976814
117.5000000	6.10178000	7.01872000	2.23898675000	6.13788384807732	6.12945566030600	6.09429115014742
117.6000000	6.10049000	7.01842000	2.23801270000	6.13779288267335	6.12938397732836	6.09415042540965
117.7000000	6.10049000	7.01779000	2.23844280000	6.13770198655793	6.12931230396072	6.09400974553298
117.8000000	6.10040000	7.01740000	2.23848075000	6.13761115940940	6.12924064020022	6.09386911049555
117.9000000	6.10069000	7.01740000	2.23867050000	6.13752040102346	6.12916898604401	6.09372852027553
118.0000000	6.10037000	7.01737000	2.23793680000	6.13742971108160	6.12909734148925	6.09358797485110
118.1000000	6.10034000	7.01767000	2.23859460000	6.13733908918728	6.12902570653307	6.09344747420045
118.2000000	6.10064000	7.01761000	2.23874640000	6.13724853502834	6.12895408117264	6.09330701822390
118.3000000	6.10002000	7.01725000	2.23851870000	6.13715804829434	6.12888246540510	6.09316660694989
118.4000000	6.10040000	7.01710000	2.23812655000	6.13706762867662	6.12881085922760	6.09302624038100
118.5000000	6.10043000	7.01658000	2.23848075000	6.13697727586825	6.12873926263731	6.09288591849543
118.6000000	6.10046000	7.01692000	2.23859460000	6.13688698956399	6.12866767563137	6.09274564127138
118.7000000	6.10031000	7.01683000	2.23859460000	6.13679676946035	6.12859609820695	6.09260540868707
118.8000000	6.10049000	7.01674000	2.23917650000	6.13670661525550	6.12852453036119	6.09246522072072
118.9000000	6.10069000	7.01628000	2.23882230000	6.13661652664931	6.12845297209126	6.09232507735058
119.0000000	6.10040000	7.01619000	2.23951805000	6.13652650334332	6.12838142339431	6.09218497855491
119.1000000	6.09996000	7.01616000	2.23917650000	6.13643654504072	6.12830988426750	6.09204492431195
119.2000000	6.10037000	7.01647000	2.23948010000	6.13634665144634	6.12823835470800	6.09190491460000
119.3000000	6.10028000	7.01571000	2.23994815000	6.13625682226664	6.12816683468878	6.09176494939733
119.4000000	6.10040000	7.01520000	2.23964455000	6.13616705720971	6.12809532422082	6.09162502868226
119.5000000	6.10046000	7.01487000	2.23964455000	6.13607735598524	6.12802382331071	6.09148515243309
119.6000000	6.10069000	7.01496000	2.24045415000	6.13598771830450	6.12795233195562	6.09134532062814
119.7000000	6.10020000	7.01508000	2.24064390000	6.13589814388036	6.12788085015268	6.09120553324576
119.8000000	6.10005000	7.01526000	2.24041620000	6.13580863242722	6.12780937789905	6.09106579026428
119.9000000	6.10017000	7.01514000	2.24021380000	6.13571918366108	6.12773791519189	6.09092609166208
120.0000000	6.09987000	7.01484000	2.23940420000	6.13562979729944	6.12766646202836	6.09078643741753
120.1000000	6.09932000	7.01508000	2.23955600000	6.13554047306136	6.12759501840561	6.09064682750900
120.2000000	6.09961000	7.01463000	2.24002405000	6.13545121066738	6.12752358432080	6.09050726191490
120.3000000	6.09920000	7.01469000	2.23955600000	6.13536200983957	6.12745215977109	6.09036774061363
120.4000000	6.09879000	7.01439000	2.24026440000	6.13527287030148	6.12738074475363	6.09022826358362
120.5000000	6.09888000	7.01415000	2.24060595000	6.13518379184020	6.12730933926560	6.09008883080330
120.6000000	6.09923000	7.01421000	2.24083365000	6.13509477418968	6.12723794330415	6.08994944225110
120.7000000	6.09958000	7.01394000	2.24092220000	6.13500581702859	6.12716655686645	6.08981009790550
120.8000000	6.09932000	7.01421000	2.24195950000	6.13491692008789	6.12709517994965	6.08967079774495
120.9000000	6.09973000	7.01357000	2.24238960000	6.13482808310002	6.12702381255092	6.08953154174794
121.0000000	6.09952000	7.01348000	2.24195950000	6.13473930579890	6.12695245466743	6.08939232989297
121.1000000	6.10005000	7.01357000	2.24293355000	6.13465058791993	6.12688110629633	6.08925316215852
121.2000000	6.10002000	7.01300000	2.24250345000	6.13456192919996	6.12680976743481	6.08911403852313
121.3000000	6.09990000	7.01273000	2.24227575000	6.13447332937728	6.12673843808003	6.08897495896532
121.4000000	6.10005000	7.01312000	2.24273115000	6.13438478819162	6.12666711822915	6.08883592346363
121.5000000	6.09993000	7.01273000	2.24312330000	6.13429630538412	6.12659580787934	6.08869693199662
121.6000000	6.09981000	7.01273000	2.24250345000	6.13420788069734	6.12652450702778	6.08855798454284
121.7000000	6.10034000	7.01309000	2.24285765000	6.13411951387524	6.12645321567164	6.08841908108088
121.8000000	6.10034000	7.01255000	2.24331305000	6.13403120466315	6.12638193380808	6.08828022158932
121.9000000	6.10008000	7.01273000	2.24342690000	6.13394295280780	6.12631066143429	6.08814140604677
122.0000000	6.09981000	7.01318000	2.24400880000	6.13385475805725	6.12623939854742	6.08800263443184
122.1000000	6.10034000	7.01294000	2.24447685000	6.13376662016093	6.12616814514468	6.08786390672315
122.2000000	6.10069000	7.01240000	2.24517260000	6.13367853886962	6.12609690122321	6.08772522289934
122.3000000	6.10040000	7.01273000	2.24528645000	6.13359051393540	6.12602566678021	6.08758658293906
122.4000000	6.10049000	7.01255000	2.24490695000	6.13350254511170	6.12595444181284	6.08744798682096
122.5000000	6.10084000	7.01225000	2.24494490000	6.13341463215322	6.12588322631830	6.08730943452373
122.6000000	6.10075000	7.01198000	2.24556475000	6.13332677481598	6.12581202029375	6.08717092602605
122.7000000	6.10134000	7.01270000	2.24471720000	6.13323897285726	6.12574082373638	6.08703246130661
122.8000000	6.10102000	7.01237000	2.24528645000	6.13315122603562	6.12566963664336	6.08689404034412
122.9000000	6.10113000	7.01237000	2.24552680000	6.13306353411088	6.12559845901189	6.08675566311731
123.0000000	6.10105000	7.01231000	2.24509670000	6.13297589684411	6.12552729083913	6.08661732960490
123.1000000	6.10075000	7.01195000	2.24440095000	6.13288831406732	6.12545613212228	6.08647903978564
123.2000000	6.10146000	7.01207000	2.24447685000	6.13280078556213	6.12538498285853	6.08634079363829
123.3000000	6.10148000	7.01147000	2.24385700000	6.13271331102977	6.12531384304505	6.08620259114162
123.4000000	6.10099000	7.01141000	2.24351545000	6.13262589023807	6.12524271267902	6.08606443227441
123.5000000	6.10093000	7.01087000	2.24342690000	6.13253852295613	6.12517159175765	6.08592631701545
123.6000000	6.10037000	7.01059000	2.24304740000	6.13245120895430	6.12510048027811	6.08578824534354
123.7000000	6.10020000	7.01017000	2.24304740000	6.13236394800419	6.12502937823760	6.08565021723751
123.8000000	6.09967000	7.01038000	2.24199745000	6.13227673987864	6.12495828563330	6.08551223267618
123.9000000	6.09967000	7.00972000	2.24203540000	6.13218958435172	6.12488720246241	6.08537429163839
124.0000000	6.09967000	7.00954000	2.24257935000	6.13210248119871	6.12481612872212	6.08523639410300
124.1000000	6.09914000	7.00909000	2.24246550000	6.13201543019611	6.12474506440961	6.08509854004887
124.2000000	6.09882000	7.00909000	2.24176975000	6.13192843112161	6.12467400952209	6.08496072945487
124.3000000	6.09855000	7.00861000	2.24154205000	6.13184148375409	6.12460296405674	6.08482296229991
124.4000000	6.09894000	7.00825000	2.24165590000	6.13175458787358	6.12453192801076	6.08468523856287
124.5000000	6.09873000	7.00816000	2.24064390000	6.13166774326133	6.12446090138135	6.08454755822268
124.6000000	6.09847000	7.00834000	2.24083365000	6.13158094969969	6.12438988416571	6.08440992125825
124.7000000	6.09882000	7.00716000	2.24118785000	6.13149420697219	6.12431887636103	6.08427232764853
124.8000000	6.09841000	7.00692000	2.24064390000	6.13140751486348	6.12424787796450	6.08413477737245
124.9000000	6.09855000	7.00644000	2.24137760000	6.13132087315935	6.12417688897334	6.08399727040900
125.0000000	6.09902000	7.00590000	2.24103605000	6.13123428164670	6.12410590938474	6.08385980673713
125.1000000	6.09943000	7.00545000	2.24235165000	6.13114774011352	6.12403493919589	6.08372238633583
125.2000000	6.09888000	7.00551000	2.24219985000	6.13106124834890	6.12396397840401	6.08358500918410
125.3000000	6.09914000	7.00515000	2.24103605000	6.13097480614304	6.12389302700630	6.08344767526095
125.4000000	6.09961000	7.00506000	2.24060595000	6.13088841328718	6.12382208499995	6.08331038454539
125.5000000	6.09987000	7.00469000	2.24053005000	6.13080206957365	6.12375115238218	6.08317313701647
125.6000000	6.09943000	7.00475000	2.24118785000	6.13071577479582	6.12368022915019	6.08303593265324
125.7000000	6.09946000	7.00484000	2.23968250000	6.13062952882583	6.12360931530118	6.08289877143473
125.8000000	6.09879000	7.00424000	2.23906265000	6.13054333149167	6.12353841083237	6.08276165334003
125.9000000	6.09888000	7.00385000	2.23902470000	6.13045718250865	6.12346751574096	6.08262457834822
126.0000000	6.09841000	7.00337000	2.23820245000	6.13037108167651	6.12339663002415	6.08248754643838
126.1000000	6.09800000	7.00310000	2.23840485000	6.13028502879613	6.12332575367917	6.08235055758963
126.2000000	6.09847000	7.00244000	2.23827835000	6.13019902366946	6.12325488670323	6.08221361178108
126.3000000	6.09835000	7.00205000	2.23844280000	6.13011306609953	6.12318402909352	6.08207670899187
126.4000000	6.09776000	7.00195000	2.23855665000	6.13002715589046	6.12311318084727	6.08193984920112
126.5000000	6.09756000	7.00141000	2.23774705000	6.12994129284741	6.12304234196168	6.08180303238800
126.6000000	6.09773000	7.00141000	2.23758260000	6.12985547677662	6.12297151243398	6.08166625853167
126.7000000	6.09750000	7.00084000	2.23708925000	6.12976970748538	6.12290069226138	6.08152952761131
126.8000000	6.09753000	7.00060000	2.23665915000	6.12968398478199	6.12282988144110	6.08139283960611
126.9000000	6.09735000	7.00102000	2.23703865000	6.12959830847582	6.12275907997034	6.08125619449527
127.0000000	6.09817000	7.00093000	2.23703865000	6.12951267837724	6.12268828784633	6.08111959225800
127.1000000	6.09747000	7.00102000	2.23658325000	6.12942709429764	6.12261750506630	6.08098303287352
127.2000000	6.09732000	7.00060000	2.23615315000	6.12934155604942	6.12254673162744	6.08084651632109
127.3000000	6.09703000	7.00066000	2.23646940000	6.12925606344597	6.12247596752700	6.08071004257993
127.4000000	6.09680000	7.00036000	2.23673505000	6.12917061630169	6.12240521276218	6.08057361162933
127.5000000	6.09639000	7.00066000	2.23735490000	6.12908521443193	6.12233446733022	6.08043722344854
127.6000000	6.09630000	7.00003000	2.23754465000	6.12899985765305	6.12226373122833	6.08030087801686
127.7000000	6.09609000	7.00009000	2.23778500000	6.12891454578233	6.12219300445374	6.08016457531358
127.8000000	6.09636000	7.00036000	2.23743080000	6.12882927863805	6.12212228700368	6.08002831531801
127.9000000	6.09606000	7.00009000	2.23746875000	6.12874405603941	6.12205157887536	6.07989209800948
128.0000000	6.09618000	7.00048000	2.23789885000	6.12865887780656	6.12198088006602	6.07975592336731
128.1000000	6.09615000	7.00048000	2.23859460000	6.12857374376057	6.12191019057288	6.07961979137086
128.2000000	6.09598000	7.00072000	2.23870845000	6.12848865372345	6.12183951039318	6.07948370199947
128.3000000	6.09551000	7.00126000	2.23964455000	6.12840360760065	6.12176883952413	6.07934765523253
128.4000000	6.09630000	7.00060000	2.23870845000	6.12831860526245	6.12169817796298	6.07921165104941
128.5000000	6.09577000	7.00144000	2.23917650000	6.12823364643263	6.12162752570695	6.07907568942950
128.6000000	6.09536000	7.00186000	2.23898675000	6.12814873093867	6.12155688275327	6.07893977035221
128.7000000	6.09548000	7.00244000	2.23910060000	6.12806385860900	6.12148624909918	6.07880389379696
128.8000000	6.09513000	7.00250000	2.23951805000	6.12797902927300	6.12141562474191	6.07866805974318
128.9000000	6.09542000	7.00244000	2.23851870000	6.12789424276097	6.12134500967870	6.07853226817031
129.0000000	6.09533000	7.00216000	2.23827835000	6.12780949890415	6.12127440390677	6.07839651905780
129.1000000	6.09545000	7.00262000	2.23812655000	6.12772479753469	6.12120380742338	6.07826081238511
129.2000000	6.09548000	7.00244000	2.23859460000	6.12764013848565	6.12113322022574	6.07812514813174
129.3000000	6.09551000	7.00253000	2.23724105000	6.12755552159100	6.12106264231111	6.07798952627716
129.4000000	6.09475000	7.00289000	2.23743080000	6.12747094668560	6.12099207367672	6.07785394680088
129.5000000	6.09439000	7.00250000	2.23754465000	6.12738641360521	6.12092151431981	6.07771840968240
129.6000000	6.09425000	7.00244000	2.23731695000	6.12730192218646	6.12085096423763	6.07758291490127
129.7000000	6.09395000	7.00232000	2.23650735000	6.12721747226686	6.12078042342740	6.07744746243701
129.8000000	6.09387000	7.00277000	2.23646940000	6.12713306368479	6.12070989188638	6.07731205203801
129.9000000	6.09390000	7.00216000	2.23720310000	6.12704869627948	6.12063936961181	6.07717668390198
130.0000000	6.09319000	7.00244000	2.23665915000	6.12696436989103	6.12056885660093	6.07704135801392
130.1000000	6.09307000	7.00205000	2.23658325000	6.12688008436038	6.12049835285100	6.07690607435330
130.2000000	6.09310000	7.00271000	2.23692480000	6.12679583952928	6.12042785835924	6.07677083289963
130.3000000	6.09278000	7.00247000	2.23673505000	6.12671163524035	6.12035737312292	6.07663563363239
130.4000000	6.09313000	7.00253000	2.23688685000	6.12662747133701	6.12028689713928	6.07650047653112
130.5000000	6.09258000	7.00232000	2.23789885000	6.12654334766351	6.12021643040556	6.07636536157532
130.6000000	6.09287000	7.00198000	2.23746875000	6.12645926406490	6.12014597291902	6.07623028874455
130.7000000	6.09261000	7.00205000	2.23712720000	6.12637522038702	6.12007552467691	6.07609525801834
130.8000000	6.09258000	7.00205000	2.23808860000	6.12629121647653	6.12000508567647	6.07596026937626
130.9000000	6.09319000	7.00195000	2.23716515000	6.12620725218086	6.11993465591497	6.07582532279788
131.0000000	6.09258000	7.00114000	2.23735490000	6.12612332734821	6.11986423538965	6.07569041826277
131.1000000	6.09214000	7.00105000	2.23848075000	6.12603944182758	6.11979382409777	6.07555555575055
131.2000000	6.09240000	7.00039000	2.23867050000	6.12595559546870	6.11972342203658	6.07542073524080
131.3000000	6.09167000	7.00039000	2.23917650000	6.12587178812208	6.11965302920334	6.07528595671315
131.4000000	6.09199000	7.00003000	2.23902470000	6.12578801976003	6.11958264559531	6.07515122014723
131.5000000	6.09243000	6.99988000	2.23840485000	6.12570429015220	6.11951227120973	6.07501652552267
131.6000000	6.09176000	7.00039000	2.23893615000	6.12562059913326	6.11944190604388	6.07488187281913
131.7000000	6.09217000	7.00054000	2.23859460000	6.12553694655804	6.11937155009501	6.07474726201627
131.8000000	6.09205000	7.00036000	2.23812655000	6.12545333228212	6.11930120336037	6.07461269309376
131.9000000	6.09193000	7.00030000	2.23848075000	6.12536975616187	6.11923086583724	6.07447816603129
132.0000000	6.09205000	7.00021000	2.23898675000	6.12528621805439	6.11916053752287	6.07434368080856
132.1000000	6.09167000	6.99982000	2.23917650000	6.12520271781754	6.11909021841452	6.07420923740526
132.2000000	6.09140000	6.99946000	2.23917650000	6.12511925530994	6.11901990850947	6.07407483580113
132.3000000	6.09132000	6.99927000	2.23987225000	6.12503583039091	6.11894960780496	6.07394047597589
132.4000000	6.09132000	6.99934000	2.23948010000	6.12495244292053	6.11887931629828	6.07380615790929
132.5000000	6.09176000	6.99915000	2.24041620000	6.12486909275959	6.11880903398668	6.07367188158108
132.6000000	6.09181000	6.99885000	2.23994815000	6.12478577976960	6.11873876086455	6.07353764697102
132.7000000	6.09152000	6.99840000	2.23994815000	6.12470250381278	6.11866849692362	6.07340345405889
132.8000000	6.09126000	6.99822000	2.24053005000	6.12461926475206	6.11859824216927	6.07326930282449
132.9000000	6.09176000	6.99777000	2.23994815000	6.12453606245104	6.11852799659876	6.07313519324760
133.0000000	6.09132000	6.99768000	2.23964455000	6.12445289677405	6.11845776020936	6.07300112530804
133.1000000	6.09132000	6.99795000	2.23910060000	6.12436976758606	6.11838753299835	6.07286709898564
133.2000000	6.09088000	6.99795000	2.23906265000	6.12428667475276	6.11831731496299	6.07273311426022
133.3000000	6.09053000	6.99750000	2.23898675000	6.12420361814048	6.11824710610054	6.07259917111163
133.4000000	6.09006000	6.99720000	2.23870845000	6.12412059761624	6.11817690640828	6.07246526951972
133.5000000	6.08979000	6.99693000	2.23859460000	6.12403761304767	6.11810671588348	6.07233140946437
133.6000000	6.08985000	6.99656000	2.23874640000	6.12395466430311	6.11803653452342	6.07219759092546
133.7000000	6.08976000	6.99693000	2.23929035000	6.12387175125150	6.11796636232535	6.07206381388287
133.8000000	6.08941000	6.99690000	2.23889820000	6.12378887376244	6.11789619928657	6.07193007831651
133.9000000	6.08915000	6.99626000	2.23851870000	6.12370603170615	6.11782604540434	6.07179638420629
134.0000000	6.08962000	6.99690000	2.23855665000	6.12362322495349	6.11775590067593	6.07166273153214
134.1000000	6.08918000	6.99696000	2.23812655000	6.12354045337590	6.11768576509864	6.07152912027399
134.2000000	6.08903000	6.99672000	2.23840485000	6.12345771684548	6.11761563866972	6.07139555041178
134.3000000	6.08871000	6.99626000	2.23898675000	6.12337501523490	6.11754552138646	6.07126202192549
134.4000000	6.08830000	6.99581000	2.23812655000	6.12329234849171	6.11747541324615	6.07112853479507
134.5000000	6.08795000	6.99560000	2.23769645000	6.12320971663128	6.11740531424604	6.07099508900052
134.6000000	6.08795000	6.99551000	2.23769645000	6.12312711935115	6.11733522438344	6.07086168452183
134.7000000	6.08786000	6.99494000	2.23746875000	6.12304455652894	6.11726514365562	6.07072832133899
134.8000000	6.08716000	6.99479000	2.23789885000	6.12296202804298	6.11719507205986	6.07059499943203
134.9000000	6.08716000	6.99461000	2.23731695000	6.12287953377224	6.11712500959345	6.07046171878097
135.0000000	6.08645000	6.99437000	2.23658325000	6.12279707359634	6.11705495625367	6.07032847936585
135.1000000	6.08657000	6.99407000	2.23576100000	6.12271464739557	6.11698491203780	6.07019528116673
135.2000000	6.08642000	6.99367000	2.23553330000	6.12263225505085	6.11691487694314	6.07006212416367
135.3000000	6.08581000	6.99422000	2.23557125000	6.12254989644376	6.11684485096696	6.06992900833673
135.4000000	6.08496000	6.99407000	2.23491345000	6.12246757145649	6.11677483410655	6.06979593366601
135.5000000	6.08440000	6.99401000	2.23406590000	6.12238527997187	6.11670482635921	6.06966290013159
135.6000000	6.08423000	6.99362000	2.23414180000	6.12230302187338	6.11663482772222	6.06952990771359
135.7000000	6.08443000	6.99337000	2.23402795000	6.12222079704508	6.11656483819288	6.06939695639213
135.8000000	6.08302000	6.99346000	2.23367375000	6.12213860537167	6.11649485776847	6.06926404614733
135.9000000	6.08311000	6.99343000	2.23324365000	6.12205644673845	6.11642488644628	6.06913117695935
136.0000000	6.08276000	6.99295000	2.23243405000	6.12197432103135	6.11635492422361	6.06899834880832
136.1000000	6.08302000	6.99298000	2.23297800000	6.12189222813687	6.11628497109775	6.06886556167442
136.2000000	6.08261000	6.99226000	2.23312980000	6.12181016794211	6.11621502706600	6.06873281553782
136.3000000	6.08279000	6.99205000	2.23316775000	6.12172814033477	6.11614509212565	6.06860011037871
136.4000000	6.08223000	6.99166000	2.23399000000	6.12164614520313	6.11607516627400	6.06846744617728
136.5000000	6.08270000	6.99142000	2.23305390000	6.12156418243606	6.11600524950834	6.06833482291376
136.6000000	6.08282000	6.99088000	2.23305390000	6.12148225192299	6.11593534182597	6.06820224056835
136.7000000	6.08279000	6.99139000	2.23329425000	6.12140035355391	6.11586544322419	6.06806969912130
136.8000000	6.08261000	6.99118000	2.23329425000	6.12131848721942	6.11579555370031	6.06793719855285
136.9000000	6.08247000	6.99066000	2.23363580000	6.12123665281062	6.11572567325161	6.06780473884325
137.0000000	6.08229000	6.99015000	2.23348400000	6.12115485021921	6.11565580187541	6.06767231997277
137.1000000	6.08229000	6.99000000	2.23337015000	6.12107307933741	6.11558593956900	6.06753994192168
137.2000000	6.08217000	6.99009000	2.23324365000	6.12099134005801	6.11551608632969	6.06740760467029
137.3000000	6.08156000	6.99024000	2.23305390000	6.12090963227432	6.11544624215477	6.06727530819889
137.4000000	6.08150000	6.99000000	2.23374965000	6.12082795588018	6.11537640704157	6.06714305248779
137.5000000	6.08100000	6.98949000	2.23348400000	6.12074631087632	6.11530658098737	6.06701083751732
137.6000000	6.08130000	6.98967000	2.23316775000	6.12066469711373	6.11523676398950	6.06687866326781
137.7000000	6.08091000	6.98970000	2.23355990000	6.12058311444741	6.11516695604525	6.06674652971962
137.8000000	6.08127000	6.98925000	2.23297800000	6.12050156277476	6.11509715715193	6.06661443685309
137.9000000	6.08150000	6.98967000	2.23355990000	6.12042004199373	6.11502736730685	6.06648238464861
138.0000000	6.08194000	6.98934000	2.23402795000	6.12033855200284	6.11495758650732	6.06635037308654
138.1000000	6.08165000	6.98907000	2.23309185000	6.12025709270115	6.11488781475066	6.06621840214729
138.2000000	6.08121000	6.98907000	2.23363580000	6.12017566398827	6.11481805203417	6.06608647181126
138.3000000	6.08115000	6.98862000	2.23316775000	6.12009426576438	6.11474829835517	6.06595458205886
138.4000000	6.08156000	6.98832000	2.23340810000	6.12001289793016	6.11467855371097	6.06582273287052
138.5000000	6.08130000	6.98850000	2.23382555000	6.11993156038686	6.11460881809889	6.06569092422668
138.6000000	6.08091000	6.98783000	2.23402795000	6.11985025303622	6.11453909151623	6.06555915610779
138.7000000	6.08088000	6.98744000	2.23444540000	6.11976897578055	6.11446937396032	6.06542742849431
138.8000000	6.08115000	6.98726000	2.23498935000	6.11968772852267	6.11439966542847	6.06529574136671
138.9000000	6.08086000	6.98705000	2.23510320000	6.11960651116590	6.11432996591800	6.06516409470548
139.0000000	6.08127000	6.98684000	2.23510320000	6.11952532361408	6.11426027542623	6.06503248849111
139.1000000	6.08203000	6.98729000	2.23453395000	6.11944416577159	6.11419059395048	6.06490092270411
139.2000000	6.08165000	6.98738000	2.23510320000	6.11936303754328	6.11412092148806	6.06476939732500
139.3000000	6.08165000	6.98729000	2.23510320000	6.11928193883452	6.11405125803630	6.06463791233431
139.4000000	6.08150000	6.98756000	2.23453395000	6.11920086955116	6.11398160359253	6.06450646771257
139.5000000	6.08121000	6.98711000	2.23425565000	6.11911982959957	6.11391195815405	6.06437506344035
139.6000000	6.08121000	6.98681000	2.23444540000	6.11903881888657	6.11384232171821	6.06424369949820
139.7000000	6.08165000	6.98681000	2.23479960000	6.11895783731951	6.11377269428232	6.06411237586670
139.8000000	6.08156000	6.98636000	2.23519175000	6.11887688480618	6.11370307584370	6.06398109252644
139.9000000	6.08083000	6.98606000	2.23541945000	6.11879596125487	6.11363346639969	6.06384984945802
140.0000000	6.08115000	6.98588000	2.23498935000	6.11871506657433	6.11356386594761	6.06371864664204
140.1000000	6.08144000	6.98603000	2.23596340000	6.11863420067378	6.11349427448478	6.06358748405913
140.2000000	6.08171000	6.98609000	2.23607725000	6.11855336346291	6.11342469200855	6.06345636168991
140.3000000	6.08144000	6.98579000	2.23638085000	6.11847255485186	6.11335511851623	6.06332527951504
140.4000000	6.08203000	6.98588000	2.23665915000	6.11839177475122	6.11328555400516	6.06319423751517
140.5000000	6.08209000	6.98549000	2.23703865000	6.11831102308184	6.11321599847267	6.06306323567096
140.6000000	6.08171000	6.98534000	2.23703865000	6.11823029981774	6.11314645191609	6.06293227396309
140.7000000	6.08238000	6.98531000	2.23703865000	6.11814960480963	6.11307691433275	6.06280135237226
140.8000000	6.08223000	6.98588000	2.23712720000	6.11806893797063	6.11300738571999	6.06267047087916
140.9000000	6.08194000	6.98561000	2.23703865000	6.11798829921433	6.11293786607515	6.06253962946450
141.0000000	6.08238000	6.98561000	2.23724105000	6.11790768845475	6.11286835539555	6.06240882810901
141.1000000	6.08188000	6.98561000	2.23716515000	6.11782710560641	6.11279885367854	6.06227806679343
141.2000000	6.08165000	6.98561000	2.23600135000	6.11774655058422	6.11272936092145	6.06214734549850
141.3000000	6.08165000	6.98624000	2.23724105000	6.11766602330358	6.11265987712163	6.06201666414672
141.4000000	6.08156000	6.98621000	2.23712720000	6.11758552368032	6.11259040227640	6.06188602252951
141.5000000	6.08112000	6.98576000	2.23703865000	6.11750505163069	6.11252093638312	6.06175542086561
141.6000000	6.08091000	6.98588000	2.23673505000	6.11742460707140	6.11245147943911	6.06162485913570
141.7000000	6.08144000	6.98543000	2.23650735000	6.11734418991957	6.11238203144173	6.06149433732043
141.8000000	6.08091000	6.98546000	2.23750670000	6.11726380009274	6.11231259238832	6.06136385540048
141.9000000	6.08086000	6.98594000	2.23658325000	6.11718343750891	6.11224316227621	6.06123341335655
142.0000000	6.08088000	6.98561000	2.23703865000	6.11710310208645	6.11217374110276	6.06110301116933
142.1000000	6.08086000	6.98504000	2.23673505000	6.11702279374417	6.11210432886531	6.06097264881954
142.2000000	6.08156000	6.98494000	2.23619110000	6.11694251240130	6.11203492556120	6.06084232628788
142.3000000	6.08150000	6.98458000	2.23530560000	6.11686225797745	6.11196553118778	6.06071204355510
142.4000000	6.08144000	6.98437000	2.23557125000	6.11678203039264	6.11189614574241	6.06058180060194
142.5000000	6.08156000	6.98440000	2.23491345000	6.11670182956732	6.11182676922242	6.06045159740915
142.6000000	6.08062000	6.98383000	2.23502730000	6.11662165542228	6.11175740162517	6.06032143395750
142.7000000	6.08012000	6.98362000	2.23464780000	6.11654150787876	6.11168804294800	6.06019131022774
142.8000000	6.08077000	6.98260000	2.23448335000	6.11646138685834	6.11161869318828	6.06006122620068
142.9000000	6.08024000	6.98308000	2.23433155000	6.11638129228300	6.11154935234335	6.05993118185711
143.0000000	6.08068000	6.98275000	2.23444540000	6.11630122407511	6.11148002041056	6.05980117717783
143.1000000	6.08080000	6.98242000	2.23453395000	6.11622118215741	6.11141069738727	6.05967121214366
143.2000000	6.08033000	6.98242000	2.23453395000	6.11614116645301	6.11134138327083	6.05954128673543
143.3000000	6.07980000	6.98206000	2.23453395000	6.11606117688538	6.11127207805860	6.05941140093397
143.4000000	6.08018000	6.98154000	2.23510320000	6.11598121337836	6.11120278174793	6.05928155472014
143.5000000	6.08018000	6.98121000	2.23453395000	6.11590127585617	6.11113349433619	6.05915174807478
143.6000000	6.08003000	6.98139000	2.23453395000	6.11582136430019	6.11106421582072	6.05902198097878
143.7000000	6.08047000	6.98139000	2.23557125000	6.11574147863529	6.11099494619890	6.05889225341301
143.8000000	6.08091000	6.98139000	2.23568510000	6.11566161874490	6.11092568546807	6.05876256535837
143.9000000	6.08077000	6.98139000	2.23560920000	6.11558178455562	6.11085643362560	6.05863291679574
144.0000000	6.08086000	6.98139000	2.23541945000	6.11550197599444	6.11078719066886	6.05850330770606
144.1000000	6.08165000	6.98139000	2.23519175000	6.11542219298871	6.11071795659520	6.05837373807024
144.2000000	6.08156000	6.98157000	2.23510320000	6.11534243546615	6.11064873140198	6.05824420786921
144.3000000	6.08156000	6.98184000	2.23549535000	6.11526270335487	6.11057951508657	6.05811471708392
144.4000000	6.08188000	6.98121000	2.23549535000	6.11518299658332	6.11051030764634	6.05798526569532
144.5000000	6.08194000	6.98121000	2.23549535000	6.11510331508032	6.11044110907865	6.05785585368438
144.6000000	6.08209000	6.98157000	2.23568510000	6.11502365877505	6.11037191938088	6.05772648103207
144.7000000	6.08165000	6.98094000	2.23607725000	6.11494402759704	6.11030273855037	6.05759714771939
144.8000000	6.08194000	6.98109000	2.23703865000	6.11486442147617	6.11023356658451	6.05746785372732
144.9000000	6.08209000	6.98064000	2.23703865000	6.11478484034267	6.11016440348066	6.05733859903689
145.0000000	6.08238000	6.98064000	2.23703865000	6.11470528412712	6.11009524923620	6.05720938362909
145.1000000	6.08238000	6.98019000	2.23684890000	6.11462575276044	6.11002610384849	6.05708020748497
145.2000000	6.08238000	6.98064000	2.23724105000	6.11454624617387	6.10995696731491	6.05695107058557
145.3000000	6.08238000	6.97989000	2.23703865000	6.11446676429902	6.10988783963283	6.05682197291194
145.4000000	6.08223000	6.98019000	2.23703865000	6.11438730706780	6.10981872079962	6.05669291444512
145.5000000	6.08194000	6.98019000	2.23658325000	6.11430787441247	6.10974961081266	6.05656389516621
145.6000000	6.08194000	6.97989000	2.23615315000	6.11422846626558	6.10968050966932	6.05643491505628
145.7000000	6.08238000	6.97944000	2.23568510000	6.11414908256006	6.10961141736698	6.05630597409643
145.8000000	6.08229000	6.97989000	2.23522970000	6.11406972322909	6.10954233390302	6.05617707226775
145.9000000	6.08144000	6.97913000	2.23581160000	6.11399038820623	6.10947325927481	6.05604820955137
146.0000000	6.08091000	6.97895000	2.23603930000	6.11391107742531	6.10940419346089	6.05591938592840
146.1000000	6.08083000	6.97826000	2.23665915000	6.11383179082048	6.10933513647222	6.05579060137999
146.2000000	6.08083000	6.97793000	2.23619110000	6.11375252832619	6.10926608831079	6.05566185588728
146.3000000	6.08153000	6.97790000	2.23588750000	6.11367328987721	6.10919704897398	6.05553314943142
146.4000000	6.08165000	6.97760000	2.23654530000	6.11359407540859	6.10912801845915	6.05540448199359
146.5000000	6.08112000	6.97754000	2.23696275000	6.11351488485569	6.10905899676369	6.05527585355496
146.6000000	6.08077000	6.97763000	2.23712720000	6.11343571815415	6.10898998388496	6.05514726409673
146.7000000	6.08130000	6.97730000	2.23646940000	6.11335657536672	6.10892097982035	6.05501871360008
146.8000000	6.08171000	6.97718000	2.23703865000	6.11327745632306	6.10885198456723	6.05489020204624
146.9000000	6.08188000	6.97736000	2.23673505000	6.11319836095828	6.10878299812298	6.05476172941642
147.0000000	6.08135000	6.97760000	2.23638085000	6.11311928921040	6.10871402048498	6.05463329569186
147.1000000	6.08121000	6.97811000	2.23626700000	6.11304024101778	6.10864505165061	6.05450490085379
147.2000000	6.08115000	6.97763000	2.23560920000	6.11296121631906	6.10857609161725	6.05437654488347
147.3000000	6.08053000	6.97793000	2.23607725000	6.11288221505324	6.10850714038229	6.05424822776217
147.4000000	6.08062000	6.97781000	2.23560920000	6.11280323715960	6.10843819794309	6.05411994947115
147.5000000	6.08053000	6.97745000	2.23519175000	6.11272428257775	6.10836926429706	6.05399170999170
147.6000000	6.08003000	6.97688000	2.23568510000	6.11264535124758	6.10830033944157	6.05386350930512
147.7000000	6.07951000	6.97700000	2.23464780000	6.11256644310932	6.10823142337401	6.05373534739271
147.8000000	6.07954000	6.97673000	2.23506525000	6.11248755810348	6.10816251609176	6.05360722423579
147.9000000	6.07930000	6.97654000	2.23406590000	6.11240869617087	6.10809361759220	6.05347913981569
148.0000000	6.07892000	6.97615000	2.23382555000	6.11232985725261	6.10802472787274	6.05335109411374
148.1000000	6.07889000	6.97642000	2.23329425000	6.11225104129010	6.10795584693075	6.05322308711130
148.2000000	6.07892000	6.97579000	2.23340810000	6.11217224822505	6.10788697476363	6.05309511878972
148.3000000	6.07851000	6.97603000	2.23312980000	6.11209347799945	6.10781811136875	6.05296718913037
148.4000000	6.07819000	6.97594000	2.23367375000	6.11201473055556	6.10774925674353	6.05283929811463
148.5000000	6.07825000	6.97555000	2.23382555000	6.11193600583595	6.10768041088534	6.05271144572390
148.6000000	6.07816000	6.97549000	2.23301595000	6.11185730378346	6.10761157379158	6.05258363193957
148.7000000	6.07848000	6.97486000	2.23395205000	6.11177862434121	6.10754274545964	6.05245585674306
148.8000000	6.07807000	6.97483000	2.23324365000	6.11169996745260	6.10747392588691	6.05232812011579
148.9000000	6.07825000	6.97594000	2.23309185000	6.11162133306131	6.10740511507080	6.05220042203920
149.0000000	6.07813000	6.97510000	2.23278825000	6.11154272111127	6.10733631300869	6.05207276249473
149.1000000	6.07778000	6.97486000	2.23216840000	6.11146413154670	6.10726751969799	6.05194514146383
149.2000000	6.07746000	6.97462000	2.23232020000	6.11138556431207	6.10719873513608	6.05181755892796
149.3000000	6.07681000	6.97420000	2.23181420000	6.11130701935212	6.10712995932037	6.05169001486862
149.4000000	6.07640000	6.97429000	2.23115640000	6.11122849661187	6.10706119224826	6.05156250926728
149.5000000	6.07643000	6.97372000	2.23119435000	6.11114999603657	6.10699243391715	6.05143504210543
149.6000000	6.07593000	6.97332000	2.23077690000	6.11107151757174	6.10692368432443	6.05130761336460
149.7000000	6.07540000	6.97278000	2.23019500000	6.11099306122005	6.10685494346751	6.05118022302629
149.8000000	6.07479000	6.97296000	2.23008115000	6.11091462696591	6.10678621134379	6.05105287107204
149.9000000	6.07453000	6.97308000	2.22961310000	6.11083621467711	6.10671748795068	6.05092555748339
150.0000000	6.07409000	6.97257000	2.22860110000	6.11075782430109	6.10664877328557	6.05079828224188
150.1000000	6.07403000	6.97293000	2.22957515000	6.11067945578559	6.10658006734588	6.05067104532908
150.2000000	6.07350000	6.97248000	2.22961310000	6.11060110907858	6.10651137012900	6.05054384672656
150.3000000	6.07309000	6.97176000	2.22910710000	6.11052278412834	6.10644268163235	6.05041668641591
150.4000000	6.07294000	6.97188000	2.22949925000	6.11044448088338	6.10637400185332	6.05028956437871
150.5000000	6.07335000	6.97119000	2.23111845000	6.11036619929248	6.10630533078934	6.05016248059657
150.6000000	6.07344000	6.97074000	2.23077690000	6.11028793930471	6.10623666843780	6.05003543505111
150.7000000	6.07373000	6.97128000	2.22976490000	6.11020970086935	6.10616801479613	6.04990842772395
150.8000000	6.07338000	6.97055000	2.22953720000	6.11013148393597	6.10609936986172	6.04978145859672
150.9000000	6.07379000	6.97025000	2.22987875000	6.11005328845438	6.10603073363199	6.04965452765108
151.0000000	6.07324000	6.97043000	2.22903120000	6.10997511437464	6.10596210610434	6.04952763486867
151.1000000	6.07297000	6.97052000	2.22918300000	6.10989696164709	6.10589348727621	6.04940078023118
151.2000000	6.07300000	6.96968000	2.22949925000	6.10981883022226	6.10582487714499	6.04927396372027
151.3000000	6.07350000	6.96944000	2.22949925000	6.10974072005097	6.10575627570810	6.04914718531763
151.4000000	6.07353000	6.96965000	2.22880350000	6.10966263108426	6.10568768296296	6.04902044500497
151.5000000	6.07300000	6.96947000	2.22871495000	6.10958456327343	6.10561909890698	6.04889374276399
151.6000000	6.07300000	6.96953000	2.22910710000	6.10950651657000	6.10555052353759	6.04876707857642
151.7000000	6.07250000	6.96950000	2.22825955000	6.10942849092574	6.10548195685219	6.04864045242399
151.8000000	6.07212000	6.96950000	2.22852520000	6.10935048629264	6.10541339884821	6.04851386428844
151.9000000	6.07256000	6.96923000	2.22910710000	6.10927250262293	6.10534484952307	6.04838731415151
152.0000000	6.07247000	6.96905000	2.22918300000	6.10919453986906	6.10527630887418	6.04826080199499
152.1000000	6.07212000	6.96950000	2.22856315000	6.10911659798373	6.10520777689897	6.04813432780063
152.2000000	6.07256000	6.96902000	2.22822160000	6.10903867691983	6.10513925359486	6.04800789155023
152.3000000	6.07221000	6.96935000	2.22767765000	6.10896077663051	6.10507073895928	6.04788149322558
152.4000000	6.07224000	6.96950000	2.22736140000	6.10888289706911	6.10500223298964	6.04775513280849
152.5000000	6.07206000	6.96938000	2.22829750000	6.10880503818922	6.10493373568337	6.04762881028077
152.6000000	6.07218000	6.96914000	2.22825955000	6.10872719994460	6.10486524703789	6.04750252562425
152.7000000	6.07168000	6.96878000	2.22786740000	6.10864938228927	6.10479676705064	6.04737627882076
152.8000000	6.07142000	6.96842000	2.22822160000	6.10857158517743	6.10472829571904	6.04725006985217
152.9000000	6.07101000	6.96815000	2.22814570000	6.10849380856351	6.10465983304051	6.04712389858809
153.0000000	6.07116000	6.96836000	2.22767765000	6.10841605240214	6.10459137901249	6.04699776495627
153.1000000	6.07104000	6.96827000	2.22724755000	6.10833831664815	6.10452293363240	6.04687166909620
153.2000000	6.07110000	6.96812000	2.22756380000	6.10826060125658	6.10445449689767	6.04674561098965
153.3000000	6.07101000	6.96772000	2.22724755000	6.10818290618266	6.10438606880574	6.04661959061840
153.4000000	6.07060000	6.96784000	2.22767765000	6.10810523142366	6.10431764935404	6.04649360796424
153.5000000	6.07036000	6.96781000	2.22728550000	6.10802757695138	6.10424923854000	6.04636766300896
153.6000000	6.07060000	6.96772000	2.22658975000	6.10794994267464	6.10418083636104	6.04624175573438
153.7000000	6.07042000	6.96754000	2.22732345000	6.10787232855007	6.10411244281462	6.04611588612231
153.8000000	6.07101000	6.96772000	2.22709575000	6.10779473453451	6.10404405789816	6.04599005415459
153.9000000	6.07066000	6.96812000	2.22709575000	6.10771716058500	6.10397568160910	6.04586425981304
154.0000000	6.07069000	6.96781000	2.22756380000	6.10763960665879	6.10390731394487	6.04573850307952
154.1000000	6.07086000	6.96739000	2.22685540000	6.10756207271332	6.10383895490292	6.04561278393589
154.2000000	6.07145000	6.96791000	2.22690600000	6.10748455870625	6.10377060448067	6.04548710236401
154.3000000	6.07110000	6.96781000	2.22705780000	6.10740706459542	6.10370226267558	6.04536145834576
154.4000000	6.07133000	6.96781000	2.22612170000	6.10732959033888	6.10363392948507	6.04523585186304
154.5000000	6.07057000	6.96784000	2.22628615000	6.10725213589486	6.10356560490660	6.04511028289773
154.6000000	6.07075000	6.96772000	2.22619760000	6.10717470122179	6.10349728893760	6.04498475143175
154.7000000	6.07072000	6.96766000	2.22662770000	6.10709728627830	6.10342898157551	6.04485925744701
154.8000000	6.07060000	6.96757000	2.22628615000	6.10701989102319	6.10336068281778	6.04473380092544
154.9000000	6.07080000	6.96812000	2.22658975000	6.10694251541546	6.10329239266185	6.04460838184899
155.0000000	6.07107000	6.96772000	2.22600785000	6.10686515941428	6.10322411110517	6.04448300019959
155.1000000	6.07133000	6.96784000	2.22612170000	6.10678782297903	6.10315583814518	6.04435765595920
155.2000000	6.07183000	6.96793000	2.22574220000	6.10671050606923	6.10308757377934	6.04423234910980
155.3000000	6.07139000	6.96803000	2.22531210000	6.10663320864461	6.10301931800508	6.04410707963335
155.4000000	6.07203000	6.96830000	2.22504645000	6.10655593066507	6.10295107081985	6.04398184751186
155.5000000	6.07130000	6.96784000	2.22473020000	6.10647867209068	6.10288283222111	6.04385665272731
155.6000000	6.07089000	6.96781000	2.22438865000	6.10640143288167	6.10281460220631	6.04373149526171
155.7000000	6.07022000	6.96766000	2.22395855000	6.10632421299848	6.10274638077288	6.04360637509708
155.8000000	6.07060000	6.96682000	2.22380675000	6.10624701240167	6.10267816791830	6.04348129221544
155.9000000	6.06998000	6.96739000	2.22356640000	6.10616983105200	6.10260996364000	6.04335624659884
156.0000000	6.06987000	6.96772000	2.22290860000	6.10609266891038	6.10254176793545	6.04323123822932
156.1000000	6.06954000	6.96736000	2.22314895000	6.10601552593789	6.10247358080209	6.04310626708893
156.2000000	6.06928000	6.96697000	2.22326280000	6.10593840209578	6.10240540223738	6.04298133315975
156.3000000	6.06992000	6.96661000	2.22360435000	6.10586129734542	6.10233723223877	6.04285643642386
156.4000000	6.06887000	6.96697000	2.22311100000	6.10578421164839	6.10226907080373	6.04273157686333
156.5000000	6.06878000	6.96694000	2.22318690000	6.10570714496638	6.10220091792971	6.04260675446026
156.6000000	6.06896000	6.96598000	2.22399650000	6.10563009726125	6.10213277361417	6.04248196919677
156.7000000	6.06963000	6.96595000	2.22414830000	6.10555306849502	6.10206463785456	6.04235722105496
156.8000000	6.06957000	6.96586000	2.22380675000	6.10547605862986	6.10199651064835	6.04223251001697
156.9000000	6.06940000	6.96589000	2.22369290000	6.10539906762806	6.10192839199300	6.04210783606493
157.0000000	6.07045000	6.96577000	2.22311100000	6.10532209545208	6.10186028188596	6.04198319918099
157.1000000	6.07042000	6.96586000	2.22311100000	6.10524514217009	6.10179218032471	6.04185859934731
157.2000000	6.06963000	6.96577000	2.22279475000	6.10516820776126	6.10172408730670	6.04173403654604
157.3000000	6.06949000	6.96510000	2.22264295000	6.10509129209146	6.10165600282939	6.04160951075937
157.4000000	6.06992000	6.96559000	2.22271885000	6.10501439512508	6.10158792689026	6.04148502196949
157.5000000	6.06957000	6.96514000	2.22271885000	6.10493751682671	6.10151985948677	6.04136057015858
157.6000000	6.06954000	6.96483000	2.22271885000	6.10486065716109	6.10145180061638	6.04123615530887
157.7000000	6.06875000	6.96471000	2.22225080000	6.10478381609315	6.10138375027656	6.04111177740255
157.8000000	6.06875000	6.96390000	2.22271885000	6.10470699358800	6.10131570846478	6.04098743642186
157.9000000	6.06919000	6.96363000	2.22326280000	6.10463018961091	6.10124767517851	6.04086313234903
158.0000000	6.06910000	6.96363000	2.22283270000	6.10455340412731	6.10117965041521	6.04073886516632
158.1000000	6.06875000	6.96333000	2.22240260000	6.10447663710282	6.10111163417237	6.04061463485597
158.2000000	6.06849000	6.96315000	2.22322485000	6.10439988850322	6.10104362644744	6.04049044140025
158.3000000	6.06881000	6.96258000	2.22271885000	6.10432315829444	6.10097562723790	6.04036628478144
158.4000000	6.06840000	6.96219000	2.22341460000	6.10424644644260	6.10090763654123	6.04024216498182
158.5000000	6.06866000	6.96164000	2.22264295000	6.10416975291395	6.10083965435489	6.04011808198369
158.6000000	6.06890000	6.96080000	2.22268090000	6.10409307767495	6.10077168067637	6.03999403576935
158.7000000	6.06896000	6.96074000	2.22225080000	6.10401642069216	6.10070371550313	6.03987002632112
158.8000000	6.06866000	6.96092000	2.22228875000	6.10393978193235	6.10063575883266	6.03974605362133
158.9000000	6.06834000	6.96119000	2.22360435000	6.10386316136242	6.10056781066243	6.03962211765231
159.0000000	6.06837000	6.96074000	2.22322485000	6.10378655894942	6.10049987098992	6.03949821839641
159.1000000	6.06732000	6.96053000	2.22279475000	6.10370997466058	6.10043193981260	6.03937435583597
159.2000000	6.06749000	6.96044000	2.22166890000	6.10363340846327	6.10036401712796	6.03925052995338
159.3000000	6.06735000	6.96023000	2.22202310000	6.10355686032500	6.10029610292722	6.03912674073099
159.4000000	6.06694000	6.95999000	2.22213695000	6.10348033021344	6.10022819720183	6.03900298815120
159.5000000	6.06617000	6.95999000	2.22174480000	6.10340381809641	6.10016029996105	6.03887927219641
159.6000000	6.06591000	6.95930000	2.22174480000	6.10332732394188	6.10009241120236	6.03875559284900
159.7000000	6.06626000	6.95893000	2.22174480000	6.10325084771796	6.10002453092324	6.03863195009141
159.8000000	6.06612000	6.95884000	2.22147915000	6.10317438939290	6.09995665912117	6.03850834390606
159.9000000	6.06612000	6.95866000	2.22202310000	6.10309794893510	6.09988879579362	6.03838477427538
160.0000000	6.06582000	6.95836000	2.22198515000	6.10302152631310	6.09982094093808	6.03826124118182
160.1000000	6.06632000	6.95866000	2.22163095000	6.10294512149557	6.09975309455202	6.03813774460782
160.2000000	6.06620000	6.95821000	2.22163095000	6.10286873445135	6.09968525663292	6.03801428453586
160.3000000	6.06653000	6.95833000	2.22187130000	6.10279236514938	6.09961742717828	6.03789086094841
160.4000000	6.06635000	6.95914000	2.22174480000	6.10271601355875	6.09954960618556	6.03776747382796
160.5000000	6.06664000	6.95905000	2.22209900000	6.10263967964868	6.09948179365227	6.03764412315699
160.6000000	6.06617000	6.95839000	2.22225080000	6.10256336338854	6.09941398957586	6.03752080891802
160.7000000	6.06538000	6.95839000	2.22245320000	6.10248706474782	6.09934619395385	6.03739753109356
160.8000000	6.06556000	6.95878000	2.22183335000	6.10241078375537	6.09927840678371	6.03727428966613
160.9000000	6.06617000	6.95851000	2.22221285000	6.10233452037894	6.09921062806292	6.03715108461826
161.0000000	6.06588000	6.95933000	2.22194720000	6.10225827454392	6.09914285778898	6.03702791593251
161.1000000	6.06576000	6.95938000	2.22089725000	6.10218204622102	6.09907509595937	6.03690478359142
161.2000000	6.06562000	6.95878000	2.22147915000	6.10210583538111	6.09900734257159	6.03678168757756
161.3000000	6.06553000	6.95884000	2.22097315000	6.10202964199517	6.09893959762312	6.03665862787350
161.4000000	6.06544000	6.95839000	2.22085930000	6.10195346603435	6.09887186111145	6.03653560446183
161.5000000	6.06471000	6.95911000	2.22031535000	6.10187730746993	6.09880413303408	6.03641261732514
161.6000000	6.06465000	6.95893000	2.22066955000	6.10180116627334	6.09873641338849	6.03628966644603
161.7000000	6.06459000	6.95908000	2.22085930000	6.10172504241614	6.09866870217219	6.03616675180713
161.8000000	6.06471000	6.95896000	2.22031535000	6.10164893587004	6.09860099938266	6.03604387339104
161.9000000	6.06401000	6.95884000	2.22078340000	6.10157284660688	6.09853330501740	6.03592103118041
162.0000000	6.06430000	6.95893000	2.22020150000	6.10149677459863	6.09846561907391	6.03579822515788
162.1000000	6.06398000	6.95839000	2.22063160000	6.10142071981742	6.09839794154968	6.03567545530610
162.2000000	6.06319000	6.95824000	2.22027740000	6.10134468223547	6.09833027244221	6.03555272160774
162.3000000	6.06362000	6.95788000	2.22066955000	6.10126866182519	6.09826261174900	6.03543002404547
162.4000000	6.06330000	6.95746000	2.22121350000	6.10119265855908	6.09819495946754	6.03530736260197
162.5000000	6.06313000	6.95746000	2.22059365000	6.10111667240978	6.09812731559533	6.03518473725994
162.6000000	6.06357000	6.95785000	2.22066955000	6.10104070335007	6.09805968012988	6.03506214800208
162.7000000	6.06359000	6.95764000	2.22104905000	6.10096475135284	6.09799205306869	6.03493959481110
162.8000000	6.06348000	6.95764000	2.22031535000	6.10088881639113	6.09792443440926	6.03481707766973
162.9000000	6.06298000	6.95785000	2.22125145000	6.10081289843809	6.09785682414909	6.03469459656069
163.0000000	6.06327000	6.95821000	2.22046715000	6.10073699746700	6.09778922228568	6.03457215146674
163.1000000	6.06354000	6.95809000	2.21965755000	6.10066111345127	6.09772162881654	6.03444974237063
163.2000000	6.06298000	6.95764000	2.22001175000	6.10058524636441	6.09765404373918	6.03432736925511
163.3000000	6.06357000	6.95818000	2.21961960000	6.10050939618008	6.09758646705109	6.03420503210296
163.4000000	6.06330000	6.95734000	2.21961960000	6.10043356287205	6.09751889874979	6.03408273089697
163.5000000	6.06319000	6.95779000	2.21961960000	6.10035774641420	6.09745133883279	6.03396046561993
163.6000000	6.06275000	6.95710000	2.21924010000	6.10028194678054	6.09738378729759	6.03383823625463
163.7000000	6.06245000	6.95701000	2.21961960000	6.10020616394520	6.09731624414170	6.03371604278390
163.8000000	6.06245000	6.95671000	2.21973345000	6.10013039788241	6.09724870936263	6.03359388519055
163.9000000	6.06245000	6.95671000	2.21918950000	6.10005464856652	6.09718118295789	6.03347176345741
164.0000000	6.06216000	6.95671000	2.21942985000	6.09997891597201	6.09711366492499	6.03334967756734
164.1000000	6.06192000	6.95671000	2.21826605000	6.09990320007345	6.09704615526145	6.03322762750318
164.2000000	6.06131000	6.95671000	2.21869615000	6.09982750084554	6.09697865396478	6.03310561324779
164.3000000	6.06187000	6.95622000	2.21950575000	6.09975181826307	6.09691116103249	6.03298363478405
164.4000000	6.06172000	6.95601000	2.21977140000	6.09967615230095	6.09684367646210	6.03286169209484
164.5000000	6.06169000	6.95565000	2.22031535000	6.09960050295987	6.09677620025112	6.03273978502160
164.6000000	6.06210000	6.95565000	2.21993585000	6.09952487021003	6.09670873239707	6.03261791359970
164.7000000	6.06219000	6.95559000	2.21961960000	6.09944925401098	6.09664127289746	6.03249607789383
164.8000000	6.06192000	6.95568000	2.21989790000	6.09937365433835	6.09657382174981	6.03237427788681
164.9000000	6.06207000	6.95586000	2.21993585000	6.09929807116786	6.09650637895165	6.03225251356146
165.0000000	6.06157000	6.95577000	2.22020150000	6.09922250447535	6.09643894450048	6.03213078490064
165.1000000	6.06166000	6.95622000	2.22012560000	6.09914695423677	6.09637151839384	6.03200909188719
165.2000000	6.06149000	6.95595000	2.21969550000	6.09907142042818	6.09630410062924	6.03188743450397
165.3000000	6.06201000	6.95613000	2.22020150000	6.09899590302573	6.09623669120420	6.03176581273384
165.4000000	6.06192000	6.95577000	2.22027740000	6.09892040200571	6.09616929011625	6.03164422655969
165.5000000	6.06195000	6.95595000	2.21993585000	6.09884491734448	6.09610189736291	6.03152267596440
165.6000000	6.06143000	6.95577000	2.22020150000	6.09876944901854	6.09603451294170	6.03140116093087
165.7000000	6.06137000	6.95538000	2.22020150000	6.09869399700445	6.09596713685014	6.03127968144199
165.8000000	6.06163000	6.95520000	2.22039125000	6.09861856127892	6.09589976908578	6.03115823748070
165.9000000	6.06172000	6.95493000	2.21961960000	6.09854314181872	6.09583240964612	6.03103682902991
166.0000000	6.06143000	6.95502000	2.22020150000	6.09846773860075	6.09576505852869	6.03091545607255
166.1000000	6.06157000	6.95520000	2.22020150000	6.09839235160200	6.09569771573104	6.03079411859157
166.2000000	6.06055000	6.95475000	2.22012560000	6.09831698079955	6.09563038125067	6.03067281656993
166.3000000	6.06099000	6.95490000	2.22020150000	6.09824162617059	6.09556305508514	6.03055154999057
166.4000000	6.06084000	6.95400000	2.22093520000	6.09816628769239	6.09549573723195	6.03043031883648
166.5000000	6.06119000	6.95445000	2.22031535000	6.09809096534233	6.09542842768865	6.03030912309063
166.6000000	6.06113000	6.95475000	2.22070750000	6.09801565909789	6.09536112645277	6.03018796273602
166.7000000	6.06131000	6.95427000	2.22027740000	6.09794036893662	6.09529383352184	6.03006683775564
166.8000000	6.06134000	6.95400000	2.22020150000	6.09786509483618	6.09522654889339	6.02994574813251
166.9000000	6.06105000	6.95406000	2.22059365000	6.09778983677431	6.09515927256496	6.02982469384963
167.0000000	6.06122000	6.95427000	2.22046715000	6.09771459472886	6.09509200453408	6.02970367489004
167.1000000	6.06128000	6.95427000	2.22031535000	6.09763936867774	6.09502474479829	6.02958269123678
167.2000000	6.06143000	6.95388000	2.22108700000	6.09756415859898	6.09495749335513	6.02946174287288
167.3000000	6.06137000	6.95400000	2.22012560000	6.09748896447066	6.09489025020213	6.02934082978141
167.4000000	6.06134000	6.95354000	2.22074545000	6.09741378627098	6.09482301533683	6.02921995194544
167.5000000	6.06061000	6.95388000	2.22031535000	6.09733862397820	6.09475578875677	6.02909910934802
167.6000000	6.06119000	6.95366000	2.21931600000	6.09726347757069	6.09468857045950	6.02897830197226
167.7000000	6.06087000	6.95381000	2.21980935000	6.09718834702688	6.09462136044254	6.02885752980123
167.8000000	6.06090000	6.95336000	2.21935395000	6.09711323232529	6.09455415870345	6.02873679281805
167.9000000	6.06078000	6.95330000	2.21892385000	6.09703813344451	6.09448696523976	6.02861609100583
168.0000000	6.06069000	6.95351000	2.21869615000	6.09696305036324	6.09441978004902	6.02849542434768
168.1000000	6.06017000	6.95312000	2.21881000000	6.09688798306022	6.09435260312877	6.02837479282673
168.2000000	6.06020000	6.95294000	2.21830400000	6.09681293155748	6.09428543447655	6.02825419642614
168.3000000	6.06023000	6.95321000	2.21834195000	6.09673789581986	6.09421827408992	6.02813363512904
168.4000000	6.05984000	6.95312000	2.21779800000	6.09666287580511	6.09415112196642	6.02801310891859
168.5000000	6.06023000	6.95288000	2.21807630000	6.09658787149273	6.09408397810359	6.02789261777797
168.6000000	6.05946000	6.95361000	2.21865820000	6.09651288286231	6.09401684249899	6.02777216169034
168.7000000	6.05899000	6.95378000	2.21826605000	6.09643790989352	6.09394971515015	6.02765174063890
168.8000000	6.05864000	6.95342000	2.21787390000	6.09636295256612	6.09388259605464	6.02753135460685
168.9000000	6.05864000	6.95321000	2.21710225000	6.09628801085995	6.09381548521000	6.02741100357738
169.0000000	6.05864000	6.95324000	2.21738055000	6.09621308475493	6.09374838261378	6.02729068753371
169.1000000	6.05850000	6.95324000	2.21644445000	6.09613817423107	6.09368128826354	6.02717040645907
169.2000000	6.05791000	6.95354000	2.21640650000	6.09606327926846	6.09361420215682	6.02705016033668
169.3000000	6.05785000	6.95370000	2.21633060000	6.09598839984726	6.09354712429118	6.02692994914980
169.4000000	6.05753000	6.95324000	2.21617880000	6.09591353594772	6.09348005466417	6.02680977288168
169.5000000	6.05756000	6.95312000	2.21621675000	6.09583868755017	6.09341299327336	6.02668963151557
169.6000000	6.05718000	6.95321000	2.21633060000	6.09576385463502	6.09334594011628	6.02656952503475
169.7000000	6.05759000	6.95312000	2.21691250000	6.09568903718274	6.09327889519051	6.02644945342250
169.8000000	6.05741000	6.95294000	2.21683660000	6.09561423517390	6.09321185849360	6.02632941666210
169.9000000	6.05732000	6.95288000	2.21567280000	6.09553944858912	6.09314483002310	6.02620941473686
170.0000000	6.05762000	6.95297000	2.21582460000	6.09546467740912	6.09307780977658	6.02608944763008
170.1000000	6.05753000	6.95294000	2.21528065000	6.09538992161468	6.09301079775159	6.02596951532509
170.2000000	6.05753000	6.95249000	2.21571075000	6.09531518118665	6.09294379394570	6.02584961780520
170.3000000	6.05697000	6.95246000	2.21528065000	6.09524045610597	6.09287679835647	6.02572975505376
170.4000000	6.05709000	6.95231000	2.21497705000	6.09516574635362	6.09280981098145	6.02560992705412
170.5000000	6.05677000	6.95192000	2.21555895000	6.09509105191068	6.09274283181822	6.02549013378962
170.6000000	6.05650000	6.95186000	2.21601435000	6.09501637275828	6.09267586086433	6.02537037524363
170.7000000	6.05586000	6.95120000	2.21548305000	6.09494170887763	6.09260889811735	6.02525065139953
170.8000000	6.05542000	6.95156000	2.21516680000	6.09486706025001	6.09254194357484	6.02513096224070
170.9000000	6.05565000	6.95099000	2.21486320000	6.09479242685675	6.09247499723438	6.02501130775053
171.0000000	6.05533000	6.95129000	2.21567280000	6.09471780867927	6.09240805909352	6.02489168791243
171.1000000	6.05483000	6.95192000	2.21497705000	6.09464320569902	6.09234112914984	6.02477210270980
171.2000000	6.05448000	6.95156000	2.21392710000	6.09456861789756	6.09227420740090	6.02465255212606
171.3000000	6.05475000	6.95144000	2.21420540000	6.09449404525647	6.09220729384428	6.02453303614466
171.4000000	6.05527000	6.95117000	2.21377530000	6.09441948775743	6.09214038847754	6.02441355474902
171.5000000	6.05489000	6.95126000	2.21392710000	6.09434494538215	6.09207349129825	6.02429410792260
171.6000000	6.05410000	6.95099000	2.21381325000	6.09427041811242	6.09200660230398	6.02417469564884
171.7000000	6.05384000	6.95111000	2.21334520000	6.09419590593009	6.09193972149232	6.02405531791123
171.8000000	6.05387000	6.95053000	2.21264945000	6.09412140881704	6.09187284886082	6.02393597469324
171.9000000	6.05308000	6.95060000	2.21354760000	6.09404692681981	6.09180598440707	6.02381666597836
172.0000000	6.05343000	6.95080000	2.21330725000	6.09397245989195	6.09173912812864	6.02369739175007
172.1000000	6.05278000	6.95068000	2.21369940000	6.09389800799038	6.09167228002310	6.02357815199190
172.2000000	6.05240000	6.95050000	2.21296570000	6.09382357109784	6.09160544008803	6.02345894668734
172.3000000	6.05258000	6.95008000	2.21257355000	6.09374914919713	6.09153860832101	6.02333977581992
172.4000000	6.05199000	6.94990000	2.21304160000	6.09367474227114	6.09147178471962	6.02322063937319
172.5000000	6.05225000	6.95041000	2.21407890000	6.09360035030282	6.09140496928143	6.02310153733067
172.6000000	6.05196000	6.94996000	2.21388915000	6.09352597327519	6.09133816200402	6.02298246967592
172.7000000	6.05264000	6.95005000	2.21334520000	6.09345161117134	6.09127136287349	6.02286343639251
172.8000000	6.05258000	6.94990000	2.21264945000	6.09337726397445	6.09120457189702	6.02274443746401
172.9000000	6.05302000	6.95038000	2.21311750000	6.09330293166773	6.09113778907363	6.02262547287399
173.0000000	6.05225000	6.95026000	2.21253560000	6.09322861423450	6.09107101440091	6.02250654260604
173.1000000	6.05234000	6.95041000	2.21334520000	6.09315431165812	6.09100424787644	6.02238764664377
173.2000000	6.05170000	6.94930000	2.21276330000	6.09308002392203	6.09093748949778	6.02226878497077
173.3000000	6.05228000	6.94903000	2.21311750000	6.09300575100973	6.09087073926252	6.02214995757068
173.4000000	6.05182000	6.94876000	2.21342110000	6.09293149290479	6.09080399716823	6.02203116442711
173.5000000	6.05152000	6.94861000	2.21334520000	6.09285724959084	6.09073726321249	6.02191240552370
173.6000000	6.05170000	6.94809000	2.21323135000	6.09278302105158	6.09067053739289	6.02179368084411
173.7000000	6.05161000	6.94779000	2.21369940000	6.09270880727079	6.09060381970700	6.02167499037197
173.8000000	6.05182000	6.94770000	2.21412950000	6.09263460823227	6.09053711015242	6.02155633409096
173.9000000	6.05117000	6.94782000	2.21373735000	6.09256042391993	6.09047040872671	6.02143771198475
174.0000000	6.05082000	6.94734000	2.21435720000	6.09248625431771	6.09040371542745	6.02131912403703
174.1000000	6.05167000	6.94752000	2.21469875000	6.09241209940963	6.09033703025225	6.02120057023149
174.2000000	6.05152000	6.94755000	2.21466080000	6.09233795917976	6.09027035319867	6.02108205055182
174.3000000	6.05076000	6.94764000	2.21490115000	6.09226383361223	6.09020368426431	6.02096356498174
174.4000000	6.05123000	6.94719000	2.21524270000	6.09218972269125	6.09013702344675	6.02084511350498
174.5000000	6.05126000	6.94698000	2.21478730000	6.09211562640106	6.09007037074357	6.02072669610525
174.6000000	6.05196000	6.94734000	2.21431925000	6.09204154472598	6.09000372615237	6.02060831276631
174.7000000	6.05126000	6.94725000	2.21466080000	6.09196747765038	6.08993708967073	6.02048996347190
174.8000000	6.05161000	6.94779000	2.21535655000	6.09189342515868	6.08987046129624	6.02037164820577
174.9000000	6.05152000	6.94725000	2.21516680000	6.09181938723537	6.08980384102649	6.02025336695169
175.0000000	6.05155000	6.94707000	2.21516680000	6.09174536386499	6.08973722885907	6.02013511969345
175.1000000	6.05161000	6.94689000	2.21574870000	6.09167135503213	6.08967062479158	6.02001690641483
175.2000000	6.05205000	6.94650000	2.21528065000	6.09159736072145	6.08960402882159	6.01989872709962
175.3000000	6.05161000	6.94632000	2.21490115000	6.09152338091765	6.08953744094671	6.01978058173163
175.4000000	6.05161000	6.94587000	2.21516680000	6.09144941560548	6.08947086116453	6.01966247029467
175.5000000	6.05108000	6.94557000	2.21473670000	6.09137546476976	6.08940428947264	6.01954439277257
175.6000000	6.05094000	6.94512000	2.21478730000	6.09130152847335	6.08933772586863	6.01942634914915
175.7000000	6.05073000	6.94433000	2.21431925000	6.09122760665692	6.08927117035011	6.01930833940827
175.8000000	6.05076000	6.94373000	2.21505295000	6.09115369928143	6.08920462291466	6.01919036353378
175.9000000	6.05044000	6.94421000	2.21486320000	6.09107980633233	6.08913808355989	6.01907242150952
176.0000000	6.05079000	6.94382000	2.21431925000	6.09100592779512	6.08907155228339	6.01895451331939
176.1000000	6.05053000	6.94391000	2.21478730000	6.09093206365537	6.08900502908276	6.01883663877264
176.2000000	6.05082000	6.94343000	2.21478730000	6.09085821389871	6.08893851395560	6.01871879799032
176.3000000	6.05050000	6.94289000	2.21478730000	6.09078437851083	6.08887200689951	6.01860099098718
176.4000000	6.05044000	6.94274000	2.21439515000	6.09071055747746	6.08880550791208	6.01848321774703
176.5000000	6.05044000	6.94207000	2.21407890000	6.09063675078441	6.08873901699093	6.01836547825370
176.6000000	6.05015000	6.94135000	2.21424335000	6.09056295841754	6.08867253413365	6.01824777249102
176.7000000	6.05015000	6.94105000	2.21362350000	6.09048918036276	6.08860605933784	6.01813010044284
176.8000000	6.05009000	6.94060000	2.21373735000	6.09041541660604	6.08853959260110	6.01801246209299
176.9000000	6.04982000	6.93970000	2.21330725000	6.09034166713342	6.08847313392105	6.01789485742535
177.0000000	6.04971000	6.93958000	2.21381325000	6.09026793193096	6.08840668329529	6.01777728642379
177.1000000	6.04932000	6.93903000	2.21334520000	6.09019421098482	6.08834024072141	6.01765974907217
177.2000000	6.04891000	6.93849000	2.21234585000	6.09012050428116	6.08827380619703	6.01754224535439
177.3000000	6.04853000	6.93846000	2.21218140000	6.09004681180625	6.08820737971976	6.01742477525435
177.4000000	6.04845000	6.93807000	2.21264945000	6.08997313354638	6.08814096128720	6.01730733875594
177.5000000	6.04804000	6.93744000	2.21176395000	6.08989946948788	6.08807455089695	6.01718993584308
177.6000000	6.04727000	6.93726000	2.21129590000	6.08982581961718	6.08800814854664	6.01707256649969
177.7000000	6.04692000	6.93657000	2.21110615000	6.08975218392071	6.08794175423386	6.01695523070971
177.8000000	6.04730000	6.93620000	2.21122000000	6.08967856238498	6.08787536795624	6.01683792845707
177.9000000	6.04678000	6.93593000	2.21168805000	6.08960495499655	6.08780898971137	6.01672065972572
178.0000000	6.04692000	6.93536000	2.21137180000	6.08953136174201	6.08774261949687	6.01660342449962
178.1000000	6.04639000	6.93473000	2.21218140000	6.08945778260802	6.08767625731036	6.01648622276274
178.2000000	6.04663000	6.93488000	2.21180190000	6.08938421758128	6.08760990314945	6.01636905449904
178.3000000	6.04657000	6.93425000	2.21099230000	6.08931066664854	6.08754355701175	6.01625191969252
178.4000000	6.04610000	6.93443000	2.21129590000	6.08923712979659	6.08747721889487	6.01613481832716
178.5000000	6.04625000	6.93416000	2.21082785000	6.08916360701229	6.08741088879644	6.01601775038697
178.6000000	6.04584000	6.93364000	2.21118205000	6.08909009828251	6.08734456671406	6.01590071585596
178.7000000	6.04560000	6.93334000	2.21183985000	6.08901660359421	6.08727825264536	6.01578371471815
178.8000000	6.04537000	6.93250000	2.21187780000	6.08894312293436	6.08721194658795	6.01566674695756
178.9000000	6.04510000	6.93202000	2.21172600000	6.08886965628999	6.08714564853945	6.01554981255824
179.0000000	6.04549000	6.93154000	2.21122000000	6.08879620364817	6.08707935849748	6.01543291150422
179.1000000	6.04560000	6.93175000	2.21214345000	6.08872276499603	6.08701307645967	6.01531604377957
179.2000000	6.04572000	6.93208000	2.21148565000	6.08864934032072	6.08694680242362	6.01519920936834
179.3000000	6.04552000	6.93262000	2.21082785000	6.08857592960944	6.08688053638696	6.01508240825461
179.4000000	6.04525000	6.93211000	2.21129590000	6.08850253284945	6.08681427834732	6.01496564042247
179.5000000	6.04546000	6.93229000	2.21125795000	6.08842915002802	6.08674802830231	6.01484890585599
179.6000000	6.04434000	6.93220000	2.21082785000	6.08835578113250	6.08668178624956	6.01473220453928
179.7000000	6.04399000	6.93187000	2.21071400000	6.08828242615025	6.08661555218669	6.01461553645645
179.8000000	6.04402000	6.93078000	2.21033450000	6.08820908506869	6.08654932611134	6.01449890159161
179.9000000	6.04405000	6.93051000	2.21044835000	6.08813575787526	6.08648310802111	6.01438229992889
180.0000000	6.04384000	6.93088000	2.21071400000	6.08806244455746	6.08641689791365	6.01426573145243
180.1000000	6.04341000	6.93048000	2.21118205000	6.08798914510282	6.08635069578657	6.01414919614636
180.2000000	6.04332000	6.93066000	2.21099230000	6.08791585952413	6.08628450163750	6.01403269399484
180.3000000	6.04297000	6.93097000	2.21044835000	6.08784258781518	6.08621831546408	6.01391622498202
180.4000000	6.04261000	6.93078000	2.21071400000	6.08776932993721	6.08615213726393	6.01379978909209
180.5000000	6.04291000	6.93051000	2.21024595000	6.08769608587812	6.08608596703468	6.01368338630921
180.6000000	6.04258000	6.93070000	2.21071400000	6.08762285562585	6.08601980477397	6.01356701661758
180.7000000	6.04223000	6.93070000	2.20986645000	6.08754963916839	6.08595365047941	6.01345068000139
180.8000000	6.04214000	6.93078000	2.21060015000	6.08747643649378	6.08588750414865	6.01333437644484
180.9000000	6.04179000	6.93021000	2.21161215000	6.08740324759008	6.08582136577932	6.01321810593215
181.0000000	6.04200000	6.93078000	2.21078990000	6.08733007244539	6.08575523536905	6.01310186844754
181.1000000	6.04144000	6.93051000	2.21118205000	6.08725691104788	6.08568911291547	6.01298566397525
181.2000000	6.04185000	6.93078000	2.21187780000	6.08718376338571	6.08562299841623	6.01286949249951
181.3000000	6.04203000	6.93100000	2.21226995000	6.08711062944713	6.08555689186895	6.01275335400458
181.4000000	6.04232000	6.93184000	2.21140975000	6.08703750922039	6.08549079327127	6.01263724847470
181.5000000	6.04223000	6.93175000	2.21214345000	6.08696440269379	6.08542470262083	6.01252117589416
181.6000000	6.04253000	6.93220000	2.21253560000	6.08689130985568	6.08535861991526	6.01240513624722
181.7000000	6.04214000	6.93277000	2.21172600000	6.08681823069442	6.08529254515221	6.01228912951816
181.8000000	6.04188000	6.93322000	2.21168805000	6.08674516519844	6.08522647832931	6.01217315569129
181.9000000	6.04217000	6.93304000	2.21226995000	6.08667211335617	6.08516041944421	6.01205721475091
182.0000000	6.04191000	6.93295000	2.21176395000	6.08659907515611	6.08509436849454	6.01194130668132
182.1000000	6.04150000	6.93386000	2.21218140000	6.08652605058676	6.08502832547794	6.01182543146684
182.2000000	6.04150000	6.93361000	2.21180190000	6.08645303963669	6.08496229039206	6.01170958909181
182.3000000	6.04100000	6.93367000	2.21156155000	6.08638004229447	6.08489626323454	6.01159377954056
182.4000000	6.04127000	6.93322000	2.21195370000	6.08630705854873	6.08483024400302	6.01147800279744
182.5000000	6.04141000	6.93340000	2.21226995000	6.08623408838812	6.08476423269515	6.01136225884680
182.6000000	6.04071000	6.93334000	2.21315545000	6.08616113180133	6.08469822930857	6.01124654767302
182.7000000	6.04100000	6.93349000	2.21285185000	6.08608818877707	6.08463223384093	6.01113086926045
182.8000000	6.04033000	6.93340000	2.21292775000	6.08601525930410	6.08456624628986	6.01101522359349
182.9000000	6.04083000	6.93340000	2.21238380000	6.08594234337119	6.08450026665303	6.01089961065652
183.0000000	6.04135000	6.93367000	2.21137180000	6.08586944096715	6.08443429492808	6.01078403043395
183.1000000	6.04130000	6.93334000	2.21187780000	6.08579655208083	6.08436833111265	6.01066848291017
183.2000000	6.04112000	6.93352000	2.21210550000	6.08572367670111	6.08430237520439	6.01055296806962
183.3000000	6.04027000	6.93340000	2.21221935000	6.08565081481687	6.08423642720096	6.01043748589671
183.4000000	6.04033000	6.93349000	2.21172600000	6.08557796641705	6.08417048710000	6.01032203637588
183.5000000	6.04001000	6.93280000	2.21099230000	6.08550513149061	6.08410455489917	6.01020661949158
183.6000000	6.03948000	6.93292000	2.21071400000	6.08543231002654	6.08403863059612	6.01009123522825
183.7000000	6.04001000	6.93286000	2.21063810000	6.08535950201385	6.08397271418850	6.00997588357037
183.8000000	6.03939000	6.93283000	2.21071400000	6.08528670744158	6.08390680567395	6.00986056450239
183.9000000	6.03945000	6.93286000	2.21001825000	6.08521392629880	6.08384090505015	6.00974527800880
184.0000000	6.03921000	6.93265000	2.21005620000	6.08514115857460	6.08377501231474	6.00963002407408
184.1000000	6.03945000	6.93292000	2.21001825000	6.08506840425810	6.08370912746537	6.00951480268274
184.2000000	6.03939000	6.93289000	2.20877855000	6.08499566333845	6.08364325049971	6.00939961381928
184.3000000	6.03892000	6.93277000	2.20793100000	6.08492293580482	6.08357738141540	6.00928445746822
184.4000000	6.03954000	6.93310000	2.20834845000	6.08485022164640	6.08351152021012	6.00916933361406
184.5000000	6.03930000	6.93259000	2.20870265000	6.08477752085242	6.08344566688151	6.00905424224136
184.6000000	6.03951000	6.93265000	2.20924660000	6.08470483341210	6.08337982142723	6.00893918333465
184.7000000	6.03875000	6.93202000	2.20920865000	6.08463215931472	6.08331398384494	6.00882415687848
184.8000000	6.03936000	6.93214000	2.20905685000	6.08455949857875	6.08324815413231	6.00870916285741
184.9000000	6.03968000	6.93208000	2.20975260000	6.08448685129119	6.08318233228700	6.00859420125600
185.0000000	6.04001000	6.93139000	2.20889240000	6.08441421732844	6.08311651830666	6.00847927205884
185.1000000	6.04042000	6.93145000	2.20924660000	6.08434159668046	6.08305071218896	6.00836437525051
185.2000000	6.04033000	6.93166000	2.20936045000	6.08426898933727	6.08298491393156	6.00824951081560
185.3000000	6.04024000	6.93130000	2.20936045000	6.08419639528892	6.08291912353213	6.00813467873872
185.4000000	6.04027000	6.93172000	2.20831050000	6.08412381452549	6.08285334098833	6.00801987900447
185.5000000	6.04033000	6.93154000	2.20819665000	6.08405124703710	6.08278756629782	6.00790511159748
185.6000000	6.04033000	6.93100000	2.20819665000	6.08397869281390	6.08272179945828	6.00779037650239
185.7000000	6.04068000	6.93142000	2.20684310000	6.08390615184608	6.08265604046736	6.00767567370381
185.8000000	6.04062000	6.93142000	2.20684310000	6.08383362412386	6.08259028932274	6.00756100318642
185.9000000	6.04062000	6.93124000	2.20633710000	6.08376110963750	6.08252454602208	6.00744636493485
186.0000000	6.04047000	6.93081000	2.20637505000	6.08368860837727	6.08245881056306	6.00733175893377
186.1000000	6.03945000	6.93081000	2.20626120000	6.08361612033352	6.08239308294333	6.00721718516787
186.2000000	6.03910000	6.93051000	2.20680515000	6.08354364549657	6.08232736316058	6.00710264362182
186.3000000	6.03921000	6.92961000	2.20688105000	6.08347118385684	6.08226165121247	6.00698813428031
186.4000000	6.03886000	6.92919000	2.20633710000	6.08339873540473	6.08219594709667	6.00687365712804
186.5000000	6.03875000	6.92838000	2.20695695000	6.08332630013070	6.08213025081086	6.00675921214973
186.6000000	6.03927000	6.92811000	2.20626120000	6.08325387802522	6.08206456235270	6.00664479933009
186.7000000	6.03910000	6.92787000	2.20637505000	6.08318146907882	6.08199888171988	6.00653041865384
186.8000000	6.03877000	6.92744000	2.20537570000	6.08310907328203	6.08193320891007	6.00641607010573
186.9000000	6.03886000	6.92723000	2.20529980000	6.08303669062544	6.08186754392094	6.00630175367049
187.0000000	6.03907000	6.92657000	2.20645095000	6.08296432109965	6.08180188675016	6.00618746933289
187.1000000	6.03822000	6.92705000	2.20645095000	6.08289196469529	6.08173623739542	6.00607321707768
187.2000000	6.03813000	6.92657000	2.20645095000	6.08281962140304	6.08167059585439	6.00595899688964
187.3000000	6.03813000	6.92618000	2.20588170000	6.08274729121359	6.08160496212475	6.00584480875353
187.4000000	6.03813000	6.92555000	2.20579315000	6.08267497411765	6.08153933620417	6.00573065265417
187.5000000	6.03842000	6.92585000	2.20567930000	6.08260267010600	6.08147371809034	6.00561652857633
187.6000000	6.03798000	6.92585000	2.20556545000	6.08253037916940	6.08140810778094	6.00550243649437
187.7000000	6.03834000	6.92630000	2.20588170000	6.08245810129868	6.08134250527365	6.00538837625067
187.8000000	6.03798000	6.92585000	2.20541365000	6.08238583648467	6.08127691056614	6.00527434797707
187.9000000	6.03763000	6.92567000	2.20498355000	6.08231358471823	6.08121132365610	6.00516035165828
188.0000000	6.03740000	6.92540000	2.20517330000	6.08224134599026	6.08114574454122	6.00504638727905
188.1000000	6.03687000	6.92497000	2.20451550000	6.08216912029168	6.08108017321917	6.00493245482412
188.2000000	6.03646000	6.92479000	2.20451550000	6.08209690761345	6.08101460968765	6.00481855427823
188.3000000	6.03661000	6.92461000	2.20475585000	6.08202470794653	6.08094905394433	6.00470468562615
188.4000000	6.03637000	6.92422000	2.20498355000	6.08195252128193	6.08088350598689	6.00459084885264
188.5000000	6.03637000	6.92377000	2.20443960000	6.08188034761067	6.08081796581304	6.00447704394247
188.6000000	6.03708000	6.92359000	2.20432575000	6.08180818692381	6.08075243342045	6.00436327088043
188.7000000	6.03646000	6.92329000	2.20432575000	6.08173603921242	6.08068690880681	6.00424952965131
188.8000000	6.03614000	6.92323000	2.20443960000	6.08166390446761	6.08062139196981	6.00413582023989
188.9000000	6.03579000	6.92302000	2.20432575000	6.08159178268050	6.08055588290713	6.00402214263099
189.0000000	6.03549000	6.92311000	2.20402215000	6.08151967384225	6.08049038161648	6.00390849680942
189.1000000	6.03497000	6.92239000	2.20483175000	6.08144757794404	6.08042488809553	6.00379488275999
189.2000000	6.03461000	6.92239000	2.20498355000	6.08137549497706	6.08035940234199	6.00368130046753
189.3000000	6.03500000	6.92220000	2.20479380000	6.08130342493254	6.08029392435353	6.00356774991689
189.4000000	6.03438000	6.92193000	2.20502150000	6.08123136780172	6.08022845412786	6.00345423109290
189.5000000	6.03456000	6.92181000	2.20490765000	6.08115932363889	6.08016299166266	6.00334074398042
189.6000000	6.03441000	6.92190000	2.20451550000	6.08108729238381	6.08009753695564	6.00322728856429
189.7000000	6.03423000	6.92196000	2.20490765000	6.08101527402276	6.08003209000448	6.00311386482940
189.8000000	6.03388000	6.92196000	2.20385770000	6.08094326854738	6.07996665080688	6.00300047276060
189.9000000	6.03388000	6.92190000	2.20471790000	6.08087127594930	6.07990121936053	6.00288711234280
190.0000000	6.03330000	6.92163000	2.20517330000	6.08079929622021	6.07983579566314	6.00277378356086
190.1000000	6.03321000	6.92133000	2.20398420000	6.08072732935182	6.07977037971240	6.00266048639970
190.2000000	6.03286000	6.92133000	2.20421190000	6.08065537533586	6.07970497150600	6.00254722084421
190.3000000	6.03250000	6.92190000	2.20402215000	6.08058343416409	6.07963957104165	6.00243398687931
190.4000000	6.03268000	6.92208000	2.20417395000	6.08051150582831	6.07957417831705	6.00232078448992
190.5000000	6.03236000	6.92257000	2.20381975000	6.08043959032033	6.07950879332989	6.00220761366097
190.6000000	6.03280000	6.92247000	2.20479380000	6.08036768763200	6.07944341607788	6.00209447437739
190.7000000	6.03253000	6.92211000	2.20385770000	6.08029579775519	6.07937804655872	6.00198136662412
190.8000000	6.03192000	6.92196000	2.20517330000	6.08022392068180	6.07931268477011	6.00186829038612
190.9000000	6.03177000	6.92202000	2.20529980000	6.08015205640375	6.07924733070975	6.00175524564834
191.0000000	6.03204000	6.92227000	2.20529980000	6.08008020491299	6.07918198437535	6.00164223239576
191.1000000	6.03163000	6.92181000	2.20595760000	6.08000836620150	6.07911664576460	6.00152925061334
191.2000000	6.03198000	6.92235000	2.20599555000	6.07993654026128	6.07905131487522	6.00141630028607
191.3000000	6.03168000	6.92211000	2.20579315000	6.07986472708437	6.07898599170492	6.00130338139893
191.4000000	6.03177000	6.92284000	2.20588170000	6.07979292666280	6.07892067625139	6.00119049393693
191.5000000	6.03160000	6.92314000	2.20583110000	6.07972113898866	6.07885536851234	6.00107763788507
191.6000000	6.03145000	6.92332000	2.20618530000	6.07964936405406	6.07879006848549	6.00096481322835
191.7000000	6.03124000	6.92386000	2.20579315000	6.07957760185111	6.07872477616854	6.00085201995181
191.8000000	6.03127000	6.92401000	2.20575520000	6.07950585237197	6.07865949155919	6.00073925804046
191.9000000	6.03189000	6.92464000	2.20599555000	6.07943411560883	6.07859421465516	6.00062652747934
192.0000000	6.03086000	6.92470000	2.20588170000	6.07936239155386	6.07852894545417	6.00051382825350
192.1000000	6.03060000	6.92537000	2.20614735000	6.07929068019930	6.07846368395391	6.00040116034798
192.2000000	6.03130000	6.92491000	2.20684310000	6.07921898153740	6.07839843015211	6.00028852374785
192.3000000	6.03124000	6.92497000	2.20684310000	6.07914729556042	6.07833318404647	6.00017591843816
192.4000000	6.03104000	6.92537000	2.20691900000	6.07907562226065	6.07826794563470	6.00006334440400
192.5000000	6.03095000	6.92464000	2.20774125000	6.07900396163042	6.07820271491453	5.99995080163044
192.6000000	6.03139000	6.92528000	2.20695695000	6.07893231366205	6.07813749188367	5.99983829010257
192.7000000	6.03089000	6.92479000	2.20684310000	6.07886067834791	6.07807227653982	5.99972580980548
192.8000000	6.03101000	6.92479000	2.20757680000	6.07878905568037	6.07800706888071	5.99961336072429
192.9000000	6.03116000	6.92497000	2.20793100000	6.07871744565185	6.07794186890406	5.99950094284410
193.0000000	6.03095000	6.92506000	2.20839905000	6.07864584825477	6.07787667660758	5.99938855615003
193.1000000	6.03098000	6.92506000	2.20781715000	6.07857426348157	6.07781149198898	5.99927620062720
193.2000000	6.03072000	6.92464000	2.20896830000	6.07850269132472	6.07774631504599	5.99916387626075
193.3000000	6.03124000	6.92516000	2.20839905000	6.07843113177671	6.07768114577633	5.99905158303583
193.4000000	6.03095000	6.92537000	2.20839905000	6.07835958483005	6.07761598417772	5.99893932093758
193.5000000	6.03139000	6.92555000	2.20936045000	6.07828805047727	6.07755083024787	5.99882708995115
193.6000000	6.03139000	6.92600000	2.20936045000	6.07821652871091	6.07748568398451	5.99871489006171
193.7000000	6.03168000	6.92555000	2.20936045000	6.07814501952355	6.07742054538536	5.99860272125444
193.8000000	6.03168000	6.92585000	2.20831050000	6.07807352290778	6.07735541444815	5.99849058351450
193.9000000	6.03212000	6.92555000	2.20851290000	6.07800203885620	6.07729029117059	5.99837847682710
194.0000000	6.03212000	6.92600000	2.20827255000	6.07793056736144	6.07722517555041	5.99826640117742
194.1000000	6.03277000	6.92555000	2.20877855000	6.07785910842529	6.07716006758534	5.99815435655066
194.2000000	6.03247000	6.92585000	2.20831050000	6.07778766203744	6.07709496727310	5.99804234293203
194.3000000	6.03265000	6.92582000	2.20866470000	6.07771622818576	6.07702987461141	5.99793036030675
194.4000000	6.03286000	6.92476000	2.20905685000	6.07764480686300	6.07696478959801	5.99781840866005
194.5000000	6.03233000	6.92528000	2.20839905000	6.07757339806194	6.07689971223063	5.99770648797716
194.6000000	6.03206000	6.92464000	2.20877855000	6.07750200177539	6.07683464250698	5.99759459824331
194.7000000	6.03265000	6.92416000	2.20847495000	6.07743061799617	6.07676958042480	5.99748273944375
194.8000000	6.03286000	6.92362000	2.20823460000	6.07735924671712	6.07670452598181	5.99737091156373
194.9000000	6.03286000	6.92407000	2.20819665000	6.07728788793109	6.07663947917576	5.99725911458853
195.0000000	6.03250000	6.92359000	2.20734910000	6.07721654163097	6.07657444000437	5.99714734850340
195.1000000	6.03224000	6.92314000	2.20691900000	6.07714520780964	6.07650940846536	5.99703561329363
195.2000000	6.03212000	6.92347000	2.20637505000	6.07707388646002	6.07644438455648	5.99692390894449
195.3000000	6.03204000	6.92293000	2.20672925000	6.07700257757504	6.07637936827546	5.99681223544129
195.4000000	6.03148000	6.92239000	2.20653950000	6.07693128114766	6.07631435962002	5.99670059276931
195.5000000	6.03160000	6.92190000	2.20645095000	6.07685999717082	6.07624935858791	5.99658898091387
195.6000000	6.03133000	6.92106000	2.20645095000	6.07678872563753	6.07618436517686	5.99647739986028
195.7000000	6.03133000	6.92070000	2.20560340000	6.07671746654078	6.07611937938460	5.99636584959386
195.8000000	6.03095000	6.92016000	2.20560340000	6.07664621987358	6.07605440120888	5.99625433009994
195.9000000	6.03095000	6.92001000	2.20567930000	6.07657498562898	6.07598943064742	5.99614284136385
196.0000000	6.03057000	6.91983000	2.20626120000	6.07650376380001	6.07592446769797	5.99603138337095
196.1000000	6.02984000	6.91953000	2.20595760000	6.07643255437975	6.07585951235826	5.99591995610658
196.2000000	6.03007000	6.91934000	2.20614735000	6.07636135736128	6.07579456462604	5.99580855955610
196.3000000	6.03022000	6.91874000	2.20588170000	6.07629017273770	6.07572962449904	5.99569719370487
196.4000000	6.03016000	6.91862000	2.20588170000	6.07621900050212	6.07566469197500	5.99558585853828
196.5000000	6.02957000	6.91817000	2.20618530000	6.07614784064767	6.07559976705166	5.99547455404169
196.6000000	6.03022000	6.91835000	2.20541365000	6.07607669316750	6.07553484972678	5.99536328020051
196.7000000	6.03022000	6.91760000	2.20529980000	6.07600555805475	6.07546993999808	5.99525203700012
196.8000000	6.02984000	6.91742000	2.20575520000	6.07593443530262	6.07540503786331	5.99514082442593
196.9000000	6.02998000	6.91712000	2.20537570000	6.07586332490428	6.07534014332022	5.99502964246334
197.0000000	6.02978000	6.91679000	2.20588170000	6.07579222685293	6.07527525636655	5.99491849109779
197.1000000	6.02987000	6.91679000	2.20588170000	6.07572114114180	6.07521037700005	5.99480737031469
197.2000000	6.03016000	6.91621000	2.20502150000	6.07565006776411	6.07514550521845	5.99469628009947
197.3000000	6.02949000	6.91639000	2.20432575000	6.07557900671311	6.07508064101952	5.99458522043758
197.4000000	6.02919000	6.91655000	2.20432575000	6.07550795798206	6.07501578440099	5.99447419131446
197.5000000	6.02896000	6.91606000	2.20394625000	6.07543692156422	6.07495093536061	5.99436319271557
197.6000000	6.02861000	6.91561000	2.20366795000	6.07536589745288	6.07488609389613	5.99425222462637
197.7000000	6.02831000	6.91543000	2.20336435000	6.07529488564133	6.07482126000530	5.99414128703233
197.8000000	6.02831000	6.91471000	2.20363000000	6.07522388612289	6.07475643368588	5.99403037991893
197.9000000	6.02837000	6.91441000	2.20336435000	6.07515289889088	6.07469161493560	5.99391950327165
198.0000000	6.02817000	6.91396000	2.20336435000	6.07508192393862	6.07462680375273	5.99380865707598
198.1000000	6.02826000	6.91377000	2.20323785000	6.07501096125947	6.07456200014309	5.99369784131743
198.2000000	6.02861000	6.91426000	2.20355410000	6.07494001084677	6.07449720409600	5.99358705598149
198.3000000	6.02905000	6.91399000	2.20366795000	6.07486907269391	6.07443241560922	5.99347630105368
198.4000000	6.02913000	6.91426000	2.20374385000	6.07479814679426	6.07436763468051	5.99336557651953
198.5000000	6.02919000	6.91441000	2.20308605000	6.07472723314120	6.07430286130762	5.99325488236457
198.6000000	6.02925000	6.91414000	2.20332640000	6.07465633172815	6.07423809548831	5.99314421857431
198.7000000	6.02905000	6.91411000	2.20381975000	6.07458544256203	6.07417333722033	5.99303358513433
198.8000000	6.02910000	6.91377000	2.20355410000	6.07451456564876	6.07410858650145	5.99292298203014
198.9000000	6.02937000	6.91396000	2.20282040000	6.07444370095927	6.07404384332941	5.99281240924733
199.0000000	6.02957000	6.91408000	2.20323785000	6.07437284848716	6.07397910770199	5.99270186677146
199.1000000	6.02963000	6.91341000	2.20374385000	6.07430200822604	6.07391437961694	5.99259135458809
199.2000000	6.02960000	6.91414000	2.20336435000	6.07423118016952	6.07384965907202	5.99248087268281
199.3000000	6.02913000	6.91441000	2.20381975000	6.07416036431127	6.07378494606499	5.99237042104120
199.4000000	6.02993000	6.91389000	2.20394625000	6.07408956064492	6.07372024059362	5.99225999964885
199.5000000	6.02949000	6.91369000	2.20417395000	6.07401876916415	6.07365554265566	5.99214960849138
199.6000000	6.03001000	6.91350000	2.20471790000	6.07394798986262	6.07359085224888	5.99203924755438
199.7000000	6.03066000	6.91396000	2.20486970000	6.07387722273405	6.07352616937105	5.99192891682347
199.8000000	6.03034000	6.91384000	2.20509740000	6.07380646777211	6.07346149401993	5.99181861628429
[truncated: 10,513 more rows]
