# Supplementary material for: Molecular flexibility of DNA as a key determinant of RAD51 recruitment
Source: EMBO J. 2020 Jan 14;39(7):e103002. doi: 10.15252/embj.2019103002 (PMC7110135; doi:10.15252/embj.2019103002)
Supplement: Supplementary file 4 — Source Data for Expanded View [file EMBJ-39-e103002-s004.zip › Figures2&3&EV1/Figures2&3&EV1_ClusterRun_1/Deriv_ds_1.m]

function [ Dspecies ] = Deriv_ss_2 ( time, species, expressions, injectiontime )
    
    if time > injectiontime %define injection time
        expressions(1) = 0;
        expressions(2) = 0;
        expressions(3) = 0;
        expressions(4) = 0;
        expressions(5) = 0;
        expressions(6) = 0;
        expressions(7) = 0;
        expressions(8) = 0;
        expressions(9) = 0;
        expressions(10) = 0;
        expressions(11) = 0;
        expressions(12) = 0;
        expressions(13) = 0;
        expressions(14) = 0;
        expressions(15) = 0;
        expressions(16) = 0;
     end

% initialize derivative vector
Dspecies = zeros(2,1);

% update observables
[ observables ] = calc_observables( species, expressions );

% update ratelaws
[ ratelaws ] = calc_ratelaws( species, expressions, observables );

% calculate derivatives
Dspecies(1) = -ratelaws(1) +ratelaws(2);
    Dspecies(2) = ratelaws(1) -ratelaws(2);
    
function [ ratelaws ] = calc_ratelaws ( species, expressions, observables )

    ratelaws = zeros(1,2);
    ratelaws(1) = (expressions(18)*expressions(1))*species(1);
    ratelaws(2) = expressions(34)*species(2);


end


% Calculate observables
function [ observables ] = calc_observables ( species, expressions )

        observables = zeros(1,2);
    observables(1) = species(2);
    observables(2) = species(2);

end

end
