# Supplementary material for: Molecular flexibility of DNA as a key determinant of RAD51 recruitment
Source: EMBO J. 2020 Jan 14;39(7):e103002. doi: 10.15252/embj.2019103002 (PMC7110135; doi:10.15252/embj.2019103002)
Supplement: Supplementary file 4 — Source Data for Expanded View [file EMBJ-39-e103002-s004.zip › Figures2&3&EV1/Figures2&3&EV1_ClusterRun_1/Deriv_noDNA_16.m]

function [ Dspecies ] = calc_species_deriv ( time, species, expressions )
    
    % initialize derivative vector
    Dspecies = zeros(16,1);
    
    % update observables
    [ observables ] = calc_observables( species, expressions );
    
    % update ratelaws
    [ ratelaws ] = calc_ratelaws( species, expressions, observables );
                        
    % calculate derivatives
    Dspecies(1) = -2.0*ratelaws(1) +2.0*ratelaws(2) -ratelaws(3) +ratelaws(5) -ratelaws(6) +ratelaws(7) -ratelaws(8) +ratelaws(15) -ratelaws(16) +ratelaws(17) -ratelaws(18) +ratelaws(19) -ratelaws(20) +ratelaws(21) -ratelaws(22) +ratelaws(53) -ratelaws(54) +ratelaws(55) -ratelaws(56) +ratelaws(57) -ratelaws(58) +ratelaws(59) -ratelaws(60) +ratelaws(61) -ratelaws(62) +ratelaws(63) -ratelaws(64) +ratelaws(65) -ratelaws(66) +ratelaws(67);
    Dspecies(2) = ratelaws(1) -ratelaws(2) -ratelaws(3) -2.0*ratelaws(4) +ratelaws(5) +2.0*ratelaws(9) -ratelaws(10) -ratelaws(11) +ratelaws(23) +ratelaws(24) -ratelaws(25) +ratelaws(26) -ratelaws(27) +ratelaws(28) -ratelaws(29) -ratelaws(30) +ratelaws(68) +ratelaws(69) -ratelaws(70) +ratelaws(71) -ratelaws(72) +ratelaws(73) -ratelaws(74) +ratelaws(75) -ratelaws(76) +ratelaws(77) -ratelaws(78) +ratelaws(79) -ratelaws(80) +ratelaws(81);
    Dspecies(3) = ratelaws(3) -ratelaws(5) -ratelaws(6) +ratelaws(7) -ratelaws(10) -2.0*ratelaws(12) -ratelaws(13) +ratelaws(23) +2.0*ratelaws(31) +ratelaws(32) -ratelaws(33) +ratelaws(34) -ratelaws(35) -ratelaws(36) -ratelaws(37) +ratelaws(82) +ratelaws(83) +ratelaws(84) -ratelaws(85) +ratelaws(86) -ratelaws(87) +ratelaws(88) -ratelaws(89) +ratelaws(90) -ratelaws(91) +ratelaws(92) -ratelaws(93) +ratelaws(94);
    Dspecies(4) = ratelaws(4) +ratelaws(6) -ratelaws(7) -ratelaws(8) -ratelaws(9) -ratelaws(11) -ratelaws(13) -2.0*ratelaws(14) +ratelaws(15) +ratelaws(24) +ratelaws(32) +2.0*ratelaws(38) -ratelaws(39) -ratelaws(40) -ratelaws(41) -ratelaws(42) +ratelaws(95) +ratelaws(96) +ratelaws(97) +ratelaws(98) -ratelaws(99) +ratelaws(100) -ratelaws(101) +ratelaws(102) -ratelaws(103) +ratelaws(104) -ratelaws(105) +ratelaws(106);
    Dspecies(5) = ratelaws(8) +ratelaws(10) -ratelaws(15) -ratelaws(16) +ratelaws(17) -ratelaws(23) -ratelaws(25) +ratelaws(26) -ratelaws(33) +ratelaws(34) -ratelaws(39) -2.0*ratelaws(43) -ratelaws(44) -ratelaws(45) -ratelaws(46) +ratelaws(95) +2.0*ratelaws(107) +ratelaws(108) +ratelaws(109) +ratelaws(110) -ratelaws(111) +ratelaws(112) -ratelaws(113) +ratelaws(114) -ratelaws(115) +ratelaws(116);
    Dspecies(6) = ratelaws(11) +ratelaws(12) +ratelaws(16) -ratelaws(17) -ratelaws(18) +ratelaws(19) -ratelaws(24) -ratelaws(27) +ratelaws(28) -ratelaws(31) -ratelaws(35) -ratelaws(40) -ratelaws(44) -2.0*ratelaws(47) -ratelaws(48) -ratelaws(49) +ratelaws(82) +ratelaws(96) +ratelaws(108) +2.0*ratelaws(117) +ratelaws(118) +ratelaws(119) -ratelaws(120) +ratelaws(121) -ratelaws(122) +ratelaws(123);
    Dspecies(7) = ratelaws(13) +ratelaws(18) -ratelaws(19) -ratelaws(20) +ratelaws(21) +ratelaws(25) -ratelaws(26) -ratelaws(29) -ratelaws(32) -ratelaws(36) -ratelaws(41) -ratelaws(45) -ratelaws(48) -2.0*ratelaws(50) -ratelaws(51) +ratelaws(68) +ratelaws(83) +ratelaws(97) +ratelaws(109) +ratelaws(118) +2.0*ratelaws(124) +ratelaws(125) -ratelaws(126) +ratelaws(127);
    Dspecies(8) = ratelaws(14) +ratelaws(20) -ratelaws(21) -ratelaws(22) +ratelaws(27) -ratelaws(28) -ratelaws(30) +ratelaws(33) -ratelaws(34) -ratelaws(37) -ratelaws(38) -ratelaws(42) -ratelaws(46) -ratelaws(49) -ratelaws(51) -2.0*ratelaws(52) +ratelaws(53) +ratelaws(69) +ratelaws(84) +ratelaws(98) +ratelaws(110) +ratelaws(119) +ratelaws(125) +2.0*ratelaws(128);
    Dspecies(9) = ratelaws(22) +ratelaws(29) +ratelaws(35) +ratelaws(39) -ratelaws(53) -ratelaws(54) +ratelaws(55) -ratelaws(68) -ratelaws(70) +ratelaws(71) -ratelaws(82) -ratelaws(85) +ratelaws(86) -ratelaws(95) -ratelaws(99) +ratelaws(100) -ratelaws(111) +ratelaws(112) -ratelaws(120) +ratelaws(121) -ratelaws(126) +ratelaws(127);
    Dspecies(10) = ratelaws(30) +ratelaws(36) +ratelaws(40) +ratelaws(43) +ratelaws(54) -ratelaws(55) -ratelaws(56) +ratelaws(57) -ratelaws(69) -ratelaws(72) +ratelaws(73) -ratelaws(83) -ratelaws(87) +ratelaws(88) -ratelaws(96) -ratelaws(101) +ratelaws(102) -ratelaws(107) -ratelaws(113) +ratelaws(114) -ratelaws(122) +ratelaws(123);
    Dspecies(11) = ratelaws(37) +ratelaws(41) +ratelaws(44) +ratelaws(56) -ratelaws(57) -ratelaws(58) +ratelaws(59) +ratelaws(70) -ratelaws(71) -ratelaws(74) +ratelaws(75) -ratelaws(84) -ratelaws(89) +ratelaws(90) -ratelaws(97) -ratelaws(103) +ratelaws(104) -ratelaws(108) -ratelaws(115) +ratelaws(116);
    Dspecies(12) = ratelaws(42) +ratelaws(45) +ratelaws(47) +ratelaws(58) -ratelaws(59) -ratelaws(60) +ratelaws(61) +ratelaws(72) -ratelaws(73) -ratelaws(76) +ratelaws(77) +ratelaws(85) -ratelaws(86) -ratelaws(91) +ratelaws(92) -ratelaws(98) -ratelaws(105) +ratelaws(106) -ratelaws(109) -ratelaws(117);
    Dspecies(13) = ratelaws(46) +ratelaws(48) +ratelaws(60) -ratelaws(61) -ratelaws(62) +ratelaws(63) +ratelaws(74) -ratelaws(75) -ratelaws(78) +ratelaws(79) +ratelaws(87) -ratelaws(88) -ratelaws(93) +ratelaws(94) +ratelaws(99) -ratelaws(100) -ratelaws(110) -ratelaws(118);
    Dspecies(14) = ratelaws(49) +ratelaws(50) +ratelaws(62) -ratelaws(63) -ratelaws(64) +ratelaws(65) +ratelaws(76) -ratelaws(77) -ratelaws(80) +ratelaws(81) +ratelaws(89) -ratelaws(90) +ratelaws(101) -ratelaws(102) +ratelaws(111) -ratelaws(112) -ratelaws(119) -ratelaws(124);
    Dspecies(15) = ratelaws(51) +ratelaws(64) -ratelaws(65) -ratelaws(66) +ratelaws(67) +ratelaws(78) -ratelaws(79) +ratelaws(91) -ratelaws(92) +ratelaws(103) -ratelaws(104) +ratelaws(113) -ratelaws(114) +ratelaws(120) -ratelaws(121) -ratelaws(125);
    Dspecies(16) = ratelaws(52) +ratelaws(66) -ratelaws(67) +ratelaws(80) -ratelaws(81) +ratelaws(93) -ratelaws(94) +ratelaws(105) -ratelaws(106) +ratelaws(115) -ratelaws(116) +ratelaws(122) -ratelaws(123) +ratelaws(126) -ratelaws(127) -ratelaws(128);

end

% Calculate ratelaws
function [ ratelaws ] = calc_ratelaws ( species, expressions, observables )

    ratelaws = zeros(1,17);
    ratelaws(1) = 0.5*expressions(1)*species(1)*species(1);
    ratelaws(2) = expressions(2)*species(2);
    ratelaws(3) = expressions(1)*species(1)*species(2);
    ratelaws(4) = 0.5*expressions(1)*species(2)*species(2);
    ratelaws(5) = expressions(2)*species(3);
    ratelaws(6) = expressions(1)*species(1)*species(3);
    ratelaws(7) = expressions(2)*species(4);
    ratelaws(8) = expressions(1)*species(1)*species(4);
    ratelaws(9) = expressions(2)*species(4);
    ratelaws(10) = expressions(1)*species(2)*species(3);
    ratelaws(11) = expressions(1)*species(2)*species(4);
    ratelaws(12) = 0.5*expressions(1)*species(3)*species(3);
    ratelaws(13) = expressions(1)*species(3)*species(4);
    ratelaws(14) = 0.5*expressions(1)*species(4)*species(4);
    ratelaws(15) = expressions(2)*species(5);
    ratelaws(16) = expressions(1)*species(1)*species(5);
    ratelaws(17) = expressions(2)*species(6);
    ratelaws(18) = expressions(1)*species(1)*species(6);
    ratelaws(19) = expressions(2)*species(7);
    ratelaws(20) = expressions(1)*species(1)*species(7);
    ratelaws(21) = expressions(2)*species(8);
    ratelaws(22) = expressions(1)*species(1)*species(8);
    ratelaws(23) = expressions(2)*species(5);
    ratelaws(24) = expressions(2)*species(6);
    ratelaws(25) = expressions(1)*species(2)*species(5);
    ratelaws(26) = expressions(2)*species(7);
    ratelaws(27) = expressions(1)*species(2)*species(6);
    ratelaws(28) = expressions(2)*species(8);
    ratelaws(29) = expressions(1)*species(2)*species(7);
    ratelaws(30) = expressions(1)*species(2)*species(8);
    ratelaws(31) = expressions(2)*species(6);
    ratelaws(32) = expressions(2)*species(7);
    ratelaws(33) = expressions(1)*species(3)*species(5);
    ratelaws(34) = expressions(2)*species(8);
    ratelaws(35) = expressions(1)*species(3)*species(6);
    ratelaws(36) = expressions(1)*species(3)*species(7);
    ratelaws(37) = expressions(1)*species(3)*species(8);
    ratelaws(38) = expressions(2)*species(8);
    ratelaws(39) = expressions(1)*species(4)*species(5);
    ratelaws(40) = expressions(1)*species(4)*species(6);
    ratelaws(41) = expressions(1)*species(4)*species(7);
    ratelaws(42) = expressions(1)*species(4)*species(8);
    ratelaws(43) = 0.5*expressions(1)*species(5)*species(5);
    ratelaws(44) = expressions(1)*species(5)*species(6);
    ratelaws(45) = expressions(1)*species(5)*species(7);
    ratelaws(46) = expressions(1)*species(5)*species(8);
    ratelaws(47) = 0.5*expressions(1)*species(6)*species(6);
    ratelaws(48) = expressions(1)*species(6)*species(7);
    ratelaws(49) = expressions(1)*species(6)*species(8);
    ratelaws(50) = 0.5*expressions(1)*species(7)*species(7);
    ratelaws(51) = expressions(1)*species(7)*species(8);
    ratelaws(52) = 0.5*expressions(1)*species(8)*species(8);
    ratelaws(53) = expressions(2)*species(9);
    ratelaws(54) = expressions(1)*species(1)*species(9);
    ratelaws(55) = expressions(2)*species(10);
    ratelaws(56) = expressions(1)*species(1)*species(10);
    ratelaws(57) = expressions(2)*species(11);
    ratelaws(58) = expressions(1)*species(1)*species(11);
    ratelaws(59) = expressions(2)*species(12);
    ratelaws(60) = expressions(1)*species(1)*species(12);
    ratelaws(61) = expressions(2)*species(13);
    ratelaws(62) = expressions(1)*species(1)*species(13);
    ratelaws(63) = expressions(2)*species(14);
    ratelaws(64) = expressions(1)*species(1)*species(14);
    ratelaws(65) = expressions(2)*species(15);
    ratelaws(66) = expressions(1)*species(1)*species(15);
    ratelaws(67) = expressions(2)*species(16);
    ratelaws(68) = expressions(2)*species(9);
    ratelaws(69) = expressions(2)*species(10);
    ratelaws(70) = expressions(1)*species(2)*species(9);
    ratelaws(71) = expressions(2)*species(11);
    ratelaws(72) = expressions(1)*species(2)*species(10);
    ratelaws(73) = expressions(2)*species(12);
    ratelaws(74) = expressions(1)*species(2)*species(11);
    ratelaws(75) = expressions(2)*species(13);
    ratelaws(76) = expressions(1)*species(2)*species(12);
    ratelaws(77) = expressions(2)*species(14);
    ratelaws(78) = expressions(1)*species(2)*species(13);
    ratelaws(79) = expressions(2)*species(15);
    ratelaws(80) = expressions(1)*species(2)*species(14);
    ratelaws(81) = expressions(2)*species(16);
    ratelaws(82) = expressions(2)*species(9);
    ratelaws(83) = expressions(2)*species(10);
    ratelaws(84) = expressions(2)*species(11);
    ratelaws(85) = expressions(1)*species(3)*species(9);
    ratelaws(86) = expressions(2)*species(12);
    ratelaws(87) = expressions(1)*species(3)*species(10);
    ratelaws(88) = expressions(2)*species(13);
    ratelaws(89) = expressions(1)*species(3)*species(11);
    ratelaws(90) = expressions(2)*species(14);
    ratelaws(91) = expressions(1)*species(3)*species(12);
    ratelaws(92) = expressions(2)*species(15);
    ratelaws(93) = expressions(1)*species(3)*species(13);
    ratelaws(94) = expressions(2)*species(16);
    ratelaws(95) = expressions(2)*species(9);
    ratelaws(96) = expressions(2)*species(10);
    ratelaws(97) = expressions(2)*species(11);
    ratelaws(98) = expressions(2)*species(12);
    ratelaws(99) = expressions(1)*species(4)*species(9);
    ratelaws(100) = expressions(2)*species(13);
    ratelaws(101) = expressions(1)*species(4)*species(10);
    ratelaws(102) = expressions(2)*species(14);
    ratelaws(103) = expressions(1)*species(4)*species(11);
    ratelaws(104) = expressions(2)*species(15);
    ratelaws(105) = expressions(1)*species(4)*species(12);
    ratelaws(106) = expressions(2)*species(16);
    ratelaws(107) = expressions(2)*species(10);
    ratelaws(108) = expressions(2)*species(11);
    ratelaws(109) = expressions(2)*species(12);
    ratelaws(110) = expressions(2)*species(13);
    ratelaws(111) = expressions(1)*species(5)*species(9);
    ratelaws(112) = expressions(2)*species(14);
    ratelaws(113) = expressions(1)*species(5)*species(10);
    ratelaws(114) = expressions(2)*species(15);
    ratelaws(115) = expressions(1)*species(5)*species(11);
    ratelaws(116) = expressions(2)*species(16);
    ratelaws(117) = expressions(2)*species(12);
    ratelaws(118) = expressions(2)*species(13);
    ratelaws(119) = expressions(2)*species(14);
    ratelaws(120) = expressions(1)*species(6)*species(9);
    ratelaws(121) = expressions(2)*species(15);
    ratelaws(122) = expressions(1)*species(6)*species(10);
    ratelaws(123) = expressions(2)*species(16);
    ratelaws(124) = expressions(2)*species(14);
    ratelaws(125) = expressions(2)*species(15);
    ratelaws(126) = expressions(1)*species(7)*species(9);
    ratelaws(127) = expressions(2)*species(16);
    ratelaws(128) = expressions(2)*species(16);

end

% Calculate observables
function [ observables ] = calc_observables ( species, expressions )

    observables = zeros(1,17);
    observables(1) = species(1) +species(2) +species(3) +species(4) +species(5) +species(6) +species(7) +species(8) +species(9) +species(10) +species(11) +species(12) +species(13) +species(14) +species(15) +species(16);
    observables(2) = species(16);
    observables(3) = species(15);
    observables(4) = species(14);
    observables(5) = species(13);
    observables(6) = species(12);
    observables(7) = species(11);
    observables(8) = species(10);
    observables(9) = species(9);
    observables(10) = species(8);
    observables(11) = species(7);
    observables(12) = species(6);
    observables(13) = species(5);
    observables(14) = species(4);
    observables(15) = species(3);
    observables(16) = species(2);
    observables(17) = species(1);

end
