# Supplementary material for: Molecular flexibility of DNA as a key determinant of RAD51 recruitment
Source: EMBO J. 2020 Jan 14;39(7):e103002. doi: 10.15252/embj.2019103002 (PMC7110135; doi:10.15252/embj.2019103002)
Supplement: Supplementary file 4 — Source Data for Expanded View [file EMBJ-39-e103002-s004.zip › Figures2&3&EV1/Figures2&3&EV1_ClusterRun_1/Deriv_ss_16.m]

function [ Dspecies ] = Deriv_ss_16 ( time, species, expressions, injectiontime )
    
    if time > injectiontime %define injection time
        expressions(1) = 0;
        expressions(2) = 0;
        expressions(3) = 0;
        expressions(4) = 0;
        expressions(5) = 0;
        expressions(6) = 0;
        expressions(7) = 0;
        expressions(8) = 0;
        expressions(9) = 0;
        expressions(10) = 0;
        expressions(11) = 0;
        expressions(12) = 0;
        expressions(13) = 0;
        expressions(14) = 0;
        expressions(15) = 0;
        expressions(16) = 0;
     end

% initialize derivative vector
Dspecies = zeros(17,1);

% update observables
[ observables ] = calc_observables( species, expressions );

% update ratelaws
[ ratelaws ] = calc_ratelaws( species, expressions, observables );

% calculate derivatives
Dspecies(1) = -ratelaws(1) -ratelaws(2) -ratelaws(3) -ratelaws(4) -ratelaws(5) -ratelaws(6) -ratelaws(7) -ratelaws(8) -ratelaws(9) -ratelaws(10) -ratelaws(11) -ratelaws(12) -ratelaws(13) -ratelaws(14) -ratelaws(15) -ratelaws(16) +ratelaws(17) +ratelaws(18) +ratelaws(19) +ratelaws(20) +ratelaws(21) +ratelaws(22) +ratelaws(23) +ratelaws(24) +ratelaws(25) +ratelaws(26) +ratelaws(27) +ratelaws(28) +ratelaws(29) +ratelaws(30) +ratelaws(31) +ratelaws(32);
    Dspecies(2) = ratelaws(1) -ratelaws(17) -ratelaws(33) +ratelaws(34) -ratelaws(63) -ratelaws(77) -ratelaws(90) -ratelaws(102) -ratelaws(113) -ratelaws(123) -ratelaws(132) -ratelaws(140) -ratelaws(147) -ratelaws(153) -ratelaws(158) -ratelaws(162) -ratelaws(165) -ratelaws(167);
    Dspecies(3) = ratelaws(2) -ratelaws(18) +ratelaws(33) -ratelaws(34) -ratelaws(35) +ratelaws(36) -ratelaws(64) -ratelaws(78) -ratelaws(91) -ratelaws(103) -ratelaws(114) -ratelaws(124) -ratelaws(133) -ratelaws(141) -ratelaws(148) -ratelaws(154) -ratelaws(159) -ratelaws(163) -ratelaws(166);
    Dspecies(4) = ratelaws(3) -ratelaws(19) +ratelaws(35) -ratelaws(36) -ratelaws(37) +ratelaws(38) +ratelaws(63) -ratelaws(65) -ratelaws(79) -ratelaws(92) -ratelaws(104) -ratelaws(115) -ratelaws(125) -ratelaws(134) -ratelaws(142) -ratelaws(149) -ratelaws(155) -ratelaws(160) -ratelaws(164);
    Dspecies(5) = ratelaws(4) -ratelaws(20) +ratelaws(37) -ratelaws(38) -ratelaws(39) +ratelaws(40) +ratelaws(64) -ratelaws(66) +ratelaws(77) -ratelaws(80) -ratelaws(93) -ratelaws(105) -ratelaws(116) -ratelaws(126) -ratelaws(135) -ratelaws(143) -ratelaws(150) -ratelaws(156) -ratelaws(161);
    Dspecies(6) = ratelaws(5) -ratelaws(21) +ratelaws(39) -ratelaws(40) -ratelaws(41) +ratelaws(42) +ratelaws(65) -ratelaws(67) +ratelaws(78) -ratelaws(81) +ratelaws(90) -ratelaws(94) -ratelaws(106) -ratelaws(117) -ratelaws(127) -ratelaws(136) -ratelaws(144) -ratelaws(151) -ratelaws(157);
    Dspecies(7) = ratelaws(6) -ratelaws(22) +ratelaws(41) -ratelaws(42) -ratelaws(43) +ratelaws(44) +ratelaws(66) -ratelaws(68) +ratelaws(79) -ratelaws(82) +ratelaws(91) -ratelaws(95) +ratelaws(102) -ratelaws(107) -ratelaws(118) -ratelaws(128) -ratelaws(137) -ratelaws(145) -ratelaws(152);
    Dspecies(8) = ratelaws(7) -ratelaws(23) +ratelaws(43) -ratelaws(44) -ratelaws(45) +ratelaws(46) +ratelaws(67) -ratelaws(69) +ratelaws(80) -ratelaws(83) +ratelaws(92) -ratelaws(96) +ratelaws(103) -ratelaws(108) +ratelaws(113) -ratelaws(119) -ratelaws(129) -ratelaws(138) -ratelaws(146);
    Dspecies(9) = ratelaws(8) -ratelaws(24) +ratelaws(45) -ratelaws(46) -ratelaws(47) +ratelaws(48) +ratelaws(68) -ratelaws(70) +ratelaws(81) -ratelaws(84) +ratelaws(93) -ratelaws(97) +ratelaws(104) -ratelaws(109) +ratelaws(114) -ratelaws(120) +ratelaws(123) -ratelaws(130) -ratelaws(139);
    Dspecies(10) = ratelaws(9) -ratelaws(25) +ratelaws(47) -ratelaws(48) -ratelaws(49) +ratelaws(50) +ratelaws(69) -ratelaws(71) +ratelaws(82) -ratelaws(85) +ratelaws(94) -ratelaws(98) +ratelaws(105) -ratelaws(110) +ratelaws(115) -ratelaws(121) +ratelaws(124) -ratelaws(131) +ratelaws(132);
    Dspecies(11) = ratelaws(10) -ratelaws(26) +ratelaws(49) -ratelaws(50) -ratelaws(51) +ratelaws(52) +ratelaws(70) -ratelaws(72) +ratelaws(83) -ratelaws(86) +ratelaws(95) -ratelaws(99) +ratelaws(106) -ratelaws(111) +ratelaws(116) -ratelaws(122) +ratelaws(125) +ratelaws(133) +ratelaws(140);
    Dspecies(12) = ratelaws(11) -ratelaws(27) +ratelaws(51) -ratelaws(52) -ratelaws(53) +ratelaws(54) +ratelaws(71) -ratelaws(73) +ratelaws(84) -ratelaws(87) +ratelaws(96) -ratelaws(100) +ratelaws(107) -ratelaws(112) +ratelaws(117) +ratelaws(126) +ratelaws(134) +ratelaws(141) +ratelaws(147);
    Dspecies(13) = ratelaws(12) -ratelaws(28) +ratelaws(53) -ratelaws(54) -ratelaws(55) +ratelaws(56) +ratelaws(72) -ratelaws(74) +ratelaws(85) -ratelaws(88) +ratelaws(97) -ratelaws(101) +ratelaws(108) +ratelaws(118) +ratelaws(127) +ratelaws(135) +ratelaws(142) +ratelaws(148) +ratelaws(153);
    Dspecies(14) = ratelaws(13) -ratelaws(29) +ratelaws(55) -ratelaws(56) -ratelaws(57) +ratelaws(58) +ratelaws(73) -ratelaws(75) +ratelaws(86) -ratelaws(89) +ratelaws(98) +ratelaws(109) +ratelaws(119) +ratelaws(128) +ratelaws(136) +ratelaws(143) +ratelaws(149) +ratelaws(154) +ratelaws(158);
    Dspecies(15) = ratelaws(14) -ratelaws(30) +ratelaws(57) -ratelaws(58) -ratelaws(59) +ratelaws(60) +ratelaws(74) -ratelaws(76) +ratelaws(87) +ratelaws(99) +ratelaws(110) +ratelaws(120) +ratelaws(129) +ratelaws(137) +ratelaws(144) +ratelaws(150) +ratelaws(155) +ratelaws(159) +ratelaws(162);
    Dspecies(16) = ratelaws(15) -ratelaws(31) +ratelaws(59) -ratelaws(60) -ratelaws(61) +ratelaws(62) +ratelaws(75) +ratelaws(88) +ratelaws(100) +ratelaws(111) +ratelaws(121) +ratelaws(130) +ratelaws(138) +ratelaws(145) +ratelaws(151) +ratelaws(156) +ratelaws(160) +ratelaws(163) +ratelaws(165);
    Dspecies(17) = ratelaws(16) -ratelaws(32) +ratelaws(61) -ratelaws(62) +ratelaws(76) +ratelaws(89) +ratelaws(101) +ratelaws(112) +ratelaws(122) +ratelaws(131) +ratelaws(139) +ratelaws(146) +ratelaws(152) +ratelaws(157) +ratelaws(161) +ratelaws(164) +ratelaws(166) +ratelaws(167);

function [ ratelaws ] = calc_ratelaws ( species, expressions, observables )

ratelaws = zeros(1,17);
ratelaws(1) = (expressions(18)*expressions(1))*species(1);
    ratelaws(2) = (expressions(19)*expressions(2))*species(1);
    ratelaws(3) = (expressions(20)*expressions(3))*species(1);
    ratelaws(4) = (expressions(21)*expressions(4))*species(1);
    ratelaws(5) = (expressions(22)*expressions(5))*species(1);
    ratelaws(6) = (expressions(23)*expressions(6))*species(1);
    ratelaws(7) = (expressions(24)*expressions(7))*species(1);
    ratelaws(8) = (expressions(25)*expressions(8))*species(1);
    ratelaws(9) = (expressions(26)*expressions(9))*species(1);
    ratelaws(10) = (expressions(27)*expressions(10))*species(1);
    ratelaws(11) = (expressions(28)*expressions(11))*species(1);
    ratelaws(12) = (expressions(29)*expressions(12))*species(1);
    ratelaws(13) = (expressions(30)*expressions(13))*species(1);
    ratelaws(14) = (expressions(31)*expressions(14))*species(1);
    ratelaws(15) = (expressions(32)*expressions(15))*species(1);
    ratelaws(16) = (expressions(33)*expressions(16))*species(1);
    ratelaws(17) = expressions(34)*species(2);
    ratelaws(18) = expressions(35)*species(3);
    ratelaws(19) = expressions(36)*species(4);
    ratelaws(20) = expressions(37)*species(5);
    ratelaws(21) = expressions(38)*species(6);
    ratelaws(22) = expressions(39)*species(7);
    ratelaws(23) = expressions(40)*species(8);
    ratelaws(24) = expressions(41)*species(9);
    ratelaws(25) = expressions(42)*species(10);
    ratelaws(26) = expressions(43)*species(11);
    ratelaws(27) = expressions(44)*species(12);
    ratelaws(28) = expressions(45)*species(13);
    ratelaws(29) = expressions(46)*species(14);
    ratelaws(30) = expressions(47)*species(15);
    ratelaws(31) = expressions(48)*species(16);
    ratelaws(32) = expressions(49)*species(17);
    ratelaws(33) = (expressions(50)*expressions(1))*species(2);
    ratelaws(34) = expressions(65)*species(3);
    ratelaws(35) = (expressions(50)*expressions(1))*species(3);
    ratelaws(36) = expressions(66)*species(4);
    ratelaws(37) = (expressions(50)*expressions(1))*species(4);
    ratelaws(38) = expressions(67)*species(5);
    ratelaws(39) = (expressions(50)*expressions(1))*species(5);
    ratelaws(40) = expressions(68)*species(6);
    ratelaws(41) = (expressions(50)*expressions(1))*species(6);
    ratelaws(42) = expressions(69)*species(7);
    ratelaws(43) = (expressions(50)*expressions(1))*species(7);
    ratelaws(44) = expressions(70)*species(8);
    ratelaws(45) = (expressions(50)*expressions(1))*species(8);
    ratelaws(46) = expressions(71)*species(9);
    ratelaws(47) = (expressions(50)*expressions(1))*species(9);
    ratelaws(48) = expressions(72)*species(10);
    ratelaws(49) = (expressions(50)*expressions(1))*species(10);
    ratelaws(50) = expressions(73)*species(11);
    ratelaws(51) = (expressions(50)*expressions(1))*species(11);
    ratelaws(52) = expressions(74)*species(12);
    ratelaws(53) = (expressions(50)*expressions(1))*species(12);
    ratelaws(54) = expressions(75)*species(13);
    ratelaws(55) = (expressions(50)*expressions(1))*species(13);
    ratelaws(56) = expressions(76)*species(14);
    ratelaws(57) = (expressions(50)*expressions(1))*species(14);
    ratelaws(58) = expressions(77)*species(15);
    ratelaws(59) = (expressions(50)*expressions(1))*species(15);
    ratelaws(60) = expressions(78)*species(16);
    ratelaws(61) = (expressions(50)*expressions(1))*species(16);
    ratelaws(62) = expressions(79)*species(17);
    ratelaws(63) = (expressions(51)*expressions(2))*species(2);
    ratelaws(64) = (expressions(51)*expressions(2))*species(3);
    ratelaws(65) = (expressions(51)*expressions(2))*species(4);
    ratelaws(66) = (expressions(51)*expressions(2))*species(5);
    ratelaws(67) = (expressions(51)*expressions(2))*species(6);
    ratelaws(68) = (expressions(51)*expressions(2))*species(7);
    ratelaws(69) = (expressions(51)*expressions(2))*species(8);
    ratelaws(70) = (expressions(51)*expressions(2))*species(9);
    ratelaws(71) = (expressions(51)*expressions(2))*species(10);
    ratelaws(72) = (expressions(51)*expressions(2))*species(11);
    ratelaws(73) = (expressions(51)*expressions(2))*species(12);
    ratelaws(74) = (expressions(51)*expressions(2))*species(13);
    ratelaws(75) = (expressions(51)*expressions(2))*species(14);
    ratelaws(76) = (expressions(51)*expressions(2))*species(15);
    ratelaws(77) = (expressions(52)*expressions(3))*species(2);
    ratelaws(78) = (expressions(52)*expressions(3))*species(3);
    ratelaws(79) = (expressions(52)*expressions(3))*species(4);
    ratelaws(80) = (expressions(52)*expressions(3))*species(5);
    ratelaws(81) = (expressions(52)*expressions(3))*species(6);
    ratelaws(82) = (expressions(52)*expressions(3))*species(7);
    ratelaws(83) = (expressions(52)*expressions(3))*species(8);
    ratelaws(84) = (expressions(52)*expressions(3))*species(9);
    ratelaws(85) = (expressions(52)*expressions(3))*species(10);
    ratelaws(86) = (expressions(52)*expressions(3))*species(11);
    ratelaws(87) = (expressions(52)*expressions(3))*species(12);
    ratelaws(88) = (expressions(52)*expressions(3))*species(13);
    ratelaws(89) = (expressions(52)*expressions(3))*species(14);
    ratelaws(90) = (expressions(53)*expressions(4))*species(2);
    ratelaws(91) = (expressions(53)*expressions(4))*species(3);
    ratelaws(92) = (expressions(53)*expressions(4))*species(4);
    ratelaws(93) = (expressions(53)*expressions(4))*species(5);
    ratelaws(94) = (expressions(53)*expressions(4))*species(6);
    ratelaws(95) = (expressions(53)*expressions(4))*species(7);
    ratelaws(96) = (expressions(53)*expressions(4))*species(8);
    ratelaws(97) = (expressions(53)*expressions(4))*species(9);
    ratelaws(98) = (expressions(53)*expressions(4))*species(10);
    ratelaws(99) = (expressions(53)*expressions(4))*species(11);
    ratelaws(100) = (expressions(53)*expressions(4))*species(12);
    ratelaws(101) = (expressions(53)*expressions(4))*species(13);
    ratelaws(102) = (expressions(54)*expressions(5))*species(2);
    ratelaws(103) = (expressions(54)*expressions(5))*species(3);
    ratelaws(104) = (expressions(54)*expressions(5))*species(4);
    ratelaws(105) = (expressions(54)*expressions(5))*species(5);
    ratelaws(106) = (expressions(54)*expressions(5))*species(6);
    ratelaws(107) = (expressions(54)*expressions(5))*species(7);
    ratelaws(108) = (expressions(54)*expressions(5))*species(8);
    ratelaws(109) = (expressions(54)*expressions(5))*species(9);
    ratelaws(110) = (expressions(54)*expressions(5))*species(10);
    ratelaws(111) = (expressions(54)*expressions(5))*species(11);
    ratelaws(112) = (expressions(54)*expressions(5))*species(12);
    ratelaws(113) = (expressions(55)*expressions(6))*species(2);
    ratelaws(114) = (expressions(55)*expressions(6))*species(3);
    ratelaws(115) = (expressions(55)*expressions(6))*species(4);
    ratelaws(116) = (expressions(55)*expressions(6))*species(5);
    ratelaws(117) = (expressions(55)*expressions(6))*species(6);
    ratelaws(118) = (expressions(55)*expressions(6))*species(7);
    ratelaws(119) = (expressions(55)*expressions(6))*species(8);
    ratelaws(120) = (expressions(55)*expressions(6))*species(9);
    ratelaws(121) = (expressions(55)*expressions(6))*species(10);
    ratelaws(122) = (expressions(55)*expressions(6))*species(11);
    ratelaws(123) = (expressions(56)*expressions(7))*species(2);
    ratelaws(124) = (expressions(56)*expressions(7))*species(3);
    ratelaws(125) = (expressions(56)*expressions(7))*species(4);
    ratelaws(126) = (expressions(56)*expressions(7))*species(5);
    ratelaws(127) = (expressions(56)*expressions(7))*species(6);
    ratelaws(128) = (expressions(56)*expressions(7))*species(7);
    ratelaws(129) = (expressions(56)*expressions(7))*species(8);
    ratelaws(130) = (expressions(56)*expressions(7))*species(9);
    ratelaws(131) = (expressions(56)*expressions(7))*species(10);
    ratelaws(132) = (expressions(57)*expressions(8))*species(2);
    ratelaws(133) = (expressions(57)*expressions(8))*species(3);
    ratelaws(134) = (expressions(57)*expressions(8))*species(4);
    ratelaws(135) = (expressions(57)*expressions(8))*species(5);
    ratelaws(136) = (expressions(57)*expressions(8))*species(6);
    ratelaws(137) = (expressions(57)*expressions(8))*species(7);
    ratelaws(138) = (expressions(57)*expressions(8))*species(8);
    ratelaws(139) = (expressions(57)*expressions(8))*species(9);
    ratelaws(140) = (expressions(58)*expressions(9))*species(2);
    ratelaws(141) = (expressions(58)*expressions(9))*species(3);
    ratelaws(142) = (expressions(58)*expressions(9))*species(4);
    ratelaws(143) = (expressions(58)*expressions(9))*species(5);
    ratelaws(144) = (expressions(58)*expressions(9))*species(6);
    ratelaws(145) = (expressions(58)*expressions(9))*species(7);
    ratelaws(146) = (expressions(58)*expressions(9))*species(8);
    ratelaws(147) = (expressions(59)*expressions(10))*species(2);
    ratelaws(148) = (expressions(59)*expressions(10))*species(3);
    ratelaws(149) = (expressions(59)*expressions(10))*species(4);
    ratelaws(150) = (expressions(59)*expressions(10))*species(5);
    ratelaws(151) = (expressions(59)*expressions(10))*species(6);
    ratelaws(152) = (expressions(59)*expressions(10))*species(7);
    ratelaws(153) = (expressions(60)*expressions(11))*species(2);
    ratelaws(154) = (expressions(60)*expressions(11))*species(3);
    ratelaws(155) = (expressions(60)*expressions(11))*species(4);
    ratelaws(156) = (expressions(60)*expressions(11))*species(5);
    ratelaws(157) = (expressions(60)*expressions(11))*species(6);
    ratelaws(158) = (expressions(61)*expressions(12))*species(2);
    ratelaws(159) = (expressions(61)*expressions(12))*species(3);
    ratelaws(160) = (expressions(61)*expressions(12))*species(4);
    ratelaws(161) = (expressions(61)*expressions(12))*species(5);
    ratelaws(162) = (expressions(62)*expressions(13))*species(2);
    ratelaws(163) = (expressions(62)*expressions(13))*species(3);
    ratelaws(164) = (expressions(62)*expressions(13))*species(4);
    ratelaws(165) = (expressions(63)*expressions(14))*species(2);
    ratelaws(166) = (expressions(63)*expressions(14))*species(3);
    ratelaws(167) = (expressions(64)*expressions(15))*species(2);

end


% Calculate observables
function [ observables ] = calc_observables ( species, expressions )

observables = zeros(1,17);
observables(1) = species(2) +species(3) +species(4) +species(5) +species(6) +species(7) +species(8) +species(9) +species(10) +species(11) +species(12) +species(13) +species(14) +species(15) +species(16) +species(17);
observables(2) = species(17);
observables(3) = species(16);
observables(4) = species(15);
observables(5) = species(14);
observables(6) = species(13);
observables(7) = species(12);
observables(8) = species(11);
observables(9) = species(10);
observables(10) = species(9);
observables(11) = species(8);
observables(12) = species(7);
observables(13) = species(6);
observables(14) = species(5);
observables(15) = species(4);
observables(16) = species(3);
observables(17) = species(2);

end

end
