# Supplementary material for: Molecular flexibility of DNA as a key determinant of RAD51 recruitment
Source: EMBO J. 2020 Jan 14;39(7):e103002. doi: 10.15252/embj.2019103002 (PMC7110135; doi:10.15252/embj.2019103002)
Supplement: Supplementary file 4 — Source Data for Expanded View [file EMBJ-39-e103002-s004.zip › Figures2&3&EV1/Figures2&3&EV1_ClusterRun_1/dist_fn.m]

function d = dist_fn(y,sim)

	d = sum((y - sim).^2);

end
