# Supplementary material for: Molecular flexibility of DNA as a key determinant of RAD51 recruitment
Source: EMBO J. 2020 Jan 14;39(7):e103002. doi: 10.15252/embj.2019103002 (PMC7110135; doi:10.15252/embj.2019103002)
Supplement: Supplementary file 4 — Source Data for Expanded View [file EMBJ-39-e103002-s004.zip › Figures2&3&EV1/Figures2&3&EV1_ClusterRun_1/Fit_Connector.m]

function [Fits] = Fit_Connector(x_params, xdata)

%global evaluation
%evaluation
%tic

%x_params
Fit_1 = Fit_ss_2([x_params(1), x_params(2), x_params(3), x_params(4), x_params(5)], xdata);
Fit_2 = Fit_ss_4([x_params(1), x_params(2), x_params(3), x_params(4), x_params(5)], xdata);
Fit_3 = Fit_ss_5([x_params(1), x_params(2), x_params(3), x_params(4), x_params(5)], xdata);
Fit_4 = Fit_ss_16([x_params(1), x_params(2), x_params(3), x_params(4), x_params(5)], xdata);

Fit_5 = Fit_ds_1([x_params(1), x_params(6), x_params(7), x_params(8)], xdata);
Fit_6 = Fit_ds_2([x_params(1), x_params(6), x_params(7), x_params(8)], xdata);
Fit_7 = Fit_ds_3([x_params(1), x_params(6), x_params(7), x_params(8)], xdata);
Fit_8 = Fit_ds_16([x_params(1), x_params(6), x_params(7), x_params(8)], xdata);

%evaluation = evaluation + 1
Fits = [Fit_1, Fit_2, Fit_3, Fit_4, Fit_5, Fit_6, Fit_7, Fit_8];
