# Supplementary material for: Molecular flexibility of DNA as a key determinant of RAD51 recruitment
Source: EMBO J. 2020 Jan 14;39(7):e103002. doi: 10.15252/embj.2019103002 (PMC7110135; doi:10.15252/embj.2019103002)
Supplement: Supplementary file 4 — Source Data for Expanded View [file EMBJ-39-e103002-s004.zip › Figures2&3&EV1/Figures2&3&EV1_ClusterRun_1/Fit_noDNA_16.m]

function [oligomer_concentrations] = Fit_noDNA_16(Rad51conc, x_params)
%% Set model parameters
        
    Rad51c = Rad51conc; %uM
    incubation_time = 1e8; %simulate until equilibrium
    timespan = [0 incubation_time];
    number_of_oligomer_species = 16;
    initial_conditions = zeros(1, number_of_oligomer_species);

%%%%%%%%%%%%%%%%%%%%%%%%%%%%%%%%%%%%%%%%%%%%%%%%%%%%%%%%%%%%
 koff = x_params(1); %RAD51-RAD51 dissociation rate constant
%%%%%%%%%%%%%%%%%%%%%%%%%%%%%%%%%%%%%%%%%%%%%%%%%%%%%%%%%%%%

parameters(1) = 1;  %kon: /uM^2/s
parameters(2) = koff; %/s
parameters(3) = Rad51c; %uM
initial_conditions(1) = Rad51c;

%% Simulate

   options = odeset('AbsTol', 1e-11, 'RelTol', 1e-10);
   
   [t1, y1] = ode15s(@(time, species) Deriv_noDNA_16(time, species, parameters), ...
                timespan, initial_conditions, options);
 
    polymer_species = Observables_noDNA_16(y1);

    %%%% concentration of each oligomeric state %%%

    hexadecamers = polymer_species(end,2);
    pentadecamers = polymer_species(end,3);
    tetradecamers = polymer_species(end,4);
    tridecamers = polymer_species(end,5);
    dodecamers = polymer_species(end,6);
    monodecamers = polymer_species(end,7);
    decamers = polymer_species(end,8);
    nonamers = polymer_species(end,9);
    octamers = polymer_species(end,10);
    heptamers = polymer_species(end,11);
    hexamers = polymer_species(end,12);
    pentamers = polymer_species(end,13);
    tetramers = polymer_species(end,14);
    trimers = polymer_species(end,15);
    dimers = polymer_species(end,16);
    monomers = polymer_species(end,17);

%% Assign output results

oligomer_concentrations = [monomers, dimers, trimers, tetramers, pentamers, hexamers, ...
                           heptamers, octamers, nonamers, decamers, monodecamers, dodecamers, ...
                           tridecamers, tetradecamers, pentadecamers, hexadecamers];
