# Supplementary material for: Molecular flexibility of DNA as a key determinant of RAD51 recruitment
Source: EMBO J. 2020 Jan 14;39(7):e103002. doi: 10.15252/embj.2019103002 (PMC7110135; doi:10.15252/embj.2019103002)
Supplement: Supplementary file 4 — Source Data for Expanded View [file EMBJ-39-e103002-s004.zip › Figures2&3&EV1/Figures2&3&EV1_ClusterRun_1/initialise_particles.m]

function [params] = initialise_particles(N,n_params,lb,ub)
	
	% Uniform prior
	range = ub - lb;
	params = lb + range .* rand(N*n_params,1);

end
