# Supplementary material for: Molecular flexibility of DNA as a key determinant of RAD51 recruitment
Source: EMBO J. 2020 Jan 14;39(7):e103002. doi: 10.15252/embj.2019103002 (PMC7110135; doi:10.15252/embj.2019103002)
Supplement: Supplementary file 4 — Source Data for Expanded View [file EMBJ-39-e103002-s004.zip › Figures2&3&EV1/Figures2&3&EV1_ClusterRun_1/norpf.m]

function y=norpf(x,mu,sigma2)
% NORPF(x,mu,sigma2)  Normal (Gaussian) density function

% Marko Laine <marko.laine@fmi.fi>
% $Revision: 1.4 $  $Date: 2012/09/27 11:47:38 $

if nargin < 2, mu=0; end
if nargin < 3, sigma2=1; end
y=1./sqrt(2*pi*sigma2).*exp(-0.5*(x-mu).^2 ./sigma2);
