# Supplementary material for: Molecular flexibility of DNA as a key determinant of RAD51 recruitment
Source: EMBO J. 2020 Jan 14;39(7):e103002. doi: 10.15252/embj.2019103002 (PMC7110135; doi:10.15252/embj.2019103002)
Supplement: Supplementary file 4 — Source Data for Expanded View [file EMBJ-39-e103002-s004.zip › Figures2&3&EV1/Figures2&3&EV1_ClusterRun_1/Observables_ds_16.m]

function [ binding ] = Observables_ss_16(y2)

binding(:,1) = y2(:,2) +2*y2(:,3) +3*y2(:,4) +4*y2(:,5) +5*y2(:,6) +6*y2(:,7) +7*y2(:,8) +8*y2(:,9) +9*y2(:,10) +10*y2(:,11) ...
        +11*y2(:,12) +12*y2(:,13) +13*y2(:,14) +14*y2(:,15) +15*y2(:,16) +16*y2(:,17);

binding(:,2) = 16*y2(:,17);%16mer
binding(:,3) = 15*y2(:,16);%15mer
binding(:,4) = 14*y2(:,15);%14mer
binding(:,5) = 13*y2(:,14);%13mer
binding(:,6) = 12*y2(:,13);%12mer
binding(:,7) = 11*y2(:,12);%11mer
binding(:,8) = 10*y2(:,11);%10mer
binding(:,9) = 9*y2(:,10);%9mer
binding(:,10) = 8*y2(:,9);%8mer
binding(:,11) = 7*y2(:,8);%heptamer
binding(:,12) = 6*y2(:,7);%hexamer
binding(:,13) = 5*y2(:,6);%pentamer
binding(:,14) = 4*y2(:,5);%tetramer
binding(:,15) = 3*y2(:,4);%trimer
binding(:,16) = 2*y2(:,3);%dimer
binding(:,17) = y2(:,2);%monomer

end
