# Supplementary material for: Molecular flexibility of DNA as a key determinant of RAD51 recruitment
Source: EMBO J. 2020 Jan 14;39(7):e103002. doi: 10.15252/embj.2019103002 (PMC7110135; doi:10.15252/embj.2019103002)
Supplement: Supplementary file 4 — Source Data for Expanded View [file EMBJ-39-e103002-s004.zip › Figures2&3&EV1/Figures2&3&EV1_ClusterRun_1/Observables_noDNA_16.m]

% Calculate oligomers
function [ oligomers ] = Observables_noDNA_16(y2)

    oligomers(:,1) = y2(:,1) +y2(:,2) +y2(:,3) +y2(:,4) +y2(:,5) +y2(:,6) +y2(:,7) +y2(:,8) +y2(:,9) +y2(:,10) +y2(:,11) +y2(:,12) +y2(:,13) +y2(:,14) +y2(:,15) +y2(:,16);
    oligomers(:,2) = y2(:,16);
    oligomers(:,3) = y2(:,15);
    oligomers(:,4) = y2(:,14);
    oligomers(:,5) = y2(:,13);
    oligomers(:,6) = y2(:,12);
    oligomers(:,7) = y2(:,11);
    oligomers(:,8) = y2(:,10);
    oligomers(:,9) = y2(:,9);
    oligomers(:,10) = y2(:,8);
    oligomers(:,11) = y2(:,7);
    oligomers(:,12) = y2(:,6);
    oligomers(:,13) = y2(:,5);
    oligomers(:,14) = y2(:,4);
    oligomers(:,15) = y2(:,3);
    oligomers(:,16) = y2(:,2);
    oligomers(:,17) = y2(:,1);

end
