# Supplementary material for: Molecular flexibility of DNA as a key determinant of RAD51 recruitment
Source: EMBO J. 2020 Jan 14;39(7):e103002. doi: 10.15252/embj.2019103002 (PMC7110135; doi:10.15252/embj.2019103002)
Supplement: Supplementary file 4 — Source Data for Expanded View [file EMBJ-39-e103002-s004.zip › Figures2&3&EV1/Figures2&3&EV1_ClusterRun_1/Observables_ss_2.m]

function [ binding ] = Observables_ss_2(y2)

binding(:,1) = y2(:,2) +2*y2(:,3);

binding(:,2) = 2*y2(:,3);%dimer
binding(:,3) = y2(:,2);%monomer

end
