# Supplementary material for: Molecular flexibility of DNA as a key determinant of RAD51 recruitment
Source: EMBO J. 2020 Jan 14;39(7):e103002. doi: 10.15252/embj.2019103002 (PMC7110135; doi:10.15252/embj.2019103002)
Supplement: Supplementary file 4 — Source Data for Expanded View [file EMBJ-39-e103002-s004.zip › Figures2&3&EV1/Figures2&3&EV1_ClusterRun_1/part_weight.m]

function wt_next = part_weight(params,sigmas_Kt,paramsp,n_params,N,wt)
       
    paramsOLD = zeros(n_params,N);
    paramsOLD(:) = params;
    paramsOLD = paramsOLD';			% N x n_params matrix
	
	wK = zeros(N);
	%% For each particle, calculate the pdf seen from all of the other particles
	% --> wK is a NxN matrix
    parfor iPart = 1:N
        paramsNEW = paramsp((iPart-1)*n_params+1:iPart*n_params)'; % [1 n_params] row vector
        
		Kt = mvnpdf(paramsOLD,paramsNEW,sigmas_Kt); % Nx1 column vector
		
		% Multiply by weight of respective particles in old population
		wK(iPart,:) = wt .* Kt;
	end

	%% Sum over all old particles and normalise 
	wt_next = [1./sum(wK,2)];
	wt_next = wt_next/sum(wt_next);
end
