# Supplementary material for: Molecular flexibility of DNA as a key determinant of RAD51 recruitment
Source: EMBO J. 2020 Jan 14;39(7):e103002. doi: 10.15252/embj.2019103002 (PMC7110135; doi:10.15252/embj.2019103002)
Supplement: Supplementary file 4 — Source Data for Expanded View [file EMBJ-39-e103002-s004.zip › Figures2&3&EV1/Figures2&3&EV1_ClusterRun_1/perturb_particles.m]

function paramsp = perturb_particles(params,sigmas_Kt,lb,ub,iN,n_params)
	k = 0;
	
	% To use mvnrnd, particles and boundaries need to be in [iN x n_params] array
	particlesSORTED = zeros(n_params,iN);
	particlesSORTED(:) = params;			
	particlesSORTED = particlesSORTED';		% Matrix with rows=particles and columns=parameters

	lbSORTED = zeros(n_params,iN);
	ubSORTED = zeros(n_params,iN);
	lbSORTED(:) = lb(1:n_params*iN);
	ubSORTED(:) = ub(1:n_params*iN);
	lbSORTED = lbSORTED';
	ubSORTED = ubSORTED';
	
	paramspSORTED = zeros(iN,n_params);		% Same size as above
	
	% Perturb particles
	perturbPART = [1:iN]';
	perturbPARAMS = [1:n_params]';
	while k == 0
		paramsp_test = mvnrnd(particlesSORTED(perturbPART,perturbPARAMS), sigmas_Kt(perturbPARAMS,perturbPARAMS));
		paramspSORTED(perturbPART,perturbPARAMS) = paramsp_test;
		
		% Check boundaries, 
		[idxLBpart, idxLBparam] = find(paramspSORTED < lbSORTED);
		[idxUBpart, idxUBparam] = find(paramspSORTED > ubSORTED);
		
		dimLBpart = size(idxLBpart);
		dimUBpart = size(idxUBpart);
		dimLBparam = size(idxLBparam);
		dimUBparam = size(idxUBparam);
		
		if numel(idxLBparam) == 0 && numel(idxUBparam) == 0		
			% all within boundaries
			paramspSORTED = paramspSORTED';
			paramsp = paramspSORTED(:);
			k = 1;
		elseif numel(idxLBparam) ~= 0 || numel(idxUBparam) ~= 0
			% else: perturb selected particles and params out of bounds
			% again
			if dimLBpart(2) > 1
				idxLBpart = idxLBpart';
			end
			if dimLBparam(2) > 1
				idxLBparam = idxLBparam';
			end
			if dimUBpart(2) > 1
				idxUBpart = idxUBpart';
			end
			if dimUBparam(2) > 1
				idxUBparam = idxUBparam';
			end
			perturbPART = unique([idxLBpart; idxUBpart]);	
			perturbPARAMS = unique([idxLBparam; idxUBparam]);
		end
	end
end
