# Supplementary material for: Molecular flexibility of DNA as a key determinant of RAD51 recruitment
Source: EMBO J. 2020 Jan 14;39(7):e103002. doi: 10.15252/embj.2019103002 (PMC7110135; doi:10.15252/embj.2019103002)
Supplement: Supplementary file 4 — Source Data for Expanded View [file EMBJ-39-e103002-s004.zip › Figures2&3&EV1/Figures2&3&EV1_ClusterRun_1/run.log]

                            < M A T L A B (R) >
                  Copyright 1984-2016 The MathWorks, Inc.
                   R2016b (9.1.0.441655) 64-bit (glnxa64)
                             September 7, 2016

 
To get started, type one of these: helpwin, helpdesk, or demo.
For product information, visit www.mathworks.com.
 
>> >> >> >> >> >> >> Starting parallel pool (parpool) using the 'local' profile ... [Warning: The system time zone setting, 'GB-Eire', does not specify a single
time zone unambiguously. It will be treated as 'Europe/London'. See the <a
href="matlab:doc('datetime.TimeZone')">datetime.TimeZone property</a> for
details about specifying time zones.] 
[> In verifyTimeZone (line 23)
  In datetime (line 503)
  In parallel.internal.cluster.DefaultProperties.getNewJobPropStruct (line 16)
  In parallel.internal.cluster.CJSSupport/buildJob (line 151)
  In parallel.cluster.CJSCluster/buildCommunicatingJob (line 452)
  In parallel.Cluster/createCommunicatingJob (line 89)
  In parallel.internal.pool.InteractiveClient>iCreateCommunicatingJob (line 714)
  In parallel.internal.pool.InteractiveClient/start (line 325)
  In parallel.Pool>iStartClient (line 567)
  In parallel.Pool.hBuildPool (line 446)
  In parallel.internal.pool.doParpool (line 15)
  In parpool (line 89)] 
connected to 16 workers.
>> >> >> >> >> >> >> >> >> >> >> >> >> >> >> >> >> >> >> >> >> >> >> >> >> >> >> >> >> >> >> >> >> >> >> >> >> >> >> >> >> >> >> >> >> >> >> >> >> >> >> >> >> >> >> >> >> >> >> >> >> >> >> >> >> >> >> >> >> >> >> >> >> >> >> >> >> >> >> >> >> >> >> >> >> >> >> >> >> 
ans =

          26       10000


ans =

          26        9713


ans =

          26        9460


ans =

          26        9217


ans =

          26        8986


ans =

          26        8749


ans =

          26        8524


ans =

          26        8325


ans =

          26        8096


ans =

          26        7863


ans =

          26        7653


ans =

          26        7453


ans =

          26        7257


ans =

          26        7095


ans =

          26        6900


ans =

          26        6732


ans =

          26        6569


ans =

          26        6400


ans =

          26        6248


ans =

          26        6082


ans =

          26        5921


ans =

          26        5769


ans =

          26        5615


ans =

          26        5494


ans =

          26        5324


ans =

          26        5201


ans =

          26        5064


ans =

          26        4917


ans =

          26        4779


ans =

          26        4650


ans =

          26        4540


ans =

          26        4402


ans =

          26        4270


ans =

          26        4137


ans =

          26        4019


ans =

          26        3926


ans =

          26        3828


ans =

          26        3736


ans =

          26        3633


ans =

          26        3537


ans =

          26        3435


ans =

          26        3351


ans =

          26        3275


ans =

          26        3194


ans =

          26        3105


ans =

          26        3029


ans =

          26        2956


ans =

          26        2869


ans =

          26        2792


ans =

          26        2728


ans =

          26        2657


ans =

          26        2599


ans =

          26        2521


ans =

          26        2461


ans =

          26        2407


ans =

          26        2338


ans =

          26        2260


ans =

          26        2199


ans =

          26        2144


ans =

          26        2088


ans =

          26        2040


ans =

          26        1990


ans =

          26        1934


ans =

          26        1888


ans =

          26        1845


ans =

          26        1791


ans =

          26        1749


ans =

          26        1697


ans =

          26        1643


ans =

          26        1601


ans =

          26        1558


ans =

          26        1523


ans =

          26        1476


ans =

          26        1441


ans =

          26        1397


ans =

          26        1354


ans =

          26        1320


ans =

          26        1290


ans =

          26        1262


ans =

          26        1225


ans =

          26        1191


ans =

          26        1160


ans =

          26        1127


ans =

          26        1101


ans =

          26        1074


ans =

          26        1042


ans =

          26        1012


ans =

    26   983


ans =

    26   967


ans =

    26   939


ans =

    26   908


ans =

    26   886


ans =

    26   863


ans =

    26   841


ans =

    26   821


ans =

    26   797


ans =

    26   775


ans =

    26   756


ans =

    26   741


ans =

    26   724


ans =

    26   697


ans =

    26   675


ans =

    26   651


ans =

    26   634


ans =

    26   614


ans =

    26   596


ans =

    26   582


ans =

    26   571


ans =

    26   559


ans =

    26   548


ans =

    26   538


ans =

    26   521


ans =

    26   509


ans =

    26   495


ans =

    26   483


ans =

    26   474


ans =

    26   461


ans =

    26   445


ans =

    26   430


ans =

    26   417


ans =

    26   407


ans =

    26   399


ans =

    26   393


ans =

    26   386


ans =

    26   366


ans =

    26   356


ans =

    26   343


ans =

    26   336


ans =

    26   328


ans =

    26   318


ans =

    26   313


ans =

    26   306


ans =

    26   297


ans =

    26   294


ans =

    26   288


ans =

    26   280


ans =

    26   274


ans =

    26   267


ans =

    26   260


ans =

    26   256


ans =

    26   242


ans =

    26   236


ans =

    26   226


ans =

    26   221


ans =

    26   215


ans =

    26   211


ans =

    26   201


ans =

    26   192


ans =

    26   188


ans =

    26   181


ans =

    26   174


ans =

    26   168


ans =

    26   157


ans =

    26   156


ans =

    26   155


ans =

    26   153


ans =

    26   148


ans =

    26   143


ans =

    26   139


ans =

    26   134


ans =

    26   131


ans =

    26   126


ans =

    26   125


ans =

    26   122


ans =

    26   119


ans =

    26   118


ans =

    26   115


ans =

    26   110


ans =

    26   106


ans =

    26   104


ans =

    26   102


ans =

    26   101


ans =

    26    98


ans =

    26    95


ans =

    26    92


ans =

    26    87


ans =

    26    86


ans =

    26    84


ans =

    26    79


ans =

    26    76


ans =

    26    74


ans =

    26    71


ans =

    26    67


ans =

    26    66


ans =

    26    64


ans =

    26    64


ans =

    26    62


ans =

    26    60


ans =

    26    58


ans =

    26    56


ans =

    26    51


ans =

    26    48


ans =

    26    45


ans =

    26    41


ans =

    26    40


ans =

    26    39


ans =

    26    39


ans =

    26    35


ans =

    26    35


ans =

    26    34


ans =

    26    33


ans =

    26    32


ans =

    26    31


ans =

    26    30


ans =

    26    30


ans =

    26    28


ans =

    26    28


ans =

    26    28


ans =

    26    28


ans =

    26    28


ans =

    26    26


ans =

    26    25


ans =

    26    25


ans =

    26    25


ans =

    26    22


ans =

    26    22


ans =

    26    21


ans =

    26    21


ans =

    26    21


ans =

    26    20


ans =

    26    20


ans =

    26    19


ans =

    26    18


ans =

    26    18


ans =

    26    16


ans =

    26    15


ans =

    26    15


ans =

    26    15


ans =

    26    15


ans =

    26    15


ans =

    26    15


ans =

    26    15


ans =

    26    15


ans =

    26    15


ans =

    26    13


ans =

    26    13


ans =

    26    13


ans =

    26    12


ans =

    26    12


ans =

    26    12


ans =

    26    12


ans =

    26    11


ans =

    26    11


ans =

    26    11


ans =

    26    11


ans =

    26    10


ans =

    26    10


ans =

    26     9


ans =

    26     9


ans =

    26     9


ans =

    26     9


ans =

    26     9


ans =

    26     9


ans =

    26     9


ans =

    26     9


ans =

    26     9


ans =

    26     8


ans =

    26     7


ans =

    26     7


ans =

    26     7


ans =

    26     7


ans =

    26     7


ans =

    26     6


ans =

    26     6


ans =

    26     6


ans =

    26     6


ans =

    26     6


ans =

    26     6


ans =

    26     6


ans =

    26     6


ans =

    26     6


ans =

    26     6


ans =

    26     6


ans =

    26     6


ans =

    26     6


ans =

    26     6


ans =

    26     5


ans =

    26     5


ans =

    26     5


ans =

    26     5


ans =

    26     5


ans =

    26     5


ans =

    26     5


ans =

    26     4


ans =

    26     4


ans =

    26     4


ans =

    26     4


ans =

    26     4


ans =

    26     4


ans =

    26     4


ans =

    26     4


ans =

    26     4


ans =

    26     4


ans =

    26     4


ans =

    26     4


ans =

    26     4


ans =

    26     4


ans =

    26     4


ans =

    26     4


ans =

    26     4


ans =

    26     4


ans =

    26     4


ans =

    26     4


ans =

    26     4


ans =

    26     4


ans =

    26     4


ans =

    26     4


ans =

    26     4


ans =

    26     4


ans =

    26     4


ans =

    26     4


ans =

    26     4


ans =

    26     4


ans =

    26     4


ans =

    26     4


ans =

    26     4


ans =

    26     4


ans =

    26     4


ans =

    26     4


ans =

    26     4


ans =

    26     3


ans =

    26     3


ans =

    26     3


ans =

    26     2


ans =

    26     1


ans =

    26     1


ans =

    26     1


ans =

    26     1


ans =

    26     1


ans =

    26     1


ans =

    26     1


ans =

    26     1


ans =

    26     1


ans =

    26     1


ans =

    26     1


ans =

    26     1


ans =

    26     1


ans =

    26     1


ans =

    26     1


ans =

    26     1


ans =

    26     1


ans =

    26     1


ans =

    26     1


ans =

    26     1


ans =

    26     1


ans =

    26     1


ans =

    26     1


ans =

    26     1


ans =

    26     1


ans =

    26     1


ans =

    26     1


ans =

    26     1


ans =

    26     1


ans =

    26     1


ans =

    26     1


ans =

    26     1


ans =

    26     1


ans =

    26     1


ans =

    26     1


ans =

    26     1


ans =

    26     1


ans =

    26     1


ans =

    26     1


ans =

    26     1


ans =

    26     1


ans =

    26     1


ans =

    26     1


ans =

    26     1


ans =

    26     1


ans =

    26     1


ans =

    26     1


ans =

    26     1


ans =

    26     1


ans =

    26     1


ans =

    26     1


ans =

    26     1


ans =

    26     1


ans =

    26     1


ans =

    26     1


ans =

    26     1


ans =

    26     1


ans =

    26     1


ans =

    26     1


ans =

    26     1


ans =

    26     1


ans =

    26     1


ans =

    26     1


ans =

    26     1


ans =

    26     1


ans =

    26     1


ans =

    26     1


ans =

    26     1


ans =

    26     1


ans =

    26     1


ans =

    26     1


ans =

    26     1


ans =

    26     1


ans =

    26     1


ans =

    26     1


ans =

    26     1


ans =

    26     1


ans =

    26     1


ans =

    26     1


ans =

    26     1


ans =

    26     1


ans =

    26     1


ans =

    26     1


ans =

    26     1


ans =

    26     1


ans =

    26     1


ans =

    26     1


ans =

    26     1


ans =

    26     1


ans =

    26     1


ans =

    26     1


ans =

    26     1


ans =

    26     1


ans =

    26     1


ans =

    26     1


ans =

    26     1


ans =

    26     1


ans =

    26     1


ans =

    26     1


ans =

    26     1


ans =

    26     1


ans =

    26     1


ans =

    26     1


ans =

    26     1


ans =

    26     1


ans =

    26     1


ans =

    26     1


ans =

    26     1


ans =

    26     1


ans =

    26     1


ans =

    26     1


ans =

    26     1


ans =

    26     1


ans =

    26     1


ans =

    26     1


ans =

    26     1


ans =

    26     1


ans =

    26     1


ans =

    26     1


ans =

    26     1


ans =

    26     1


ans =

    26     1


ans =

    26     1


ans =

    26     1


ans =

    26     1


ans =

    26     1


ans =

    26     1


ans =

    26     1


ans =

    26     1


ans =

    26     1


ans =

    26     1


ans =

    26     1


ans =

    26     1


ans =

    26     1


ans =

    26     1


ans =

    26     1


ans =

    26     1


ans =

    26     1


ans =

    26     1


ans =

    26     1


ans =

    26     1


ans =

    26     1


ans =

    26     1


ans =

    26     1


ans =

    26     1


ans =

    26     1


ans =

    26     1


ans =

    26     1


ans =

    26     1


ans =

    26     1


ans =

    26     1


ans =

    26     1


ans =

    26     1


ans =

    26     1


ans =

    26     1


ans =

    26     1


ans =

    26     1


ans =

    26     1


ans =

    26     1


ans =

    26     1


ans =

    26     1


ans =

    26     1


ans =

    26     1


ans =

    26     1


ans =

    26     1


ans =

    26     1


ans =

    26     1


ans =

    26     1


ans =

    26     1


ans =

    26     1


ans =

    26     1


ans =

    26     1


ans =

    26     1


ans =

    26     1


ans =

    26     1


ans =

    26     1


ans =

    26     1


ans =

    26     1


ans =

    26     1


ans =

    26     1


ans =

    26     1


ans =

    26     1


ans =

    26     1


ans =

    26     1


ans =

    26     1


ans =

    26     1


ans =

    26     1


ans =

    26     1


ans =

    26     1


ans =

    26     1


ans =

    26     1


ans =

    26     1


ans =

    26     1


ans =

    26     1


ans =

    26     1


ans =

    26     1


ans =

    26     1


ans =

    26     1


ans =

    26     1


ans =

    26     1


ans =

    26     1


ans =

    26     1


ans =

    26     1


ans =

    26     1


ans =

    26     1


ans =

    26     1


ans =

    26     1


t =

    27


ans =

          27       10000


ans =

          27        9669


ans =

          27        9342


ans =

          27        8979


ans =

          27        8665


ans =

          27        8381


ans =

          27        8082


ans =

          27        7767


ans =

          27        7509


ans =

          27        7238


ans =

          27        6988


ans =

          27        6715


ans =

          27        6489


ans =

          27        6270


ans =

          27        6057


ans =

          27        5863


ans =

          27        5653


ans =

          27        5460


ans =

          27        5259


ans =

          27        5079


ans =

          27        4886


ans =

          27        4699


ans =

          27        4529


ans =

          27        4384


ans =

          27        4244


ans =

          27        4083


ans =

          27        3933


ans =

          27        3807


ans =

          27        3682


ans =

          27        3558


ans =

          27        3427


ans =

          27        3304


ans =

          27        3198


ans =

          27        3097


ans =

          27        2977


ans =

          27        2876


ans =

          27        2781


ans =

          27        2674


ans =

          27        2587


ans =

          27        2501


ans =

          27        2415


ans =

          27        2307


ans =

          27        2242


ans =

          27        2164


ans =

          27        2084


ans =

          27        1992


ans =

          27        1926


ans =

          27        1848


ans =

          27        1800


ans =

          27        1735


ans =

          27        1663


ans =

          27        1610


ans =

          27        1558


ans =

          27        1501


ans =

          27        1450


ans =

          27        1401


ans =

          27        1364


ans =

          27        1314


ans =

          27        1275


ans =

          27        1223


ans =

          27        1171


ans =

          27        1135


ans =

          27        1093


ans =

          27        1053


ans =

          27        1009


ans =

    27   970


ans =

    27   934


ans =

    27   910


ans =

    27   875


ans =

    27   843


ans =

    27   815


ans =

    27   793


ans =

    27   769


ans =

    27   747


ans =

    27   712


ans =

    27   688


ans =

    27   660


ans =

    27   639


ans =

    27   616


ans =

    27   590


ans =

    27   565


ans =

    27   544


ans =

    27   527


ans =

    27   505


ans =

    27   487


ans =

    27   462


ans =

    27   443


ans =

    27   431


ans =

    27   416


ans =

    27   405


ans =

    27   394


ans =

    27   383


ans =

    27   376


ans =

    27   366


ans =

    27   357


ans =

    27   338


ans =

    27   326


ans =

    27   315


ans =

    27   301


ans =

    27   290


ans =

    27   276


ans =

    27   272


ans =

    27   262


ans =

    27   256


ans =

    27   243


ans =

    27   237


ans =

    27   228


ans =

    27   218


ans =

    27   201


ans =

    27   194


ans =

    27   188


ans =

    27   180


ans =

    27   177


ans =

    27   171


ans =

    27   163


ans =

    27   156


ans =

    27   147


ans =

    27   142


ans =

    27   137


ans =

    27   132


ans =

    27   127


ans =

    27   126


ans =

    27   122


ans =

    27   114


ans =

    27   109


ans =

    27   104


ans =

    27   102


ans =

    27    99


ans =

    27    96


ans =

    27    90


ans =

    27    88


ans =

    27    86


ans =

    27    85


ans =

    27    80


ans =

    27    77


ans =

    27    76


ans =

    27    74


ans =

    27    69


ans =

    27    67


ans =

    27    66


ans =

    27    64


ans =

    27    60


ans =

    27    58


ans =

    27    55


ans =

    27    55


ans =

    27    55


ans =

    27    49


ans =

    27    48


ans =

    27    47


ans =

    27    46


ans =

    27    43


ans =

    27    41


ans =

    27    39


ans =

    27    38


ans =

    27    38


ans =

    27    38


ans =

    27    37


ans =

    27    35


ans =

    27    34


ans =

    27    33


ans =

    27    30


ans =

    27    29


ans =

    27    27


ans =

    27    24


ans =

    27    24


ans =

    27    22


ans =

    27    22


ans =

    27    21


ans =

    27    20


ans =

    27    18


ans =

    27    18


ans =

    27    17


ans =

    27    16


ans =

    27    15


ans =

    27    15


ans =

    27    14


ans =

    27    14


ans =

    27    14


ans =

    27    14


ans =

    27    14


ans =

    27    14


ans =

    27    14


ans =

    27    14


ans =

    27    14


ans =

    27    14


ans =

    27    14


ans =

    27    14


ans =

    27    12


ans =

    27    12


ans =

    27     9


ans =

    27     8


ans =

    27     8


ans =

    27     8


ans =

    27     8


ans =

    27     7


ans =

    27     7


ans =

    27     7


ans =

    27     7


ans =

    27     7


ans =

    27     7


ans =

    27     7


ans =

    27     7


ans =

    27     7


ans =

    27     7


ans =

    27     6


ans =

    27     6


ans =

    27     6


ans =

    27     6


ans =

    27     6


ans =

    27     5


ans =

    27     5


ans =

    27     5


ans =

    27     5


ans =

    27     5


ans =

    27     5


ans =

    27     5


ans =

    27     5


ans =

    27     4


ans =

    27     4


ans =

    27     4


ans =

    27     4


ans =

    27     4


ans =

    27     4


ans =

    27     4


ans =

    27     3


ans =

    27     3


ans =

    27     3


ans =

    27     3


ans =

    27     3


ans =

    27     3


ans =

    27     3


ans =

    27     3


ans =

    27     3


ans =

    27     3


ans =

    27     3


ans =

    27     2


ans =

    27     2


ans =

    27     2


ans =

    27     2


ans =

    27     2


ans =

    27     2


ans =

    27     2


ans =

    27     2


ans =

    27     2


ans =

    27     2


ans =

    27     2


ans =

    27     2


ans =

    27     2


ans =

    27     2


ans =

    27     2


ans =

    27     2


ans =

    27     2


ans =

    27     2


ans =

    27     2


ans =

    27     2


ans =

    27     1


ans =

    27     1


ans =

    27     1


ans =

    27     1


ans =

    27     1


ans =

    27     1


ans =

    27     1


ans =

    27     1


ans =

    27     1


ans =

    27     1


ans =

    27     1


ans =

    27     1


ans =

    27     1


ans =

    27     1


ans =

    27     1


ans =

    27     1


ans =

    27     1


ans =

    27     1


ans =

    27     1


ans =

    27     1


ans =

    27     1


ans =

    27     1


ans =

    27     1


ans =

    27     1


ans =

    27     1


ans =

    27     1


ans =

    27     1


ans =

    27     1


t =

    28


ans =

          28       10000


ans =

          28        9397


ans =

          28        8808


ans =

          28        8260


ans =

          28        7740


ans =

          28        7274


ans =

          28        6842


ans =

          28        6413


ans =

          28        6038


ans =

          28        5684


ans =

          28        5338


ans =

          28        5015


ans =

          28        4702


ans =

          28        4453


ans =

          28        4208


ans =

          28        3944


ans =

          28        3717


ans =

          28        3495


ans =

          28        3285


ans =

          28        3071


ans =

          28        2878


ans =

          28        2695


ans =

          28        2555


ans =

          28        2419


ans =

          28        2270


ans =

          28        2129


ans =

          28        1991


ans =

          28        1856


ans =

          28        1759


ans =

          28        1647


ans =

          28        1518


ans =

          28        1424


ans =

          28        1338


ans =

          28        1258


ans =

          28        1190


ans =

          28        1125


ans =

          28        1043


ans =

    28   982


ans =

    28   931


ans =

    28   875


ans =

    28   830


ans =

    28   790


ans =

    28   739


ans =

    28   690


ans =

    28   647


ans =

    28   610


ans =

    28   566


ans =

    28   526


ans =

    28   496


ans =

    28   462


ans =

    28   431


ans =

    28   399


ans =

    28   379


ans =

    28   360


ans =

    28   340


ans =

    28   323


ans =

    28   303


ans =

    28   289


ans =

    28   278


ans =

    28   263


ans =

    28   246


ans =

    28   225


ans =

    28   213


ans =

    28   205


ans =

    28   196


ans =

    28   178


ans =

    28   168


ans =

    28   156


ans =

    28   146


ans =

    28   137


ans =

    28   127


ans =

    28   120


ans =

    28   113


ans =

    28   106


ans =

    28    97


ans =

    28    91


ans =

    28    80


ans =

    28    76


ans =

    28    72


ans =

    28    67


ans =

    28    64


ans =

    28    61


ans =

    28    57


ans =

    28    53


ans =

    28    49


ans =

    28    43


ans =

    28    42


ans =

    28    41


ans =

    28    40


ans =

    28    37


ans =

    28    32


ans =

    28    31


ans =

    28    28


ans =

    28    27


ans =

    28    24


ans =

    28    20


ans =

    28    20


ans =

    28    20


ans =

    28    17


ans =

    28    17


ans =

    28    14


ans =

    28    14


ans =

    28    12


ans =

    28    12


ans =

    28    12


ans =

    28    10


ans =

    28    10


ans =

    28    10


ans =

    28     8


ans =

    28     7


ans =

    28     6


ans =

    28     6


ans =

    28     6


ans =

    28     6


ans =

    28     6


ans =

    28     6


ans =

    28     5


ans =

    28     5


ans =

    28     5


ans =

    28     4


ans =

    28     3


ans =

    28     3


ans =

    28     3


ans =

    28     3


ans =

    28     3


ans =

    28     3


ans =

    28     3


ans =

    28     3


ans =

    28     3


ans =

    28     3


ans =

    28     3


ans =

    28     3


ans =

    28     3


ans =

    28     3


ans =

    28     3


ans =

    28     3


ans =

    28     3


ans =

    28     3


ans =

    28     3


ans =

    28     3


ans =

    28     3


ans =

    28     3


ans =

    28     3


ans =

    28     2


ans =

    28     2


ans =

    28     2


ans =

    28     2


ans =

    28     2


ans =

    28     1


t =

    29


ans =

          29       10000


ans =

          29        9266


ans =

          29        8613


ans =

          29        7981


ans =

          29        7389


ans =

          29        6853


ans =

          29        6379


ans =

          29        5926


ans =

          29        5528


ans =

          29        5078


ans =

          29        4718


ans =

          29        4372


ans =

          29        4054


ans =

          29        3765


ans =

          29        3492


ans =

          29        3214


ans =

          29        2991


ans =

          29        2749


ans =

          29        2546


ans =

          29        2349


ans =

          29        2176


ans =

          29        1992


ans =

          29        1847


ans =

          29        1697


ans =

          29        1576


ans =

          29        1466


ans =

          29        1354


ans =

          29        1251


ans =

          29        1152


ans =

          29        1062


ans =

    29   978


ans =

    29   903


ans =

    29   839


ans =

    29   777


ans =

    29   728


ans =

    29   673


ans =

    29   610


ans =

    29   573


ans =

    29   539


ans =

    29   498


ans =

    29   469


ans =

    29   436


ans =

    29   404


ans =

    29   369


ans =

    29   347


ans =

    29   333


ans =

    29   302


ans =

    29   278


ans =

    29   256


ans =

    29   234


ans =

    29   222


ans =

    29   212


ans =

    29   189


ans =

    29   168


ans =

    29   158


ans =

    29   143


ans =

    29   133


ans =

    29   122


ans =

    29   115


ans =

    29   106


ans =

    29   101


ans =

    29    92


ans =

    29    84


ans =

    29    78


ans =

    29    74


ans =

    29    67


ans =

    29    64


ans =

    29    59


ans =

    29    54


ans =

    29    50


ans =

    29    48


ans =

    29    45


ans =

    29    42


ans =

    29    38


ans =

    29    33


ans =

    29    29


ans =

    29    27


ans =

    29    25


ans =

    29    23


ans =

    29    21


ans =

    29    18


ans =

    29    18


ans =

    29    16


ans =

    29    16


ans =

    29    15


ans =

    29    15


ans =

    29    15


ans =

    29    14


ans =

    29    14


ans =

    29    12


ans =

    29    10


ans =

    29     9


ans =

    29     9


ans =

    29     7


ans =

    29     6


ans =

    29     6


ans =

    29     5


ans =

    29     5


ans =

    29     5


ans =

    29     5


ans =

    29     5


ans =

    29     5


ans =

    29     4


ans =

    29     4


ans =

    29     4


ans =

    29     4


ans =

    29     4


ans =

    29     4


ans =

    29     4


ans =

    29     4


ans =

    29     3


ans =

    29     3


ans =

    29     3


ans =

    29     3


ans =

    29     3


ans =

    29     3


ans =

    29     3


ans =

    29     3


ans =

    29     2


ans =

    29     2


ans =

    29     2


ans =

    29     2


ans =

    29     2


ans =

    29     2


ans =

    29     1


ans =

    29     1


ans =

    29     1


ans =

    29     1


ans =

    29     1


ans =

    29     1


ans =

    29     1


ans =

    29     1


ans =

    29     1


ans =

    29     1


ans =

    29     1


ans =

    29     1


ans =

    29     1


ans =

    29     1


ans =

    29     1


ans =

    29     1


ans =

    29     1


t =

    30


ans =

          30       10000


ans =

          30        9301


ans =

          30        8635


ans =

          30        8044


ans =

          30        7448


ans =

          30        6955


ans =

          30        6489


ans =

          30        6017


ans =

          30        5594


ans =

          30        5246


ans =

          30        4853


ans =

          30        4518


ans =

          30        4188


ans =

          30        3900


ans =

          30        3619


ans =

          30        3362


ans =

          30        3134


ans =

          30        2913


ans =

          30        2703


ans =

          30        2511


ans =

          30        2335


ans =

          30        2152


ans =

          30        2013


ans =

          30        1851


ans =

          30        1728


ans =

          30        1607


ans =

          30        1490


ans =

          30        1376


ans =

          30        1280


ans =

          30        1188


ans =

          30        1108


ans =

          30        1039


ans =

    30   974


ans =

    30   900


ans =

    30   826


ans =

    30   779


ans =

    30   725


ans =

    30   674


ans =

    30   634


ans =

    30   596


ans =

    30   565


ans =

    30   529


ans =

    30   490


ans =

    30   468


ans =

    30   432


ans =

    30   393


ans =

    30   363


ans =

    30   337


ans =

    30   308


ans =

    30   282


ans =

    30   255


ans =

    30   239


ans =

    30   223


ans =

    30   210


ans =

    30   198


ans =

    30   186


ans =

    30   175


ans =

    30   165


ans =

    30   151


ans =

    30   135


ans =

    30   129


ans =

    30   124


ans =

    30   118


ans =

    30   107


ans =

    30    99


ans =

    30    89


ans =

    30    86


ans =

    30    79


ans =

    30    73


ans =

    30    69


ans =

    30    63


ans =

    30    58


ans =

    30    57


ans =

    30    53


ans =

    30    52


ans =

    30    45


ans =

    30    43


ans =

    30    37


ans =

    30    32


ans =

    30    29


ans =

    30    28


ans =

    30    27


ans =

    30    24


ans =

    30    21


ans =

    30    21


ans =

    30    17


ans =

    30    13


ans =

    30    11


ans =

    30    10


ans =

    30     9


ans =

    30     7


ans =

    30     7


ans =

    30     7


ans =

    30     7


ans =

    30     7


ans =

    30     7


ans =

    30     6


ans =

    30     6


ans =

    30     6


ans =

    30     6


ans =

    30     6


ans =

    30     6


ans =

    30     6


ans =

    30     6


ans =

    30     6


ans =

    30     6


ans =

    30     5


ans =

    30     5


ans =

    30     5


ans =

    30     5


ans =

    30     4


ans =

    30     3


ans =

    30     3


ans =

    30     3


ans =

    30     3


ans =

    30     3


ans =

    30     3


ans =

    30     3


ans =

    30     3


ans =

    30     3


ans =

    30     3


ans =

    30     3


ans =

    30     3


ans =

    30     3


ans =

    30     3


ans =

    30     3


ans =

    30     3


ans =

    30     3


ans =

    30     3


ans =

    30     3


ans =

    30     3


ans =

    30     3


ans =

    30     3


ans =

    30     3


ans =

    30     3


ans =

    30     2


ans =

    30     2


ans =

    30     1


ans =

    30     1


ans =

    30     1


ans =

    30     1


ans =

    30     1


ans =

    30     1


ans =

    30     1


t =

    31


ans =

          31       10000


ans =

          31        9341


ans =

          31        8738


ans =

          31        8141


ans =

          31        7645


ans =

          31        7147


ans =

          31        6693


ans =

          31        6222


ans =

          31        5850


ans =

          31        5442


ans =

          31        5125


ans =

          31        4790


ans =

          31        4460


ans =

          31        4137


ans =

          31        3882


ans =

          31        3628


ans =

          31        3414


ans =

          31        3203


ans =

          31        2974


ans =

          31        2759


ans =

          31        2587


ans =

          31        2398


ans =

          31        2240


ans =

          31        2103


ans =

          31        1988


ans =

          31        1857


ans =

          31        1757


ans =

          31        1637


ans =

          31        1530


ans =

          31        1412


ans =

          31        1327


ans =

          31        1255


ans =

          31        1190


ans =

          31        1108


ans =

          31        1039


ans =

    31   978


ans =

    31   919


ans =

    31   867


ans =

    31   808


ans =

    31   754


ans =

    31   710


ans =

    31   684


ans =

    31   631


ans =

    31   590


ans =

    31   548


ans =

    31   509


ans =

    31   480


ans =

    31   456


ans =

    31   420


ans =

    31   393


ans =

    31   373


ans =

    31   355


ans =

    31   327


ans =

    31   302


ans =

    31   280


ans =

    31   261


ans =

    31   240


ans =

    31   222


ans =

    31   212


ans =

    31   198


ans =

    31   190


ans =

    31   178


ans =

    31   164


ans =

    31   154


ans =

    31   144


ans =

    31   135


ans =

    31   126


ans =

    31   123


ans =

    31   117


ans =

    31   112


ans =

    31   101


ans =

    31    92


ans =

    31    87


ans =

    31    80


ans =

    31    76


ans =

    31    70


ans =

    31    68


ans =

    31    57


ans =

    31    53


ans =

    31    50


ans =

    31    49


ans =

    31    47


ans =

    31    44


ans =

    31    42


ans =

    31    39


ans =

    31    36


ans =

    31    36


ans =

    31    32


ans =

    31    30


ans =

    31    28


ans =

    31    26


ans =

    31    24


ans =

    31    23


ans =

    31    22


ans =

    31    21


ans =

    31    20


ans =

    31    19


ans =

    31    18


ans =

    31    16


ans =

    31    16


ans =

    31    14


ans =

    31    12


ans =

    31    11


ans =

    31    10


ans =

    31    10


ans =

    31    10


ans =

    31     9


ans =

    31     9


ans =

    31     8


ans =

    31     8


ans =

    31     6


ans =

    31     5


ans =

    31     5


ans =

    31     5


ans =

    31     5


ans =

    31     4


ans =

    31     4


ans =

    31     4


ans =

    31     4


ans =

    31     4


ans =

    31     4


ans =

    31     2


ans =

    31     2


ans =

    31     2


ans =

    31     2


ans =

    31     2


t =

    32


ans =

          32       10000


ans =

          32        9491


ans =

          32        8948


ans =

          32        8436


ans =

          32        7960


ans =

          32        7490


ans =

          32        7085


ans =

          32        6687


ans =

          32        6311


ans =

          32        5932


ans =

          32        5597


ans =

          32        5238


ans =

          32        4920


ans =

          32        4648


ans =

          32        4380


ans =

          32        4119


ans =

          32        3894


ans =

          32        3669


ans =

          32        3475


ans =

          32        3269


ans =

          32        3080


ans =

          32        2902


ans =

          32        2728


ans =

          32        2574


ans =

          32        2421


ans =

          32        2290


ans =

          32        2167


ans =

          32        2030


ans =

          32        1926


ans =

          32        1827


ans =

          32        1733


ans =

          32        1634


ans =

          32        1540


ans =

          32        1462


ans =

          32        1381


ans =

          32        1314


ans =

          32        1251


ans =

          32        1177


ans =

          32        1110


ans =

          32        1036


ans =

    32   968


ans =

    32   918


ans =

    32   865


ans =

    32   811


ans =

    32   763


ans =

    32   709


ans =

    32   669


ans =

    32   630


ans =

    32   586


ans =

    32   552


ans =

    32   515


ans =

    32   478


ans =

    32   450


ans =

    32   428


ans =

    32   404


ans =

    32   377


ans =

    32   360


ans =

    32   336


ans =

    32   322


ans =

    32   297


ans =

    32   285


ans =

    32   266


ans =

    32   252


ans =

    32   230


ans =

    32   217


ans =

    32   203


ans =

    32   193


ans =

    32   182


ans =

    32   177


ans =

    32   167


ans =

    32   161


ans =

    32   150


ans =

    32   141


ans =

    32   129


ans =

    32   123


ans =

    32   116


ans =

    32   109


ans =

    32   102


ans =

    32    91


ans =

    32    89


ans =

    32    84


ans =

    32    80


ans =

    32    76


ans =

    32    73


ans =

    32    64


ans =

    32    59


ans =

    32    55


ans =

    32    51


ans =

    32    50


ans =

    32    47


ans =

    32    43


ans =

    32    42


ans =

    32    37


ans =

    32    33


ans =

    32    28


ans =

    32    27


ans =

    32    25


ans =

    32    23


ans =

    32    22


ans =

    32    22


ans =

    32    17


ans =

    32    17


ans =

    32    16


ans =

    32    15


ans =

    32    14


ans =

    32    13


ans =

    32    13


ans =

    32    12


ans =

    32    11


ans =

    32    11


ans =

    32    11


ans =

    32     9


ans =

    32     9


ans =

    32     9


ans =

    32     8


ans =

    32     8


ans =

    32     8


ans =

    32     7


ans =

    32     6


ans =

    32     6


ans =

    32     4


ans =

    32     4


ans =

    32     4


ans =

    32     4


ans =

    32     4


ans =

    32     4


ans =

    32     4


ans =

    32     4


ans =

    32     4


ans =

    32     3


ans =

    32     3


ans =

    32     3


ans =

    32     3


ans =

    32     2


ans =

    32     2


ans =

    32     2


ans =

    32     2


ans =

    32     1


ans =

    32     1


ans =

    32     1


ans =

    32     1


ans =

    32     1


t =

    33


ans =

          33       10000


ans =

          33        9543


ans =

          33        9082


ans =

          33        8682


ans =

          33        8309


ans =

          33        7937


ans =

          33        7561


ans =

          33        7217


ans =

          33        6895


ans =

          33        6566


ans =

          33        6291


ans =

          33        5991


ans =

          33        5730


ans =

          33        5462


ans =

          33        5211


ans =

          33        4964


ans =

          33        4741


ans =

          33        4530


ans =

          33        4315


ans =

          33        4117


ans =

          33        3930


ans =

          33        3759


ans =

          33        3602


ans =

          33        3415


ans =

          33        3258


ans =

          33        3108


ans =

          33        2985


ans =

          33        2834


ans =

          33        2696


ans =

          33        2560


ans =

          33        2450


ans =

          33        2342


ans =

          33        2231


ans =

          33        2146


ans =

          33        2037


ans =

          33        1941


ans =

          33        1855


ans =

          33        1773


ans =

          33        1679


ans =

          33        1619


ans =

          33        1560


ans =

          33        1486


ans =

          33        1414


ans =

          33        1352


ans =

          33        1291


ans =

          33        1232


ans =

          33        1184


ans =

          33        1140


ans =

          33        1097


ans =

          33        1051


ans =

    33   998


ans =

    33   937


ans =

    33   901


ans =

    33   851


ans =

    33   817


ans =

    33   783


ans =

    33   748


ans =

    33   715


ans =

    33   696


ans =

    33   666


ans =

    33   639


ans =

    33   612


ans =

    33   582


ans =

    33   554


ans =

    33   531


ans =

    33   509


ans =

    33   483


ans =

    33   460


ans =

    33   445


ans =

    33   427


ans =

    33   415


ans =

    33   402


ans =

    33   383


ans =

    33   365


ans =

    33   353


ans =

    33   327


ans =

    33   314


ans =

    33   297


ans =

    33   286


ans =

    33   272


ans =

    33   261


ans =

    33   251


ans =

    33   243


ans =

    33   233


ans =

    33   217


ans =

    33   204


ans =

    33   195


ans =

    33   185


ans =

    33   177


ans =

    33   172


ans =

    33   166


ans =

    33   158


ans =

    33   152


ans =

    33   143


ans =

    33   137


ans =

    33   130


ans =

    33   125


ans =

    33   121


ans =

    33   115


ans =

    33   109


ans =

    33   105


ans =

    33   104


ans =

    33    99


ans =

    33    94


ans =

    33    89


ans =

    33    87


ans =

    33    82


ans =

    33    81


ans =

    33    78


ans =

    33    72


ans =

    33    69


ans =

    33    66


ans =

    33    64


ans =

    33    63


ans =

    33    59


ans =

    33    56


ans =

    33    54


ans =

    33    53


ans =

    33    50


ans =

    33    47


ans =

    33    46


ans =

    33    44


ans =

    33    41


ans =

    33    37


ans =

    33    36


ans =

    33    34


ans =

    33    34


ans =

    33    34


ans =

    33    31


ans =

    33    30


ans =

    33    28


ans =

    33    25


ans =

    33    25


ans =

    33    25


ans =

    33    23


ans =

    33    23


ans =

    33    23


ans =

    33    23


ans =

    33    21


ans =

    33    18


ans =

    33    18


ans =

    33    17


ans =

    33    17


ans =

    33    17


ans =

    33    15


ans =

    33    15


ans =

    33    14


ans =

    33    13


ans =

    33    12


ans =

    33    12


ans =

    33    12


ans =

    33    10


ans =

    33     9


ans =

    33     9


ans =

    33     9


ans =

    33     8


ans =

    33     8


ans =

    33     8


ans =

    33     8


ans =

    33     8


ans =

    33     7


ans =

    33     7


ans =

    33     6


ans =

    33     6


ans =

    33     5


ans =

    33     5


ans =

    33     5


ans =

    33     5


ans =

    33     4


ans =

    33     4


ans =

    33     3


ans =

    33     3


ans =

    33     3


ans =

    33     3


ans =

    33     3


ans =

    33     2


ans =

    33     2


ans =

    33     2


ans =

    33     2


ans =

    33     2


ans =

    33     1


ans =

    33     1


ans =

    33     1


ans =

    33     1


ans =

    33     1


ans =

    33     1


ans =

    33     1


ans =

    33     1


ans =

    33     1


ans =

    33     1


ans =

    33     1


ans =

    33     1


t =

    34


ans =

          34       10000


ans =

          34        9644


ans =

          34        9307


ans =

          34        9003


ans =

          34        8701


ans =

          34        8405


ans =

          34        8139


ans =

          34        7851


ans =

          34        7570


ans =

          34        7309


ans =

          34        7077


ans =

          34        6823


ans =

          34        6565


ans =

          34        6316


ans =

          34        6091


ans =

          34        5882


ans =

          34        5714


ans =

          34        5524


ans =

          34        5322


ans =

          34        5136


ans =

          34        4951


ans =

          34        4790


ans =

          34        4608


ans =

          34        4450


ans =

          34        4281


ans =

          34        4134


ans =

          34        3968


ans =

          34        3804


ans =

          34        3693


ans =

          34        3572


ans =

          34        3449


ans =

          34        3321


ans =

          34        3216


ans =

          34        3111


ans =

          34        3010


ans =

          34        2915


ans =

          34        2812


ans =

          34        2719


ans =

          34        2634


ans =

          34        2547


ans =

          34        2449


ans =

          34        2371


ans =

          34        2278


ans =

          34        2211


ans =

          34        2130


ans =

          34        2064


ans =

          34        2007


ans =

          34        1929


ans =

          34        1861


ans =

          34        1801


ans =

          34        1743


ans =

          34        1683


ans =

          34        1630


ans =

          34        1572


ans =

          34        1518


ans =

          34        1452


ans =

          34        1397


ans =

          34        1358


ans =

          34        1309


ans =

          34        1260


ans =

          34        1226


ans =

          34        1175


ans =

          34        1129


ans =

          34        1086


ans =

          34        1051


ans =

          34        1014


ans =

    34   976


ans =

    34   938


ans =

    34   913


ans =

    34   887


ans =

    34   853


ans =

    34   825


ans =

    34   801


ans =

    34   773


ans =

    34   743


ans =

    34   724


ans =

    34   706


ans =

    34   679


ans =

    34   658


ans =

    34   640


ans =

    34   614


ans =

    34   592


ans =

    34   566


ans =

    34   546


ans =

    34   533


ans =

    34   514


ans =

    34   505


ans =

    34   494


ans =

    34   478


ans =

    34   459


ans =

    34   441


ans =

    34   428


ans =

    34   420


ans =

    34   407


ans =

    34   391


ans =

    34   382


ans =

    34   370


ans =

    34   361


ans =

    34   346


ans =

    34   335


ans =

    34   324


ans =

    34   309


ans =

    34   295


ans =

    34   283


ans =

    34   263


ans =

    34   252


ans =

    34   242


ans =

    34   237


ans =

    34   232


ans =

    34   225


ans =

    34   216


ans =

    34   207


ans =

    34   197


ans =

    34   190


ans =

    34   185


ans =

    34   176


ans =

    34   171


ans =

    34   165


ans =

    34   156


ans =

    34   145


ans =

    34   139


ans =

    34   138


ans =

    34   137


ans =

    34   129


ans =

    34   124


ans =

    34   117


ans =

    34   113


ans =

    34   109


ans =

    34   106


ans =

    34   105


ans =

    34   103


ans =

    34    98


ans =

    34    94


ans =

    34    92


ans =

    34    84


ans =

    34    80


ans =

    34    77


ans =

    34    76


ans =

    34    76


ans =

    34    76


ans =

    34    71


ans =

    34    69


ans =

    34    65


ans =

    34    64


ans =

    34    64


ans =

    34    63


ans =

    34    59


ans =

    34    57


ans =

    34    56


ans =

    34    52


ans =

    34    50


ans =

    34    46


ans =

    34    45


ans =

    34    43


ans =

    34    40


ans =

    34    39


ans =

    34    39


ans =

    34    37


ans =

    34    36


ans =

    34    35


ans =

    34    32


ans =

    34    32


ans =

    34    32


ans =

    34    30


ans =

    34    28


ans =

    34    28


ans =

    34    25


ans =

    34    25


ans =

    34    25


ans =

    34    25


ans =

    34    24


ans =

    34    24


ans =

    34    23


ans =

    34    22


ans =

    34    21


ans =

    34    21


ans =

    34    20


ans =

    34    20


ans =

    34    18


ans =

    34    17


ans =

    34    16


ans =

    34    16


ans =

    34    15


ans =

    34    14


ans =

    34    13


ans =

    34    13


ans =

    34    13


ans =

    34    12


ans =

    34    11


ans =

    34    11


ans =

    34    11


ans =

    34    11


ans =

    34    11


ans =

    34    10


ans =

    34     9


ans =

    34     9


ans =

    34     9


ans =

    34     9


ans =

    34     9


ans =

    34     9


ans =

    34     9


ans =

    34     9


ans =

    34     9


ans =

    34     9


ans =

    34     8


ans =

    34     7


ans =

    34     7


ans =

    34     7


ans =

    34     7


ans =

    34     7


ans =

    34     7


ans =

    34     7


ans =

    34     7


ans =

    34     6


ans =

    34     6


ans =

    34     6


ans =

    34     6


ans =

    34     6


ans =

    34     6


ans =

    34     6


ans =

    34     6


ans =

    34     6


ans =

    34     6


ans =

    34     6


ans =

    34     6


ans =

    34     6


ans =

    34     6


ans =

    34     5


ans =

    34     5


ans =

    34     5


ans =

    34     5


ans =

    34     5


ans =

    34     5


ans =

    34     5


ans =

    34     4


ans =

    34     4


ans =

    34     4


ans =

    34     3


ans =

    34     3


ans =

    34     3


ans =

    34     3


ans =

    34     3


ans =

    34     3


ans =

    34     3


ans =

    34     3


ans =

    34     3


ans =

    34     3


ans =

    34     3


ans =

    34     3


ans =

    34     3


ans =

    34     3


ans =

    34     3


ans =

    34     3


ans =

    34     3


ans =

    34     3


ans =

    34     3


ans =

    34     3


ans =

    34     3


ans =

    34     3


ans =

    34     3


ans =

    34     2


ans =

    34     2


ans =

    34     2


ans =

    34     2


ans =

    34     2


ans =

    34     2


ans =

    34     2


ans =

    34     2


ans =

    34     2


ans =

    34     2


ans =

    34     2


ans =

    34     2


ans =

    34     2


ans =

    34     2


ans =

    34     2


ans =

    34     2


ans =

    34     2


ans =

    34     1


ans =

    34     1


ans =

    34     1


ans =

    34     1


ans =

    34     1


ans =

    34     1


ans =

    34     1


ans =

    34     1


ans =

    34     1


t =

    35


ans =

          35       10000


ans =

          35        9721


ans =

          35        9449


ans =

          35        9190


ans =

          35        8957


ans =

          35        8754


ans =

          35        8491


ans =

          35        8258


ans =

          35        8035


ans =

          35        7828


ans =

          35        7622


ans =

          35        7405


ans =

          35        7221


ans =

          35        7014


ans =

          35        6836


ans =

          35        6629


ans =

          35        6462


ans =

          35        6302


ans =

          35        6135


ans =

          35        5983


ans =

          35        5841


ans =

          35        5681


ans =

          35        5542


ans =

          35        5379


ans =

          35        5270


ans =

          35        5137


ans =

          35        4989


ans =

          35        4866


ans =

          35        4755


ans =

          35        4629


ans =

          35        4532


ans =

          35        4411


ans =

          35        4275


ans =

          35        4163


ans =

          35        4052


ans =

          35        3951


ans =

          35        3861


ans =

          35        3773


ans =

          35        3664


ans =

          35        3561


ans =

          35        3467


ans =

          35        3381


ans =

          35        3296


ans =

          35        3211


ans =

          35        3121


ans =

          35        3025


ans =

          35        2955


ans =

          35        2883


ans =

          35        2793


ans =

          35        2723


ans =

          35        2652


ans =

          35        2596


ans =

          35        2519


ans =

          35        2454


ans =

          35        2398
