# Supplementary material for: Molecular flexibility of DNA as a key determinant of RAD51 recruitment
Source: EMBO J. 2020 Jan 14;39(7):e103002. doi: 10.15252/embj.2019103002 (PMC7110135; doi:10.15252/embj.2019103002)
Supplement: Supplementary file 4 — Source Data for Expanded View [file EMBJ-39-e103002-s004.zip › Figures2&3&EV1/Figures2&3&EV1_ClusterRun_2/Fit_ss_Connector.m]

function [Fits] = Fit_ss_Connector(x_params, xdata)

%global evaluation
%evaluation
%tic

%x_params
Fit_1 = Fit_ss_2(x_params, xdata);
Fit_2 = Fit_ss_4(x_params, xdata);
Fit_3 = Fit_ss_5(x_params, xdata);
Fit_4 = Fit_ss_16(x_params, xdata);
%toc

%evaluation = evaluation + 1
Fits = [Fit_1, Fit_2, Fit_3, Fit_4];
