# Supplementary material for: Molecular flexibility of DNA as a key determinant of RAD51 recruitment
Source: EMBO J. 2020 Jan 14;39(7):e103002. doi: 10.15252/embj.2019103002 (PMC7110135; doi:10.15252/embj.2019103002)
Supplement: Supplementary file 4 — Source Data for Expanded View [file EMBJ-39-e103002-s004.zip › Figures2&3&EV1/Figures2&3&EV1_ClusterRun_2/run.log]

                            < M A T L A B (R) >
                  Copyright 1984-2016 The MathWorks, Inc.
                   R2016b (9.1.0.441655) 64-bit (glnxa64)
                             September 7, 2016

 
To get started, type one of these: helpwin, helpdesk, or demo.
For product information, visit www.mathworks.com.
 
>> >> >> >> >> >> >> Starting parallel pool (parpool) using the 'local' profile ... [Warning: The system time zone setting, 'GB', does not specify a single time
zone unambiguously. It will be treated as 'Europe/London'. See the <a
href="matlab:doc('datetime.TimeZone')">datetime.TimeZone property</a> for
details about specifying time zones.] 
[> In verifyTimeZone (line 23)
  In datetime (line 503)
  In parallel.internal.cluster.DefaultProperties.getNewJobPropStruct (line 16)
  In parallel.internal.cluster.CJSSupport/buildJob (line 151)
  In parallel.cluster.CJSCluster/buildCommunicatingJob (line 452)
  In parallel.Cluster/createCommunicatingJob (line 89)
  In parallel.internal.pool.InteractiveClient>iCreateCommunicatingJob (line 714)
  In parallel.internal.pool.InteractiveClient/start (line 325)
  In parallel.Pool>iStartClient (line 567)
  In parallel.Pool.hBuildPool (line 446)
  In parallel.internal.pool.doParpool (line 15)
  In parpool (line 89)] 
connected to 16 workers.
>> >> >> >> >> >> >> >> >> >> >> >> >> >> >> >> >> >> >> >> >> >> >> >> >> >> >> >> >> >> >> >> >> >> >> >> >> >> >> >> >> >> >> >> >> >> >> >> >> >> >> >> >> >> >> >> >> >> >> >> >> >> >> >> >> >> >> >> >> >> >> >> >> >> >> >> >> >> >> >> >> >> >> >> >> >> >> >> >> 
ans =

          25       10000


ans =

          25        9770


ans =

          25        9577


ans =

          25        9379


ans =

          25        9157


ans =

          25        8945


ans =

          25        8772


ans =

          25        8596


ans =

          25        8402


ans =

          25        8215


ans =

          25        8046


ans =

          25        7892


ans =

          25        7720


ans =

          25        7545


ans =

          25        7383


ans =

          25        7237


ans =

          25        7073


ans =

          25        6919


ans =

          25        6755


ans =

          25        6614


ans =

          25        6460


ans =

          25        6318


ans =

          25        6188


ans =

          25        6042


ans =

          25        5900


ans =

          25        5779


ans =

          25        5652


ans =

          25        5546


ans =

          25        5417


ans =

          25        5290


ans =

          25        5156


ans =

          25        5049


ans =

          25        4940


ans =

          25        4842


ans =

          25        4730


ans =

          25        4608


ans =

          25        4502


ans =

          25        4406


ans =

          25        4301


ans =

          25        4199


ans =

          25        4107


ans =

          25        4027


ans =

          25        3929


ans =

          25        3847


ans =

          25        3780


ans =

          25        3692


ans =

          25        3606


ans =

          25        3528


ans =

          25        3459


ans =

          25        3401


ans =

          25        3337


ans =

          25        3255


ans =

          25        3198


ans =

          25        3136


ans =

          25        3087


ans =

          25        3030


ans =

          25        2965


ans =

          25        2897


ans =

          25        2827


ans =

          25        2761


ans =

          25        2700


ans =

          25        2630


ans =

          25        2569


ans =

          25        2516


ans =

          25        2450


ans =

          25        2389


ans =

          25        2337


ans =

          25        2297


ans =

          25        2255


ans =

          25        2212


ans =

          25        2166


ans =

          25        2112


ans =

          25        2068


ans =

          25        2017


ans =

          25        1965


ans =

          25        1935


ans =

          25        1889


ans =

          25        1850


ans =

          25        1810


ans =

          25        1773


ans =

          25        1739


ans =

          25        1696


ans =

          25        1652


ans =

          25        1610


ans =

          25        1580


ans =

          25        1539


ans =

          25        1504


ans =

          25        1462


ans =

          25        1428


ans =

          25        1397


ans =

          25        1377


ans =

          25        1346


ans =

          25        1315


ans =

          25        1288


ans =

          25        1251


ans =

          25        1229


ans =

          25        1199


ans =

          25        1170


ans =

          25        1148


ans =

          25        1126


ans =

          25        1100


ans =

          25        1080


ans =

          25        1053


ans =

          25        1021


ans =

    25   998


ans =

    25   976


ans =

    25   950


ans =

    25   921


ans =

    25   899


ans =

    25   874


ans =

    25   853


ans =

    25   832


ans =

    25   812


ans =

    25   797


ans =

    25   777


ans =

    25   756


ans =

    25   738


ans =

    25   722


ans =

    25   708


ans =

    25   691


ans =

    25   682


ans =

    25   675


ans =

    25   659


ans =

    25   640


ans =

    25   626


ans =

    25   611


ans =

    25   599


ans =

    25   585


ans =

    25   569


ans =

    25   563


ans =

    25   549


ans =

    25   536


ans =

    25   525


ans =

    25   511


ans =

    25   502


ans =

    25   491


ans =

    25   477


ans =

    25   460


ans =

    25   446


ans =

    25   437


ans =

    25   425


ans =

    25   416


ans =

    25   404


ans =

    25   394


ans =

    25   385


ans =

    25   377


ans =

    25   365


ans =

    25   354


ans =

    25   345


ans =

    25   336


ans =

    25   327


ans =

    25   321


ans =

    25   317


ans =

    25   310


ans =

    25   300


ans =

    25   297


ans =

    25   286


ans =

    25   278


ans =

    25   271


ans =

    25   267


ans =

    25   261


ans =

    25   253


ans =

    25   246


ans =

    25   238


ans =

    25   234


ans =

    25   230


ans =

    25   223


ans =

    25   220


ans =

    25   216


ans =

    25   209


ans =

    25   206


ans =

    25   193


ans =

    25   192


ans =

    25   188


ans =

    25   185


ans =

    25   182


ans =

    25   174


ans =

    25   169


ans =

    25   164


ans =

    25   157


ans =

    25   153


ans =

    25   149


ans =

    25   147


ans =

    25   142


ans =

    25   140


ans =

    25   139


ans =

    25   136


ans =

    25   130


ans =

    25   129


ans =

    25   127


ans =

    25   123


ans =

    25   118


ans =

    25   113


ans =

    25   113


ans =

    25   109


ans =

    25   104


ans =

    25   102


ans =

    25   101


ans =

    25    99


ans =

    25    98


ans =

    25    98


ans =

    25    96


ans =

    25    96


ans =

    25    94


ans =

    25    92


ans =

    25    89


ans =

    25    87


ans =

    25    85


ans =

    25    81


ans =

    25    80


ans =

    25    79


ans =

    25    79


ans =

    25    76


ans =

    25    74


ans =

    25    72


ans =

    25    71


ans =

    25    68


ans =

    25    67


ans =

    25    65


ans =

    25    64


ans =

    25    64


ans =

    25    62


ans =

    25    59


ans =

    25    59


ans =

    25    56


ans =

    25    56


ans =

    25    54


ans =

    25    52


ans =

    25    48


ans =

    25    48


ans =

    25    46


ans =

    25    46


ans =

    25    43


ans =

    25    42


ans =

    25    41


ans =

    25    40


ans =

    25    40


ans =

    25    37


ans =

    25    36


ans =

    25    35


ans =

    25    35


ans =

    25    33


ans =

    25    32


ans =

    25    32


ans =

    25    32


ans =

    25    32


ans =

    25    32


ans =

    25    32


ans =

    25    32


ans =

    25    32


ans =

    25    30


ans =

    25    30


ans =

    25    30


ans =

    25    29


ans =

    25    29


ans =

    25    28


ans =

    25    28


ans =

    25    28


ans =

    25    28


ans =

    25    26


ans =

    25    25


ans =

    25    23


ans =

    25    23


ans =

    25    23


ans =

    25    22


ans =

    25    22


ans =

    25    22


ans =

    25    22


ans =

    25    22


ans =

    25    22


ans =

    25    22


ans =

    25    22


ans =

    25    22


ans =

    25    22


ans =

    25    22


ans =

    25    22


ans =

    25    22


ans =

    25    22


ans =

    25    22


ans =

    25    22


ans =

    25    21


ans =

    25    20


ans =

    25    19


ans =

    25    19


ans =

    25    19


ans =

    25    19


ans =

    25    18


ans =

    25    17


ans =

    25    16


ans =

    25    15


ans =

    25    15


ans =

    25    15


ans =

    25    15


ans =

    25    15


ans =

    25    14


ans =

    25    14


ans =

    25    14


ans =

    25    14


ans =

    25    14


ans =

    25    13


ans =

    25    13


ans =

    25    11


ans =

    25    11


ans =

    25    10


ans =

    25     9


ans =

    25     9


ans =

    25     9


ans =

    25     9


ans =

    25     9


ans =

    25     8


ans =

    25     8


ans =

    25     7


ans =

    25     7


ans =

    25     7


ans =

    25     7


ans =

    25     7


ans =

    25     7


ans =

    25     7


ans =

    25     7


ans =

    25     6


ans =

    25     6


ans =

    25     6


ans =

    25     6


ans =

    25     6


ans =

    25     5


ans =

    25     5


ans =

    25     5


ans =

    25     5


ans =

    25     5


ans =

    25     5


ans =

    25     5


ans =

    25     5


ans =

    25     5


ans =

    25     5


ans =

    25     5


ans =

    25     5


ans =

    25     5


ans =

    25     5


ans =

    25     5


ans =

    25     5


ans =

    25     5


ans =

    25     5


ans =

    25     5


ans =

    25     5


ans =

    25     5


ans =

    25     5


ans =

    25     5


ans =

    25     5


ans =

    25     5


ans =

    25     5


ans =

    25     5


ans =

    25     5


ans =

    25     5


ans =

    25     5


ans =

    25     5


ans =

    25     5


ans =

    25     5


ans =

    25     5


ans =

    25     5


ans =

    25     5


ans =

    25     5


ans =

    25     4


ans =

    25     4


ans =

    25     4


ans =

    25     4


ans =

    25     4


ans =

    25     4


ans =

    25     4


ans =

    25     4


ans =

    25     4


ans =

    25     4


ans =

    25     4


ans =

    25     3


ans =

    25     3


ans =

    25     3


ans =

    25     3


ans =

    25     3


ans =

    25     3


ans =

    25     3


ans =

    25     3


ans =

    25     3


ans =

    25     3


ans =

    25     3


ans =

    25     3


ans =

    25     3


ans =

    25     3


ans =

    25     3


ans =

    25     3


ans =

    25     3


ans =

    25     3


ans =

    25     3


ans =

    25     3


ans =

    25     3


ans =

    25     3


ans =

    25     3


ans =

    25     3


ans =

    25     3


ans =

    25     3


ans =

    25     3


ans =

    25     3


ans =

    25     3


ans =

    25     3


ans =

    25     3


ans =

    25     3


ans =

    25     3


ans =

    25     3


ans =

    25     3


ans =

    25     3


ans =

    25     3


ans =

    25     3


ans =

    25     2


ans =

    25     2


ans =

    25     2


ans =

    25     2


ans =

    25     2


ans =

    25     2


ans =

    25     2


ans =

    25     2


ans =

    25     2


ans =

    25     2


ans =

    25     2


ans =

    25     2


ans =

    25     2


ans =

    25     2


ans =

    25     2


ans =

    25     2


ans =

    25     2


ans =

    25     2


ans =

    25     2


ans =

    25     1


ans =

    25     1


ans =

    25     1


ans =

    25     1


ans =

    25     1


ans =

    25     1


ans =

    25     1


ans =

    25     1


ans =

    25     1


ans =

    25     1


ans =

    25     1


ans =

    25     1


ans =

    25     1


ans =

    25     1


ans =

    25     1


ans =

    25     1


ans =

    25     1


ans =

    25     1


ans =

    25     1


ans =

    25     1


ans =

    25     1


ans =

    25     1


ans =

    25     1


ans =

    25     1


ans =

    25     1


ans =

    25     1


ans =

    25     1


ans =

    25     1


ans =

    25     1


ans =

    25     1


ans =

    25     1


ans =

    25     1


ans =

    25     1


ans =

    25     1


ans =

    25     1


ans =

    25     1


ans =

    25     1


ans =

    25     1


ans =

    25     1


ans =

    25     1


ans =

    25     1


ans =

    25     1


ans =

    25     1


ans =

    25     1


ans =

    25     1


ans =

    25     1


ans =

    25     1


ans =

    25     1


ans =

    25     1


ans =

    25     1


ans =

    25     1


ans =

    25     1


ans =

    25     1


ans =

    25     1


ans =

    25     1


ans =

    25     1


ans =

    25     1


ans =

    25     1


ans =

    25     1


ans =

    25     1


ans =

    25     1


ans =

    25     1


ans =

    25     1


ans =

    25     1


ans =

    25     1


ans =

    25     1


ans =

    25     1


ans =

    25     1


ans =

    25     1


ans =

    25     1


ans =

    25     1


ans =

    25     1


ans =

    25     1


ans =

    25     1


ans =

    25     1


ans =

    25     1


ans =

    25     1


ans =

    25     1


ans =

    25     1


ans =

    25     1


ans =

    25     1


ans =

    25     1


ans =

    25     1


ans =

    25     1


ans =

    25     1


ans =

    25     1


ans =

    25     1


ans =

    25     1


t =

    26


ans =

          26       10000


ans =

          26        9744


ans =

          26        9484


ans =

          26        9239


ans =

          26        8986


ans =

          26        8757


ans =

          26        8557


ans =

          26        8322


ans =

          26        8104


ans =

          26        7914


ans =

          26        7713


ans =

          26        7535


ans =

          26        7342


ans =

          26        7167


ans =

          26        7006


ans =

          26        6823


ans =

          26        6622


ans =

          26        6458


ans =

          26        6285


ans =

          26        6128


ans =

          26        5995


ans =

          26        5848


ans =

          26        5683


ans =

          26        5529


ans =

          26        5407


ans =

          26        5292


ans =

          26        5169


ans =

          26        5024


ans =

          26        4915


ans =

          26        4819


ans =

          26        4688


ans =

          26        4568


ans =

          26        4457


ans =

          26        4356


ans =

          26        4242


ans =

          26        4137


ans =

          26        4043


ans =

          26        3948


ans =

          26        3829


ans =

          26        3742


ans =

          26        3653


ans =

          26        3550


ans =

          26        3468


ans =

          26        3371


ans =

          26        3290


ans =

          26        3220


ans =

          26        3146


ans =

          26        3057


ans =

          26        2985


ans =

          26        2910


ans =

          26        2843


ans =

          26        2760


ans =

          26        2682


ans =

          26        2626


ans =

          26        2563


ans =

          26        2495


ans =

          26        2432


ans =

          26        2371


ans =

          26        2309


ans =

          26        2250


ans =

          26        2198


ans =

          26        2143


ans =

          26        2090


ans =

          26        2045


ans =

          26        1991


ans =

          26        1941


ans =

          26        1882


ans =

          26        1836


ans =

          26        1794


ans =

          26        1758


ans =

          26        1713


ans =

          26        1668


ans =

          26        1626


ans =

          26        1575


ans =

          26        1528


ans =

          26        1498


ans =

          26        1452


ans =

          26        1421


ans =

          26        1388


ans =

          26        1354


ans =

          26        1327


ans =

          26        1294


ans =

          26        1266


ans =

          26        1232


ans =

          26        1197


ans =

          26        1179


ans =

          26        1144


ans =

          26        1118


ans =

          26        1089


ans =

          26        1061


ans =

          26        1035


ans =

    26   999


ans =

    26   976


ans =

    26   941


ans =

    26   913


ans =

    26   895


ans =

    26   867


ans =

    26   854


ans =

    26   832


ans =

    26   807


ans =

    26   792


ans =

    26   769


ans =

    26   746


ans =

    26   723


ans =

    26   697


ans =

    26   673


ans =

    26   653


ans =

    26   633


ans =

    26   617


ans =

    26   609


ans =

    26   595


ans =

    26   580


ans =

    26   568


ans =

    26   558


ans =

    26   545


ans =

    26   531


ans =

    26   514


ans =

    26   500


ans =

    26   487


ans =

    26   479


ans =

    26   466


ans =

    26   451


ans =

    26   441


ans =

    26   434


ans =

    26   419


ans =

    26   412


ans =

    26   407


ans =

    26   394


ans =

    26   390


ans =

    26   381


ans =

    26   371


ans =

    26   361


ans =

    26   356


ans =

    26   348


ans =

    26   337


ans =

    26   330


ans =

    26   326


ans =

    26   321


ans =

    26   309


ans =

    26   304


ans =

    26   295


ans =

    26   288


ans =

    26   279


ans =

    26   266


ans =

    26   260


ans =

    26   252


ans =

    26   247


ans =

    26   239


ans =

    26   234


ans =

    26   227


ans =

    26   224


ans =

    26   222


ans =

    26   216


ans =

    26   214


ans =

    26   208


ans =

    26   203


ans =

    26   198


ans =

    26   195


ans =

    26   189


ans =

    26   180


ans =

    26   177


ans =

    26   173


ans =

    26   167


ans =

    26   161


ans =

    26   155


ans =

    26   149


ans =

    26   145


ans =

    26   139


ans =

    26   135


ans =

    26   134


ans =

    26   130


ans =

    26   128


ans =

    26   123


ans =

    26   119


ans =

    26   114


ans =

    26   110


ans =

    26   109


ans =

    26   107


ans =

    26   104


ans =

    26   101


ans =

    26    99


ans =

    26    98


ans =

    26    95


ans =

    26    94


ans =

    26    92


ans =

    26    91


ans =

    26    87


ans =

    26    85


ans =

    26    84


ans =

    26    82


ans =

    26    79


ans =

    26    79


ans =

    26    77


ans =

    26    72


ans =

    26    69


ans =

    26    68


ans =

    26    66


ans =

    26    65


ans =

    26    64


ans =

    26    59


ans =

    26    59


ans =

    26    57


ans =

    26    55


ans =

    26    52


ans =

    26    51


ans =

    26    50


ans =

    26    49


ans =

    26    49


ans =

    26    48


ans =

    26    47


ans =

    26    47


ans =

    26    46


ans =

    26    45


ans =

    26    45


ans =

    26    44


ans =

    26    44


ans =

    26    44


ans =

    26    44


ans =

    26    42


ans =

    26    42


ans =

    26    40


ans =

    26    39


ans =

    26    39


ans =

    26    38


ans =

    26    38


ans =

    26    37


ans =

    26    36


ans =

    26    33


ans =

    26    33


ans =

    26    30


ans =

    26    30


ans =

    26    29


ans =

    26    29


ans =

    26    29


ans =

    26    27


ans =

    26    27


ans =

    26    26


ans =

    26    24


ans =

    26    24


ans =

    26    24


ans =

    26    23


ans =

    26    22


ans =

    26    20


ans =

    26    20


ans =

    26    20


ans =

    26    20


ans =

    26    18


ans =

    26    18


ans =

    26    17


ans =

    26    17


ans =

    26    16


ans =

    26    16


ans =

    26    16


ans =

    26    16


ans =

    26    16


ans =

    26    16


ans =

    26    15


ans =

    26    15


ans =

    26    14


ans =

    26    14


ans =

    26    14


ans =

    26    14


ans =

    26    13


ans =

    26    12


ans =

    26    11


ans =

    26    11


ans =

    26    10


ans =

    26     9


ans =

    26     9


ans =

    26     9


ans =

    26     8


ans =

    26     8


ans =

    26     7


ans =

    26     7


ans =

    26     7


ans =

    26     7


ans =

    26     7


ans =

    26     7


ans =

    26     6


ans =

    26     6


ans =

    26     6


ans =

    26     6


ans =

    26     6


ans =

    26     6


ans =

    26     6


ans =

    26     6


ans =

    26     6


ans =

    26     6


ans =

    26     6


ans =

    26     6


ans =

    26     6


ans =

    26     6


ans =

    26     6


ans =

    26     6


ans =

    26     6


ans =

    26     6


ans =

    26     5


ans =

    26     5


ans =

    26     5


ans =

    26     5


ans =

    26     5


ans =

    26     5


ans =

    26     5


ans =

    26     5


ans =

    26     5


ans =

    26     4


ans =

    26     4


ans =

    26     4


ans =

    26     4


ans =

    26     4


ans =

    26     4


ans =

    26     4


ans =

    26     4


ans =

    26     4


ans =

    26     4


ans =

    26     4


ans =

    26     4


ans =

    26     4


ans =

    26     4


ans =

    26     3


ans =

    26     3


ans =

    26     3


ans =

    26     3


ans =

    26     3


ans =

    26     3


ans =

    26     3


ans =

    26     3


ans =

    26     3


ans =

    26     3


ans =

    26     3


ans =

    26     3


ans =

    26     3


ans =

    26     3


ans =

    26     3


ans =

    26     3


ans =

    26     3


ans =

    26     3


ans =

    26     3


ans =

    26     3


ans =

    26     3


ans =

    26     3


ans =

    26     3


ans =

    26     3


ans =

    26     3


ans =

    26     3


ans =

    26     3


ans =

    26     3


ans =

    26     3


ans =

    26     3


ans =

    26     3


ans =

    26     3


ans =

    26     3


ans =

    26     2


ans =

    26     2


ans =

    26     2


ans =

    26     2


ans =

    26     2


ans =

    26     2


ans =

    26     2


ans =

    26     2


ans =

    26     2


ans =

    26     2


ans =

    26     2


ans =

    26     2


ans =

    26     2


ans =

    26     2


ans =

    26     2


ans =

    26     2


ans =

    26     2


ans =

    26     2


ans =

    26     2


ans =

    26     2


ans =

    26     2


ans =

    26     2


ans =

    26     2


ans =

    26     2


ans =

    26     2


ans =

    26     2


ans =

    26     2


ans =

    26     2


ans =

    26     2


ans =

    26     2


ans =

    26     2


ans =

    26     2


ans =

    26     2


ans =

    26     2


ans =

    26     2


ans =

    26     2


ans =

    26     2


ans =

    26     2


ans =

    26     2


ans =

    26     2


ans =

    26     2


ans =

    26     2


ans =

    26     2


ans =

    26     2


ans =

    26     2


ans =

    26     2


ans =

    26     2


ans =

    26     2


ans =

    26     2


ans =

    26     2


ans =

    26     2


ans =

    26     2


ans =

    26     1


ans =

    26     1


ans =

    26     1


ans =

    26     1


ans =

    26     1


ans =

    26     1


ans =

    26     1


ans =

    26     1


ans =

    26     1


ans =

    26     1


ans =

    26     1


ans =

    26     1


ans =

    26     1


ans =

    26     1


ans =

    26     1


ans =

    26     1


ans =

    26     1


ans =

    26     1


ans =

    26     1


ans =

    26     1


ans =

    26     1


ans =

    26     1


ans =

    26     1


ans =

    26     1


ans =

    26     1


ans =

    26     1


ans =

    26     1


ans =

    26     1


ans =

    26     1


ans =

    26     1


ans =

    26     1


ans =

    26     1


t =

    27


ans =

          27       10000


ans =

          27        9679


ans =

          27        9372


ans =

          27        9084


ans =

          27        8791


ans =

          27        8518


ans =

          27        8294


ans =

          27        8049


ans =

          27        7783


ans =

          27        7541


ans =

          27        7293


ans =

          27        7061


ans =

          27        6840


ans =

          27        6611


ans =

          27        6384


ans =

          27        6192


ans =

          27        6004


ans =

          27        5819


ans =

          27        5620


ans =

          27        5442


ans =

          27        5268


ans =

          27        5090


ans =

          27        4906


ans =

          27        4760


ans =

          27        4609


ans =

          27        4456


ans =

          27        4311


ans =

          27        4155


ans =

          27        4012


ans =

          27        3895


ans =

          27        3775


ans =

          27        3648


ans =

          27        3534


ans =

          27        3417


ans =

          27        3306


ans =

          27        3204


ans =

          27        3107


ans =

          27        3000


ans =

          27        2916


ans =

          27        2810


ans =

          27        2720


ans =

          27        2633


ans =

          27        2550


ans =

          27        2465


ans =

          27        2400


ans =

          27        2331


ans =

          27        2263


ans =

          27        2198


ans =

          27        2139


ans =

          27        2058


ans =

          27        1983


ans =

          27        1922


ans =

          27        1863


ans =

          27        1808


ans =

          27        1752


ans =

          27        1695


ans =

          27        1644


ans =

          27        1581


ans =

          27        1531


ans =

          27        1484


ans =

          27        1442


ans =

          27        1400


ans =

          27        1356


ans =

          27        1318


ans =

          27        1275


ans =

          27        1228


ans =

          27        1185


ans =

          27        1144


ans =

          27        1115


ans =

          27        1072


ans =

          27        1033


ans =

          27        1001


ans =

    27   966


ans =

    27   932


ans =

    27   907


ans =

    27   881


ans =

    27   852


ans =

    27   829


ans =

    27   799


ans =

    27   785


ans =

    27   764


ans =

    27   747


ans =

    27   726


ans =

    27   703


ans =

    27   670


ans =

    27   656


ans =

    27   626


ans =

    27   608


ans =

    27   589


ans =

    27   566


ans =

    27   548


ans =

    27   527


ans =

    27   514


ans =

    27   496


ans =

    27   480


ans =

    27   462


ans =

    27   441


ans =

    27   422


ans =

    27   406


ans =

    27   389


ans =

    27   372


ans =

    27   361


ans =

    27   351


ans =

    27   338


ans =

    27   327


ans =

    27   313


ans =

    27   308


ans =

    27   297


ans =

    27   290


ans =

    27   283


ans =

    27   273


ans =

    27   265


ans =

    27   254


ans =

    27   243


ans =

    27   236


ans =

    27   230


ans =

    27   226


ans =

    27   219


ans =

    27   213


ans =

    27   205


ans =

    27   199


ans =

    27   188


ans =

    27   181


ans =

    27   178


ans =

    27   170


ans =

    27   162


ans =

    27   158


ans =

    27   151


ans =

    27   143


ans =

    27   140


ans =

    27   136


ans =

    27   132


ans =

    27   125


ans =

    27   121


ans =

    27   120


ans =

    27   115


ans =

    27   113


ans =

    27   109


ans =

    27   106


ans =

    27   105


ans =

    27   101


ans =

    27    98


ans =

    27    97


ans =

    27    94


ans =

    27    90


ans =

    27    88


ans =

    27    85


ans =

    27    83


ans =

    27    80


ans =

    27    77


ans =

    27    72


ans =

    27    69


ans =

    27    68


ans =

    27    67


ans =

    27    65


ans =

    27    63


ans =

    27    62


ans =

    27    59


ans =

    27    57


ans =

    27    55


ans =

    27    54


ans =

    27    51


ans =

    27    48


ans =

    27    46


ans =

    27    44


ans =

    27    43


ans =

    27    43


ans =

    27    41


ans =

    27    40


ans =

    27    40


ans =

    27    38


ans =

    27    37


ans =

    27    35


ans =

    27    33


ans =

    27    33


ans =

    27    32


ans =

    27    32


ans =

    27    32


ans =

    27    32


ans =

    27    29


ans =

    27    28


ans =

    27    27


ans =

    27    26


ans =

    27    25


ans =

    27    24


ans =

    27    22


ans =

    27    20


ans =

    27    19


ans =

    27    19


ans =

    27    19


ans =

    27    19


ans =

    27    18


ans =

    27    18


ans =

    27    18


ans =

    27    18


ans =

    27    18


ans =

    27    15


ans =

    27    13


ans =

    27    13


ans =

    27    13


ans =

    27    13


ans =

    27    13


ans =

    27    12


ans =

    27    12


ans =

    27    12


ans =

    27    11


ans =

    27    11


ans =

    27     9


ans =

    27     8


ans =

    27     8


ans =

    27     8


ans =

    27     8


ans =

    27     8


ans =

    27     8


ans =

    27     7


ans =

    27     7


ans =

    27     7


ans =

    27     6


ans =

    27     5


ans =

    27     5


ans =

    27     5


ans =

    27     5


ans =

    27     5


ans =

    27     4


ans =

    27     4


ans =

    27     4


ans =

    27     4


ans =

    27     4


ans =

    27     4


ans =

    27     4


ans =

    27     4


ans =

    27     3


ans =

    27     3


ans =

    27     3


ans =

    27     3


ans =

    27     2


ans =

    27     2


ans =

    27     2


ans =

    27     1


ans =

    27     1


ans =

    27     1


ans =

    27     1


ans =

    27     1


ans =

    27     1


ans =

    27     1


ans =

    27     1


ans =

    27     1


ans =

    27     1


ans =

    27     1


ans =

    27     1


ans =

    27     1


ans =

    27     1


ans =

    27     1


ans =

    27     1


ans =

    27     1


ans =

    27     1


t =

    28


ans =

          28       10000


ans =

          28        9393


ans =

          28        8849


ans =

          28        8338


ans =

          28        7883


ans =

          28        7455


ans =

          28        7040


ans =

          28        6667


ans =

          28        6298


ans =

          28        5944


ans =

          28        5606


ans =

          28        5278


ans =

          28        4978


ans =

          28        4729


ans =

          28        4454


ans =

          28        4226


ans =

          28        3977


ans =

          28        3763


ans =

          28        3558


ans =

          28        3384


ans =

          28        3186


ans =

          28        3031


ans =

          28        2846


ans =

          28        2691


ans =

          28        2545


ans =

          28        2399


ans =

          28        2293


ans =

          28        2178


ans =

          28        2058


ans =

          28        1962


ans =

          28        1848


ans =

          28        1750


ans =

          28        1664


ans =

          28        1564


ans =

          28        1467


ans =

          28        1380


ans =

          28        1305


ans =

          28        1257


ans =

          28        1189


ans =

          28        1109


ans =

          28        1053


ans =

    28   980


ans =

    28   908


ans =

    28   872


ans =

    28   822


ans =

    28   788


ans =

    28   745


ans =

    28   710


ans =

    28   672


ans =

    28   634


ans =

    28   596


ans =

    28   554


ans =

    28   531


ans =

    28   503


ans =

    28   464


ans =

    28   436


ans =

    28   407


ans =

    28   383


ans =

    28   362


ans =

    28   339


ans =

    28   316


ans =

    28   300


ans =

    28   280


ans =

    28   264


ans =

    28   254


ans =

    28   237


ans =

    28   218


ans =

    28   207


ans =

    28   197


ans =

    28   184


ans =

    28   177


ans =

    28   161


ans =

    28   150


ans =

    28   142


ans =

    28   136


ans =

    28   122


ans =

    28   115


ans =

    28   108


ans =

    28   100


ans =

    28    94


ans =

    28    90


ans =

    28    87


ans =

    28    84


ans =

    28    82


ans =

    28    79


ans =

    28    75


ans =

    28    72


ans =

    28    66


ans =

    28    61


ans =

    28    59


ans =

    28    57


ans =

    28    51


ans =

    28    51


ans =

    28    47


ans =

    28    44


ans =

    28    40


ans =

    28    39


ans =

    28    38


ans =

    28    35


ans =

    28    32


ans =

    28    32


ans =

    28    32


ans =

    28    31


ans =

    28    29


ans =

    28    25


ans =

    28    24


ans =

    28    21


ans =

    28    20


ans =

    28    19


ans =

    28    17


ans =

    28    15


ans =

    28    15


ans =

    28    14


ans =

    28    13


ans =

    28    12


ans =

    28    11


ans =

    28    10


ans =

    28     9


ans =

    28     8


ans =

    28     8


ans =

    28     7


ans =

    28     7


ans =

    28     6


ans =

    28     6


ans =

    28     6


ans =

    28     5


ans =

    28     5


ans =

    28     5


ans =

    28     5


ans =

    28     4


ans =

    28     4


ans =

    28     4


ans =

    28     4


ans =

    28     4


ans =

    28     4


ans =

    28     4


ans =

    28     4


ans =

    28     3


ans =

    28     2


ans =

    28     1


ans =

    28     1


ans =

    28     1


ans =

    28     1


ans =

    28     1


ans =

    28     1


ans =

    28     1


ans =

    28     1


ans =

    28     1


t =

    29


ans =

          29       10000


ans =

          29        8711


ans =

          29        7603


ans =

          29        6621


ans =

          29        5713


ans =

          29        4881


ans =

          29        4210


ans =

          29        3640


ans =

          29        3187


ans =

          29        2749


ans =

          29        2354


ans =

          29        2051


ans =

          29        1766


ans =

          29        1492


ans =

          29        1300


ans =

          29        1142


ans =

    29   997


ans =

    29   873


ans =

    29   766


ans =

    29   646


ans =

    29   568


ans =

    29   496


ans =

    29   424


ans =

    29   373


ans =

    29   314


ans =

    29   283


ans =

    29   246


ans =

    29   208


ans =

    29   181


ans =

    29   160


ans =

    29   138


ans =

    29   118


ans =

    29   100


ans =

    29    88


ans =

    29    78


ans =

    29    63


ans =

    29    57


ans =

    29    49


ans =

    29    44


ans =

    29    40


ans =

    29    34


ans =

    29    31


ans =

    29    25


ans =

    29    23


ans =

    29    18


ans =

    29    15


ans =

    29    10


ans =

    29    10


ans =

    29     9


ans =

    29     9


ans =

    29     9


ans =

    29     8


ans =

    29     6


ans =

    29     5


ans =

    29     5


ans =

    29     5


ans =

    29     3


ans =

    29     3


ans =

    29     2


ans =

    29     2


ans =

    29     2


ans =

    29     2


ans =

    29     2


ans =

    29     2


ans =

    29     2


t =

    30


ans =

          30       10000


ans =

          30        8490


ans =

          30        7189


ans =

          30        6138


ans =

          30        5208


ans =

          30        4385


ans =

          30        3703


ans =

          30        3153


ans =

          30        2637


ans =

          30        2244


ans =

          30        1926


ans =

          30        1625


ans =

          30        1396


ans =

          30        1190


ans =

          30        1015


ans =

    30   866


ans =

    30   728


ans =

    30   617


ans =

    30   513


ans =

    30   423


ans =

    30   369


ans =

    30   309


ans =

    30   258


ans =

    30   215


ans =

    30   180


ans =

    30   144


ans =

    30   125


ans =

    30   108


ans =

    30    94


ans =

    30    79


ans =

    30    67


ans =

    30    59


ans =

    30    51


ans =

    30    42


ans =

    30    35


ans =

    30    33


ans =

    30    26


ans =

    30    21


ans =

    30    20


ans =

    30    19


ans =

    30    18


ans =

    30    16


ans =

    30    15


ans =

    30    12


ans =

    30    10


ans =

    30     9


ans =

    30     8


ans =

    30     7


ans =

    30     7


ans =

    30     6


ans =

    30     5


ans =

    30     5


ans =

    30     5


ans =

    30     5


ans =

    30     5


ans =

    30     3


ans =

    30     3


ans =

    30     2


ans =

    30     1


ans =

    30     1


ans =

    30     1


ans =

    30     1


ans =

    30     1


ans =

    30     1


ans =

    30     1


ans =

    30     1


t =

    31


ans =

          31       10000


ans =

          31        8546


ans =

          31        7352


ans =

          31        6284


ans =

          31        5345


ans =

          31        4578


ans =

          31        3861


ans =

          31        3273


ans =

          31        2739


ans =

          31        2315


ans =

          31        1951


ans =

          31        1660


ans =

          31        1416


ans =

          31        1209


ans =

          31        1019


ans =

    31   884


ans =

    31   763


ans =

    31   654


ans =

    31   557


ans =

    31   482


ans =

    31   418


ans =

    31   355


ans =

    31   309


ans =

    31   258


ans =

    31   221


ans =

    31   191


ans =

    31   154


ans =

    31   127


ans =

    31   109


ans =

    31    92


ans =

    31    74


ans =

    31    60


ans =

    31    48


ans =

    31    41


ans =

    31    36


ans =

    31    27


ans =

    31    23


ans =

    31    19


ans =

    31    15


ans =

    31    12


ans =

    31    12


ans =

    31    10


ans =

    31     9


ans =

    31     7


ans =

    31     5


ans =

    31     5


ans =

    31     4


ans =

    31     4


ans =

    31     3


ans =

    31     3


ans =

    31     3


ans =

    31     1


ans =

    31     1


ans =

    31     1


t =

    32


ans =

          32       10000


ans =

          32        8498


ans =

          32        7236


ans =

          32        6138


ans =

          32        5256


ans =

          32        4501


ans =

          32        3804


ans =

          32        3288


ans =

          32        2795


ans =

          32        2380


ans =

          32        2009


ans =

          32        1703


ans =

          32        1444


ans =

          32        1242


ans =

          32        1060


ans =

    32   917


ans =

    32   794


ans =

    32   663


ans =

    32   576


ans =

    32   484


ans =

    32   404


ans =

    32   345


ans =

    32   302


ans =

    32   252


ans =

    32   221


ans =

    32   191


ans =

    32   160


ans =

    32   137


ans =

    32   123


ans =

    32   102


ans =

    32    88


ans =

    32    78


ans =

    32    68


ans =

    32    55


ans =

    32    48


ans =

    32    42


ans =

    32    34


ans =

    32    29


ans =

    32    23


ans =

    32    21


ans =

    32    19


ans =

    32    15


ans =

    32    12


ans =

    32    11


ans =

    32    11


ans =

    32     9


ans =

    32     7


ans =

    32     6


ans =

    32     5


ans =

    32     3


ans =

    32     3


ans =

    32     1


ans =

    32     1


ans =

    32     1


ans =

    32     1


ans =

    32     1


ans =

    32     1


t =

    33


ans =

          33       10000


ans =

          33        8532


ans =

          33        7267


ans =

          33        6204


ans =

          33        5275


ans =

          33        4513


ans =

          33        3870


ans =

          33        3324


ans =

          33        2886


ans =

          33        2465


ans =

          33        2113


ans =

          33        1824


ans =

          33        1567


ans =

          33        1313


ans =

          33        1140


ans =

    33   965


ans =

    33   833


ans =

    33   721


ans =

    33   616


ans =

    33   525


ans =

    33   442


ans =

    33   390


ans =

    33   340


ans =

    33   297


ans =

    33   259


ans =

    33   228


ans =

    33   191


ans =

    33   170


ans =

    33   144


ans =

    33   115


ans =

    33   100


ans =

    33    82


ans =

    33    69


ans =

    33    60


ans =

    33    50


ans =

    33    43


ans =

    33    38


ans =

    33    33


ans =

    33    30


ans =

    33    28


ans =

    33    22


ans =

    33    20


ans =

    33    18


ans =

    33    16


ans =

    33    14


ans =

    33    13


ans =

    33    10


ans =

    33     9


ans =

    33     8


ans =

    33     7


ans =

    33     5


ans =

    33     4


ans =

    33     4


ans =

    33     4


ans =

    33     3


ans =

    33     3


ans =

    33     3


ans =

    33     2


ans =

    33     2


ans =

    33     2


ans =

    33     2


ans =

    33     2


ans =

    33     1


ans =

    33     1


ans =

    33     1


ans =

    33     1


t =

    34


ans =

          34       10000


ans =

          34        8599


ans =

          34        7447


ans =

          34        6362


ans =

          34        5471


ans =

          34        4686


ans =

          34        4004


ans =

          34        3428


ans =

          34        2969


ans =

          34        2587


ans =

          34        2220


ans =

          34        1950


ans =

          34        1680


ans =

          34        1422


ans =

          34        1204


ans =

          34        1030


ans =

    34   898


ans =

    34   773


ans =

    34   651


ans =

    34   565


ans =

    34   479


ans =

    34   415


ans =

    34   352


ans =

    34   304


ans =

    34   267


ans =

    34   224


ans =

    34   196


ans =

    34   168


ans =

    34   146


ans =

    34   127


ans =

    34   107


ans =

    34    96


ans =

    34    80


ans =

    34    69


ans =

    34    59


ans =

    34    52


ans =

    34    44


ans =

    34    38


ans =

    34    35


ans =

    34    29


ans =

    34    27


ans =

    34    25


ans =

    34    25


ans =

    34    23


ans =

    34    17


ans =

    34    15


ans =

    34    13


ans =

    34    10


ans =

    34     8


ans =

    34     4


ans =

    34     4


ans =

    34     4


ans =

    34     3


ans =

    34     1


ans =

    34     1


ans =

    34     1


ans =

    34     1


ans =

    34     1


ans =

    34     1


ans =

    34     1


t =

    35


ans =

          35       10000


ans =

          35        8608


ans =

          35        7405


ans =

          35        6392


ans =

          35        5477


ans =

          35        4636


ans =

          35        3956


ans =

          35        3389


ans =

          35        2885


ans =

          35        2463


ans =

          35        2130


ans =

          35        1836


ans =

          35        1585


ans =

          35        1333


ans =

          35        1134


ans =

    35   968


ans =

    35   828


ans =

    35   712


ans =

    35   612


ans =

    35   520


ans =

    35   447


ans =

    35   379


ans =

    35   329


ans =

    35   284


ans =

    35   240


ans =

    35   214


ans =

    35   187


ans =

    35   162


ans =

    35   138


ans =

    35   120


ans =

    35   106


ans =

    35    90


ans =

    35    72


ans =

    35    53


ans =

    35    47


ans =

    35    41


ans =

    35    36


ans =

    35    31


ans =

    35    25


ans =

    35    23


ans =

    35    17


ans =

    35    15


ans =

    35    14


ans =

    35    14


ans =

    35    10


ans =

    35     9


ans =

    35     7


ans =

    35     5


ans =

    35     5


ans =

    35     4


ans =

    35     4


ans =

    35     3


ans =

    35     2


ans =

    35     2


ans =

    35     2


ans =

    35     2


ans =

    35     2


ans =

    35     2


ans =

    35     2


ans =

    35     2


ans =

    35     2


ans =

    35     2


ans =

    35     2


ans =

    35     2


ans =

    35     2


ans =

    35     2


ans =

    35     2


ans =

    35     2


ans =

    35     2


ans =

    35     2


ans =

    35     1


ans =

    35     1


ans =

    35     1


t =

    36


ans =

          36       10000


ans =

          36        8544


ans =

          36        7257


ans =

          36        6173


ans =

          36        5226


ans =

          36        4462


ans =

          36        3801


ans =

          36        3239


ans =

          36        2783


ans =

          36        2400


ans =

          36        2010


ans =

          36        1711


ans =

          36        1458


ans =

          36        1238


ans =

          36        1036


ans =

    36   884


ans =

    36   731


ans =

    36   612


ans =

    36   528


ans =

    36   451


ans =

    36   381


ans =

    36   330


ans =

    36   277


ans =

    36   233


ans =

    36   188


ans =

    36   148


ans =

    36   127


ans =

    36   105


ans =

    36    84


ans =

    36    72


ans =

    36    59


ans =

    36    53


ans =

    36    41


ans =

    36    36


ans =

    36    27


ans =

    36    24


ans =

    36    20


ans =

    36    17


ans =

    36    14


ans =

    36    12


ans =

    36    11


ans =

    36    11


ans =

    36     9


ans =

    36     6


ans =

    36     5


ans =

    36     3


ans =

    36     3


ans =

    36     3


ans =

    36     3


ans =

    36     3


ans =

    36     3


ans =

    36     3


ans =

    36     1


ans =

    36     1


ans =

    36     1


ans =

    36     1


ans =

    36     1


ans =

    36     1


ans =

    36     1


ans =

    36     1


ans =

    36     1


t =

    37


ans =

          37       10000


ans =

          37        8525


ans =

          37        7169


ans =

          37        6084


ans =

          37        5173


ans =

          37        4401


ans =

          37        3685


ans =

          37        3135


ans =

          37        2686


ans =

          37        2276


ans =

          37        1932


ans =

          37        1622


ans =

          37        1357


ans =

          37        1184


ans =

    37   997


ans =

    37   840


ans =

    37   716


ans =

    37   608


ans =

    37   510


ans =

    37   415


ans =

    37   354


ans =

    37   304


ans =

    37   244


ans =

    37   206


ans =

    37   173


ans =

    37   151


ans =

    37   126


ans =

    37   106


ans =

    37    84


ans =

    37    73


ans =

    37    63


ans =

    37    51


ans =

    37    42


ans =

    37    39


ans =

    37    32


ans =

    37    26


ans =

    37    21


ans =

    37    18


ans =

    37    12


ans =

    37    10


ans =

    37     9


ans =

    37     7


ans =

    37     6


ans =

    37     4


ans =

    37     4


ans =

    37     2


ans =

    37     2


ans =

    37     2


ans =

    37     1


ans =

    37     1


t =

    38


ans =

          38       10000


ans =

          38        8493


ans =

          38        7166


ans =

          38        6067


ans =

          38        5123


ans =

          38        4374


ans =

          38        3726


ans =

          38        3157


ans =

          38        2662


ans =

          38        2267


ans =

          38        1883


ans =

          38        1575


ans =

          38        1312


ans =

          38        1114


ans =

    38   936


ans =

    38   801


ans =

    38   648


ans =

    38   537


ans =

    38   451


ans =

    38   374


ans =

    38   307


ans =

    38   263


ans =

    38   212


ans =

    38   176


ans =

    38   146


ans =

    38   120


ans =

    38    97


ans =

    38    85


ans =

    38    68


ans =

    38    58


ans =

    38    45


ans =

    38    37


ans =

    38    34


ans =

    38    29


ans =

    38    23


ans =

    38    18


ans =

    38    13


ans =

    38    12


ans =

    38    11


ans =

    38     8


ans =

    38     8


ans =

    38     7


ans =

    38     5


ans =

    38     4


ans =

    38     3


ans =

    38     3


ans =

    38     3


ans =

    38     1


ans =

    38     1


ans =

    38     1


ans =

    38     1


ans =

    38     1


ans =

    38     1


t =

    39


ans =

          39       10000


ans =

          39        8432


ans =

          39        7164


ans =

          39        6071


ans =

          39        5176


ans =

          39        4390


ans =

          39        3733


ans =

          39        3179


ans =

          39        2677


ans =

          39        2286


ans =

          39        1938


ans =

          39        1645


ans =

          39        1408


ans =

          39        1214


ans =

          39        1036


ans =

    39   876


ans =

    39   744


ans =

    39   643


ans =

    39   562


ans =

    39   455


ans =

    39   385


ans =

    39   327


ans =

    39   276


ans =

    39   233


ans =

    39   195


ans =

    39   165


ans =

    39   144


ans =

    39   114


ans =

    39   103


ans =

    39    92


ans =

    39    77


ans =

    39    69


ans =

    39    58


ans =

    39    51


ans =

    39    45


ans =

    39    42


ans =

    39    38


ans =

    39    30


ans =

    39    29


ans =

    39    24


ans =

    39    22


ans =

    39    20


ans =

    39    17


ans =

    39    15


ans =

    39    13


ans =

    39    12


ans =

    39    11


ans =

    39    11


ans =

    39    10


ans =

    39     8


ans =

    39     7


ans =

    39     4


ans =

    39     3


ans =

    39     3


ans =

    39     3


ans =

    39     3


ans =

    39     3


ans =

    39     2


ans =

    39     2


ans =

    39     2


ans =

    39     2


ans =

    39     2


ans =

    39     1


ans =

    39     1


ans =

    39     1


ans =

    39     1


ans =

    39     1


ans =

    39     1


ans =

    39     1


ans =

    39     1


ans =

    39     1


ans =

    39     1


ans =

    39     1


ans =

    39     1


ans =

    39     1


ans =

    39     1


ans =

    39     1


ans =

    39     1


ans =

    39     1


ans =

    39     1


ans =

    39     1


ans =

    39     1


ans =

    39     1


t =

    40


ans =

          40       10000


ans =

          40        8481


ans =

          40        7217


ans =

          40        6087


ans =

          40        5169


ans =

          40        4373


ans =

          40        3689


ans =

          40        3112


ans =

          40        2602


ans =

          40        2189


ans =

          40        1846


ans =

          40        1538


ans =

          40        1290


ans =

          40        1091


ans =

    40   933


ans =

    40   800


ans =

    40   682


ans =

    40   573


ans =

    40   484


ans =

    40   404


ans =

    40   344


ans =

    40   291


ans =

    40   246


ans =

    40   214


ans =

    40   187


ans =

    40   158


ans =

    40   134


ans =

    40   112


ans =

    40    88


ans =

    40    71


ans =

    40    64


ans =

    40    55


ans =

    40    45


ans =

    40    40


ans =

    40    31


ans =

    40    27


ans =

    40    24


ans =

    40    19


ans =

    40    15


ans =

    40    12


ans =

    40     9


ans =

    40     7


ans =

    40     6


ans =

    40     6


ans =

    40     6


ans =

    40     5


ans =

    40     5


ans =

    40     5


ans =

    40     5


ans =

    40     3


ans =

    40     2


ans =

    40     1


ans =

    40     1


ans =

    40     1


ans =

    40     1


t =

    41

>> >> >> >> >> >> >> 
best_params =

   -2.7521
   -1.5874
    2.2253
   -2.3768
   -3.6574
   -2.4710
   -3.9962
   -5.7839


SSR =

  798.4970

>> 
