# Supplementary material for: Molecular flexibility of DNA as a key determinant of RAD51 recruitment
Source: EMBO J. 2020 Jan 14;39(7):e103002. doi: 10.15252/embj.2019103002 (PMC7110135; doi:10.15252/embj.2019103002)
Supplement: Supplementary file 4 — Source Data for Expanded View [file EMBJ-39-e103002-s004.zip › Figures2&3&EV1/Figures2&3&EV1_ClusterRun_2/spr_Rad51_ABCSMC.m]

function [OUTPUT] = spr_Rad51_ABCSMC(paramsp,x,n_params,iN)

	OUTPUT = zeros(length(x),iN);
    x_trunc = x(1:12512);
	parfor iPart = 1:iN 
        
        %SEARCH LOG SPACE
        
		% Retrieve parameter values for this particle
		kRR = 10.^(paramsp((iPart-1)*n_params+1));
		kadf_ss = 10.^(paramsp((iPart-1)*n_params+2));
		kadr1_ss = 10.^(paramsp((iPart-1)*n_params+3));
        kadr2_ss = 10.^(paramsp((iPart-1)*n_params+4));
        kadr3_ss = 10.^(paramsp((iPart-1)*n_params+5));
        kadf_ds = 10.^(paramsp((iPart-1)*n_params+6));
        kadr1_ds = 10.^(paramsp((iPart-1)*n_params+7));
        kadr2_ds = 10.^(paramsp((iPart-1)*n_params+8));
        
        
        params = [kRR, kadf_ss, kadr1_ss, kadr2_ss, kadr3_ss, kadf_ds, kadr1_ds, kadr2_ds];
		% If searching logspace:
		%a = 10.^(paramsp((iPart-1)*n_params+1));
		%b = 10.^(paramsp((iPart-1)*n_params+2));
		
		% Compute y_sim for particle
		y_sim = Fit_Connector(params, x_trunc)
        y_sim = cat(1, y_sim(:,1), y_sim(:,2), y_sim(:,3), y_sim(:,4), y_sim(:,5), y_sim(:,6), y_sim(:,7), y_sim(:,8))
		OUTPUT(:,iPart) = y_sim;
    end
end  
    
