# Supplementary material for: Molecular flexibility of DNA as a key determinant of RAD51 recruitment
Source: EMBO J. 2020 Jan 14;39(7):e103002. doi: 10.15252/embj.2019103002 (PMC7110135; doi:10.15252/embj.2019103002)
Supplement: Supplementary file 4 — Source Data for Expanded View [file EMBJ-39-e103002-s004.zip › Figures2&3&EV1/Figures2&3&EV1_ClusterRun_3/Fit_ds_3.m]

function [Fit] = Fit_ds_3(x_params, xdata)
%% Set model parameters

Rad51conc = 3; %uM

number_of_oligomer_species = 4;
initial_conditions = zeros(1, number_of_oligomer_species);
initial_conditions(1) = 1;
injection_time = 120; %s

%% Fit oligomer concentrations

concentrations = Fit_noDNA_16(Rad51conc, x_params);

%% Set rates

%%oligomer concentrations from no DNA model%%
%%%%%%%%%%%%%%%%%%%%%%%%%%%%%%%%%%%%%%%%%%%%%
parameters(1) = concentrations(1);
parameters(2) = concentrations(2);
parameters(3) = concentrations(3);
parameters(4) = concentrations(4);
parameters(5) = concentrations(5);
parameters(6) = concentrations(6);
parameters(7) = concentrations(7);
parameters(8) = concentrations(8);
parameters(9) = concentrations(9);
parameters(10) = concentrations(10);
parameters(11) = concentrations(11);
parameters(12) = concentrations(12);
parameters(13) = concentrations(13);
parameters(14) = concentrations(14);
parameters(15) = concentrations(15);
parameters(16) = concentrations(16);

%%%%%%%%%%%%%%%%%%%%%%%%%%%%%%%%%%%%%%%%%%%%%
parameters(17) = 1; %starting amount of DNA (normalised to 1)
%%%%%%%%%%%%%%%%%%%%%%%%%%%%%%%%%%%%%%%%%%%%%

%%adsorption forward rates for each oligomer%
%%%%%%%%%%%%%%%%%%%%%%%%%%%%%%%%%%%%%%%%%%%%%
parameters(18) = 16 * 1 * x_params(2);   %x_params(2);
parameters(19) = 15 * 2 * x_params(2);  %x_params(3);
parameters(20) = 14 * 3 * x_params(2);   %x_params(4);
parameters(21) = 13 * 4 * x_params(2);   %x_params(5);
parameters(22) = 12 * 5 * x_params(2);   %x_params(6);
parameters(23) = 11 * 6 * x_params(2);   %x_params(7);
parameters(24) = 10 * 7 * x_params(2);   %x_params(8);
parameters(25) = 9 * 8 * x_params(2);   %x_params(9);
parameters(26) = 8 * 9 * x_params(2);   %x_params(10);
parameters(27) = 7 * 10 * x_params(2);   %x_params(11);
parameters(28) = 6 * 11 * x_params(2);   %x_params(12);
parameters(29) = 5 * 12 * x_params(2);   %x_params(13);
parameters(30) = 4 * 13 * x_params(2);   %x_params(14);
parameters(31) = 3 * 14 * x_params(2);   %x_params(15);
parameters(32) = 2 * 15 * x_params(2);   %x_params(16);
parameters(33) = 1 * 16 * x_params(2);   %x_params(17);
%%%%%%%%%%%%%%%%%%%%%%%%%%%%%%%%%%%%%%%%%%%%%

%%adsorption reverse rates for each oligomer%
%%%%%%%%%%%%%%%%%%%%%%%%%%%%%%%%%%%%%%%%%%%%%
parameters(34) = x_params(3);%x_params(3); %x_params(18);
parameters(35) = 0; %x_params(4);%x_params(4);%x_params(19);
parameters(36) = 0; %x_params(5);%x_params(5);%x_params(20);
parameters(37) = 0;%x_params(6);%x_params(21);
parameters(38) = 0;%x_params(7);%x_params(22);
parameters(39) = 0;%x_params(8);%x_params(8);%x_params(23);
parameters(40) = 0;%x_params(9);%x_params(9);%x_params(24);
parameters(41) = 0;%x_params(10);%x_params(10);%x_params(25);
parameters(42) = 0;%x_params(11);%x_params(11);%x_params(26);
parameters(43) = 0;%x_params(12);%x_params(12);%x_params(27);
parameters(44) = 0;%x_params(13);%x_params(13);%x_params(28);
parameters(45) = 0;%x_params(14);%x_params(14);%x_params(29);
parameters(46) = 0;%x_params(15);%x_params(15);%x_params(30);
parameters(47) = 0;%x_params(16);%x_params(16);%x_params(31);
parameters(48) = 0;%x_params(17);%x_params(17);%x_params(32);
parameters(49) = 0;%x_params(18);%x_params(18);%x_params(33);
%%%%%%%%%%%%%%%%%%%%%%%%%%%%%%%%%%%%%%%%%%%%%

%%elongation forward rates for oligomers 1 - 15%
%%%%%%%%%%%%%%%%%%%%%%%%%%%%%%%%%%%%%%%%%%%%%%%%
parameters(50) = x_params(2);%x_params(19);%x_params(19);%x_params(34);
parameters(51) = x_params(2);%x_params(19);%x_params(20);%x_params(35);
parameters(52) = x_params(2);%x_params(19);%x_params(21);%x_params(36);
parameters(53) = x_params(2);%x_params(19);%x_params(22);%x_params(37);
parameters(54) = x_params(2);%x_params(19);%x_params(23);%x_params(38);
parameters(55) = x_params(2);%x_params(19);%x_params(24);%x_params(39);
parameters(56) = x_params(2);%x_params(19);%x_params(25);%x_params(40);
parameters(57) = x_params(2);%x_params(19);%x_params(26);%x_params(41);
parameters(58) = x_params(2);%x_params(19);%x_params(27);%x_params(42);
parameters(59) = x_params(2);%x_params(19);%x_params(28);%x_params(43);
parameters(60) = x_params(2);%x_params(19);%x_params(29);%x_params(44);
parameters(61) = x_params(2);%x_params(19);%x_params(30);%x_params(45);
parameters(62) = x_params(2);%x_params(19);%x_params(31);%x_params(46);
parameters(63) = x_params(2);%x_params(19);%x_params(32);%x_params(47);
parameters(64) = x_params(2);%x_params(19);%x_params(33);%x_params(48);
%%%%%%%%%%%%%%%%%%%%%%%%%%%%%%%%%%%%%%%%%%%%%%%%

%%elongation reverse rate for monomer dissociations%
%%%%%%%%%%%%%%%%%%%%%%%%%%%%%%%%%%%%%%%%%%%%%%%%%%%%
parameters(65) = x_params(4);%x_params(20);%x_params(34);%x_params(49);
parameters(66) = x_params(4);%x_params(20);%x_params(34);%x_params(49);
parameters(67) = x_params(4);%x_params(20);%x_params(34);%x_params(49);
parameters(68) = x_params(4);%x_params(20);%x_params(34);%x_params(49);
parameters(69) = x_params(4);%x_params(20);%x_params(34);%x_params(49);
parameters(70) = x_params(4);%x_params(20);%x_params(34);%x_params(49);
parameters(71) = x_params(4);%x_params(20);%x_params(34);%x_params(49);
parameters(72) = x_params(4);%x_params(20);%x_params(34);%x_params(49);
parameters(73) = x_params(4);%x_params(20);%x_params(34);%x_params(49);
parameters(74) = x_params(4);%x_params(20);%x_params(34);%x_params(49);
parameters(75) = x_params(4);%x_params(20);%x_params(34);%x_params(49);
parameters(76) = x_params(4);%x_params(20);%x_params(34);%x_params(49);
parameters(77) = x_params(4);%x_params(20);%x_params(34);%x_params(49);
parameters(78) = x_params(4);%x_params(20);%x_params(34);%x_params(49);
parameters(79) = x_params(4);%x_params(20);%x_params(34);%x_params(49);
%%%%%%%%%%%%%%%%%%%%%%%%%%%%%%%%%%%%%%%%%%%%%%%%%%%%


%% Simulate

   options = odeset('AbsTol', 1e-8, 'RelTol', 1e-8);
   
   [t1, y1] = ode15s(@(time, species) Deriv_ds_3(time, species, parameters, injection_time), ...
                xdata, initial_conditions, options);

% Assign output results

    Fit = Observables_ds_3(y1);
    Fit = Fit(:,1);
