# Supplementary material for: Molecular flexibility of DNA as a key determinant of RAD51 recruitment
Source: EMBO J. 2020 Jan 14;39(7):e103002. doi: 10.15252/embj.2019103002 (PMC7110135; doi:10.15252/embj.2019103002)
Supplement: Supplementary file 4 — Source Data for Expanded View [file EMBJ-39-e103002-s004.zip › Figures2&3&EV1/Figures2&3&EV1_ClusterRun_3/run.log]

                            < M A T L A B (R) >
                  Copyright 1984-2016 The MathWorks, Inc.
                   R2016b (9.1.0.441655) 64-bit (glnxa64)
                             September 7, 2016

 
To get started, type one of these: helpwin, helpdesk, or demo.
For product information, visit www.mathworks.com.
 
>> >> >> >> >> >> >> Starting parallel pool (parpool) using the 'local' profile ... connected to 16 workers.
>> >> >> >> >> >> >> >> >> >> >> >> >> >> >> >> >> >> >> >> >> >> >> >> >> >> >> >> >> >> >> >> >> >> >> >> >> >> >> >> >> >> >> >> >> >> >> >> >> >> >> >> >> >> >> >> >> >> >> >> >> >> >> >> >> >> >> >> >> >> >> >> >> >> >> >> >> >> >> >> >> >> >> >> >> >> >> >> >> 
ans =

          27       10000


ans =

          27        9739


ans =

          27        9483


ans =

          27        9237


ans =

          27        8989


ans =

          27        8753


ans =

          27        8548


ans =

          27        8318


ans =

          27        8113


ans =

          27        7913


ans =

          27        7738


ans =

          27        7543


ans =

          27        7361


ans =

          27        7169


ans =

          27        6974


ans =

          27        6786


ans =

          27        6627


ans =

          27        6456


ans =

          27        6316


ans =

          27        6122


ans =

          27        5964


ans =

          27        5820


ans =

          27        5694


ans =

          27        5559


ans =

          27        5425


ans =

          27        5290


ans =

          27        5158


ans =

          27        5006


ans =

          27        4877


ans =

          27        4759


ans =

          27        4615


ans =

          27        4493


ans =

          27        4384


ans =

          27        4253


ans =

          27        4141


ans =

          27        4043


ans =

          27        3947


ans =

          27        3852


ans =

          27        3750


ans =

          27        3645


ans =

          27        3563


ans =

          27        3477


ans =

          27        3394


ans =

          27        3313


ans =

          27        3216


ans =

          27        3134


ans =

          27        3057


ans =

          27        2971


ans =

          27        2895


ans =

          27        2825


ans =

          27        2755


ans =

          27        2682


ans =

          27        2616


ans =

          27        2539


ans =

          27        2481


ans =

          27        2411


ans =

          27        2346


ans =

          27        2295


ans =

          27        2241


ans =

          27        2179


ans =

          27        2133


ans =

          27        2077


ans =

          27        2025


ans =

          27        1978


ans =

          27        1919


ans =

          27        1871


ans =

          27        1827


ans =

          27        1781


ans =

          27        1740


ans =

          27        1693


ans =

          27        1654


ans =

          27        1600


ans =

          27        1561


ans =

          27        1514


ans =

          27        1472


ans =

          27        1438


ans =

          27        1401


ans =

          27        1369


ans =

          27        1334


ans =

          27        1300


ans =

          27        1265


ans =

          27        1238


ans =

          27        1209


ans =

          27        1187


ans =

          27        1150


ans =

          27        1115


ans =

          27        1081


ans =

          27        1057


ans =

          27        1030


ans =

    27   999


ans =

    27   971


ans =

    27   948


ans =

    27   934


ans =

    27   912


ans =

    27   897


ans =

    27   878


ans =

    27   850


ans =

    27   829


ans =

    27   808


ans =

    27   782


ans =

    27   762


ans =

    27   735


ans =

    27   712


ans =

    27   703


ans =

    27   687


ans =

    27   671


ans =

    27   655


ans =

    27   637


ans =

    27   623


ans =

    27   610


ans =

    27   592


ans =

    27   572


ans =

    27   557


ans =

    27   548


ans =

    27   534


ans =

    27   520


ans =

    27   511


ans =

    27   503


ans =

    27   491


ans =

    27   484


ans =

    27   473


ans =

    27   464


ans =

    27   451


ans =

    27   440


ans =

    27   428


ans =

    27   417


ans =

    27   407


ans =

    27   398


ans =

    27   384


ans =

    27   373


ans =

    27   365


ans =

    27   355


ans =

    27   342


ans =

    27   334


ans =

    27   322


ans =

    27   311


ans =

    27   306


ans =

    27   299


ans =

    27   289


ans =

    27   285


ans =

    27   275


ans =

    27   269


ans =

    27   265


ans =

    27   256


ans =

    27   252


ans =

    27   249


ans =

    27   243


ans =

    27   235


ans =

    27   230


ans =

    27   222


ans =

    27   215


ans =

    27   213


ans =

    27   212


ans =

    27   207


ans =

    27   192


ans =

    27   190


ans =

    27   186


ans =

    27   182


ans =

    27   180


ans =

    27   177


ans =

    27   172


ans =

    27   167


ans =

    27   164


ans =

    27   162


ans =

    27   157


ans =

    27   156


ans =

    27   151


ans =

    27   149


ans =

    27   143


ans =

    27   141


ans =

    27   138


ans =

    27   135


ans =

    27   130


ans =

    27   129


ans =

    27   128


ans =

    27   122


ans =

    27   120


ans =

    27   117


ans =

    27   113


ans =

    27   111


ans =

    27   107


ans =

    27   104


ans =

    27   101


ans =

    27    99


ans =

    27    95


ans =

    27    92


ans =

    27    92


ans =

    27    90


ans =

    27    85


ans =

    27    83


ans =

    27    79


ans =

    27    75


ans =

    27    75


ans =

    27    72


ans =

    27    72


ans =

    27    70


ans =

    27    70


ans =

    27    67


ans =

    27    67


ans =

    27    66


ans =

    27    65


ans =

    27    65


ans =

    27    63


ans =

    27    58


ans =

    27    57


ans =

    27    56


ans =

    27    54


ans =

    27    52


ans =

    27    51


ans =

    27    48


ans =

    27    47


ans =

    27    47


ans =

    27    46


ans =

    27    45


ans =

    27    43


ans =

    27    40


ans =

    27    37


ans =

    27    35


ans =

    27    35


ans =

    27    34


ans =

    27    33


ans =

    27    31


ans =

    27    30


ans =

    27    30


ans =

    27    29


ans =

    27    28


ans =

    27    27


ans =

    27    27


ans =

    27    27


ans =

    27    27


ans =

    27    26


ans =

    27    25


ans =

    27    24


ans =

    27    24


ans =

    27    24


ans =

    27    24


ans =

    27    24


ans =

    27    24


ans =

    27    24


ans =

    27    24


ans =

    27    23


ans =

    27    23


ans =

    27    21


ans =

    27    20


ans =

    27    20


ans =

    27    20


ans =

    27    20


ans =

    27    20


ans =

    27    20


ans =

    27    20


ans =

    27    19


ans =

    27    19


ans =

    27    19


ans =

    27    19


ans =

    27    18


ans =

    27    17


ans =

    27    17


ans =

    27    17


ans =

    27    16


ans =

    27    15


ans =

    27    13


ans =

    27    12


ans =

    27    12


ans =

    27    12


ans =

    27    11


ans =

    27    11


ans =

    27    11


ans =

    27    10


ans =

    27    10


ans =

    27    10


ans =

    27     9


ans =

    27     9


ans =

    27     9


ans =

    27     9


ans =

    27     9


ans =

    27     9


ans =

    27     9


ans =

    27     9


ans =

    27     9


ans =

    27     8


ans =

    27     8


ans =

    27     8


ans =

    27     8


ans =

    27     7


ans =

    27     6


ans =

    27     6


ans =

    27     6


ans =

    27     6


ans =

    27     6


ans =

    27     6


ans =

    27     6


ans =

    27     6


ans =

    27     6


ans =

    27     6


ans =

    27     6


ans =

    27     6


ans =

    27     6


ans =

    27     6


ans =

    27     5


ans =

    27     5


ans =

    27     5


ans =

    27     5


ans =

    27     5


ans =

    27     4


ans =

    27     4


ans =

    27     4


ans =

    27     3


ans =

    27     3


ans =

    27     3


ans =

    27     3


ans =

    27     3


ans =

    27     3


ans =

    27     3


ans =

    27     3


ans =

    27     3


ans =

    27     3


ans =

    27     3


ans =

    27     3


ans =

    27     3


ans =

    27     3


ans =

    27     3


ans =

    27     3


ans =

    27     3


ans =

    27     2


ans =

    27     2


ans =

    27     2


ans =

    27     2


ans =

    27     2


ans =

    27     2


ans =

    27     2


ans =

    27     2


ans =

    27     2


ans =

    27     2


ans =

    27     2


ans =

    27     2


ans =

    27     2


ans =

    27     2


ans =

    27     2


ans =

    27     2


ans =

    27     2


ans =

    27     2


ans =

    27     2


ans =

    27     2


ans =

    27     2


ans =

    27     2


ans =

    27     2


ans =

    27     2


ans =

    27     2


ans =

    27     2


ans =

    27     1


ans =

    27     1


ans =

    27     1


ans =

    27     1


ans =

    27     1


ans =

    27     1


ans =

    27     1


t =

    28


ans =

          28       10000


ans =

          28        9781


ans =

          28        9574


ans =

          28        9383


ans =

          28        9212


ans =

          28        9028


ans =

          28        8852


ans =

          28        8645


ans =

          28        8463


ans =

          28        8262


ans =

          28        8068


ans =

          28        7897


ans =

          28        7734


ans =

          28        7567


ans =

          28        7426


ans =

          28        7297


ans =

          28        7126


ans =

          28        6970


ans =

          28        6812


ans =

          28        6699


ans =

          28        6546


ans =

          28        6388


ans =

          28        6247


ans =

          28        6125


ans =

          28        5998


ans =

          28        5860


ans =

          28        5737


ans =

          28        5626


ans =

          28        5496


ans =

          28        5385


ans =

          28        5289


ans =

          28        5187


ans =

          28        5054


ans =

          28        4955


ans =

          28        4836


ans =

          28        4737


ans =

          28        4637


ans =

          28        4537


ans =

          28        4454


ans =

          28        4359


ans =

          28        4280


ans =

          28        4181


ans =

          28        4093


ans =

          28        4010


ans =

          28        3917


ans =

          28        3847


ans =

          28        3766


ans =

          28        3686


ans =

          28        3606


ans =

          28        3527


ans =

          28        3460


ans =

          28        3379


ans =

          28        3308


ans =

          28        3233


ans =

          28        3157


ans =

          28        3087


ans =

          28        3027


ans =

          28        2963


ans =

          28        2900


ans =

          28        2857


ans =

          28        2780


ans =

          28        2715


ans =

          28        2666


ans =

          28        2619


ans =

          28        2563


ans =

          28        2518


ans =

          28        2461


ans =

          28        2402


ans =

          28        2347


ans =

          28        2303


ans =

          28        2259


ans =

          28        2213


ans =

          28        2162


ans =

          28        2128


ans =

          28        2086


ans =

          28        2044


ans =

          28        1993


ans =

          28        1947


ans =

          28        1903


ans =

          28        1858


ans =

          28        1809


ans =

          28        1766


ans =

          28        1727


ans =

          28        1695


ans =

          28        1660


ans =

          28        1630


ans =

          28        1611


ans =

          28        1579


ans =

          28        1547


ans =

          28        1515


ans =

          28        1483


ans =

          28        1458


ans =

          28        1433


ans =

          28        1408


ans =

          28        1376


ans =

          28        1344


ans =

          28        1316


ans =

          28        1288


ans =

          28        1262


ans =

          28        1233


ans =

          28        1205


ans =

          28        1178


ans =

          28        1150


ans =

          28        1126


ans =

          28        1094


ans =

          28        1076


ans =

          28        1050


ans =

          28        1020


ans =

          28        1001


ans =

    28   974


ans =

    28   946


ans =

    28   925


ans =

    28   900


ans =

    28   878


ans =

    28   867


ans =

    28   844


ans =

    28   817


ans =

    28   808


ans =

    28   789


ans =

    28   770


ans =

    28   749


ans =

    28   736


ans =

    28   721


ans =

    28   709


ans =

    28   693


ans =

    28   686


ans =

    28   674


ans =

    28   656


ans =

    28   646


ans =

    28   634


ans =

    28   620


ans =

    28   603


ans =

    28   592


ans =

    28   572


ans =

    28   558


ans =

    28   548


ans =

    28   533


ans =

    28   526


ans =

    28   518


ans =

    28   508


ans =

    28   493


ans =

    28   483


ans =

    28   469


ans =

    28   464


ans =

    28   445


ans =

    28   436


ans =

    28   430


ans =

    28   419


ans =

    28   401


ans =

    28   397


ans =

    28   385


ans =

    28   377


ans =

    28   366


ans =

    28   366


ans =

    28   360


ans =

    28   351


ans =

    28   346


ans =

    28   337


ans =

    28   332


ans =

    28   324


ans =

    28   318


ans =

    28   313


ans =

    28   311


ans =

    28   303


ans =

    28   290


ans =

    28   285


ans =

    28   281


ans =

    28   272


ans =

    28   266


ans =

    28   260


ans =

    28   255


ans =

    28   251


ans =

    28   246


ans =

    28   241


ans =

    28   238


ans =

    28   237


ans =

    28   232


ans =

    28   227


ans =

    28   223


ans =

    28   219


ans =

    28   215


ans =

    28   212


ans =

    28   209


ans =

    28   206


ans =

    28   199


ans =

    28   197


ans =

    28   195


ans =

    28   190


ans =

    28   188


ans =

    28   185


ans =

    28   184


ans =

    28   181


ans =

    28   176


ans =

    28   171


ans =

    28   169


ans =

    28   168


ans =

    28   163


ans =

    28   162


ans =

    28   158


ans =

    28   157


ans =

    28   152


ans =

    28   151


ans =

    28   148


ans =

    28   144


ans =

    28   142


ans =

    28   141


ans =

    28   137


ans =

    28   137


ans =

    28   136


ans =

    28   130


ans =

    28   129


ans =

    28   129


ans =

    28   127


ans =

    28   123


ans =

    28   120


ans =

    28   118


ans =

    28   114


ans =

    28   110


ans =

    28   109


ans =

    28   105


ans =

    28   103


ans =

    28   101


ans =

    28    97


ans =

    28    92


ans =

    28    91


ans =

    28    91


ans =

    28    90


ans =

    28    89


ans =

    28    86


ans =

    28    85


ans =

    28    84


ans =

    28    84


ans =

    28    81


ans =

    28    80


ans =

    28    77


ans =

    28    74


ans =

    28    73


ans =

    28    72


ans =

    28    71


ans =

    28    69


ans =

    28    68


ans =

    28    66


ans =

    28    65


ans =

    28    63


ans =

    28    63


ans =

    28    61


ans =

    28    61


ans =

    28    60


ans =

    28    58


ans =

    28    57


ans =

    28    56


ans =

    28    53


ans =

    28    52


ans =

    28    50


ans =

    28    48


ans =

    28    48


ans =

    28    46


ans =

    28    46


ans =

    28    46


ans =

    28    44


ans =

    28    43


ans =

    28    43


ans =

    28    43


ans =

    28    43


ans =

    28    42


ans =

    28    41


ans =

    28    41


ans =

    28    40


ans =

    28    38


ans =

    28    37


ans =

    28    37


ans =

    28    37


ans =

    28    34


ans =

    28    34


ans =

    28    34


ans =

    28    32


ans =

    28    32


ans =

    28    31


ans =

    28    30


ans =

    28    27


ans =

    28    27


ans =

    28    27


ans =

    28    27


ans =

    28    25


ans =

    28    24


ans =

    28    22


ans =

    28    21


ans =

    28    21


ans =

    28    20


ans =

    28    19


ans =

    28    19


ans =

    28    19


ans =

    28    19


ans =

    28    19


ans =

    28    19


ans =

    28    18


ans =

    28    18


ans =

    28    18


ans =

    28    18


ans =

    28    17


ans =

    28    17


ans =

    28    16


ans =

    28    15


ans =

    28    14


ans =

    28    13


ans =

    28    13


ans =

    28    13


ans =

    28    13


ans =

    28    13


ans =

    28    13


ans =

    28    13


ans =

    28    13


ans =

    28    13


ans =

    28    11


ans =

    28    10


ans =

    28    10


ans =

    28     9


ans =

    28     9


ans =

    28     9


ans =

    28     9


ans =

    28     9


ans =

    28     9


ans =

    28     8


ans =

    28     8


ans =

    28     8


ans =

    28     8


ans =

    28     7


ans =

    28     7


ans =

    28     7


ans =

    28     7


ans =

    28     7


ans =

    28     7


ans =

    28     7


ans =

    28     7


ans =

    28     7


ans =

    28     7


ans =

    28     7


ans =

    28     7


ans =

    28     7


ans =

    28     7


ans =

    28     7


ans =

    28     7


ans =

    28     7


ans =

    28     7


ans =

    28     5


ans =

    28     5


ans =

    28     5


ans =

    28     5


ans =

    28     5


ans =

    28     5


ans =

    28     5


ans =

    28     5


ans =

    28     5


ans =

    28     5


ans =

    28     5


ans =

    28     5


ans =

    28     5


ans =

    28     5


ans =

    28     5


ans =

    28     5


ans =

    28     5


ans =

    28     5


ans =

    28     5


ans =

    28     5


ans =

    28     5


ans =

    28     5


ans =

    28     5


ans =

    28     5


ans =

    28     5


ans =

    28     4


ans =

    28     4


ans =

    28     4


ans =

    28     4


ans =

    28     4


ans =

    28     3


ans =

    28     3


ans =

    28     3


ans =

    28     3


ans =

    28     3


ans =

    28     3


ans =

    28     3


ans =

    28     3


ans =

    28     3


ans =

    28     3


ans =

    28     3


ans =

    28     3


ans =

    28     3


ans =

    28     3


ans =

    28     3


ans =

    28     3


ans =

    28     3


ans =

    28     3


ans =

    28     3


ans =

    28     3


ans =

    28     3


ans =

    28     3


ans =

    28     2


ans =

    28     2


ans =

    28     2


ans =

    28     2


ans =

    28     2


ans =

    28     2


ans =

    28     2


ans =

    28     2


ans =

    28     2


ans =

    28     2


ans =

    28     2


ans =

    28     2


ans =

    28     2


ans =

    28     2


ans =

    28     2


ans =

    28     2


ans =

    28     2


ans =

    28     2


ans =

    28     2


ans =

    28     2


ans =

    28     2


ans =

    28     2


ans =

    28     2


ans =

    28     2


ans =

    28     1


ans =

    28     1


ans =

    28     1


ans =

    28     1


ans =

    28     1


ans =

    28     1


ans =

    28     1


ans =

    28     1


ans =

    28     1


ans =

    28     1


ans =

    28     1


ans =

    28     1


ans =

    28     1


ans =

    28     1


ans =

    28     1


ans =

    28     1


ans =

    28     1


ans =

    28     1


ans =

    28     1


ans =

    28     1


ans =

    28     1


ans =

    28     1


ans =

    28     1


ans =

    28     1


ans =

    28     1


ans =

    28     1


ans =

    28     1


ans =

    28     1


ans =

    28     1


ans =

    28     1


ans =

    28     1


ans =

    28     1


ans =

    28     1


ans =

    28     1


ans =

    28     1


ans =

    28     1


ans =

    28     1


ans =

    28     1


ans =

    28     1


ans =

    28     1


ans =

    28     1


ans =

    28     1


ans =

    28     1


ans =

    28     1


ans =

    28     1


ans =

    28     1


ans =

    28     1


ans =

    28     1


ans =

    28     1


ans =

    28     1


ans =

    28     1


ans =

    28     1


ans =

    28     1


ans =

    28     1


ans =

    28     1


ans =

    28     1


ans =

    28     1


ans =

    28     1


ans =

    28     1


ans =

    28     1


ans =

    28     1


ans =

    28     1


ans =

    28     1


ans =

    28     1


ans =

    28     1


ans =

    28     1


ans =

    28     1


ans =

    28     1


ans =

    28     1


ans =

    28     1


ans =

    28     1


ans =

    28     1


ans =

    28     1


ans =

    28     1


ans =

    28     1


ans =

    28     1


ans =

    28     1


ans =

    28     1


ans =

    28     1


ans =

    28     1


ans =

    28     1


ans =

    28     1


ans =

    28     1


ans =

    28     1


ans =

    28     1


ans =

    28     1


ans =

    28     1


ans =

    28     1


ans =

    28     1


ans =

    28     1


ans =

    28     1


ans =

    28     1


ans =

    28     1


ans =

    28     1


ans =

    28     1


ans =

    28     1


ans =

    28     1


ans =

    28     1


ans =

    28     1


ans =

    28     1


t =

    29


ans =

          29       10000


ans =

          29        9847


ans =

          29        9701


ans =

          29        9541


ans =

          29        9368


ans =

          29        9218


ans =

          29        9060


ans =

          29        8911


ans =

          29        8770


ans =

          29        8619


ans =

          29        8454


ans =

          29        8342


ans =

          29        8225


ans =

          29        8082


ans =

          29        7958


ans =

          29        7815


ans =

          29        7686


ans =

          29        7560


ans =

          29        7445


ans =

          29        7309


ans =

          29        7199


ans =

          29        7088


ans =

          29        6974


ans =

          29        6852


ans =

          29        6750


ans =

          29        6644


ans =

          29        6549


ans =

          29        6441


ans =

          29        6338


ans =

          29        6245


ans =

          29        6139


ans =

          29        6042


ans =

          29        5953


ans =

          29        5847


ans =

          29        5746


ans =

          29        5633


ans =

          29        5545


ans =

          29        5464


ans =

          29        5372


ans =

          29        5305


ans =

          29        5225


ans =

          29        5152


ans =

          29        5070


ans =

          29        4993


ans =

          29        4919


ans =

          29        4831


ans =

          29        4751


ans =

          29        4678


ans =

          29        4596


ans =

          29        4540


ans =

          29        4452


ans =

          29        4381


ans =

          29        4297


ans =

          29        4225


ans =

          29        4166


ans =

          29        4099


ans =

          29        4037


ans =

          29        3976


ans =

          29        3909


ans =

          29        3833


ans =

          29        3787


ans =

          29        3722


ans =

          29        3681


ans =

          29        3613


ans =

          29        3559


ans =

          29        3490


ans =

          29        3432


ans =

          29        3374


ans =

          29        3324


ans =

          29        3265


ans =

          29        3200


ans =

          29        3152


ans =

          29        3104


ans =

          29        3047


ans =

          29        3001


ans =

          29        2944


ans =

          29        2896


ans =

          29        2859


ans =

          29        2816


ans =

          29        2780


ans =

          29        2732


ans =

          29        2669


ans =

          29        2627


ans =

          29        2580


ans =

          29        2531


ans =

          29        2498


ans =

          29        2458


ans =

          29        2416


ans =

          29        2378


ans =

          29        2341


ans =

          29        2311


ans =

          29        2273


ans =

          29        2237


ans =

          29        2206


ans =

          29        2178


ans =

          29        2139


ans =

          29        2104


ans =

          29        2062


ans =

          29        2017


ans =

          29        1988


ans =

          29        1959


ans =

          29        1911


ans =

          29        1880


ans =

          29        1848


ans =

          29        1826


ans =

          29        1797


ans =

          29        1771


ans =

          29        1750


ans =

          29        1730


ans =

          29        1691


ans =

          29        1659


ans =

          29        1632


ans =

          29        1599


ans =

          29        1564


ans =

          29        1543


ans =

          29        1517


ans =

          29        1504


ans =

          29        1479


ans =

          29        1457


ans =

          29        1433


ans =

          29        1400


ans =

          29        1377


ans =

          29        1348


ans =

          29        1328


ans =

          29        1309


ans =

          29        1291


ans =

          29        1278


ans =

          29        1254


ans =

          29        1236


ans =

          29        1219


ans =

          29        1189


ans =

          29        1171


ans =

          29        1154


ans =

          29        1133


ans =

          29        1118


ans =

          29        1096


ans =

          29        1081


ans =

          29        1068


ans =

          29        1043


ans =

          29        1022


ans =

    29   997


ans =

    29   977


ans =

    29   965


ans =

    29   948


ans =

    29   930


ans =

    29   920


ans =

    29   905


ans =

    29   894


ans =

    29   876


ans =

    29   861


ans =

    29   847


ans =

    29   834


ans =

    29   821


ans =

    29   807


ans =

    29   794


ans =

    29   779


ans =

    29   769


ans =

    29   760


ans =

    29   749


ans =

    29   738


ans =

    29   733


ans =

    29   720


ans =

    29   709


ans =

    29   695


ans =

    29   688


ans =

    29   677


ans =

    29   663


ans =

    29   655


ans =

    29   646


ans =

    29   634


ans =

    29   621


ans =

    29   610


ans =

    29   598


ans =

    29   595


ans =

    29   585


ans =

    29   572


ans =

    29   562


ans =

    29   556


ans =

    29   553


ans =

    29   545


ans =

    29   533


ans =

    29   526


ans =

    29   516


ans =

    29   505


ans =

    29   492


ans =

    29   475


ans =

    29   469


ans =

    29   462


ans =

    29   450


ans =

    29   446


ans =

    29   440


ans =

    29   435


ans =

    29   423


ans =

    29   415


ans =

    29   411


ans =

    29   403


ans =

    29   396


ans =

    29   391


ans =

    29   388


ans =

    29   383


ans =

    29   379


ans =

    29   373


ans =

    29   368


ans =

    29   367


ans =

    29   363


ans =

    29   362


ans =

    29   357


ans =

    29   351


ans =

    29   348


ans =

    29   342


ans =

    29   337


ans =

    29   328


ans =

    29   323


ans =

    29   319


ans =

    29   315


ans =

    29   309


ans =

    29   301


ans =

    29   294


ans =

    29   287


ans =

    29   283


ans =

    29   281


ans =

    29   277


ans =

    29   273


ans =

    29   271


ans =

    29   268


ans =

    29   264


ans =

    29   259


ans =

    29   252


ans =

    29   246


ans =

    29   244


ans =

    29   239


ans =

    29   234


ans =

    29   229


ans =

    29   228


ans =

    29   227


ans =

    29   224


ans =

    29   221


ans =

    29   214


ans =

    29   210


ans =

    29   208


ans =

    29   202


ans =

    29   198


ans =

    29   194


ans =

    29   191


ans =

    29   190


ans =

    29   186


ans =

    29   184


ans =

    29   180


ans =

    29   178


ans =

    29   177


ans =

    29   176


ans =

    29   174


ans =

    29   172


ans =

    29   170


ans =

    29   168


ans =

    29   166


ans =

    29   162


ans =

    29   160


ans =

    29   158


ans =

    29   156


ans =

    29   151


ans =

    29   148


ans =

    29   142


ans =

    29   140


ans =

    29   136


ans =

    29   135


ans =

    29   133


ans =

    29   130


ans =

    29   128


ans =

    29   125


ans =

    29   121


ans =

    29   119


ans =

    29   118


ans =

    29   115


ans =

    29   111


ans =

    29   111


ans =

    29   111


ans =

    29   107


ans =

    29   106


ans =

    29   105


ans =

    29   104


ans =

    29   103


ans =

    29   103


ans =

    29   102


ans =

    29    98


ans =

    29    94


ans =

    29    93


ans =

    29    89


ans =

    29    89


ans =

    29    89


ans =

    29    88


ans =

    29    87


ans =

    29    87


ans =

    29    86


ans =

    29    86


ans =

    29    84


ans =

    29    84


ans =

    29    84


ans =

    29    82


ans =

    29    80


ans =

    29    76


ans =

    29    75


ans =

    29    73


ans =

    29    73


ans =

    29    71


ans =

    29    71


ans =

    29    71


ans =

    29    68


ans =

    29    66


ans =

    29    64


ans =

    29    63


ans =

    29    62


ans =

    29    62


ans =

    29    61


ans =

    29    61


ans =

    29    59


ans =

    29    58


ans =

    29    57


ans =

    29    56


ans =

    29    55


ans =

    29    54


ans =

    29    53


ans =

    29    52


ans =

    29    52


ans =

    29    49


ans =

    29    48


ans =

    29    48


ans =

    29    48


ans =

    29    47


ans =

    29    45


ans =

    29    44


ans =

    29    43


ans =

    29    43


ans =

    29    42


ans =

    29    42


ans =

    29    39


ans =

    29    39


ans =

    29    39


ans =

    29    39


ans =

    29    39


ans =

    29    37


ans =

    29    37


ans =

    29    37


ans =

    29    37


ans =

    29    36


ans =

    29    36


ans =

    29    33


ans =

    29    33


ans =

    29    33


ans =

    29    33


ans =

    29    33


ans =

    29    33


ans =

    29    33


ans =

    29    33


ans =

    29    33


ans =

    29    32


ans =

    29    31


ans =

    29    31


ans =

    29    29


ans =

    29    29


ans =

    29    28


ans =

    29    27


ans =

    29    26


ans =

    29    25


ans =

    29    25


ans =

    29    24


ans =

    29    24


ans =

    29    24


ans =

    29    23


ans =

    29    22


ans =

    29    22


ans =

    29    22


ans =

    29    22


ans =

    29    21


ans =

    29    20


ans =

    29    20


ans =

    29    20


ans =

    29    19


ans =

    29    19


ans =

    29    19


ans =

    29    18


ans =

    29    16


ans =

    29    16


ans =

    29    16


ans =

    29    16


ans =

    29    16


ans =

    29    16


ans =

    29    16


ans =

    29    16


ans =

    29    16


ans =

    29    15


ans =

    29    13


ans =

    29    13


ans =

    29    13


ans =

    29    12


ans =

    29    12


ans =

    29    12


ans =

    29    12


ans =

    29    11


ans =

    29    11


ans =

    29    11


ans =

    29    10


ans =

    29     9


ans =

    29     9


ans =

    29     9


ans =

    29     9


ans =

    29     8


ans =

    29     8


ans =

    29     8


ans =

    29     8


ans =

    29     7


ans =

    29     7


ans =

    29     7


ans =

    29     7


ans =

    29     7


ans =

    29     7


ans =

    29     7


ans =

    29     7


ans =

    29     7


ans =

    29     7


ans =

    29     7


ans =

    29     7


ans =

    29     7


ans =

    29     7


ans =

    29     7


ans =

    29     7


ans =

    29     7


ans =

    29     7


ans =

    29     6


ans =

    29     6


ans =

    29     6


ans =

    29     6


ans =

    29     6


ans =

    29     6


ans =

    29     6


ans =

    29     6


ans =

    29     6


ans =

    29     6


ans =

    29     6


ans =

    29     6


ans =

    29     6


ans =

    29     6


ans =

    29     6


ans =

    29     6


ans =

    29     6


ans =

    29     6


ans =

    29     6


ans =

    29     6


ans =

    29     6


ans =

    29     6


ans =

    29     6


ans =

    29     5


ans =

    29     5


ans =

    29     5


ans =

    29     5


ans =

    29     5


ans =

    29     5


ans =

    29     5


ans =

    29     5


ans =

    29     4


ans =

    29     4


ans =

    29     4


ans =

    29     4


ans =

    29     4


ans =

    29     4


ans =

    29     4


ans =

    29     4


ans =

    29     4


ans =

    29     4


ans =

    29     4


ans =

    29     4


ans =

    29     4


ans =

    29     4


ans =

    29     4


ans =

    29     4


ans =

    29     4


ans =

    29     4


ans =

    29     4


ans =

    29     4


ans =

    29     4


ans =

    29     4


ans =

    29     4


ans =

    29     4


ans =

    29     4


ans =

    29     4


ans =

    29     4


ans =

    29     4


ans =

    29     4


ans =

    29     4


ans =

    29     4


ans =

    29     4


ans =

    29     3


ans =

    29     3


ans =

    29     3


ans =

    29     3


ans =

    29     3


ans =

    29     3


ans =

    29     3


ans =

    29     3


ans =

    29     3


ans =

    29     3


ans =

    29     3


ans =

    29     3


ans =

    29     3


ans =

    29     3


ans =

    29     3


ans =

    29     3


ans =

    29     3


ans =

    29     3


ans =

    29     3


ans =

    29     3


ans =

    29     3


ans =

    29     3


ans =

    29     3


ans =

    29     3


ans =

    29     3


ans =

    29     3


ans =

    29     3


ans =

    29     3


ans =

    29     3


ans =

    29     3


ans =

    29     3


ans =

    29     3


ans =

    29     3


ans =

    29     3


ans =

    29     3


ans =

    29     3


ans =

    29     3


ans =

    29     3


ans =

    29     3


ans =

    29     3


ans =

    29     2


ans =

    29     2


ans =

    29     2


ans =

    29     2


ans =

    29     2


ans =

    29     2


ans =

    29     2


ans =

    29     2


ans =

    29     2


ans =

    29     2


ans =

    29     2


ans =

    29     2


ans =

    29     2


ans =

    29     2


ans =

    29     2


ans =

    29     2


ans =

    29     2


ans =

    29     2


ans =

    29     2


ans =

    29     2


ans =

    29     2


ans =

    29     2


ans =

    29     2


ans =

    29     2


ans =

    29     2


ans =

    29     2


ans =

    29     2


ans =

    29     2


ans =

    29     2


ans =

    29     2


ans =

    29     2


ans =

    29     2


ans =

    29     2


ans =

    29     2


ans =

    29     2


ans =

    29     1


ans =

    29     1


ans =

    29     1


ans =

    29     1


ans =

    29     1


ans =

    29     1


ans =

    29     1


ans =

    29     1


ans =

    29     1


ans =

    29     1


ans =

    29     1


ans =

    29     1


ans =

    29     1


ans =

    29     1


ans =

    29     1


ans =

    29     1


ans =

    29     1


ans =

    29     1


ans =

    29     1


ans =

    29     1


ans =

    29     1


ans =

    29     1


ans =

    29     1


ans =

    29     1


ans =

    29     1


ans =

    29     1


ans =

    29     1


ans =

    29     1


ans =

    29     1


ans =

    29     1


ans =

    29     1


ans =

    29     1


ans =

    29     1


t =

    30


ans =

          30       10000


ans =

          30        9858


ans =

          30        9735


ans =

          30        9616


ans =

          30        9480


ans =

          30        9332


ans =

          30        9211


ans =

          30        9092


ans =

          30        8989


ans =

          30        8885


ans =

          30        8765


ans =

          30        8665


ans =

          30        8539


ans =

          30        8447


ans =

          30        8325


ans =

          30        8211


ans =

          30        8086


ans =

          30        7970


ans =

          30        7864


ans =

          30        7774


ans =

          30        7656


ans =

          30        7558


ans =

          30        7443


ans =

          30        7356


ans =

          30        7256


ans =

          30        7138


ans =

          30        7035


ans =

          30        6942


ans =

          30        6852


ans =

          30        6762


ans =

          30        6664


ans =

          30        6570


ans =

          30        6491


ans =

          30        6399


ans =

          30        6291


ans =

          30        6212


ans =

          30        6132


ans =

          30        6037


ans =

          30        5966


ans =

          30        5887


ans =

          30        5808


ans =

          30        5735


ans =

          30        5656


ans =

          30        5582


ans =

          30        5501


ans =

          30        5434


ans =

          30        5343


ans =

          30        5266


ans =

          30        5207


ans =

          30        5137


ans =

          30        5056


ans =

          30        4994


ans =

          30        4928


ans =

          30        4852


ans =

          30        4774


ans =

          30        4724


ans =

          30        4653


ans =

          30        4572


ans =

          30        4509


ans =

          30        4454


ans =

          30        4404


ans =

          30        4337


ans =

          30        4280


ans =

          30        4212


ans =

          30        4143


ans =

          30        4088


ans =

          30        4036


ans =

          30        3979


ans =

          30        3932


ans =

          30        3874


ans =

          30        3828


ans =

          30        3781


ans =

          30        3734


ans =

          30        3695


ans =

          30        3642


ans =

          30        3589


ans =

          30        3531


ans =

          30        3482


ans =

          30        3442


ans =

          30        3391


ans =

          30        3344


ans =

          30        3293


ans =

          30        3249


ans =

          30        3208


ans =

          30        3162


ans =

          30        3121


ans =

          30        3076


ans =

          30        3040


ans =

          30        3004


ans =

          30        2969


ans =

          30        2930


ans =

          30        2885


ans =

          30        2838


ans =

          30        2801


ans =

          30        2775


ans =

          30        2739


ans =

          30        2707


ans =

          30        2675


ans =

          30        2642


ans =

          30        2624


ans =

          30        2601


ans =

          30        2567


ans =

          30        2525


ans =

          30        2487


ans =

          30        2450


ans =

          30        2419


ans =

          30        2390


ans =

          30        2354


ans =

          30        2329


ans =

          30        2294


ans =

          30        2258


ans =

          30        2231


ans =

          30        2206


ans =

          30        2182


ans =

          30        2141


ans =

          30        2122


ans =

          30        2101


ans =

          30        2071


ans =

          30        2038


ans =

          30        2013


ans =

          30        1988


ans =

          30        1965


ans =

          30        1940


ans =

          30        1921


ans =

          30        1898


ans =

          30        1872


ans =

          30        1856


ans =

          30        1829


ans =

          30        1803


ans =

          30        1777


ans =

          30        1758


ans =

          30        1735


ans =

          30        1710


ans =

          30        1688


ans =

          30        1664


ans =

          30        1643


ans =

          30        1625


ans =

          30        1603


ans =

          30        1584


ans =

          30        1563


ans =

          30        1541


ans =

          30        1522


ans =

          30        1496


ans =

          30        1477


ans =

          30        1459


ans =

          30        1442


ans =

          30        1421


ans =

          30        1402


ans =

          30        1380


ans =

          30        1364


ans =

          30        1346


ans =

          30        1327


ans =

          30        1309


ans =

          30        1287


ans =

          30        1277


ans =

          30        1256


ans =

          30        1241


ans =

          30        1219


ans =

          30        1199


ans =

          30        1185


ans =

          30        1167


ans =

          30        1147


ans =

          30        1136


ans =

          30        1128


ans =

          30        1112


ans =

          30        1098


ans =

          30        1090


ans =

          30        1074


ans =

          30        1061


ans =

          30        1044


ans =

          30        1031


ans =

          30        1020


ans =

          30        1012


ans =

    30   999


ans =

    30   990


ans =

    30   977


ans =

    30   967


ans =

    30   954


ans =

    30   946


ans =

    30   935


ans =

    30   924


ans =

    30   908


ans =

    30   900


ans =

    30   891


ans =

    30   876


ans =

    30   864


ans =

    30   852


ans =

    30   844


ans =

    30   827


ans =

    30   813


ans =

    30   806


ans =

    30   795


ans =

    30   774


ans =

    30   764


ans =

    30   754


ans =

    30   741


ans =

    30   725


ans =

    30   717


ans =

    30   708


ans =

    30   698


ans =

    30   691


ans =

    30   680


ans =

    30   673


ans =

    30   668


ans =

    30   660


ans =

    30   653


ans =

    30   641


ans =

    30   631


ans =

    30   617


ans =

    30   612


ans =

    30   598


ans =

    30   589


ans =

    30   584


ans =

    30   580


ans =

    30   574


ans =

    30   567


ans =

    30   557


ans =

    30   550


ans =

    30   537


ans =

    30   532


ans =

    30   524


ans =

    30   519


ans =

    30   511


ans =

    30   503


ans =

    30   494


ans =

    30   492


ans =

    30   487


ans =

    30   480


ans =

    30   473


ans =

    30   463


ans =

    30   456


ans =

    30   450


ans =

    30   438


ans =

    30   430


ans =

    30   425


ans =

    30   423


ans =

    30   421


ans =

    30   414


ans =

    30   411


ans =

    30   409


ans =

    30   403


ans =

    30   396


ans =

    30   390


ans =

    30   387


ans =

    30   382


ans =

    30   374


ans =

    30   365


ans =

    30   360


ans =

    30   353


ans =

    30   350


ans =

    30   343


ans =

    30   339


ans =

    30   335


ans =

    30   328


ans =

    30   326


ans =

    30   323


ans =

    30   318


ans =

    30   312


ans =

    30   310


ans =

    30   306


ans =

    30   300


ans =

    30   294


ans =

    30   287


ans =

    30   284


ans =

    30   282


ans =

    30   281


ans =

    30   278


ans =

    30   276


ans =

    30   272


ans =

    30   268


ans =

    30   265


ans =

    30   265


ans =

    30   261


ans =

    30   254


ans =

    30   245


ans =

    30   245


ans =

    30   244


ans =

    30   239


ans =

    30   234


ans =

    30   232


ans =

    30   225


ans =

    30   221


ans =

    30   218


ans =

    30   215


ans =

    30   214


ans =

    30   211


ans =

    30   206


ans =

    30   204


ans =

    30   201


ans =

    30   198


ans =

    30   195


ans =

    30   192


ans =

    30   187


ans =

    30   185


ans =

    30   181


ans =

    30   180


ans =

    30   178


ans =

    30   177


ans =

    30   172


ans =

    30   169


ans =

    30   163


ans =

    30   161


ans =

    30   160


ans =

    30   158


ans =

    30   158


ans =

    30   153


ans =

    30   152


ans =

    30   149


ans =

    30   149


ans =

    30   148


ans =

    30   147


ans =

    30   144


ans =

    30   141


ans =

    30   138


ans =

    30   138
