# Supplementary material for: Molecular flexibility of DNA as a key determinant of RAD51 recruitment
Source: EMBO J. 2020 Jan 14;39(7):e103002. doi: 10.15252/embj.2019103002 (PMC7110135; doi:10.15252/embj.2019103002)
Supplement: Supplementary file 4 — Source Data for Expanded View [file EMBJ-39-e103002-s004.zip › Figures5&EV5/Figure5&EV5_ClusterRun_1/Fit_Connector.m]

function [Fits] = Fit_Connector(x_params, xdata)

%%%%%%%%%%%%%%%%%%%%%%%%%%%%%%%%%%%%%%%%%%%%%%%%%%%%%%%%%%%%%%%%%%%%%%%%
%Simultaneous fit of RAD51 F86E SPR curves for ssDNA dT50, dN50, dA50 and
%dsDNA dN50. Fit one KRR for all curves, one kon and one koff for each
%curve.
%%%%%%%%%%%%%%%%%%%%%%%%%%%%%%%%%%%%%%%%%%%%%%%%%%%%%%%%%%%%%%%%%%%%%%%%

Fit_1 = Fit_ss_16([x_params(1), x_params(2), x_params(3)], xdata);
Fit_2 = Fit_ss_16([x_params(1), x_params(4), x_params(5)], xdata);
Fit_3 = Fit_ss_16([x_params(1), x_params(6), x_params(7)], xdata);
Fit_4 = Fit_ds_16([x_params(1), x_params(8), x_params(9)], xdata);

Fits = [Fit_1, Fit_2, Fit_3, Fit_4];
