# Supplementary material for: Molecular flexibility of DNA as a key determinant of RAD51 recruitment
Source: EMBO J. 2020 Jan 14;39(7):e103002. doi: 10.15252/embj.2019103002 (PMC7110135; doi:10.15252/embj.2019103002)
Supplement: Supplementary file 4 — Source Data for Expanded View [file EMBJ-39-e103002-s004.zip › Figures5&EV5/Figure5&EV5_ClusterRun_1/run.log]

                            < M A T L A B (R) >
                  Copyright 1984-2016 The MathWorks, Inc.
                   R2016b (9.1.0.441655) 64-bit (glnxa64)
                             September 7, 2016

 
To get started, type one of these: helpwin, helpdesk, or demo.
For product information, visit www.mathworks.com.
 
    ----------------------------------------------------
	Your MATLAB license will expire in 54 days.
	Please contact your system administrator or
	MathWorks to renew this license.
    ----------------------------------------------------
>> >> >> >> >> >> >> >> >> >> >> >> >> >> >> >> >> >> >> >> >> >> >> >> >> >> >> >> >> >> >> >> >> >> >> >> >> >> >> >> >> >> >> >> >> >> >> >> >> >> >> >> >> >> >> >> >> >> >> >> >> >> >> >> >> >> >> >> >> >> >> >> Starting parallel pool (parpool) using the 'local' profile ... 
>> >> >> >> >> >> >> >> >> >> 
t =

     1

>> >> >> >> 
ans =

           1       10000

Starting parallel pool (parpool) using the 'local' profile ... connected to 12 workers.

ans =

           1        4712


ans =

           1        2240


ans =

           1        1051


ans =

     1   532


ans =

     1   238


ans =

     1   112


ans =

     1    56


ans =

     1    33


ans =

     1    14


ans =

     1     8


ans =

     1     3


ans =

     1     1


t =

     2


ans =

           2       10000


ans =

           2        6027


ans =

           2        3580


ans =

           2        2154


ans =

           2        1315


ans =

     2   787


ans =

     2   476


ans =

     2   290


ans =

     2   168


ans =

     2    98


ans =

     2    62


ans =

     2    30


ans =

     2    17


ans =

     2    11


ans =

     2     6


ans =

     2     5


ans =

     2     4


ans =

     2     4


t =

     3


ans =

           3       10000


ans =

           3        6827


ans =

           3        4616


ans =

           3        3133


ans =

           3        2145


ans =

           3        1476


ans =

     3   970


ans =

     3   674


ans =

     3   468


ans =

     3   303


ans =

     3   194


ans =

     3   135


ans =

     3    94


ans =

     3    61


ans =

     3    41


ans =

     3    28


ans =

     3    23


ans =

     3    17


ans =

     3    13


ans =

     3    12


ans =

     3    10


ans =

     3     9


ans =

     3     6


ans =

     3     5


ans =

     3     4


ans =

     3     4


ans =

     3     4


ans =

     3     3


ans =

     3     3


ans =

     3     3


ans =

     3     3


ans =

     3     1


ans =

     3     1


ans =

     3     1


t =

     4


ans =

           4       10000


ans =

           4        6585


ans =

           4        4397


ans =

           4        2922


ans =

           4        1979


ans =

           4        1300


ans =

     4   867


ans =

     4   569


ans =

     4   408


ans =

     4   280


ans =

     4   190


ans =

     4   125


ans =

     4    87


ans =

     4    58


ans =

     4    42


ans =

     4    29


ans =

     4    22


ans =

     4    12


ans =

     4     5


ans =

     4     4


ans =

     4     2


ans =

     4     1


ans =

     4     1


t =

     5


ans =

           5       10000


ans =

           5        7293


ans =

           5        5338


ans =

           5        3939


ans =

           5        2928


ans =

           5        2152


ans =

           5        1579


ans =

           5        1137


ans =

     5   826


ans =

     5   618


ans =

     5   456


ans =

     5   343


ans =

     5   251


ans =

     5   193


ans =

     5   143


ans =

     5   101


ans =

     5    78


ans =

     5    53


ans =

     5    43


ans =

     5    32


ans =

     5    23


ans =

     5    18


ans =

     5    13


ans =

     5    12


ans =

     5     7


ans =

     5     6


ans =

     5     2


ans =

     5     2


ans =

     5     2


ans =

     5     1


ans =

     5     1


ans =

     5     1


t =

     6


ans =

           6       10000


ans =

           6        7595


ans =

           6        5824


ans =

           6        4474


ans =

           6        3468


ans =

           6        2609


ans =

           6        2026


ans =

           6        1562


ans =

           6        1197


ans =

     6   923


ans =

     6   702


ans =

     6   537


ans =

     6   415


ans =

     6   294


ans =

     6   238


ans =

     6   182


ans =

     6   143


ans =

     6   113


ans =

     6    92


ans =

     6    72


ans =

     6    52


ans =

     6    39


ans =

     6    28


ans =

     6    22


ans =

     6    14


ans =

     6    11


ans =

     6     8


ans =

     6     6


ans =

     6     4


ans =

     6     3


ans =

     6     3


ans =

     6     2


ans =

     6     2


ans =

     6     2


ans =

     6     1


t =

     7


ans =

           7       10000


ans =

           7        7401


ans =

           7        5433


ans =

           7        4026


ans =

           7        3040


ans =

           7        2254


ans =

           7        1668


ans =

           7        1254


ans =

     7   933


ans =

     7   690


ans =

     7   500


ans =

     7   384


ans =

     7   283


ans =

     7   208


ans =

     7   157


ans =

     7   120


ans =

     7    98


ans =

     7    72


ans =

     7    51


ans =

     7    39


ans =

     7    30


ans =

     7    26


ans =

     7    16


ans =

     7    10


ans =

     7     8


ans =

     7     7


ans =

     7     3


ans =

     7     2


ans =

     7     2


ans =

     7     1


ans =

     7     1


t =

     8


ans =

           8       10000


ans =

           8        7119


ans =

           8        5124


ans =

           8        3667


ans =

           8        2648


ans =

           8        1888


ans =

           8        1372


ans =

     8   976


ans =

     8   709


ans =

     8   508


ans =

     8   337


ans =

     8   231


ans =

     8   166


ans =

     8   122


ans =

     8    88


ans =

     8    63


ans =

     8    45


ans =

     8    35


ans =

     8    25


ans =

     8    17


ans =

     8    13


ans =

     8    11


ans =

     8     8


ans =

     8     5


ans =

     8     2


ans =

     8     2


ans =

     8     2


ans =

     8     2


ans =

     8     2


ans =

     8     2


ans =

     8     2


t =

     9


ans =

           9       10000


ans =

           9        7410


ans =

           9        5464


ans =

           9        4063


ans =

           9        3013


ans =

           9        2198


ans =

           9        1636


ans =

           9        1216


ans =

     9   860


ans =

     9   630


ans =

     9   450


ans =

     9   328


ans =

     9   235


ans =

     9   180


ans =

     9   136


ans =

     9    89


ans =

     9    66


ans =

     9    50


ans =

     9    40


ans =

     9    32


ans =

     9    26


ans =

     9    24


ans =

     9    19


ans =

     9    17


ans =

     9    14


ans =

     9    10


ans =

     9     7


ans =

     9     7


ans =

     9     6


ans =

     9     5


ans =

     9     4


ans =

     9     2


ans =

     9     1


t =

    10


ans =

          10       10000


ans =

          10        7812


ans =

          10        6132


ans =

          10        4794


ans =

          10        3696


ans =

          10        2883


ans =

          10        2271


ans =

          10        1771


ans =

          10        1366


ans =

          10        1085


ans =

    10   861


ans =

    10   668


ans =

    10   510


ans =

    10   391


ans =

    10   304


ans =

    10   229


ans =

    10   172


ans =

    10   149


ans =

    10   118


ans =

    10   101


ans =

    10    82


ans =

    10    71


ans =

    10    57


ans =

    10    43


ans =

    10    34


ans =

    10    29


ans =

    10    23


ans =

    10    19


ans =

    10    13


ans =

    10     9


ans =

    10     9


ans =

    10     8


ans =

    10     8


ans =

    10     7


ans =

    10     5


ans =

    10     3


ans =

    10     2


ans =

    10     2


ans =

    10     1


t =

    11


ans =

          11       10000


ans =

          11        8273


ans =

          11        6887


ans =

          11        5721


ans =

          11        4754


ans =

          11        3975


ans =

          11        3241


ans =

          11        2692


ans =

          11        2285


ans =

          11        1871


ans =

          11        1562


ans =

          11        1292


ans =

          11        1072


ans =

    11   909


ans =

    11   768


ans =

    11   637


ans =

    11   540


ans =

    11   454


ans =

    11   395


ans =

    11   337


ans =

    11   287


ans =

    11   241


ans =

    11   197


ans =

    11   161


ans =

    11   131


ans =

    11   117


ans =

    11    98


ans =

    11    80


ans =

    11    60


ans =

    11    53


ans =

    11    42


ans =

    11    38


ans =

    11    32


ans =

    11    28


ans =

    11    24


ans =

    11    21


ans =

    11    19


ans =

    11    16


ans =

    11    14


ans =

    11    12


ans =

    11    10


ans =

    11     9


ans =

    11     8


ans =

    11     6


ans =

    11     5


ans =

    11     4


ans =

    11     4


ans =

    11     4


ans =

    11     4


ans =

    11     4


ans =

    11     4


ans =

    11     3


ans =

    11     2


ans =

    11     1


ans =

    11     1


ans =

    11     1


t =

    12


ans =

          12       10000


ans =

          12        8886


ans =

          12        7898


ans =

          12        6992


ans =

          12        6191


ans =

          12        5548


ans =

          12        4939


ans =

          12        4348


ans =

          12        3853


ans =

          12        3458


ans =

          12        3052


ans =

          12        2716


ans =

          12        2398


ans =

          12        2129


ans =

          12        1902


ans =

          12        1688


ans =

          12        1489


ans =

          12        1300


ans =

          12        1162


ans =

          12        1027


ans =

    12   930


ans =

    12   829


ans =

    12   725


ans =

    12   636


ans =

    12   567


ans =

    12   505


ans =

    12   444


ans =

    12   399


ans =

    12   348


ans =

    12   305


ans =

    12   269


ans =

    12   243


ans =

    12   214


ans =

    12   187


ans =

    12   168


ans =

    12   151


ans =

    12   138


ans =

    12   128


ans =

    12   116


ans =

    12   108


ans =

    12    97


ans =

    12    84


ans =

    12    68


ans =

    12    61


ans =

    12    56


ans =

    12    45


ans =

    12    39


ans =

    12    33


ans =

    12    29


ans =

    12    26


ans =

    12    22


ans =

    12    21


ans =

    12    16


ans =

    12    15


ans =

    12    13


ans =

    12    12


ans =

    12    12


ans =

    12    11


ans =

    12    10


ans =

    12     5


ans =

    12     4


ans =

    12     4


ans =

    12     3


ans =

    12     3


ans =

    12     3


ans =

    12     3


ans =

    12     3


ans =

    12     2


ans =

    12     2


ans =

    12     2


ans =

    12     1


ans =

    12     1


ans =

    12     1


ans =

    12     1


ans =

    12     1


ans =

    12     1


ans =

    12     1


ans =

    12     1


ans =

    12     1


ans =

    12     1


ans =

    12     1


ans =

    12     1


ans =

    12     1


ans =

    12     1


ans =

    12     1


ans =

    12     1


ans =

    12     1


t =

    13


ans =

          13       10000


ans =

          13        9217


ans =

          13        8490


ans =

          13        7851


ans =

          13        7236


ans =

          13        6651


ans =

          13        6136


ans =

          13        5656


ans =

          13        5160


ans =

          13        4721


ans =

          13        4361


ans =

          13        4042


ans =

          13        3722


ans =

          13        3410


ans =

          13        3139


ans =

          13        2895


ans =

          13        2684


ans =

          13        2499


ans =

          13        2307


ans =

          13        2124


ans =

          13        1959


ans =

          13        1803


ans =

          13        1665


ans =

          13        1538


ans =

          13        1423


ans =

          13        1312


ans =

          13        1205


ans =

          13        1114


ans =

          13        1033


ans =

    13   946


ans =

    13   871


ans =

    13   800


ans =

    13   736


ans =

    13   682


ans =

    13   609


ans =

    13   562


ans =

    13   510


ans =

    13   479


ans =

    13   440


ans =

    13   391


ans =

    13   359


ans =

    13   332


ans =

    13   301


ans =

    13   269


ans =

    13   249


ans =

    13   236


ans =

    13   209


ans =

    13   183


ans =

    13   174


ans =

    13   159


ans =

    13   144


ans =

    13   135


ans =

    13   129


ans =

    13   118


ans =

    13   110


ans =

    13   104


ans =

    13    94


ans =

    13    88


ans =

    13    81


ans =

    13    71


ans =

    13    69


ans =

    13    63


ans =

    13    59


ans =

    13    54


ans =

    13    50


ans =

    13    48


ans =

    13    46


ans =

    13    41


ans =

    13    35


ans =

    13    35


ans =

    13    32


ans =

    13    26


ans =

    13    23


ans =

    13    22


ans =

    13    19


ans =

    13    19


ans =

    13    17


ans =

    13    17


ans =

    13    17


ans =

    13    17


ans =

    13    17


ans =

    13    16


ans =

    13    14


ans =

    13    12


ans =

    13     9


ans =

    13     9


ans =

    13     7


ans =

    13     4


ans =

    13     4


ans =

    13     4


ans =

    13     4


ans =

    13     4


ans =

    13     3


ans =

    13     2


ans =

    13     2


ans =

    13     2


ans =

    13     2


ans =

    13     2


ans =

    13     2


ans =

    13     2


ans =

    13     2


ans =

    13     2


ans =

    13     2


ans =

    13     2


ans =

    13     2


ans =

    13     2


ans =

    13     2


ans =

    13     2


ans =

    13     2


ans =

    13     2


ans =

    13     2


ans =

    13     2


ans =

    13     2


ans =

    13     2


ans =

    13     2


ans =

    13     1


ans =

    13     1


ans =

    13     1


t =

    14


ans =

          14       10000


ans =

          14        9384


ans =

          14        8814


ans =

          14        8336


ans =

          14        7865


ans =

          14        7401


ans =

          14        6968


ans =

          14        6582


ans =

          14        6215


ans =

          14        5867


ans =

          14        5528


ans =

          14        5188


ans =

          14        4893


ans =

          14        4599


ans =

          14        4339


ans =

          14        4070


ans =

          14        3812


ans =

          14        3567


ans =

          14        3368


ans =

          14        3173


ans =

          14        3000


ans =

          14        2831


ans =

          14        2687


ans =

          14        2519


ans =

          14        2386


ans =

          14        2232


ans =

          14        2116


ans =

          14        2008


ans =

          14        1908


ans =

          14        1801


ans =

          14        1693


ans =

          14        1594


ans =

          14        1511


ans =

          14        1432


ans =

          14        1331


ans =

          14        1256


ans =

          14        1192


ans =

          14        1122


ans =

          14        1055


ans =

    14   996


ans =

    14   934


ans =

    14   883


ans =

    14   835


ans =

    14   796


ans =

    14   760


ans =

    14   719


ans =

    14   680


ans =

    14   647


ans =

    14   622


ans =

    14   585


ans =

    14   554


ans =

    14   515


ans =

    14   480


ans =

    14   451


ans =

    14   428


ans =

    14   413


ans =

    14   386


ans =

    14   364


ans =

    14   336


ans =

    14   319


ans =

    14   301


ans =

    14   286


ans =

    14   265


ans =

    14   253


ans =

    14   240


ans =

    14   224


ans =

    14   208


ans =

    14   194


ans =

    14   181


ans =

    14   173


ans =

    14   162


ans =

    14   157


ans =

    14   150


ans =

    14   142


ans =

    14   138


ans =

    14   129


ans =

    14   120


ans =

    14   110


ans =

    14   106


ans =

    14    99


ans =

    14    91


ans =

    14    86


ans =

    14    80


ans =

    14    73


ans =

    14    71


ans =

    14    63


ans =

    14    61


ans =

    14    58


ans =

    14    53


ans =

    14    51


ans =

    14    48


ans =

    14    46


ans =

    14    44


ans =

    14    40


ans =

    14    39


ans =

    14    38


ans =

    14    37


ans =

    14    35


ans =

    14    35


ans =

    14    29


ans =

    14    28


ans =

    14    27


ans =

    14    27


ans =

    14    25


ans =

    14    23


ans =

    14    21


ans =

    14    18


ans =

    14    18


ans =

    14    17


ans =

    14    16


ans =

    14    15


ans =

    14    14


ans =

    14    12


ans =

    14    12


ans =

    14    11


ans =

    14    10


ans =

    14    10


ans =

    14     9


ans =

    14     9


ans =

    14     8


ans =

    14     8


ans =

    14     8


ans =

    14     8


ans =

    14     8


ans =

    14     7


ans =

    14     7


ans =

    14     7


ans =

    14     7


ans =

    14     6


ans =

    14     6


ans =

    14     5


ans =

    14     5


ans =

    14     5


ans =

    14     3


ans =

    14     3


ans =

    14     3


ans =

    14     3


ans =

    14     3


ans =

    14     3


ans =

    14     3


ans =

    14     3


ans =

    14     3


ans =

    14     3


ans =

    14     3


ans =

    14     3


ans =

    14     3


ans =

    14     3


ans =

    14     3


ans =

    14     2


ans =

    14     2


ans =

    14     2


ans =

    14     2


ans =

    14     2


ans =

    14     1


ans =

    14     1


ans =

    14     1


ans =

    14     1


ans =

    14     1


ans =

    14     1


ans =

    14     1


t =

    15


ans =

          15       10000


ans =

          15        9519


ans =

          15        9102


ans =

          15        8729


ans =

          15        8325


ans =

          15        7935


ans =

          15        7611


ans =

          15        7262


ans =

          15        6919


ans =

          15        6619


ans =

          15        6342


ans =

          15        6056


ans =

          15        5799


ans =

          15        5531


ans =

          15        5278


ans =

          15        5046


ans =

          15        4830


ans =

          15        4598


ans =

          15        4374


ans =

          15        4180


ans =

          15        3993


ans =

          15        3822


ans =

          15        3650


ans =

          15        3490


ans =

          15        3335


ans =

          15        3182


ans =

          15        3053


ans =

          15        2913


ans =

          15        2780


ans =

          15        2632


ans =

          15        2498


ans =

          15        2397


ans =

          15        2276


ans =

          15        2167


ans =

          15        2059


ans =

          15        1969


ans =

          15        1883


ans =

          15        1811


ans =

          15        1747


ans =

          15        1662


ans =

          15        1587


ans =

          15        1521


ans =

          15        1446


ans =

          15        1383


ans =

          15        1314


ans =

          15        1262


ans =

          15        1222


ans =

          15        1168


ans =

          15        1113


ans =

          15        1068


ans =

          15        1021


ans =

    15   980


ans =

    15   933


ans =

    15   894


ans =

    15   851


ans =

    15   815


ans =

    15   778


ans =

    15   730


ans =

    15   710


ans =

    15   678


ans =

    15   645


ans =

    15   620


ans =

    15   587


ans =

    15   563


ans =

    15   544


ans =

    15   521


ans =

    15   492


ans =

    15   464


ans =

    15   447


ans =

    15   433


ans =

    15   414


ans =

    15   392


ans =

    15   371


ans =

    15   348


ans =

    15   330


ans =

    15   315


ans =

    15   303


ans =

    15   285


ans =

    15   274


ans =

    15   259


ans =

    15   251


ans =

    15   245


ans =

    15   235


ans =

    15   226


ans =

    15   216


ans =

    15   205


ans =

    15   195


ans =

    15   184


ans =

    15   176


ans =

    15   168


ans =

    15   163


ans =

    15   156


ans =

    15   147


ans =

    15   143


ans =

    15   135


ans =

    15   128


ans =

    15   121


ans =

    15   116


ans =

    15   112


ans =

    15   107


ans =

    15   101


ans =

    15    95


ans =

    15    92


ans =

    15    89


ans =

    15    87


ans =

    15    79


ans =

    15    75


ans =

    15    72


ans =

    15    70


ans =

    15    69


ans =

    15    63


ans =

    15    62


ans =

    15    61


ans =

    15    56


ans =

    15    53


ans =

    15    52


ans =

    15    51


ans =

    15    51


ans =

    15    48


ans =

    15    47


ans =

    15    46


ans =

    15    45


ans =

    15    43


ans =

    15    42


ans =

    15    40


ans =

    15    39


ans =

    15    35


ans =

    15    35


ans =

    15    33


ans =

    15    32


ans =

    15    31


ans =

    15    30


ans =

    15    27


ans =

    15    25


ans =

    15    24


ans =

    15    24


ans =

    15    22


ans =

    15    21


ans =

    15    21


ans =

    15    21


ans =

    15    21


ans =

    15    20


ans =

    15    17


ans =

    15    17


ans =

    15    16


ans =

    15    14


ans =

    15    13


ans =

    15    13


ans =

    15    13


ans =

    15    13


ans =

    15    13


ans =

    15    13


ans =

    15    13


ans =

    15    13


ans =

    15    13


ans =

    15    13


ans =

    15    12


ans =

    15    12


ans =

    15    12


ans =

    15    12


ans =

    15    11


ans =

    15    10


ans =

    15    10


ans =

    15     9


ans =

    15     9


ans =

    15     9


ans =

    15     9


ans =

    15     8


ans =

    15     8


ans =

    15     8


ans =

    15     7


ans =

    15     7


ans =

    15     7


ans =

    15     6


ans =

    15     6


ans =

    15     6


ans =

    15     6


ans =

    15     6


ans =

    15     6


ans =

    15     5


ans =

    15     5


ans =

    15     5


ans =

    15     5


ans =

    15     5


ans =

    15     5


ans =

    15     5


ans =

    15     4


ans =

    15     4


ans =

    15     4


ans =

    15     4


ans =

    15     4


ans =

    15     3


ans =

    15     3


ans =

    15     3


ans =

    15     3


ans =

    15     3


ans =

    15     3


ans =

    15     3


ans =

    15     3


ans =

    15     3


ans =

    15     3


ans =

    15     3


ans =

    15     3


ans =

    15     3


ans =

    15     2


ans =

    15     2


ans =

    15     2


ans =

    15     2


ans =

    15     2


ans =

    15     1


ans =

    15     1


ans =

    15     1


ans =

    15     1


ans =

    15     1


ans =

    15     1


ans =

    15     1


ans =

    15     1


ans =

    15     1


ans =

    15     1


ans =

    15     1


ans =

    15     1


ans =

    15     1


ans =

    15     1


ans =

    15     1


ans =

    15     1


ans =

    15     1


ans =

    15     1


ans =

    15     1


ans =

    15     1


ans =

    15     1


ans =

    15     1


ans =

    15     1


t =

    16


ans =

          16       10000


ans =

          16        9627


ans =

          16        9250


ans =

          16        8899


ans =

          16        8523


ans =

          16        8155


ans =

          16        7831


ans =

          16        7519


ans =

          16        7191


ans =

          16        6916


ans =

          16        6633


ans =

          16        6373


ans =

          16        6113


ans =

          16        5867


ans =

          16        5639


ans =

          16        5393


ans =

          16        5183


ans =

          16        4995


ans =

          16        4792


ans =

          16        4597


ans =

          16        4392


ans =

          16        4227


ans =

          16        4066


ans =

          16        3909


ans =

          16        3752


ans =

          16        3590


ans =

          16        3452


ans =

          16        3303


ans =

          16        3183


ans =

          16        3057


ans =

          16        2938


ans =

          16        2815


ans =

          16        2706


ans =

          16        2617


ans =

          16        2519


ans =

          16        2419


ans =

          16        2317


ans =

          16        2234


ans =

          16        2154


ans =

          16        2076


ans =

          16        1993


ans =

          16        1920


ans =

          16        1849


ans =

          16        1774


ans =

          16        1700


ans =

          16        1629


ans =

          16        1563


ans =

          16        1499


ans =

          16        1436


ans =

          16        1379


ans =

          16        1324


ans =

          16        1271


ans =

          16        1232


ans =

          16        1179


ans =

          16        1147


ans =

          16        1096


ans =

          16        1050


ans =

          16        1000


ans =

    16   957


ans =

    16   921


ans =

    16   882


ans =

    16   853


ans =

    16   816


ans =

    16   772


ans =

    16   746


ans =

    16   711


ans =

    16   686


ans =

    16   659


ans =

    16   632


ans =

    16   613


ans =

    16   590


ans =

    16   559


ans =

    16   524


ans =

    16   509


ans =

    16   489


ans =

    16   474


ans =

    16   459


ans =

    16   437


ans =

    16   422


ans =

    16   407


ans =

    16   393


ans =

    16   375


ans =

    16   362


ans =

    16   348


ans =

    16   332


ans =

    16   318


ans =

    16   306


ans =

    16   293


ans =

    16   282


ans =

    16   269


ans =

    16   256


ans =

    16   240


ans =

    16   232


ans =

    16   220


ans =

    16   207


ans =

    16   200


ans =

    16   197


ans =

    16   185


ans =

    16   178


ans =

    16   169


ans =

    16   165


ans =

    16   157


ans =

    16   146


ans =

    16   139


ans =

    16   133


ans =

    16   124


ans =

    16   121


ans =

    16   117


ans =

    16   114


ans =

    16   106


ans =

    16   100


ans =

    16    99


ans =

    16    93


ans =

    16    92


ans =

    16    84


ans =

    16    79


ans =

    16    75


ans =

    16    73


ans =

    16    70


ans =

    16    65


ans =

    16    63


ans =

    16    60


ans =

    16    56


ans =

    16    55


ans =

    16    53


ans =

    16    49


ans =

    16    46


ans =

    16    44


ans =

    16    43


ans =

    16    40


ans =

    16    38


ans =

    16    33


ans =

    16    31


ans =

    16    30


ans =

    16    30


ans =

    16    28


ans =

    16    28


ans =

    16    28


ans =

    16    28


ans =

    16    27


ans =

    16    26


ans =

    16    26


ans =

    16    26


ans =

    16    24


ans =

    16    23


ans =

    16    19


ans =

    16    19


ans =

    16    19


ans =

    16    19


ans =

    16    18


ans =

    16    18


ans =

    16    16


ans =

    16    15


ans =

    16    15


ans =

    16    15


ans =

    16    15


ans =

    16    15


ans =

    16    15


ans =

    16    14


ans =

    16    14


ans =

    16    12


ans =

    16    12


ans =

    16    11


ans =

    16    11


ans =

    16     9


ans =

    16     9


ans =

    16     9


ans =

    16     8


ans =

    16     8


ans =

    16     8


ans =

    16     8


ans =

    16     8


ans =

    16     7


ans =

    16     7


ans =

    16     7


ans =

    16     7


ans =

    16     7


ans =

    16     6


ans =

    16     6


ans =

    16     6


ans =

    16     6


ans =

    16     6


ans =

    16     5


ans =

    16     5


ans =

    16     5


ans =

    16     5


ans =

    16     4


ans =

    16     4


ans =

    16     3


ans =

    16     3


ans =

    16     3


ans =

    16     3


ans =

    16     3


ans =

    16     3


ans =

    16     3


ans =

    16     2


ans =

    16     2


ans =

    16     2


ans =

    16     2


ans =

    16     2


ans =

    16     2


ans =

    16     2


ans =

    16     2


ans =

    16     2


ans =

    16     2


ans =

    16     2


ans =

    16     2


ans =

    16     2


ans =

    16     2


ans =

    16     2


ans =

    16     2


ans =

    16     2


ans =

    16     2


ans =

    16     2


ans =

    16     2


ans =

    16     2


ans =

    16     2


ans =

    16     2


ans =

    16     2


ans =

    16     2


ans =

    16     2


ans =

    16     2


ans =

    16     2


ans =

    16     2


ans =

    16     2


ans =

    16     2


ans =

    16     2


ans =

    16     1


ans =

    16     1


ans =

    16     1


ans =

    16     1


ans =

    16     1


ans =

    16     1


ans =

    16     1


t =

    17


ans =

          17       10000


ans =

          17        9655


ans =

          17        9338


ans =

          17        9024


ans =

          17        8746


ans =

          17        8487


ans =

          17        8217


ans =

          17        7952


ans =

          17        7702


ans =

          17        7421


ans =

          17        7183


ans =

          17        6926


ans =

          17        6691


ans =

          17        6474


ans =

          17        6261


ans =

          17        6072


ans =

          17        5866


ans =

          17        5656


ans =

          17        5472


ans =

          17        5301


ans =

          17        5120


ans =

          17        4965


ans =

          17        4793


ans =

          17        4632


ans =

          17        4473


ans =

          17        4319


ans =

          17        4176


ans =

          17        4046


ans =

          17        3912


ans =

          17        3798


ans =

          17        3690


ans =

          17        3559


ans =

          17        3440


ans =

          17        3343


ans =

          17        3233


ans =

          17        3130


ans =

          17        3009


ans =

          17        2911


ans =

          17        2812


ans =

          17        2715


ans =

          17        2624


ans =

          17        2548


ans =

          17        2465


ans =

          17        2395


ans =

          17        2318


ans =

          17        2249


ans =

          17        2171


ans =

          17        2098


ans =

          17        2022


ans =

          17        1958


ans =

          17        1895


ans =

          17        1835


ans =

          17        1771


ans =

          17        1707


ans =

          17        1660


ans =

          17        1610


ans =

          17        1547


ans =

          17        1501


ans =

          17        1455


ans =

          17        1409


ans =

          17        1367


ans =

          17        1322


ans =

          17        1286


ans =

          17        1243


ans =

          17        1197


ans =

          17        1167


ans =

          17        1138


ans =

          17        1097


ans =

          17        1056


ans =

          17        1018


ans =

    17   977


ans =

    17   941


ans =

    17   910


ans =

    17   883


ans =

    17   861


ans =

    17   826


ans =

    17   791


ans =

    17   759


ans =

    17   722


ans =

    17   695


ans =

    17   669


ans =

    17   645


ans =

    17   620


ans =

    17   595


ans =

    17   586


ans =

    17   568


ans =

    17   546


ans =

    17   529


ans =

    17   513


ans =

    17   495


ans =

    17   485


ans =

    17   469


ans =

    17   456


ans =

    17   438


ans =

    17   423


ans =

    17   404


ans =

    17   391


ans =

    17   377


ans =

    17   360


ans =

    17   346


ans =

    17   339


ans =

    17   329


ans =

    17   323


ans =

    17   312


ans =

    17   303


ans =

    17   290


ans =

    17   279


ans =

    17   267


ans =

    17   254


ans =

    17   247


ans =

    17   235


ans =

    17   225


ans =

    17   216


ans =

    17   207


ans =

    17   200


ans =

    17   191


ans =

    17   186


ans =

    17   178


ans =

    17   171


ans =

    17   163


ans =

    17   152


ans =

    17   150


ans =

    17   148


ans =

    17   144


ans =

    17   141


ans =

    17   137


ans =

    17   135


ans =

    17   130


ans =

    17   125


ans =

    17   123


ans =

    17   123


ans =

    17   120


ans =

    17   118


ans =

    17   117


ans =

    17   113


ans =

    17   108


ans =

    17   103


ans =

    17   100


ans =

    17    96


ans =

    17    94


ans =

    17    93


ans =

    17    89


ans =

    17    87


ans =

    17    84


ans =

    17    82


ans =

    17    81


ans =

    17    78


ans =

    17    75


ans =

    17    72


ans =

    17    71


ans =

    17    70


ans =

    17    67


ans =

    17    66


ans =

    17    64


ans =

    17    63


ans =

    17    60


ans =

    17    58


ans =

    17    56


ans =

    17    53


ans =

    17    52


ans =

    17    50


ans =

    17    48


ans =

    17    44


ans =

    17    43


ans =

    17    43


ans =

    17    43


ans =

    17    41


ans =

    17    40


ans =

    17    38


ans =

    17    36


ans =

    17    35


ans =

    17    35


ans =

    17    35


ans =

    17    35


ans =

    17    33


ans =

    17    32


ans =

    17    32


ans =

    17    31


ans =

    17    31


ans =

    17    28


ans =

    17    27


ans =

    17    26


ans =

    17    25


ans =

    17    25


ans =

    17    24


ans =

    17    24


ans =

    17    23


ans =

    17    22


ans =

    17    20


ans =

    17    20


ans =

    17    19


ans =

    17    17


ans =

    17    17


ans =

    17    17


ans =

    17    17


ans =

    17    17


ans =

    17    17


ans =

    17    16


ans =

    17    16


ans =

    17    15


ans =

    17    15


ans =

    17    15


ans =

    17    14


ans =

    17    13


ans =

    17    13


ans =

    17    13


ans =

    17    13


ans =

    17    13


ans =

    17    12


ans =

    17    12


ans =

    17    12


ans =

    17    12


ans =

    17    12


ans =

    17    12


ans =

    17    12


ans =

    17    12


ans =

    17    12


ans =

    17    10


ans =

    17    10


ans =

    17    10


ans =

    17    10


ans =

    17    10


ans =

    17    10


ans =

    17     9


ans =

    17     8


ans =

    17     8


ans =

    17     8


ans =

    17     8


ans =

    17     8


ans =

    17     8


ans =

    17     7


ans =

    17     7


ans =

    17     7


ans =

    17     6


ans =

    17     6


ans =

    17     6


ans =

    17     6


ans =

    17     5


ans =

    17     5


ans =

    17     5


ans =

    17     5


ans =

    17     5


ans =

    17     4


ans =

    17     4


ans =

    17     4


ans =

    17     4


ans =

    17     4


ans =

    17     4


ans =

    17     4


ans =

    17     4


ans =

    17     4


ans =

    17     4


ans =

    17     4


ans =

    17     4


ans =

    17     4


ans =

    17     4


ans =

    17     4


ans =

    17     3


ans =

    17     3


ans =

    17     3


ans =

    17     3


ans =

    17     3


ans =

    17     3


ans =

    17     3


ans =

    17     3


ans =

    17     3


ans =

    17     3


ans =

    17     3


ans =

    17     3


ans =

    17     3


ans =

    17     3


ans =

    17     3


ans =

    17     3


ans =

    17     3


ans =

    17     3


ans =

    17     3


ans =

    17     3


ans =

    17     3


ans =

    17     3


ans =

    17     3


ans =

    17     3


ans =

    17     3


ans =

    17     3


ans =

    17     3


ans =

    17     3


ans =

    17     3


ans =

    17     3


ans =

    17     3


ans =

    17     3


ans =

    17     3


ans =

    17     3


ans =

    17     3


ans =

    17     3


ans =

    17     3


ans =

    17     3


ans =

    17     3


ans =

    17     3


ans =

    17     3


ans =

    17     3


ans =

    17     3


ans =

    17     3


ans =

    17     3


ans =

    17     3


ans =

    17     3


ans =

    17     3


ans =

    17     3


ans =

    17     3


ans =

    17     3


ans =

    17     3


ans =

    17     3


ans =

    17     3


ans =

    17     3


ans =

    17     3


ans =

    17     3


ans =

    17     3


ans =

    17     3


ans =

    17     3


ans =

    17     2


ans =

    17     2


ans =

    17     2


ans =

    17     2


ans =

    17     2


ans =

    17     2


ans =

    17     2


ans =

    17     2


ans =

    17     1


ans =

    17     1


ans =

    17     1


ans =

    17     1


ans =

    17     1


ans =

    17     1


ans =

    17     1


ans =

    17     1


t =

    18


ans =

          18       10000


ans =

          18        9648


ans =

          18        9319


ans =

          18        8991


ans =

          18        8689


ans =

          18        8357


ans =

          18        8042


ans =

          18        7764


ans =

          18        7496


ans =

          18        7252


ans =

          18        7015


ans =

          18        6770


ans =

          18        6539


ans =

          18        6307


ans =

          18        6081


ans =

          18        5900


ans =

          18        5721


ans =

          18        5526


ans =

          18        5346


ans =

          18        5145


ans =

          18        4944


ans =

          18        4761


ans =

          18        4604


ans =

          18        4454


ans =

          18        4294


ans =

          18        4142


ans =

          18        4006


ans =

          18        3875


ans =

          18        3723


ans =

          18        3595


ans =

          18        3473


ans =

          18        3344


ans =

          18        3223


ans =

          18        3105


ans =

          18        3001


ans =

          18        2890


ans =

          18        2788


ans =

          18        2675


ans =

          18        2571


ans =

          18        2490


ans =

          18        2378


ans =

          18        2288


ans =

          18        2218


ans =

          18        2129


ans =

          18        2057


ans =

          18        2008


ans =

          18        1950


ans =

          18        1859


ans =

          18        1793


ans =

          18        1726


ans =

          18        1669


ans =

          18        1602


ans =

          18        1547


ans =

          18        1493


ans =

          18        1430


ans =

          18        1375


ans =

          18        1327


ans =

          18        1280


ans =

          18        1234


ans =

          18        1187


ans =

          18        1139


ans =

          18        1102


ans =

          18        1071


ans =

          18        1026


ans =

    18   988


ans =

    18   952


ans =

    18   904


ans =

    18   876


ans =

    18   838


ans =

    18   811


ans =

    18   793


ans =

    18   773


ans =

    18   747


ans =

    18   721


ans =

    18   706


ans =

    18   676


ans =

    18   648


ans =

    18   627


ans =

    18   610


ans =

    18   599


ans =

    18   586


ans =

    18   562


ans =

    18   536


ans =

    18   520


ans =

    18   488


ans =

    18   477


ans =

    18   461


ans =

    18   447


ans =

    18   431


ans =

    18   410


ans =

    18   396


ans =

    18   375


ans =

    18   367


ans =

    18   349


ans =

    18   335


ans =

    18   330


ans =

    18   323


ans =

    18   308


ans =

    18   300


ans =

    18   295


ans =

    18   288


ans =

    18   273


ans =

    18   265


ans =

    18   260


ans =

    18   253


ans =

    18   238


ans =

    18   232


ans =

    18   221


ans =

    18   217


ans =

    18   209


ans =

    18   200


ans =

    18   193


ans =

    18   191


ans =

    18   185


ans =

    18   178


ans =

    18   173


ans =

    18   170


ans =

    18   168


ans =

    18   163


ans =

    18   158


ans =

    18   153


ans =

    18   145


ans =

    18   140


ans =

    18   129


ans =

    18   125


ans =

    18   119


ans =

    18   114


ans =

    18   107


ans =

    18   104


ans =

    18    99


ans =

    18    97


ans =

    18    92


ans =

    18    88


ans =

    18    88


ans =

    18    87


ans =

    18    84


ans =

    18    83


ans =

    18    78


ans =

    18    72


ans =

    18    70


ans =

    18    67


ans =

    18    67


ans =

    18    65


ans =

    18    63


ans =

    18    62


ans =

    18    58


ans =

    18    57


ans =

    18    56


ans =

    18    54


ans =

    18    53


ans =

    18    51


ans =

    18    51


ans =

    18    49


ans =

    18    46


ans =

    18    43


ans =

    18    40


ans =

    18    38


ans =

    18    35


ans =

    18    33


ans =

    18    33


ans =

    18    33


ans =

    18    31


ans =

    18    31


ans =

    18    27


ans =

    18    26


ans =

    18    26


ans =

    18    24


ans =

    18    19


ans =

    18    19


ans =

    18    18


ans =

    18    18


ans =

    18    18


ans =

    18    18


ans =

    18    17


ans =

    18    17


ans =

    18    16


ans =

    18    14


ans =

    18    14


ans =

    18    13


ans =

    18    13


ans =

    18    13


ans =

    18    12


ans =

    18    12


ans =

    18    12


ans =

    18    12


ans =

    18    12


ans =

    18    12


ans =

    18    11


ans =

    18    10


ans =

    18     9


ans =

    18     8


ans =

    18     7


ans =

    18     7


ans =

    18     7


ans =

    18     6


ans =

    18     6


ans =

    18     6


ans =

    18     6


ans =

    18     5


ans =

    18     5


ans =

    18     5


ans =

    18     5


ans =

    18     5


ans =

    18     5


ans =

    18     5


ans =

    18     5


ans =

    18     5


ans =

    18     5


ans =

    18     5


ans =

    18     4


ans =

    18     4


ans =

    18     4


ans =

    18     4


ans =

    18     4


ans =

    18     4


ans =

    18     4


ans =

    18     4


ans =

    18     4


ans =

    18     4


ans =

    18     4


ans =

    18     3


ans =

    18     3


ans =

    18     3


ans =

    18     3


ans =

    18     3


ans =

    18     3


ans =

    18     2


ans =

    18     2


ans =

    18     1


ans =

    18     1


ans =

    18     1


ans =

    18     1


ans =

    18     1


ans =

    18     1


ans =

    18     1


t =

    19


ans =

          19       10000


ans =

          19        9575


ans =

          19        9197


ans =

          19        8805


ans =

          19        8454


ans =

          19        8112


ans =

          19        7739


ans =

          19        7403


ans =

          19        7071


ans =

          19        6804


ans =

          19        6516


ans =

          19        6213


ans =

          19        5983


ans =

          19        5706


ans =

          19        5464


ans =

          19        5208


ans =

          19        4981


ans =

          19        4779


ans =

          19        4612


ans =

          19        4409


ans =

          19        4231


ans =

          19        4065


ans =

          19        3879


ans =

          19        3734


ans =

          19        3599


ans =

          19        3419


ans =

          19        3278


ans =

          19        3136


ans =

          19        3017


ans =

          19        2871


ans =

          19        2752


ans =

          19        2639


ans =

          19        2512


ans =

          19        2406


ans =

          19        2297


ans =

          19        2209


ans =

          19        2118


ans =

          19        2021


ans =

          19        1923


ans =

          19        1836


ans =

          19        1758


ans =

          19        1676


ans =

          19        1609


ans =

          19        1535


ans =

          19        1476


ans =

          19        1414


ans =

          19        1375


ans =

          19        1310


ans =

          19        1258


ans =

          19        1208


ans =

          19        1155


ans =

          19        1118


ans =

          19        1080


ans =

          19        1042


ans =

          19        1006


ans =

    19   959


ans =

    19   919


ans =

    19   884


ans =

    19   847


ans =

    19   814


ans =

    19   776


ans =

    19   746


ans =

    19   711


ans =

    19   684


ans =

    19   658


ans =

    19   628


ans =

    19   604


ans =

    19   577


ans =

    19   542


ans =

    19   522


ans =

    19   507


ans =

    19   477


ans =

    19   454


ans =

    19   432


ans =

    19   406


ans =

    19   391


ans =

    19   374


ans =

    19   360


ans =

    19   343


ans =

    19   328


ans =

    19   319


ans =

    19   306


ans =

    19   293


ans =

    19   282


ans =

    19   273


ans =

    19   262


ans =

    19   252


ans =

    19   242


ans =

    19   234


ans =

    19   216


ans =

    19   207


ans =

    19   201


ans =

    19   195


ans =

    19   182


ans =

    19   179


ans =

    19   176


ans =

    19   171


ans =

    19   163


ans =

    19   154


ans =

    19   145


ans =

    19   141


ans =

    19   136


ans =

    19   132


ans =

    19   126


ans =

    19   121


ans =

    19   114


ans =

    19   111


ans =

    19   109


ans =

    19   102


ans =

    19    98


ans =

    19    95


ans =

    19    93


ans =

    19    91


ans =

    19    87


ans =

    19    82


ans =

    19    80


ans =

    19    75


ans =

    19    73


ans =

    19    67


ans =

    19    64


ans =

    19    62


ans =

    19    61


ans =

    19    56


ans =

    19    54


ans =

    19    52


ans =

    19    49


ans =

    19    45


ans =

    19    45


ans =

    19    40


ans =

    19    39


ans =

    19    38


ans =

    19    38


ans =

    19    38


ans =

    19    36


ans =

    19    34


ans =

    19    31


ans =

    19    30


ans =

    19    30


ans =

    19    28


ans =

    19    27


ans =

    19    26


ans =

    19    23


ans =

    19    22


ans =

    19    21


ans =

    19    19


ans =

    19    18


ans =

    19    16


ans =

    19    16


ans =

    19    15


ans =

    19    15


ans =

    19    14


ans =

    19    14


ans =

    19    13


ans =

    19    12


ans =

    19    11


ans =

    19    11


ans =

    19    11


ans =

    19    10


ans =

    19    10


ans =

    19     9


ans =

    19     8


ans =

    19     7


ans =

    19     7


ans =

    19     7


ans =

    19     7


ans =

    19     7


ans =

    19     7


ans =

    19     7


ans =

    19     7


ans =

    19     7


ans =

    19     5


ans =

    19     5


ans =

    19     4


ans =

    19     4


ans =

    19     4


ans =

    19     4


ans =

    19     4


ans =

    19     4


ans =

    19     4


ans =

    19     4


ans =

    19     4


ans =

    19     4


ans =

    19     4


ans =

    19     4


ans =

    19     4


ans =

    19     4


ans =

    19     3


ans =

    19     3


ans =

    19     3


ans =

    19     3


ans =

    19     3


ans =

    19     3


ans =

    19     3


ans =

    19     3


ans =

    19     3


ans =

    19     3


ans =

    19     2


ans =

    19     2


ans =

    19     2


ans =

    19     2


ans =

    19     2


ans =

    19     2


ans =

    19     2


ans =

    19     2


ans =

    19     2


ans =

    19     2


ans =

    19     2


ans =

    19     2


ans =

    19     2


ans =

    19     2


ans =

    19     2


ans =

    19     2


ans =

    19     2


ans =

    19     2


ans =

    19     2


ans =

    19     2


ans =

    19     2


ans =

    19     2


ans =

    19     2


ans =

    19     2


ans =

    19     2


ans =

    19     2


ans =

    19     2


ans =

    19     2


ans =

    19     2


ans =

    19     2


ans =

    19     2


ans =

    19     2


ans =

    19     2


ans =

    19     2


ans =

    19     2


ans =

    19     2


ans =

    19     2


ans =

    19     2


ans =

    19     2


ans =

    19     2


ans =

    19     2


ans =

    19     2


ans =

    19     2


ans =

    19     2


ans =

    19     2


ans =

    19     2


ans =

    19     2


ans =

    19     2


ans =

    19     2


ans =

    19     2


ans =

    19     1


ans =

    19     1


ans =

    19     1


ans =

    19     1


ans =

    19     1


ans =

    19     1


ans =

    19     1


ans =

    19     1


t =

    20


ans =

          20       10000


ans =

          20        9293


ans =

          20        8667


ans =

          20        8076


ans =

          20        7541


ans =

          20        7029


ans =

          20        6537


ans =

          20        6083


ans =

          20        5662


ans =

          20        5258


ans =

          20        4910


ans =

          20        4584


ans =

          20        4278


ans =

          20        3971


ans =

          20        3685


ans =

          20        3419


ans =

          20        3180


ans =

          20        2949


ans =

          20        2755


ans =

          20        2599


ans =

          20        2387


ans =

          20        2210


ans =

          20        2073


ans =

          20        1922


ans =

          20        1780


ans =

          20        1643


ans =

          20        1538


ans =

          20        1428


ans =

          20        1328


ans =

          20        1241


ans =

          20        1157


ans =

          20        1079


ans =

          20        1009


ans =

    20   950


ans =

    20   887


ans =

    20   822


ans =

    20   760


ans =

    20   704


ans =

    20   654


ans =

    20   609


ans =

    20   570


ans =

    20   531


ans =

    20   494


ans =

    20   465


ans =

    20   431


ans =

    20   399


ans =

    20   362


ans =

    20   330


ans =

    20   311


ans =

    20   289


ans =

    20   270


ans =

    20   250


ans =

    20   230


ans =

    20   209


ans =

    20   195


ans =

    20   183


ans =

    20   169


ans =

    20   156


ans =

    20   145


ans =

    20   137


ans =

    20   127


ans =

    20   113


ans =

    20   103


ans =

    20    94


ans =

    20    88


ans =

    20    80


ans =

    20    79


ans =

    20    74


ans =

    20    68


ans =

    20    65


ans =

    20    63


ans =

    20    58


ans =

    20    56


ans =

    20    53


ans =

    20    48


ans =

    20    44


ans =

    20    43


ans =

    20    41


ans =

    20    40


ans =

    20    38


ans =

    20    35


ans =

    20    32


ans =

    20    31


ans =

    20    30


ans =

    20    27


ans =

    20    26


ans =

    20    24


ans =

    20    24


ans =

    20    22


ans =

    20    20


ans =

    20    19


ans =

    20    16


ans =

    20    14


ans =

    20    13


ans =

    20    12


ans =

    20    11


ans =

    20    10


ans =

    20     8


ans =

    20     8


ans =

    20     7


ans =

    20     7


ans =

    20     5


ans =

    20     5


ans =

    20     4


ans =

    20     4


ans =

    20     4


ans =

    20     4


ans =

    20     4


ans =

    20     4


ans =

    20     3


ans =

    20     3


ans =

    20     3


ans =

    20     3


ans =

    20     3


ans =

    20     3


ans =

    20     3


ans =

    20     3


ans =

    20     2


ans =

    20     2


ans =

    20     2


ans =

    20     2


ans =

    20     2


ans =

    20     1


ans =

    20     1


ans =

    20     1


ans =

    20     1


ans =

    20     1


ans =

    20     1


ans =

    20     1


ans =

    20     1


ans =

    20     1


ans =

    20     1


ans =

    20     1


t =

    21


ans =

          21       10000


ans =

          21        9064


ans =

          21        8190


ans =

          21        7367


ans =

          21        6685


ans =

          21        5990


ans =

          21        5421


ans =

          21        4930


ans =

          21        4460


ans =

          21        3999


ans =

          21        3632


ans =

          21        3266


ans =

          21        2954


ans =

          21        2694


ans =

          21        2438


ans =

          21        2188


ans =

          21        1983


ans =

          21        1813


ans =

          21        1612


ans =

          21        1462


ans =

          21        1313


ans =

          21        1192


ans =

          21        1063


ans =

    21   964


ans =

    21   869


ans =

    21   786


ans =

    21   712


ans =

    21   651


ans =

    21   600


ans =

    21   557


ans =

    21   497


ans =

    21   449


ans =

    21   408


ans =

    21   371


ans =

    21   334


ans =

    21   309


ans =

    21   279


ans =

    21   255


ans =

    21   227


ans =

    21   203


ans =

    21   185


ans =

    21   166


ans =

    21   150


ans =

    21   140


ans =

    21   132


ans =

    21   115


ans =

    21    97


ans =

    21    91


ans =

    21    78


ans =

    21    69


ans =

    21    64


ans =

    21    59


ans =

    21    52


ans =

    21    48


ans =

    21    43


ans =

    21    38


ans =

    21    34


ans =

    21    31


ans =

    21    28


ans =

    21    26


ans =

    21    23


ans =

    21    18


ans =

    21    16


ans =

    21    13


ans =

    21    13


ans =

    21    13


ans =

    21    11


ans =

    21    10


ans =

    21    10


ans =

    21     7


ans =

    21     6


ans =

    21     4


ans =

    21     3


ans =

    21     3


ans =

    21     2


ans =

    21     2


ans =

    21     2


ans =

    21     2


ans =

    21     2


ans =

    21     2


ans =

    21     1


ans =

    21     1


ans =

    21     1


ans =

    21     1


ans =

    21     1


ans =

    21     1


ans =

    21     1


t =

    22


ans =

          22       10000


ans =

          22        9083


ans =

          22        8204


ans =

          22        7417


ans =

          22        6754


ans =

          22        6150


ans =

          22        5608


ans =

          22        5092


ans =

          22        4625


ans =

          22        4211


ans =

          22        3828


ans =

          22        3476


ans =

          22        3173


ans =

          22        2874


ans =

          22        2627


ans =

          22        2375


ans =

          22        2148


ans =

          22        1966


ans =

          22        1782


ans =

          22        1608


ans =

          22        1457


ans =

          22        1310


ans =

          22        1184


ans =

          22        1065


ans =

    22   956


ans =

    22   866


ans =

    22   779


ans =

    22   701


ans =

    22   635


ans =

    22   580


ans =

    22   524


ans =

    22   488


ans =

    22   446


ans =

    22   412


ans =

    22   368


ans =

    22   329


ans =

    22   293


ans =

    22   266


ans =

    22   237


ans =

    22   215


ans =

    22   190


ans =

    22   173


ans =

    22   158


ans =

    22   140


ans =

    22   124


ans =

    22   108


ans =

    22    99


ans =

    22    88


ans =

    22    85


ans =

    22    78


ans =

    22    70


ans =

    22    63


ans =

    22    56


ans =

    22    49


ans =

    22    45


ans =

    22    38


ans =

    22    34


ans =

    22    30


ans =

    22    25


ans =

    22    23


ans =

    22    21


ans =

    22    20


ans =

    22    20


ans =

    22    19


ans =

    22    18


ans =

    22    16


ans =

    22    16


ans =

    22    15


ans =

    22    12


ans =

    22    11


ans =

    22    11


ans =

    22    10


ans =

    22    10


ans =

    22     8


ans =

    22     7


ans =

    22     7


ans =

    22     7


ans =

    22     6


ans =

    22     6


ans =

    22     5


ans =

    22     4


ans =

    22     4


ans =

    22     4


ans =

    22     4


ans =

    22     4


ans =

    22     3


ans =

    22     2


ans =

    22     1


ans =

    22     1


ans =

    22     1


ans =

    22     1


ans =

    22     1


ans =

    22     1


ans =

    22     1


ans =

    22     1


t =

    23


ans =

          23       10000


ans =

          23        9210


ans =

          23        8465


ans =

          23        7813


ans =

          23        7163


ans =

          23        6588


ans =

          23        6066


ans =

          23        5594


ans =

          23        5137


ans =

          23        4720


ans =

          23        4341


ans =

          23        4032


ans =

          23        3695


ans =

          23        3391


ans =

          23        3146


ans =

          23        2882


ans =

          23        2654


ans =

          23        2441


ans =

          23        2239


ans =

          23        2068


ans =

          23        1907


ans =

          23        1735


ans =

          23        1602


ans =

          23        1472


ans =

          23        1346


ans =

          23        1259


ans =

          23        1152


ans =

          23        1042


ans =

    23   961


ans =

    23   887


ans =

    23   817


ans =

    23   745


ans =

    23   686


ans =

    23   645


ans =

    23   593


ans =

    23   546


ans =

    23   513


ans =

    23   464


ans =

    23   429


ans =

    23   393


ans =

    23   356


ans =

    23   326


ans =

    23   300


ans =

    23   273


ans =

    23   253


ans =

    23   235


ans =

    23   220


ans =

    23   197


ans =

    23   186


ans =

    23   173


ans =

    23   158


ans =

    23   147


ans =

    23   132


ans =

    23   124


ans =

    23   115


ans =

    23   108


ans =

    23   102


ans =

    23    96


ans =

    23    90


ans =

    23    88


ans =

    23    85


ans =

    23    78


ans =

    23    73


ans =

    23    67


ans =

    23    63


ans =

    23    58


ans =

    23    53


ans =

    23    44


ans =

    23    38


ans =

    23    35


ans =

    23    33


ans =

    23    32


ans =

    23    30


ans =

    23    29


ans =

    23    28


ans =

    23    26


ans =

    23    24


ans =

    23    24


ans =

    23    23


ans =

    23    21


ans =

    23    19


ans =

    23    18


ans =

    23    17


ans =

    23    13


ans =

    23    13


ans =

    23    12


ans =

    23    11


ans =

    23    10


ans =

    23    10


ans =

    23     9


ans =

    23     9


ans =

    23     8


ans =

    23     6


ans =

    23     6


ans =

    23     5


ans =

    23     5


ans =

    23     5


ans =

    23     5


ans =

    23     4


ans =

    23     4


ans =

    23     4


ans =

    23     4


ans =

    23     4


ans =

    23     4


ans =

    23     4


ans =

    23     4


ans =

    23     4


ans =

    23     4


ans =

    23     3


ans =

    23     3


ans =

    23     3


ans =

    23     3


ans =

    23     2


ans =

    23     2


ans =

    23     2


ans =

    23     2


ans =

    23     2


ans =

    23     2


ans =

    23     2


ans =

    23     2


ans =

    23     2


ans =

    23     2


ans =

    23     2


ans =

    23     2


ans =

    23     2


ans =

    23     1


ans =

    23     1


ans =

    23     1


ans =

    23     1


t =

    24


ans =

          24       10000


ans =

          24        9340


ans =

          24        8704


ans =

          24        8138


ans =

          24        7579


ans =

          24        7078


ans =

          24        6589


ans =

          24        6130


ans =

          24        5691


ans =

          24        5314


ans =

          24        4967


ans =

          24        4615


ans =

          24        4301


ans =

          24        4007


ans =

          24        3711


ans =

          24        3459


ans =

          24        3232


ans =

          24        3028


ans =

          24        2829


ans =

          24        2619


ans =

          24        2446


ans =

          24        2272


ans =

          24        2121


ans =

          24        1990


ans =

          24        1863


ans =

          24        1725


ans =

          24        1617


ans =

          24        1502


ans =

          24        1389


ans =

          24        1308


ans =

          24        1210


ans =

          24        1124


ans =

          24        1044


ans =

    24   974


ans =

    24   901


ans =

    24   847


ans =

    24   796


ans =

    24   753


ans =

    24   705


ans =

    24   660


ans =

    24   617


ans =

    24   573


ans =

    24   544


ans =

    24   506


ans =

    24   470


ans =

    24   443


ans =

    24   410


ans =

    24   377


ans =

    24   347


ans =

    24   326


ans =

    24   300


ans =

    24   275


ans =

    24   258


ans =

    24   241


ans =

    24   227


ans =

    24   214


ans =

    24   204


ans =

    24   188


ans =

    24   172


ans =

    24   158


ans =

    24   147


ans =

    24   130


ans =

    24   120


ans =

    24   114


ans =

    24   106


ans =

    24    97


ans =

    24    91


ans =

    24    84


ans =

    24    77


ans =

    24    71


ans =

    24    68


ans =

    24    64


ans =

    24    58


ans =

    24    54


ans =

    24    52


ans =

    24    48


ans =

    24    44


ans =

    24    43


ans =

    24    40


ans =

    24    37


ans =

    24    34


ans =

    24    33


ans =

    24    32


ans =

    24    27


ans =

    24    24


ans =

    24    23


ans =

    24    20


ans =

    24    20


ans =

    24    19


ans =

    24    15


ans =

    24    14


ans =

    24    13


ans =

    24    13


ans =

    24    13


ans =

    24    12


ans =

    24    10


ans =

    24     8


ans =

    24     8


ans =

    24     8


ans =

    24     7


ans =

    24     6


ans =

    24     6


ans =

    24     5


ans =

    24     4


ans =

    24     4


ans =

    24     2


ans =

    24     2


ans =

    24     2


ans =

    24     1


ans =

    24     1


ans =

    24     1


ans =

    24     1


ans =

    24     1


ans =

    24     1


ans =

    24     1


ans =

    24     1


ans =

    24     1


ans =

    24     1


ans =

    24     1


ans =

    24     1


ans =

    24     1


ans =

    24     1


ans =

    24     1


ans =

    24     1


ans =

    24     1


ans =

    24     1


ans =

    24     1


ans =

    24     1


ans =

    24     1


ans =

    24     1


ans =

    24     1


ans =

    24     1


ans =

    24     1


ans =

    24     1


ans =

    24     1


ans =

    24     1


ans =

    24     1


ans =

    24     1


ans =

    24     1


ans =

    24     1


ans =

    24     1


ans =

    24     1


ans =

    24     1


ans =

    24     1


ans =

    24     1


ans =

    24     1


ans =

    24     1


ans =

    24     1


ans =

    24     1


t =

    25


ans =

          25       10000


ans =

          25        9432


ans =

          25        8915


ans =

          25        8432


ans =

          25        7970


ans =

          25        7521


ans =

          25        7116


ans =

          25        6736


ans =

          25        6399


ans =

          25        6059


ans =

          25        5732


ans =

          25        5405


ans =

          25        5139


ans =

          25        4842


ans =

          25        4583


ans =

          25        4314


ans =

          25        4072


ans =

          25        3847


ans =

          25        3622


ans =

          25        3395


ans =

          25        3196


ans =

          25        3005


ans =

          25        2843


ans =

          25        2677


ans =

          25        2547


ans =

          25        2404


ans =

          25        2275


ans =

          25        2153


ans =

          25        2055


ans =

          25        1945


ans =

          25        1824


ans =

          25        1727


ans =

          25        1630


ans =

          25        1538


ans =

          25        1463


ans =

          25        1366


ans =

          25        1298


ans =

          25        1228


ans =

          25        1165


ans =

          25        1095


ans =

          25        1037


ans =

    25   970


ans =

    25   915


ans =

    25   870


ans =

    25   824


ans =

    25   778


ans =

    25   749


ans =

    25   699


ans =

    25   662


ans =

    25   618


ans =

    25   595


ans =

    25   561


ans =

    25   527


ans =

    25   493


ans =

    25   467


ans =

    25   435


ans =

    25   408


ans =

    25   382


ans =

    25   357


ans =

    25   336


ans =

    25   321


ans =

    25   307


ans =

    25   288


ans =

    25   273


ans =

    25   259


ans =

    25   241


ans =

    25   231


ans =

    25   220


ans =

    25   204


ans =

    25   189


ans =

    25   184


ans =

    25   173


ans =

    25   165


ans =

    25   156


ans =

    25   144


ans =

    25   141


ans =

    25   133


ans =

    25   127


ans =

    25   121


ans =

    25   115


ans =

    25   111


ans =

    25   103


ans =

    25    97


ans =

    25    95


ans =

    25    87


ans =

    25    82


ans =

    25    79


ans =

    25    72


ans =

    25    69


ans =

    25    65


ans =

    25    60


ans =

    25    58


ans =

    25    57


ans =

    25    54


ans =

    25    50


ans =

    25    48


ans =

    25    46


ans =

    25    44


ans =

    25    43


ans =

    25    41


ans =

    25    38


ans =

    25    36


ans =

    25    33


ans =

    25    29


ans =

    25    26


ans =

    25    26


ans =

    25    22


ans =

    25    22


ans =

    25    22


ans =

    25    21


ans =

    25    20


ans =

    25    20


ans =

    25    20


ans =

    25    19


ans =

    25    19


ans =

    25    18


ans =

    25    17


ans =

    25    16


ans =

    25    14


ans =

    25    12


ans =

    25    11


ans =

    25    11


ans =

    25    10


ans =

    25    10


ans =

    25    10


ans =

    25     9


ans =

    25     9


ans =

    25     8


ans =

    25     7


ans =

    25     7


ans =

    25     6


ans =

    25     5


ans =

    25     5


ans =

    25     5


ans =

    25     5


ans =

    25     5


ans =

    25     5


ans =

    25     5


ans =

    25     4


ans =

    25     4


ans =

    25     3


ans =

    25     3


ans =

    25     2


ans =

    25     2


ans =

    25     2


ans =

    25     2


ans =

    25     2


ans =

    25     1


ans =

    25     1


ans =

    25     1


ans =

    25     1


ans =

    25     1


ans =

    25     1


ans =

    25     1


ans =

    25     1


ans =

    25     1


ans =

    25     1


ans =

    25     1


ans =

    25     1


ans =

    25     1


ans =

    25     1


ans =

    25     1


ans =

    25     1


ans =

    25     1


ans =

    25     1


ans =

    25     1


ans =

    25     1


ans =

    25     1


ans =

    25     1


ans =

    25     1


ans =

    25     1


ans =

    25     1


t =

    26


ans =

          26       10000


ans =

          26        9578


ans =

          26        9167


ans =

          26        8755


ans =

          26        8394


ans =

          26        8041


ans =

          26        7723


ans =

          26        7420


ans =

          26        7084


ans =

          26        6816


ans =

          26        6546


ans =

          26        6278


ans =

          26        6002


ans =

          26        5745


ans =

          26        5530


ans =

          26        5313


ans =

          26        5092


ans =

          26        4873


ans =

          26        4671


ans =

          26        4442


ans =

          26        4263


ans =

          26        4099


ans =

          26        3917


ans =

          26        3755


ans =

          26        3609


ans =

          26        3448


ans =

          26        3321


ans =

          26        3170


ans =

          26        3053


ans =

          26        2942


ans =

          26        2826


ans =

          26        2701


ans =

          26        2591


ans =

          26        2487


ans =

          26        2367


ans =

          26        2279


ans =

          26        2179


ans =

          26        2092


ans =

          26        2005


ans =

          26        1912


ans =

          26        1843


ans =

          26        1765


ans =

          26        1700


ans =

          26        1629


ans =

          26        1577


ans =

          26        1512


ans =

          26        1450


ans =

          26        1385


ans =

          26        1322


ans =

          26        1266


ans =

          26        1227


ans =

          26        1174


ans =

          26        1132


ans =

          26        1080


ans =

          26        1045


ans =

    26   992


ans =

    26   952


ans =

    26   913


ans =

    26   882


ans =

    26   855


ans =

    26   822


ans =

    26   780


ans =

    26   740


ans =

    26   701


ans =

    26   673


ans =

    26   652


ans =

    26   630


ans =

    26   598


ans =

    26   577


ans =

    26   556


ans =

    26   530


ans =

    26   501


ans =

    26   482


ans =

    26   472


ans =

    26   452


ans =

    26   430


ans =

    26   411


ans =

    26   393


ans =

    26   381


ans =

    26   367


ans =

    26   346


ans =

    26   335


ans =

    26   319


ans =

    26   310


ans =

    26   297


ans =

    26   278


ans =

    26   267


ans =

    26   256


ans =

    26   245


ans =

    26   234


ans =

    26   223


ans =

    26   210


ans =

    26   200


ans =

    26   192


ans =

    26   183


ans =

    26   173


ans =

    26   169


ans =

    26   164


ans =

    26   151


ans =

    26   147


ans =

    26   137


ans =

    26   127


ans =

    26   123


ans =

    26   117


ans =

    26   110


ans =

    26   108


ans =

    26   103


ans =

    26   102


ans =

    26    98


ans =

    26    95


ans =

    26    92


ans =

    26    89


ans =

    26    84


ans =

    26    78


ans =

    26    75


ans =

    26    73


ans =

    26    69


ans =

    26    67


ans =

    26    65


ans =

    26    63


ans =

    26    61


ans =

    26    58


ans =

    26    55


ans =

    26    53


ans =

    26    46


ans =

    26    46


ans =

    26    46


ans =

    26    42


ans =

    26    41


ans =

    26    38


ans =

    26    38


ans =

    26    37


ans =

    26    37


ans =

    26    35


ans =

    26    34


ans =

    26    33


ans =

    26    33


ans =

    26    31


ans =

    26    30


ans =

    26    27


ans =

    26    26


ans =

    26    25


ans =

    26    24


ans =

    26    22


ans =

    26    21


ans =

    26    20


ans =

    26    18


ans =

    26    16


ans =

    26    15


ans =

    26    15


ans =

    26    15


ans =

    26    15


ans =

    26    15


ans =

    26    15


ans =

    26    15


ans =

    26    15


ans =

    26    14


ans =

    26    13


ans =

    26    12


ans =

    26    12


ans =

    26    12


ans =

    26    11


ans =

    26    10


ans =

    26     8


ans =

    26     7


ans =

    26     7


ans =

    26     6


ans =

    26     6


ans =

    26     6


ans =

    26     6


ans =

    26     5


ans =

    26     4


ans =

    26     4


ans =

    26     4


ans =

    26     4


ans =

    26     4


ans =

    26     4


ans =

    26     3


ans =

    26     3


ans =

    26     3


ans =

    26     3


ans =

    26     3


ans =

    26     3


ans =

    26     3


ans =

    26     3


ans =

    26     3


ans =

    26     3


ans =

    26     3


ans =

    26     3


ans =

    26     3


ans =

    26     3


ans =

    26     3


ans =

    26     3


ans =

    26     3


ans =

    26     1


ans =

    26     1


ans =

    26     1


ans =

    26     1


ans =

    26     1


ans =

    26     1


ans =

    26     1


ans =

    26     1


ans =

    26     1


ans =

    26     1


ans =

    26     1


ans =

    26     1


ans =

    26     1


ans =

    26     1


ans =

    26     1


ans =

    26     1


ans =

    26     1


ans =

    26     1


ans =

    26     1


ans =

    26     1


ans =

    26     1


ans =

    26     1


ans =

    26     1


ans =

    26     1


ans =

    26     1


ans =

    26     1


ans =

    26     1


ans =

    26     1


ans =

    26     1


ans =

    26     1


ans =

    26     1


ans =

    26     1


ans =

    26     1


ans =

    26     1


ans =

    26     1


ans =

    26     1


ans =

    26     1


ans =

    26     1


ans =

    26     1


ans =

    26     1


ans =

    26     1


ans =

    26     1


ans =

    26     1


ans =

    26     1


ans =

    26     1


ans =

    26     1


ans =

    26     1


ans =

    26     1


ans =

    26     1


ans =

    26     1


ans =

    26     1


ans =

    26     1


ans =

    26     1


ans =

    26     1


ans =

    26     1


ans =

    26     1


ans =

    26     1


ans =

    26     1


ans =

    26     1


ans =

    26     1


ans =

    26     1


ans =

    26     1


ans =

    26     1


t =

    27


ans =

          27       10000


ans =

          27        9633


ans =

          27        9310


ans =

          27        8980


ans =

          27        8659


ans =

          27        8317


ans =

          27        7981


ans =

          27        7723


ans =

          27        7435


ans =

          27        7172


ans =

          27        6911


ans =

          27        6677
