# Supplementary material for: Molecular flexibility of DNA as a key determinant of RAD51 recruitment
Source: EMBO J. 2020 Jan 14;39(7):e103002. doi: 10.15252/embj.2019103002 (PMC7110135; doi:10.15252/embj.2019103002)
Supplement: Supplementary file 4 — Source Data for Expanded View [file EMBJ-39-e103002-s004.zip › Figures5&EV5/Figure5&EV5_ClusterRun_1/run_slurm.sh]

#!/bin/bash

#SBATCH --nodes=1
#SBATCH --time=96:00:00
#SBATCH --job-name=Sys_5Ps


matlab -nodisplay -nosplash < spr_Rad51_main.m > run.log
