# Supplementary material for: Molecular flexibility of DNA as a key determinant of RAD51 recruitment
Source: EMBO J. 2020 Jan 14;39(7):e103002. doi: 10.15252/embj.2019103002 (PMC7110135; doi:10.15252/embj.2019103002)
Supplement: Supplementary file 4 — Source Data for Expanded View [file EMBJ-39-e103002-s004.zip › Figures5&EV5/Figure5&EV5_ClusterRun_1/spr_Rad51_ABCSMC.m]

function [OUTPUT] = spr_Rad51_ABCSMC(paramsp,x,n_params,iN)

	OUTPUT = zeros(length(x),iN);
    x_trunc = x(1:12512);
	parfor iPart = 1:iN 
        
        %SEARCH LOG SPACE
        
		% Retrieve parameter values for this particle
		kRR = 10.^(paramsp((iPart-1)*n_params+1));
		kadf1 = 10.^(paramsp((iPart-1)*n_params+2));
		kadr1 = 10.^(paramsp((iPart-1)*n_params+3));
        kadf2 = 10.^(paramsp((iPart-1)*n_params+4));
        kadr2 = 10.^(paramsp((iPart-1)*n_params+5));
        kadf3 = 10.^(paramsp((iPart-1)*n_params+6));
        kadr3 = 10.^(paramsp((iPart-1)*n_params+7));
        kadf4 = 10.^(paramsp((iPart-1)*n_params+8));
        kadr4 = 10.^(paramsp((iPart-1)*n_params+9));
        
        params = [kRR, kadf1, kadr1, kadf2, kadr2, kadf3, kadr3, kadf4, kadr4];
		% If searching logspace:
		%a = 10.^(paramsp((iPart-1)*n_params+1));
		%b = 10.^(paramsp((iPart-1)*n_params+2));
		
		% Compute y_sim for particle
		y_sim = Fit_Connector(params, x_trunc)
        y_sim = cat(1, y_sim(:,1), y_sim(:,2), y_sim(:,3), y_sim(:,4))
		OUTPUT(:,iPart) = y_sim;
    end
end  
    
