# Supplementary material for: Molecular flexibility of DNA as a key determinant of RAD51 recruitment
Source: EMBO J. 2020 Jan 14;39(7):e103002. doi: 10.15252/embj.2019103002 (PMC7110135; doi:10.15252/embj.2019103002)
Supplement: Supplementary file 4 — Source Data for Expanded View [file EMBJ-39-e103002-s004.zip › Figures5&EV5/Figure5&EV5_ClusterRun_1/spr_Rad51_main_modified.m]

%% June 27, 2017
%  General code for ABC-SMC
%  Nicola Trendel

clear variables
close all
%parpool('local',6)
%%%%%%%%%%%%%%%%%%%%%%%%%%%%%%%%%%%%%%%%%%%%%%%%%%%%%%%%%%%%%%%%%%%%%%%%%%%%%%%%%%%%%%%%%%%%%%%%%%%%%%%%%%%%%%%%%%%%%%%%%%%%%%%%%
%%%%%%%%%%%%%%%%%%%%%%%%%%%%%%%%%%%%%%%%%%%%%%%%%%%%%%%%%%%%%%%%%%%%%%%%%%%%%%%%%%%%%%%%%%%%%%%%%%%%%%%%%%%%%%%%%%%%%%%%%%%%%%%%%

%% Load data
load spr_F86ERad51_dT50_dN50_dA50_ds50_1st 

y = ydata_F86ERad51_dT50_dN50_dA50_ds50_1st;	% Column vector
x = xdata; % Column vector of the same dimensions as y_data

%% SMC parameters
T = 40;					% Number of populations (iterations)
N = 10000;				% Size of each population (number of particles)

perturbationWidth = 1;  % Multiplies covariance matrix
perc = 50;				% Percentile of particles to accept	

%% Define model and parameters
model = 'spr_Rad51_ABCSMC';				% Name of function that contains model
parameter_names = {'kRR', 'kadf1', 'kadr1', 'kadf2', 'kadr2', 'kadf3', 'kadr3', 'kadf4', 'kadr4'}; 
n_params = length(parameter_names);
fh = str2func(model);

% Boundaries of parameter space
lb = zeros(n_params,1);
ub = zeros(n_params,1);

%lsqcurvefit local minimum: 0.0038903        0.008       1.0761   0.00112398  0.000341527      24.0524  0.000885268

lb(1) = -4;	% Parameter 1 (kRR)
ub(1) = 3;

lb(2) = -6;	% Parameter 2 (kadf1)
ub(2) = 4;

lb(3) = -6;	% Parameter 3 (kadr1)
ub(3) = 3;

lb(4) = -6;	% Parameter 2 (kadf2)
ub(4) = 4;

lb(5) = -6;	% Parameter 3 (kadr2)
ub(5) = 3;

lb(6) = -6;	% Parameter 2 (kadf3)
ub(6) = 4;

lb(7) = -6;	% Parameter 3 (kadr3)
ub(7) = 3;

lb(8) = -6;	% Parameter 2 (kadf4)
ub(8) = 4;

lb(9) = -6;	% Parameter 3 (kadr4)
ub(9) = 3;

lb = lb.*ones(n_params,N); lb = lb(:);	% [N*n_params x 1] column vector
ub = ub.*ones(n_params,N); ub = ub(:);
%%%%%%%%%%%%%%%%%%%%%%%%%%%%%%%%%%%%%%%%%%%%%%%%%%%%%%%%%%%%%%%%%%%%%%%%%%%%%%%%%%%%%%%%%%%%%%%%%%%%%%%%%%%%%%%%%%%%%%%%%%%%%%%%%
%%%%%%%%%%%%%%%%%%%%%%%%%%%%%%%%%%%%%%%%%%%%%%%%%%%%%%%%%%%%%%%%%%%%%%%%%%%%%%%%%%%%%%%%%%%%%%%%%%%%%%%%%%%%%%%%%%%%%%%%%%%%%%%%%

%% ABC-SMC
% Initialise arrays to save data
% particles = zeros(N*n_params,T+1);			
% d = zeros(N,T+1);							% Distance y_data <-> sim
% w = zeros(N,T+1);							% Weights for each particle
% e = zeros(T,1);								% Adaptive threshold for each population	
% sampled = zeros(T,1);						% Count sampled to compute rejection rate
% sigmas_Kt = zeros(n_params,n_params,T+1);	% Covariance matrix for Kt
% particlesSORTED = zeros(n_params,N);

%Generating the first population of particles
load SMCPOP2.mat
T = 3;
t = 2;
%particles(:,t+1) = particles; %initialise_particles(N,n_params,lb,ub);

%Evaluate first population of particles
%particles(:,t+1),x,n_params,N
% sim = fh(particles(:,t+1),x,n_params,N);	
% w(:,t+1) = 1/ sum(ones(N,1));				% Uniform weighting initially
% d(:,t+1) = dist_fn(y,sim)';
% e(t+1) = prctile(d(:,t+1),perc);
% 
% particlesSORTED(:) = particles(:,t+1);
% sigmas_t = cov(particlesSORTED');
% sigmas_Kt(:,:,t+1) = perturbationWidth*sigmas_t;

%Start SMC
%t = 2
idxEVALUATE = 1:N;
idxUPDATE = 1:N*n_params;
sample_count = 0;
while t <= T
	iN = length(idxEVALUATE);
	sample_count = sample_count + iN;
	
    [t, iN]
	% Sample to get N new particles from the previous population
	wcumsum = cumsum(w(:,t)).*ones(N,iN);			% Cumulative sum of weights (iN identical columns)
	rand01 = rand(1,iN);							% Pick iN random numbers
	[idxROW, idxCOL] = find((wcumsum-rand01)>=0);	% Find particles associated with random number
	idxFIRST = [1; (find(diff(idxCOL))+1)];			
	idxPARAMS = ((idxROW(idxFIRST)'.*ones(n_params,iN))-1)*n_params	+ (1:n_params)';
	idxPARAMS = idxPARAMS(:);
	
	params = particles(idxPARAMS,t);				% Parameter vector for iN particles
	
	% Perturb particles
	paramsp = perturb_particles(params,sigmas_Kt(:,:,t),lb,ub,iN,n_params)';
	particles(idxUPDATE,t+1) = paramsp;
	
	% Evaluate model at perturbed particle
	sim = fh(paramsp,x,n_params,iN);
	
	% Calculate distance function
	d_temp(idxEVALUATE) = dist_fn(y,sim);
	
	idxACCEPT = find(d_temp < e(t));
	idxREJECT = find(d_temp >= e(t));
	
	if numel(idxREJECT) == 0	% Save results and move on to next population
		d(:,t+1) = d_temp';
		w(:,t+1) = part_weight(particles(:,t),sigmas_Kt(:,:,t),particles(:,t+1),n_params,N,w(:,t));
	
		sampled(t) = sample_count;
		e(t+1) = prctile(d(:,t+1),perc);
		particlesSORTED(:) = particles(:,t+1);
		sigmas_t = cov(particlesSORTED');
		sigmas_Kt(:,:,t+1) = perturbationWidth*sigmas_t;
		
        save(strcat(['SMCPOP', num2str(t)]))
        
		t = t+1
		idxEVALUATE = 1:N;
		idxUPDATE = 1:(N*n_params);
		sample_count = 0;
	else						% Re-evaluate only the particles that do not meet the adaptive threshold
		idxEVALUATE = idxREJECT;
		idxUPDATE = n_params*(idxEVALUATE-1)+ (1:n_params)';
		idxUPDATE = idxUPDATE(:);
	end
end

save lastSMC

%% Visualisation

%load lastSMCRAW
visualise(T, N, parameter_names, n_params, fh, lb, ub, x, y, e, d,particles, sampled)
