# Supplementary material for: Molecular flexibility of DNA as a key determinant of RAD51 recruitment
Source: EMBO J. 2020 Jan 14;39(7):e103002. doi: 10.15252/embj.2019103002 (PMC7110135; doi:10.15252/embj.2019103002)
Supplement: Supplementary file 4 — Source Data for Expanded View [file EMBJ-39-e103002-s004.zip › Figures5&EV5/Figure5&EV5_ClusterRun_1/visualise.m]

function visualise(T, N, parameter_names, n_params, fh, lb, ub, x, y, e, d, particles, sampled)
	particlesSORTED_f = zeros(n_params,N);
	particlesSORTED_i = zeros(n_params,N);
	particlesSORTED_f(:) = particles(:,end);
	particlesSORTED_i(:) = particles(:,1);

	%% How do fit parameters match the data
    best_particle = find(min(d(:,end)));
	best_params = particlesSORTED_f(:,best_particle)
	pred = fh(best_params,x,n_params,1);
    x_plot = x(1:12512);
    save pred
	figure('units','centimeters','position',[10,10,15,10],'name','Fit'); hold on
		plot(x_plot,pred(1:12512),'b-', x_plot,pred(12512+1:2*12512),'g-', x_plot,pred(2*12512+1:3*12512),'r-', x_plot,pred(3*12512+1:4*12512),'k-',...
				x_plot,y(1:12512), 'b.', x_plot,y(12512+1:2*12512), 'g.', x_plot,y(2*12512+1:3*12512), 'r.', x_plot,y(3*12512+1:4*12512), 'k.', ...
                'MarkerSize',0.1,'LineWidth',1)

		legend('Fit - ssDNA dT50','Fit - ssDNA dN50','Fit - ssDNA dA50','Fit - dsDNA dN50', ...
            'Data - ssDNA dT50','Data - ssDNA dN50','Data - ssDNA dA50', 'Data - dsDNA dN50', 'Location','NorthWest');
		xlabel('x','FontName','Arial','FontSize',16);
		ylabel('y','FontName','Arial','FontSize',16);
		axis tight
		
		%% Parameter distributions
	figure('units','centimeters','position',[10,10,15,10],'name','Final parameter distributions');hold on
	for i_param = 1:n_params
		subplot(5,4,i_param);hold on
		histogram(particlesSORTED_f(i_param,:))
		title(parameter_names(i_param))
		xlim([lb(i_param) ub(i_param)])
		ylabel('Count')
	end	
	
	%% Adaptive threshold e
	figure('units','centimeters','position',[10,10,15,10],'name','Adaptive threshold, \epsilon'); hold on
	plot(0:T,e,'LineWidth',4)
	title('Adaptive threshold')
	xlabel('Iteration, t','FontName','Arial','FontSize',16)
	ylabel('Threshold, \epsilon','FontName','Arial','FontSize',16)
	
	%% Acceptance rate
	figure('units','centimeters','position',[10,10,15,10],'name','Acceptance rate'); hold on
	plot(1:T,N./sampled,'LineWidth',3)
	title('Acceptance rate')
	xlabel('Iteration, t','FontName','Arial','FontSize',16);
	ylabel('Acceptance rate, N / N_{sampled}^{total}','FontName','Arial','FontSize',16);
	
	%% Correlations
	% 2D plots
	particles_accepted = particlesSORTED_f';

		%%%%%%%%%%%%%%%%%%%%%%%%%%%%
		%parameters_true = [0.01 0.02 4];
		%%%%%%%%%%%%%%%%%%%%%%%%%%%%
	
	p=1;NBINS = 10;NCON=300;nX=100;fontSize = 10;
		figure('units','centimeters','position',[5,5,25,20]);lw=3;S=20;hold on;
		for i= 1:n_params
			for j = 1:n_params
				if i > j
					subplot(n_params,n_params,p)
					[Ncount,BinCentre] = hist3([particles_accepted(:,i) particles_accepted(:,j)],[NBINS NBINS]);
					[c,h]=contourf(BinCentre{1,1},BinCentre{1,2},rot90(fliplr(Ncount),1),NCON,'linestyle','none');
					colorbar;grid off;
					h1=gca;set(h1,'FontName','Arial','FontSize',fontSize);
					%xlabel(parameter_names(i),'FontName','Arial','FontSize',14);ylabel(parameter_names(j),'FontName','Arial','FontSize',fontSize)
				elseif i == j
					subplot(n_params,n_params,p)
                    %DX=linspace(lb(i),ub(i),length(particles_accepted)/10);
					DX=linspace(min(particles_accepted(:,i)),max(particles_accepted(:,i)),length(particles_accepted)/10);
					DY = density(particles_accepted(:,i),DX);
					plot(DX,DY,'linewidth',lw);hold on;
					%%%%%%%%%%%%%%%%%%%%%%%%%%%%%%%%%%%%%%%%%%%%%%%%%%%%%%%%%%%%%%%%%%%%%%%%%%%%%%%
					%plot(parameters_true(i).*ones(1,nX),linspace(0,max(DY),nX),'--','linewidth',lw)
					%%%%%%%%%%%%%%%%%%%%%%%%%%%%%%%%%%%%%%%%%%%%%%%%%%%%%%%%%%%%%%%%%%%%%%%%%%%%%%%
					h1=gca;set(h1,'FontName','Arial','FontSize',fontSize);grid on;
					%xlabel(parameter_names(i),'FontName','Arial','FontSize',fontSize);ylabel('Prob. Density','FontName','Arial','FontSize',fontSize);
					axis tight;
				end
				p = p + 1;
			end
        end
                                      %% AIC
   
   SSR = dist_fn(y, pred)
   %AIC = 2 * n_params + length(y) * log(SSR / length(y))
end
