# Supplementary material for: Molecular flexibility of DNA as a key determinant of RAD51 recruitment
Source: EMBO J. 2020 Jan 14;39(7):e103002. doi: 10.15252/embj.2019103002 (PMC7110135; doi:10.15252/embj.2019103002)
Supplement: Supplementary file 5 — Source Data for Main Figures [file EMBJ-39-e103002-s005.zip]

Archive with 482 entries (459 files):
- Figure4/
- Figure4/Figure4_fitting.txt
- Figure4/Figure4_Rad51_dT50_dN50_dA50_ds50_1st.mat
- Figure4/Figure4_Rad51_dT50_dN50_dA50_ds50_2nd.mat
- Figure4/Figure4_Rad51_dT50_dN50_dA50_ds50_3rd.mat
- Figure5/
- Figure5/Figure5_F86ERad51_dT50_dN50_dA50_ds50_1st.mat
- Figure5/Figure5_F86ERad51_dT50_dN50_dA50_ds50_2nd.mat
- Figure5/Figure5_F86ERad51_dT50_dN50_dA50_ds50_3rd.mat
- Figures1&2/
- Figures1&2/Figure1&2_Rad51_ss_ds_1st.mat
- Figures1&2/Figure1&2_Rad51_ss_ds_2nd.mat
- Figures1&2/Figure1&2_Rad51_ss_ds_3rd.mat
- Figures1&2/Figure2_Rad51_Dimer_Tetramer_Pentamer_Polymer_1st.mat
- Figures1&2/Figure2_Rad51_Dimer_Tetramer_Pentamer_Polymer_2nd.mat
- Figures1&2/Figure2_Rad51_Dimer_Tetramer_Pentamer_Polymer_3rd.mat
- Figures1&2/Figure2_Rad51_Monomer_Dimer_Trimer_Polymer_1st.mat
- Figures1&2/Figure2_Rad51_Monomer_Dimer_Trimer_Polymer_2nd.mat
- Figures1&2/Figure2_Rad51_Monomer_Dimer_Trimer_Polymer_3rd.mat
- Figures2&3&EV1/
- Figures2&3&EV1/Figures2&3&EV1_ClusterRun_1/
- Figures2&3&EV1/Figures2&3&EV1_ClusterRun_1/density.m
- Figures2&3&EV1/Figures2&3&EV1_ClusterRun_1/Deriv_ds_1.m
- Figures2&3&EV1/Figures2&3&EV1_ClusterRun_1/Deriv_ds_16.m
- Figures2&3&EV1/Figures2&3&EV1_ClusterRun_1/Deriv_ds_2.m
- Figures2&3&EV1/Figures2&3&EV1_ClusterRun_1/Deriv_ds_3.m
- Figures2&3&EV1/Figures2&3&EV1_ClusterRun_1/Deriv_noDNA_16.m
- Figures2&3&EV1/Figures2&3&EV1_ClusterRun_1/Deriv_ss_16.m
- Figures2&3&EV1/Figures2&3&EV1_ClusterRun_1/Deriv_ss_2.m
- Figures2&3&EV1/Figures2&3&EV1_ClusterRun_1/Deriv_ss_4.m
- Figures2&3&EV1/Figures2&3&EV1_ClusterRun_1/Deriv_ss_5.m
- Figures2&3&EV1/Figures2&3&EV1_ClusterRun_1/dist_fn.m
- Figures2&3&EV1/Figures2&3&EV1_ClusterRun_1/Fit_Connector.m
- Figures2&3&EV1/Figures2&3&EV1_ClusterRun_1/Fit_ds_1.m
- Figures2&3&EV1/Figures2&3&EV1_ClusterRun_1/Fit_ds_16.m
- Figures2&3&EV1/Figures2&3&EV1_ClusterRun_1/Fit_ds_2.m
- Figures2&3&EV1/Figures2&3&EV1_ClusterRun_1/Fit_ds_3.m
- Figures2&3&EV1/Figures2&3&EV1_ClusterRun_1/Fit_noDNA_16.m
- Figures2&3&EV1/Figures2&3&EV1_ClusterRun_1/Fit_ss_16.m
- Figures2&3&EV1/Figures2&3&EV1_ClusterRun_1/Fit_ss_2.m
- Figures2&3&EV1/Figures2&3&EV1_ClusterRun_1/Fit_ss_4.m
- Figures2&3&EV1/Figures2&3&EV1_ClusterRun_1/Fit_ss_5.m
- Figures2&3&EV1/Figures2&3&EV1_ClusterRun_1/initialise_particles.m
- Figures2&3&EV1/Figures2&3&EV1_ClusterRun_1/iqrange.m
- Figures2&3&EV1/Figures2&3&EV1_ClusterRun_1/norpf.m
- Figures2&3&EV1/Figures2&3&EV1_ClusterRun_1/Observables_ds_1.m
- Figures2&3&EV1/Figures2&3&EV1_ClusterRun_1/Observables_ds_16.m
- Figures2&3&EV1/Figures2&3&EV1_ClusterRun_1/Observables_ds_2.m
- Figures2&3&EV1/Figures2&3&EV1_ClusterRun_1/Observables_ds_3.m
- Figures2&3&EV1/Figures2&3&EV1_ClusterRun_1/Observables_noDNA_16.m
- Figures2&3&EV1/Figures2&3&EV1_ClusterRun_1/Observables_ss_16.m
- Figures2&3&EV1/Figures2&3&EV1_ClusterRun_1/Observables_ss_2.m
- Figures2&3&EV1/Figures2&3&EV1_ClusterRun_1/Observables_ss_4.m
- Figures2&3&EV1/Figures2&3&EV1_ClusterRun_1/Observables_ss_5.m
- Figures2&3&EV1/Figures2&3&EV1_ClusterRun_1/part_weight.m
- Figures2&3&EV1/Figures2&3&EV1_ClusterRun_1/perturb_particles.m
- Figures2&3&EV1/Figures2&3&EV1_ClusterRun_1/run.log
- Figures2&3&EV1/Figures2&3&EV1_ClusterRun_1/run_slurm.sh
- Figures2&3&EV1/Figures2&3&EV1_ClusterRun_1/spr_Rad51_ABCSMC.m
- Figures2&3&EV1/Figures2&3&EV1_ClusterRun_1/spr_Rad51_main_modified.m
- Figures2&3&EV1/Figures2&3&EV1_ClusterRun_1/spr_Rad51_ss_ds_1st.mat
- Figures2&3&EV1/Figures2&3&EV1_ClusterRun_1/visualise.m
- Figures2&3&EV1/Figures2&3&EV1_ClusterRun_1/wprctile.m
- Figures2&3&EV1/Figures2&3&EV1_ClusterRun_2/
- Figures2&3&EV1/Figures2&3&EV1_ClusterRun_2/density.m
- Figures2&3&EV1/Figures2&3&EV1_ClusterRun_2/Deriv_ds_1.m
- Figures2&3&EV1/Figures2&3&EV1_ClusterRun_2/Deriv_ds_16.m
- Figures2&3&EV1/Figures2&3&EV1_ClusterRun_2/Deriv_ds_2.m
- Figures2&3&EV1/Figures2&3&EV1_ClusterRun_2/Deriv_ds_3.m
- Figures2&3&EV1/Figures2&3&EV1_ClusterRun_2/Deriv_noDNA_16.m
- Figures2&3&EV1/Figures2&3&EV1_ClusterRun_2/Deriv_ss_16.m
- Figures2&3&EV1/Figures2&3&EV1_ClusterRun_2/Deriv_ss_2.m
- Figures2&3&EV1/Figures2&3&EV1_ClusterRun_2/Deriv_ss_4.m
- Figures2&3&EV1/Figures2&3&EV1_ClusterRun_2/Deriv_ss_5.m
- Figures2&3&EV1/Figures2&3&EV1_ClusterRun_2/dist_fn.m
- Figures2&3&EV1/Figures2&3&EV1_ClusterRun_2/Fit_Connector.m
- Figures2&3&EV1/Figures2&3&EV1_ClusterRun_2/Fit_ds_1.m
- Figures2&3&EV1/Figures2&3&EV1_ClusterRun_2/Fit_ds_16.m
- Figures2&3&EV1/Figures2&3&EV1_ClusterRun_2/Fit_ds_2.m
- Figures2&3&EV1/Figures2&3&EV1_ClusterRun_2/Fit_ds_3.m
- Figures2&3&EV1/Figures2&3&EV1_ClusterRun_2/Fit_noDNA_16.m
- Figures2&3&EV1/Figures2&3&EV1_ClusterRun_2/Fit_ss_16.m
- Figures2&3&EV1/Figures2&3&EV1_ClusterRun_2/Fit_ss_2.m
- Figures2&3&EV1/Figures2&3&EV1_ClusterRun_2/Fit_ss_4.m
- Figures2&3&EV1/Figures2&3&EV1_ClusterRun_2/Fit_ss_5.m
- Figures2&3&EV1/Figures2&3&EV1_ClusterRun_2/Fit_ss_Connector.m
- Figures2&3&EV1/Figures2&3&EV1_ClusterRun_2/initialise_particles.m
- Figures2&3&EV1/Figures2&3&EV1_ClusterRun_2/iqrange.m
- Figures2&3&EV1/Figures2&3&EV1_ClusterRun_2/norpf.m
- Figures2&3&EV1/Figures2&3&EV1_ClusterRun_2/Observables_ds_1.m
- Figures2&3&EV1/Figures2&3&EV1_ClusterRun_2/Observables_ds_16.m
- Figures2&3&EV1/Figures2&3&EV1_ClusterRun_2/Observables_ds_2.m
- Figures2&3&EV1/Figures2&3&EV1_ClusterRun_2/Observables_ds_3.m
- Figures2&3&EV1/Figures2&3&EV1_ClusterRun_2/Observables_noDNA_16.m
- Figures2&3&EV1/Figures2&3&EV1_ClusterRun_2/Observables_ss_16.m
- Figures2&3&EV1/Figures2&3&EV1_ClusterRun_2/Observables_ss_2.m
- Figures2&3&EV1/Figures2&3&EV1_ClusterRun_2/Observables_ss_4.m
- Figures2&3&EV1/Figures2&3&EV1_ClusterRun_2/Observables_ss_5.m
- Figures2&3&EV1/Figures2&3&EV1_ClusterRun_2/part_weight.m
- Figures2&3&EV1/Figures2&3&EV1_ClusterRun_2/perturb_particles.m
- Figures2&3&EV1/Figures2&3&EV1_ClusterRun_2/run.log
- Figures2&3&EV1/Figures2&3&EV1_ClusterRun_2/run_slurm.sh
- Figures2&3&EV1/Figures2&3&EV1_ClusterRun_2/spr_Rad51_ABCSMC.m
- Figures2&3&EV1/Figures2&3&EV1_ClusterRun_2/spr_Rad51_main_modified.m
- Figures2&3&EV1/Figures2&3&EV1_ClusterRun_2/spr_Rad51_ss_ds_2nd.mat
- Figures2&3&EV1/Figures2&3&EV1_ClusterRun_2/visualise.m
- Figures2&3&EV1/Figures2&3&EV1_ClusterRun_2/wprctile.m
- Figures2&3&EV1/Figures2&3&EV1_ClusterRun_3/
- Figures2&3&EV1/Figures2&3&EV1_ClusterRun_3/density.m
- Figures2&3&EV1/Figures2&3&EV1_ClusterRun_3/Deriv_ds_1.m
- Figures2&3&EV1/Figures2&3&EV1_ClusterRun_3/Deriv_ds_16.m
- Figures2&3&EV1/Figures2&3&EV1_ClusterRun_3/Deriv_ds_2.m
- Figures2&3&EV1/Figures2&3&EV1_ClusterRun_3/Deriv_ds_3.m
- Figures2&3&EV1/Figures2&3&EV1_ClusterRun_3/Deriv_noDNA_16.m
- Figures2&3&EV1/Figures2&3&EV1_ClusterRun_3/Deriv_ss_16.m
- Figures2&3&EV1/Figures2&3&EV1_ClusterRun_3/Deriv_ss_2.m
- Figures2&3&EV1/Figures2&3&EV1_ClusterRun_3/Deriv_ss_4.m
- Figures2&3&EV1/Figures2&3&EV1_ClusterRun_3/Deriv_ss_5.m
- Figures2&3&EV1/Figures2&3&EV1_ClusterRun_3/dist_fn.m
- Figures2&3&EV1/Figures2&3&EV1_ClusterRun_3/Fit_Connector.m
- Figures2&3&EV1/Figures2&3&EV1_ClusterRun_3/Fit_ds_1.m
- Figures2&3&EV1/Figures2&3&EV1_ClusterRun_3/Fit_ds_16.m
- Figures2&3&EV1/Figures2&3&EV1_ClusterRun_3/Fit_ds_2.m
- Figures2&3&EV1/Figures2&3&EV1_ClusterRun_3/Fit_ds_3.m
- Figures2&3&EV1/Figures2&3&EV1_ClusterRun_3/Fit_noDNA_16.m
- Figures2&3&EV1/Figures2&3&EV1_ClusterRun_3/Fit_ss_16.m
- Figures2&3&EV1/Figures2&3&EV1_ClusterRun_3/Fit_ss_2.m
- Figures2&3&EV1/Figures2&3&EV1_ClusterRun_3/Fit_ss_4.m
- Figures2&3&EV1/Figures2&3&EV1_ClusterRun_3/Fit_ss_5.m
- Figures2&3&EV1/Figures2&3&EV1_ClusterRun_3/Fit_ss_Connector.m
- Figures2&3&EV1/Figures2&3&EV1_ClusterRun_3/initialise_particles.m
- Figures2&3&EV1/Figures2&3&EV1_ClusterRun_3/iqrange.m
- Figures2&3&EV1/Figures2&3&EV1_ClusterRun_3/norpf.m
- Figures2&3&EV1/Figures2&3&EV1_ClusterRun_3/Observables_ds_1.m
- Figures2&3&EV1/Figures2&3&EV1_ClusterRun_3/Observables_ds_16.m
- Figures2&3&EV1/Figures2&3&EV1_ClusterRun_3/Observables_ds_2.m
- Figures2&3&EV1/Figures2&3&EV1_ClusterRun_3/Observables_ds_3.m
- Figures2&3&EV1/Figures2&3&EV1_ClusterRun_3/Observables_noDNA_16.m
- Figures2&3&EV1/Figures2&3&EV1_ClusterRun_3/Observables_ss_16.m
- Figures2&3&EV1/Figures2&3&EV1_ClusterRun_3/Observables_ss_2.m
- Figures2&3&EV1/Figures2&3&EV1_ClusterRun_3/Observables_ss_4.m
- Figures2&3&EV1/Figures2&3&EV1_ClusterRun_3/Observables_ss_5.m
- Figures2&3&EV1/Figures2&3&EV1_ClusterRun_3/part_weight.m
- Figures2&3&EV1/Figures2&3&EV1_ClusterRun_3/perturb_particles.m
- Figures2&3&EV1/Figures2&3&EV1_ClusterRun_3/run.log
- Figures2&3&EV1/Figures2&3&EV1_ClusterRun_3/run_slurm.sh
- Figures2&3&EV1/Figures2&3&EV1_ClusterRun_3/spr_Rad51_ABCSMC.m
- Figures2&3&EV1/Figures2&3&EV1_ClusterRun_3/spr_Rad51_main_modified.m
- Figures2&3&EV1/Figures2&3&EV1_ClusterRun_3/spr_Rad51_ss_ds_3rd.mat
- Figures2&3&EV1/Figures2&3&EV1_ClusterRun_3/visualise.m
- Figures2&3&EV1/Figures2&3&EV1_ClusterRun_3/wprctile.m
- Figures5&EV5/
- Figures5&EV5/Figure5&EV5_ClusterRun_1/
- Figures5&EV5/Figure5&EV5_ClusterRun_1/density.m
- Figures5&EV5/Figure5&EV5_ClusterRun_1/Deriv_ds_16.m
- Figures5&EV5/Figure5&EV5_ClusterRun_1/Deriv_noDNA_16.m
- Figures5&EV5/Figure5&EV5_ClusterRun_1/Deriv_ss_16.m
- Figures5&EV5/Figure5&EV5_ClusterRun_1/dist_fn.m
- Figures5&EV5/Figure5&EV5_ClusterRun_1/Fit_Connector.m
- Figures5&EV5/Figure5&EV5_ClusterRun_1/Fit_ds_16.m
- Figures5&EV5/Figure5&EV5_ClusterRun_1/Fit_ds_16_3min.m
- Figures5&EV5/Figure5&EV5_ClusterRun_1/Fit_noDNA_16.m
- Figures5&EV5/Figure5&EV5_ClusterRun_1/Fit_ss_16.m
- Figures5&EV5/Figure5&EV5_ClusterRun_1/Fit_ss_16_3min.m
- Figures5&EV5/Figure5&EV5_ClusterRun_1/Fit_ss_Main.m
- Figures5&EV5/Figure5&EV5_ClusterRun_1/initialise_particles.m
- Figures5&EV5/Figure5&EV5_ClusterRun_1/iqrange.m
- Figures5&EV5/Figure5&EV5_ClusterRun_1/norpf.m
- Figures5&EV5/Figure5&EV5_ClusterRun_1/Observables_ds_16.m
- Figures5&EV5/Figure5&EV5_ClusterRun_1/Observables_noDNA_16.m
- Figures5&EV5/Figure5&EV5_ClusterRun_1/Observables_ss_16.m
- Figures5&EV5/Figure5&EV5_ClusterRun_1/part_weight.m
- Figures5&EV5/Figure5&EV5_ClusterRun_1/perturb_particles.m
- Figures5&EV5/Figure5&EV5_ClusterRun_1/run.log
- Figures5&EV5/Figure5&EV5_ClusterRun_1/run_slurm.sh
- Figures5&EV5/Figure5&EV5_ClusterRun_1/spr_F86ERad51_dT50_dN50_dA50_ds50_1st.mat
- Figures5&EV5/Figure5&EV5_ClusterRun_1/spr_Rad51_ABCSMC.m
- Figures5&EV5/Figure5&EV5_ClusterRun_1/spr_Rad51_main_modified.m
- Figures5&EV5/Figure5&EV5_ClusterRun_1/visualise.m
- Figures5&EV5/Figure5&EV5_ClusterRun_1/wprctile.m
- Figures5&EV5/Figure5&EV5_ClusterRun_2/
- Figures5&EV5/Figure5&EV5_ClusterRun_2/density.m
- Figures5&EV5/Figure5&EV5_ClusterRun_2/Deriv_ds_16.m
- Figures5&EV5/Figure5&EV5_ClusterRun_2/Deriv_noDNA_16.m
- Figures5&EV5/Figure5&EV5_ClusterRun_2/Deriv_ss_16.m
- Figures5&EV5/Figure5&EV5_ClusterRun_2/dist_fn.m
- Figures5&EV5/Figure5&EV5_ClusterRun_2/Fit_Connector.m
- Figures5&EV5/Figure5&EV5_ClusterRun_2/Fit_ds_16_3min.m
- Figures5&EV5/Figure5&EV5_ClusterRun_2/Fit_noDNA_16.m
- Figures5&EV5/Figure5&EV5_ClusterRun_2/Fit_ss_16.m
- Figures5&EV5/Figure5&EV5_ClusterRun_2/Fit_ss_16_3min.m
- Figures5&EV5/Figure5&EV5_ClusterRun_2/Fit_ss_Main.m
- Figures5&EV5/Figure5&EV5_ClusterRun_2/initialise_particles.m
- Figures5&EV5/Figure5&EV5_ClusterRun_2/iqrange.m
- Figures5&EV5/Figure5&EV5_ClusterRun_2/norpf.m
- Figures5&EV5/Figure5&EV5_ClusterRun_2/Observables_ds_16.m
- Figures5&EV5/Figure5&EV5_ClusterRun_2/Observables_noDNA_16.m
- Figures5&EV5/Figure5&EV5_ClusterRun_2/Observables_ss_16.m
- Figures5&EV5/Figure5&EV5_ClusterRun_2/part_weight.m
- Figures5&EV5/Figure5&EV5_ClusterRun_2/perturb_particles.m
- Figures5&EV5/Figure5&EV5_ClusterRun_2/run.log
- Figures5&EV5/Figure5&EV5_ClusterRun_2/run_slurm.sh
- Figures5&EV5/Figure5&EV5_ClusterRun_2/spr_F86ERad51_dT50_dN50_dA50_ds50_2nd.mat
- Figures5&EV5/Figure5&EV5_ClusterRun_2/spr_Rad51_ABCSMC.m
- Figures5&EV5/Figure5&EV5_ClusterRun_2/spr_Rad51_main.m
- Figures5&EV5/Figure5&EV5_ClusterRun_2/visualise.m
- Figures5&EV5/Figure5&EV5_ClusterRun_2/wprctile.m
- Figures5&EV5/Figure5&EV5_ClusterRun_3/
- Figures5&EV5/Figure5&EV5_ClusterRun_3/density.m
- Figures5&EV5/Figure5&EV5_ClusterRun_3/Deriv_ds_16.m
- Figures5&EV5/Figure5&EV5_ClusterRun_3/Deriv_noDNA_16.m
- Figures5&EV5/Figure5&EV5_ClusterRun_3/Deriv_ss_16.m
- Figures5&EV5/Figure5&EV5_ClusterRun_3/dist_fn.m
- Figures5&EV5/Figure5&EV5_ClusterRun_3/Fit_Connector.m
- Figures5&EV5/Figure5&EV5_ClusterRun_3/Fit_ds_16.m
- Figures5&EV5/Figure5&EV5_ClusterRun_3/Fit_ds_16_3min.m
- Figures5&EV5/Figure5&EV5_ClusterRun_3/Fit_noDNA_16.m
- Figures5&EV5/Figure5&EV5_ClusterRun_3/Fit_ss_16.m
- Figures5&EV5/Figure5&EV5_ClusterRun_3/Fit_ss_16_3min.m
- Figures5&EV5/Figure5&EV5_ClusterRun_3/Fit_ss_Main.m
- Figures5&EV5/Figure5&EV5_ClusterRun_3/initialise_particles.m
- Figures5&EV5/Figure5&EV5_ClusterRun_3/iqrange.m
- Figures5&EV5/Figure5&EV5_ClusterRun_3/norpf.m
- Figures5&EV5/Figure5&EV5_ClusterRun_3/Observables_ds_16.m
- Figures5&EV5/Figure5&EV5_ClusterRun_3/Observables_noDNA_16.m
- Figures5&EV5/Figure5&EV5_ClusterRun_3/Observables_ss_16.m
- Figures5&EV5/Figure5&EV5_ClusterRun_3/part_weight.m
- Figures5&EV5/Figure5&EV5_ClusterRun_3/perturb_particles.m
- Figures5&EV5/Figure5&EV5_ClusterRun_3/run.log
- Figures5&EV5/Figure5&EV5_ClusterRun_3/run_slurm.sh
- Figures5&EV5/Figure5&EV5_ClusterRun_3/spr_F86ERad51_dT50_dN50_dA50_ds50_3rd.mat
- Figures5&EV5/Figure5&EV5_ClusterRun_3/spr_Rad51_ABCSMC.m
- Figures5&EV5/Figure5&EV5_ClusterRun_3/spr_Rad51_main.m
- Figures5&EV5/Figure5&EV5_ClusterRun_3/visualise.m
- Figures5&EV5/Figure5&EV5_ClusterRun_3/wprctile.m
- __MACOSX/
- __MACOSX/._Figure4
- __MACOSX/._Figure5
- __MACOSX/._Figures1&2
- __MACOSX/._Figures2&3&EV1
- __MACOSX/._Figures5&EV5
- __MACOSX/Figure4/
- __MACOSX/Figure4/._Figure4_fitting.txt
- __MACOSX/Figure4/._Figure4_Rad51_dT50_dN50_dA50_ds50_1st.mat
- __MACOSX/Figure4/._Figure4_Rad51_dT50_dN50_dA50_ds50_2nd.mat
- __MACOSX/Figure4/._Figure4_Rad51_dT50_dN50_dA50_ds50_3rd.mat
- __MACOSX/Figure5/
- __MACOSX/Figure5/._Figure5_F86ERad51_dT50_dN50_dA50_ds50_1st.mat
- __MACOSX/Figure5/._Figure5_F86ERad51_dT50_dN50_dA50_ds50_2nd.mat
- __MACOSX/Figure5/._Figure5_F86ERad51_dT50_dN50_dA50_ds50_3rd.mat
- __MACOSX/Figures1&2/
- __MACOSX/Figures1&2/._Figure1&2_Rad51_ss_ds_1st.mat
- __MACOSX/Figures1&2/._Figure1&2_Rad51_ss_ds_2nd.mat
- __MACOSX/Figures1&2/._Figure1&2_Rad51_ss_ds_3rd.mat
- __MACOSX/Figures1&2/._Figure2_Rad51_Dimer_Tetramer_Pentamer_Polymer_1st.mat
- __MACOSX/Figures1&2/._Figure2_Rad51_Dimer_Tetramer_Pentamer_Polymer_2nd.mat
- __MACOSX/Figures1&2/._Figure2_Rad51_Dimer_Tetramer_Pentamer_Polymer_3rd.mat
- __MACOSX/Figures1&2/._Figure2_Rad51_Monomer_Dimer_Trimer_Polymer_1st.mat
- __MACOSX/Figures1&2/._Figure2_Rad51_Monomer_Dimer_Trimer_Polymer_2nd.mat
- __MACOSX/Figures1&2/._Figure2_Rad51_Monomer_Dimer_Trimer_Polymer_3rd.mat
- __MACOSX/Figures2&3&EV1/
- __MACOSX/Figures2&3&EV1/._Figures2&3&EV1_ClusterRun_1
- __MACOSX/Figures2&3&EV1/._Figures2&3&EV1_ClusterRun_2
- __MACOSX/Figures2&3&EV1/._Figures2&3&EV1_ClusterRun_3
- __MACOSX/Figures2&3&EV1/Figures2&3&EV1_ClusterRun_1/
- __MACOSX/Figures2&3&EV1/Figures2&3&EV1_ClusterRun_1/._density.m
- __MACOSX/Figures2&3&EV1/Figures2&3&EV1_ClusterRun_1/._Deriv_ds_1.m
- __MACOSX/Figures2&3&EV1/Figures2&3&EV1_ClusterRun_1/._Deriv_ds_16.m
- __MACOSX/Figures2&3&EV1/Figures2&3&EV1_ClusterRun_1/._Deriv_ds_2.m
- __MACOSX/Figures2&3&EV1/Figures2&3&EV1_ClusterRun_1/._Deriv_ds_3.m
- __MACOSX/Figures2&3&EV1/Figures2&3&EV1_ClusterRun_1/._Deriv_noDNA_16.m
- __MACOSX/Figures2&3&EV1/Figures2&3&EV1_ClusterRun_1/._Deriv_ss_16.m
- __MACOSX/Figures2&3&EV1/Figures2&3&EV1_ClusterRun_1/._Deriv_ss_2.m
- __MACOSX/Figures2&3&EV1/Figures2&3&EV1_ClusterRun_1/._Deriv_ss_4.m
- __MACOSX/Figures2&3&EV1/Figures2&3&EV1_ClusterRun_1/._Deriv_ss_5.m
- __MACOSX/Figures2&3&EV1/Figures2&3&EV1_ClusterRun_1/._dist_fn.m
- __MACOSX/Figures2&3&EV1/Figures2&3&EV1_ClusterRun_1/._Fit_Connector.m
- __MACOSX/Figures2&3&EV1/Figures2&3&EV1_ClusterRun_1/._Fit_ds_1.m
- __MACOSX/Figures2&3&EV1/Figures2&3&EV1_ClusterRun_1/._Fit_ds_16.m
- __MACOSX/Figures2&3&EV1/Figures2&3&EV1_ClusterRun_1/._Fit_ds_2.m
- __MACOSX/Figures2&3&EV1/Figures2&3&EV1_ClusterRun_1/._Fit_ds_3.m
- __MACOSX/Figures2&3&EV1/Figures2&3&EV1_ClusterRun_1/._Fit_noDNA_16.m
- __MACOSX/Figures2&3&EV1/Figures2&3&EV1_ClusterRun_1/._Fit_ss_16.m
- __MACOSX/Figures2&3&EV1/Figures2&3&EV1_ClusterRun_1/._Fit_ss_2.m
- __MACOSX/Figures2&3&EV1/Figures2&3&EV1_ClusterRun_1/._Fit_ss_4.m
- __MACOSX/Figures2&3&EV1/Figures2&3&EV1_ClusterRun_1/._Fit_ss_5.m
- __MACOSX/Figures2&3&EV1/Figures2&3&EV1_ClusterRun_1/._initialise_particles.m
- __MACOSX/Figures2&3&EV1/Figures2&3&EV1_ClusterRun_1/._iqrange.m
- __MACOSX/Figures2&3&EV1/Figures2&3&EV1_ClusterRun_1/._norpf.m
- __MACOSX/Figures2&3&EV1/Figures2&3&EV1_ClusterRun_1/._Observables_ds_1.m
- __MACOSX/Figures2&3&EV1/Figures2&3&EV1_ClusterRun_1/._Observables_ds_16.m
- __MACOSX/Figures2&3&EV1/Figures2&3&EV1_ClusterRun_1/._Observables_ds_2.m
- __MACOSX/Figures2&3&EV1/Figures2&3&EV1_ClusterRun_1/._Observables_ds_3.m
- __MACOSX/Figures2&3&EV1/Figures2&3&EV1_ClusterRun_1/._Observables_noDNA_16.m
- __MACOSX/Figures2&3&EV1/Figures2&3&EV1_ClusterRun_1/._Observables_ss_16.m
- __MACOSX/Figures2&3&EV1/Figures2&3&EV1_ClusterRun_1/._Observables_ss_2.m
- __MACOSX/Figures2&3&EV1/Figures2&3&EV1_ClusterRun_1/._Observables_ss_4.m
- __MACOSX/Figures2&3&EV1/Figures2&3&EV1_ClusterRun_1/._Observables_ss_5.m
- __MACOSX/Figures2&3&EV1/Figures2&3&EV1_ClusterRun_1/._part_weight.m
- __MACOSX/Figures2&3&EV1/Figures2&3&EV1_ClusterRun_1/._perturb_particles.m
[truncated: 182 more entries]
