# Supplementary material for: Molecular flexibility of DNA as a key determinant of RAD51 recruitment
Source: EMBO J. 2020 Jan 14;39(7):e103002. doi: 10.15252/embj.2019103002 (PMC7110135; doi:10.15252/embj.2019103002)
Supplement: Supplementary file 5 — Source Data for Main Figures [file EMBJ-39-e103002-s005.zip › Figure4/Figure4_fitting.txt]

Time (s)	dN50 Data	dT50 Data	dA50 Data	dN50 Fit	dT50 Fit	dA50 Fit	ds50p Data	ds50p Fit
0.0000000	0.00631632	-0.00591526	-0.00339088310	0.00000000000000	0.00000000000000	0.00000000000000	0.00198539	0.00000000000000
0.0999985	0.02173050	0.00429003	0.00470124600	0.01888255714443	0.02474593667205	0.00438152770201	0.01085440	0.00357616178194
0.2000050	0.03814060	0.01479640	0.01112849595	0.03771903501323	0.04941500465375	0.00876028646191	0.01665130	0.00715113707913
0.3000030	0.05578170	0.02689970	0.02340186750	0.05650633469451	0.07400327895932	0.01313548720630	0.02343370	0.01072428810733
0.4000020	0.07353970	0.04165200	0.02742798300	0.07524640380413	0.09851341656596	0.01750754709157	0.02612900	0.01429593604381
0.5000000	0.08992000	0.05787780	0.03157060500	0.09393903684994	0.12294523950106	0.02187637607038	0.03447670	0.01786600142783
0.5999980	0.10759000	0.07705600	0.03753444750	0.11258458484812	0.14729930456934	0.02624203667917	0.04131690	0.02143451807367
0.7000050	0.12564200	0.09400450	0.04144367700	0.13118488391675	0.17157810258823	0.03060491688808	0.04850520	0.02500180774712
0.8000030	0.14052900	0.11164700	0.04628356700	0.14973674834273	0.19577756954254	0.03496424725352	0.05398340	0.02856722842326
0.9000020	0.15374400	0.12841700	0.05356440100	0.16824220200743	0.21990044089811	0.03932046727816	0.06024390	0.03213113713292
1.0000000	0.16953900	0.14319900	0.06157880850	0.18670103432820	0.24394653696116	0.04367349772507	0.06792470	0.03569346583021
1.1000000	0.18492300	0.15936400	0.06889620100	0.20511395929177	0.26791688151056	0.04802348017518	0.07528690	0.03925431945662
1.2000000	0.19934000	0.17481000	0.07578804750	0.22348076553078	0.29181129211154	0.05237032554771	0.08166350	0.04281362674869
1.3000000	0.21745000	0.19031400	0.07938924950	0.24180161295566	0.31563006700894	0.05671405131409	0.08789510	0.04637139037294
1.4000000	0.23388900	0.20653800	0.08295098350	0.26007665843268	0.33937350298426	0.06105466095106	0.09502520	0.04992761131238
1.5000000	0.24933200	0.22433100	0.08577775250	0.27830605841809	0.36304189951097	0.06539216182848	0.10331500	0.05348228813899
1.6000000	0.26374900	0.24049800	0.09050126250	0.29648996854456	0.38663554898340	0.06972656131621	0.11032900	0.05703542114732
1.7000000	0.27629100	0.25506900	0.09483717650	0.31462854361113	0.41015474410754	0.07405786678412	0.11708200	0.06058701521854
1.8000000	0.28983000	0.27189700	0.09836121350	0.33272194120225	0.43359977654976	0.07838608525535	0.12357500	0.06413706752704
1.9000000	0.30295800	0.29179800	0.10184578250	0.35077031333570	0.45697093923797	0.08271122424479	0.13082100	0.06768557807283
2.0000000	0.31857700	0.31254000	0.10614260800	0.36877381293355	0.48026851990987	0.08703329110759	0.13734200	0.07123254859689
2.1000000	0.33173400	0.33274100	0.11105966300	0.38673259212103	0.50349280623597	0.09135229318413	0.14383500	0.07477798089185
2.2000000	0.34594600	0.34391100	0.11597798300	0.40464680314407	0.52664408473872	0.09566823781483	0.15113900	0.07832187473473
2.3000000	0.35983700	0.36101000	0.11895895550	0.42251659844730	0.54972264121845	0.09998113133696	0.15760300	0.08186423078825
2.4000000	0.37384400	0.37666500	0.12290803250	0.44034212743373	0.57272875908202	0.10429098050864	0.16357300	0.08540504971514
2.5000000	0.38843600	0.39120700	0.12949046000	0.45812353976768	0.59566272076281	0.10859779312974	0.17079000	0.08894433217813
2.6000000	0.40361600	0.40794600	0.13320829500	0.47586098439870	0.61852480733494	0.11290157637861	0.17722500	0.09248207883995
2.7000000	0.41879600	0.42438200	0.13553083500	0.49355461026645	0.64131529851248	0.11720233743358	0.18371700	0.09601829036332
2.8000000	0.43462000	0.44232500	0.13909307500	0.51120456507501	0.66403447265801	0.12150008312534	0.19021000	0.09955296741098
2.9000000	0.45026700	0.45801100	0.14393170000	0.52881099570047	0.68668260677459	0.12579481830396	0.19661500	0.10308611064565
3.0000000	0.46301400	0.47456900	0.14714606500	0.54637404849717	0.70925997661576	0.13008655135558	0.20383300	0.10661772073006
3.1000000	0.47277300	0.49091500	0.14985696000	0.56389386914504	0.73176685663386	0.13437528923440	0.21073100	0.11014779832694
3.2000000	0.48552000	0.50747300	0.15233383000	0.58137060276698	0.75420351977161	0.13866103889464	0.21803500	0.11367634413899
3.3000000	0.49876500	0.52421200	0.15322439000	0.59880439362634	0.77657023769599	0.14294380729051	0.22499100	0.11720335884421
3.4000000	0.51195200	0.54077000	0.15651592000	0.61619538536954	0.79886728247296	0.14722359949905	0.23099100	0.12072884307122
3.5000000	0.52472800	0.55744800	0.15980745000	0.63354372096117	0.82109492353633	0.15150042259800	0.23742600	0.12425279748433
3.6000000	0.53592200	0.57280200	0.16456891000	0.65084954281742	0.84325342774622	0.15577428379558	0.24388900	0.12777522274782
3.7000000	0.54910900	0.58942100	0.16797682000	0.66811299273159	0.86534306162166	0.16004518983637	0.25038100	0.13129611952598
3.8000000	0.56244200	0.60444300	0.17277749500	0.68533421159598	0.88736409035149	0.16431314746494	0.25629400	0.13481548848309
3.9000000	0.57685900	0.62085100	0.17595264500	0.70251333973368	0.90931677779439	0.16857816306813	0.26243900	0.13833333028345
4.0000000	0.59010400	0.63876400	0.17908858000	0.71965051679554	0.93120138647886	0.17284024246164	0.26907600	0.14184964559134
4.1000000	0.60332100	0.65468900	0.18245727500	0.73674588363222	0.95301817760320	0.17709939248032	0.27501800	0.14536443507106
4.2000000	0.61747500	0.67106600	0.18640660500	0.75379957788384	0.97476741103555	0.18135561952802	0.28191700	0.14887769938688
4.3000000	0.63092500	0.68618000	0.19089735500	0.77081173700365	0.99644935224557	0.18560892997250	0.28777100	0.15238943920311
4.4000000	0.64376000	0.70306900	0.19562086500	0.78778249811004	1.01806425711522	0.18985933014540	0.29371300	0.15589965511768
4.5000000	0.65615600	0.71971700	0.20162329000	0.80471199765877	1.03961238033638	0.19410682634225	0.29971300	0.15940834775015
4.6000000	0.67048400	0.73555300	0.20704255000	0.82160037144301	1.06109397716731	0.19835142482250	0.30629200	0.16291551783616
4.7000000	0.68288000	0.75153900	0.21041124500	0.83844775459327	1.08250930158192	0.20259313180945	0.31252400	0.16642116603705
4.8000000	0.69636000	0.76788600	0.21509680500	0.85525428157747	1.10385860626979	0.20683195349031	0.31864000	0.16992529301418
4.9000000	0.71101200	0.78447400	0.21896897000	0.87202008620087	1.12514214263616	0.21106789639399	0.32513200	0.17342789942888
5.0000000	0.72575200	0.80103200	0.22384681000	0.88874530454351	1.14636016080194	0.21530096709499	0.33087100	0.17692898594250
5.1000000	0.73876200	0.81774100	0.22775692500	0.90543007070319	1.16751290960367	0.21953117124389	0.33698700	0.18042855321639
5.2000000	0.75253500	0.83417900	0.23251965000	0.92207451457088	1.18860064866514	0.22375851494447	0.34252300	0.18392660191189
5.3000000	0.76627900	0.85037500	0.23619827000	0.93867876771382	1.20962361841821	0.22798300426802	0.34791400	0.18742313269034
5.4000000	0.78075500	0.86723400	0.23995405500	0.95524296106247	1.23058206389094	0.23220464525335	0.35287000	0.19091814621310
5.5000000	0.79517200	0.88283000	0.24529741500	0.97176722491043	1.25147622977762	0.23642344390679	0.35921800	0.19441164314151
5.6000000	0.80762600	0.89917600	0.24897603500	0.98825168891452	1.27230635955167	0.24063940620215	0.36460900	0.19790362403596
5.7000000	0.82192600	0.91480100	0.25230425000	1.00469648209473	1.29307269546570	0.24485253808080	0.37049300	0.20139408945143
5.8000000	0.83546400	0.93120800	0.25749328000	1.02110173283425	1.31377547855145	0.24906284545160	0.37600000	0.20488304018699
5.9000000	0.85040900	0.94644200	0.26182970000	1.03746757028767	1.33441494861983	0.25327033455624	0.38182600	0.20837047689883
6.0000000	0.86386000	0.96191600	0.26659242500	1.05379412769260	1.35499134514979	0.25747501159456	0.38733300	0.21185640024309
6.1000000	0.87780800	0.97787200	0.27007750000	1.07008152730545	1.37550491718756	0.26167688202037	0.39356400	0.21534081087597
6.2000000	0.89240200	0.99346800	0.27468336500	1.08632989549818	1.39595589368478	0.26587595166668	0.40066500	0.21882370945361
6.3000000	0.90315600	1.01008000	0.27820765500	1.10253935804014	1.41634451048908	0.27007222633722	0.40802800	0.22230509663219
6.4000000	0.91194700	1.02592000	0.28126642500	1.11871004009809	1.43667100228927	0.27426571180641	0.41388200	0.22578497306789
6.5000000	0.92325900	1.04215000	0.28571796000	1.13484206623617	1.45693560261533	0.27845641381943	0.42049100	0.22926333941686
6.6000000	0.93670900	1.05931000	0.28885516000	1.15093556041594	1.47713854383841	0.28264433809215	0.42692500	0.23274019633527
6.7000000	0.94977900	1.07442000	0.29357867000	1.16699064599635	1.49728005717085	0.28682949031117	0.43327300	0.23621554447930
6.8000000	0.96281900	1.09122000	0.29621113500	1.18300744573374	1.51736037266616	0.29101187613379	0.43936000	0.23968938442846
6.9000000	0.97656200	1.10663000	0.29814785000	1.19898608866334	1.53737972162723	0.29519150141442	0.44457700	0.24316171671897
7.0000000	0.99013000	1.12319000	0.30248427000	1.21492669323391	1.55733833940423	0.29936837192560	0.44962000	0.24663254214142
7.1000000	1.00323000	1.13909000	0.30627800500	1.23082938013240	1.57723644735481	0.30354249304518	0.45443100	0.25010186134731
7.2000000	1.01627000	1.15583000	0.30964670000	1.24669427023901	1.59707427170725	0.30771387034427	0.45947500	0.25356967498819
7.3000000	1.02866000	1.17145000	0.31286106500	1.26252148386399	1.61685203758500	0.31188250936652	0.46405400	0.25703598371556
7.4000000	1.04293000	1.18650000	0.31669275000	1.27831114074765	1.63656996900671	0.31604841562814	0.46950300	0.26050078818095
7.5000000	1.05621000	1.20204000	0.32137831000	1.29406336006038	1.65622828888619	0.32021159461789	0.47640200	0.26396408903589
7.6000000	1.06945000	1.21721000	0.32474700500	1.30977826040262	1.67582721903244	0.32437205179708	0.48315500	0.26742588693189
7.7000000	1.08340000	1.23244000	0.32776656000	1.32545595980489	1.69536698014964	0.32852979259954	0.48863300	0.27088618252048
7.8000000	1.09759000	1.24686000	0.33016753000	1.34109657933787	1.71484779561908	0.33268482243168	0.49501000	0.27434497645318
7.9000000	1.11042000	1.26273000	0.33520096500	1.35670023702399	1.73426988836576	0.33683714681815	0.50034300	0.27780226938150
8.0000000	1.12455000	1.27817000	0.33771705000	1.37226704734400	1.75363347206053	0.34098677119635	0.50657400	0.28125806197310
8.1000000	1.13738000	1.29326000	0.34073787000	1.38779712650173	1.77293876373438	0.34513370078358	0.51358800	0.28471235488893
8.2000000	1.15130000	1.30933000	0.34379537500	1.40329059015930	1.79218597936265	0.34927794089491	0.51779100	0.28816514872209
8.3000000	1.16405000	1.32562000	0.34615839500	1.41874755343717	1.81137533386507	0.35341949681903	0.52277700	0.29161644411778
8.4000000	1.17788000	1.34067000	0.34952709000	1.43416813091409	1.83050704110576	0.35755837381825	0.52764600	0.29506624172086
8.5000000	1.19095000	1.35648000	0.35359153500	1.44955243662714	1.84958131389321	0.36169457712856	0.53312400	0.29851454217584
8.6000000	1.20381000	1.37180000	0.35699944500	1.46490058407170	1.86859836398029	0.36582811195954	0.53773300	0.30196134612685
8.7000000	1.21621000	1.38767000	0.35998105000	1.48021268758381	1.88755840617217	0.36995898349444	0.54312400	0.30540665421768
8.8000000	1.22895000	1.40341000	0.36416187500	1.49548886367996	1.90646165180826	0.37408719689015	0.54863100	0.30885046709175
8.9000000	1.24191000	1.41820000	0.36722064500	1.51072922126675	1.92530830787772	0.37821275744327	0.55419500	0.31229278539212
9.0000000	1.25445000	1.43445000	0.37140273500	1.52593387207805	1.94409858282217	0.38233567033011	0.55958700	0.31573360976150
9.1000000	1.26652000	1.45038000	0.37577837000	1.54110292733183	1.96283268413311	0.38645594052331	0.56532500	0.31917294084223
9.2000000	1.27915000	1.46486000	0.37802374500	1.55623649773017	1.98151081835711	0.39057357309391	0.57121000	0.32261077927630
9.3000000	1.29196000	1.48109000	0.38220457000	1.57133469345921	2.00013319110105	0.39468857308775	0.57645600	0.32604712570534
9.4000000	1.30447000	1.49725000	0.38592240500	1.58639762418916	2.01870000703734	0.39880094552549	0.58228100	0.32948198077061
9.5000000	1.31786000	1.51348000	0.38928983500	1.60142539907435	2.03721146990918	0.40291069540254	0.58860000	0.33291534511304
9.6000000	1.32964000	1.52971000	0.39246625000	1.61641812675317	2.05566778269285	0.40701782768914	0.59370100	0.33634721937316
9.7000000	1.34221000	1.54563000	0.39529099500	1.63137591975730	2.07406914793199	0.41112234733030	0.59903500	0.33977760419118
9.8000000	1.35476000	1.56216000	0.40044081000	1.64629888363942	2.09241576622262	0.41522425924583	0.60399100	0.34320650020693
9.9000000	1.36715000	1.57655000	0.40462290000	1.66118712572254	2.11070783772976	0.41932356856194	0.60938200	0.34663390805987
10.0000000	1.37952000	1.59178000	0.40845585000	1.67604075310041	2.12894556172502	0.42342028020951	0.61381700	0.35005982838913
10.1000000	1.39276000	1.60641000	0.41205604000	1.69085987240706	2.14712913659227	0.42751439890620	0.61848300	0.35348426183347
10.2000000	1.40630000	1.62023000	0.41577387500	1.70564458981942	2.16525875983336	0.43160592949988	0.62387400	0.35690720903128
10.3000000	1.41878000	1.63511000	0.42096164000	1.72039501105996	2.18333462807380	0.43569487681601	0.62903300	0.36032867062060
10.4000000	1.43188000	1.64998000	0.42444671500	1.73511124139932	2.20135693706843	0.43978124565777	0.63514900	0.36374864723911
10.5000000	1.44577000	1.66374000	0.42831888000	1.74979338565888	2.21932588170712	0.44386504080620	0.64080100	0.36716713952414
10.6000000	1.45914000	1.67801000	0.43230616000	1.76444154821343	2.23724165503339	0.44794626702031	0.64552600	0.37058414811264
10.7000000	1.47159000	1.69405000	0.43664258000	1.77905583324087	2.25510445054996	0.45202492903718	0.65056800	0.37399967364122
10.8000000	1.48551000	1.70871000	0.44109538000	1.79363634428926	2.27291446061520	0.45610103157212	0.65642400	0.37741371674613
10.9000000	1.49890000	1.72377000	0.44477400000	1.80818318430528	2.29067187658973	0.46017457931875	0.66198800	0.38082627806325
11.0000000	1.51247000	1.73912000	0.44895609000	1.82269645594109	2.30837688898401	0.46424557694915	0.66746700	0.38423735822811
11.1000000	1.52522000	1.75399000	0.45251706500	1.83717626141908	2.32602968746348	0.46831402911397	0.67323500	0.38764695787588
11.2000000	1.53869000	1.76923000	0.45704703000	1.85162270253469	2.34363046085354	0.47237994044255	0.67848100	0.39105507764136
11.3000000	1.55267000	1.78458000	0.46142266500	1.86603588065918	2.36117939714467	0.47644331554304	0.68468300	0.39446171840655
11.4000000	1.56609000	1.80008000	0.46606901000	1.88041589674237	2.37867668349743	0.48050415900254	0.68969700	0.39786688080574
11.5000000	1.57820000	1.81676000	0.47148953500	1.89476285131548	2.39612250576304	0.48456247538717	0.69584200	0.40127056527835
11.6000000	1.59027000	1.83425000	0.47501382500	1.90907684449390	2.41351704908401	0.48861826924227	0.70091500	0.40467277246033
11.7000000	1.59847000	1.85069000	0.47741353000	1.92335797579584	2.43086049847290	0.49267154509243	0.70520400	0.40807350298732
11.8000000	1.60595000	1.86662000	0.47981323500	1.93760634395255	2.44815303770866	0.49672230744169	0.71088500	0.41147275749467
11.9000000	1.63639000	1.88333000	0.48368540000	1.95182204823500	2.46539484975319	0.50077056095213	0.71575400	0.41487053661739
12.0000000	1.64366000	1.89868000	0.48732480500	1.96600518705433	2.48258611675591	0.50481630999669	0.72007300	0.41826684099021
12.1000000	1.65342000	1.91488000	0.49193320000	1.98015585841274	2.49972702005816	0.50885955898237	0.72468200	0.42166167124755
12.2000000	1.66573000	1.92921000	0.49599891000	1.99427415990598	2.51681774019773	0.51290031233731	0.72923200	0.42505502802350
12.3000000	1.67792000	1.94489000	0.49878570500	2.00836018872580	2.53385845691329	0.51693857446998	0.73439200	0.42844691195186
12.4000000	1.69069000	1.95904000	0.50354843000	2.02241404166249	2.55084934912151	0.52097434976926	0.73850700	0.43183732366611
12.5000000	1.70329000	1.97461000	0.50621884500	2.03643581510726	2.56779059474599	0.52500764260461	0.74265200	0.43522626379944
12.6000000	1.71642000	1.98957000	0.51105873500	2.05042560505481	2.58468237128864	0.52903845732618	0.74688400	0.43861373298472
12.7000000	1.72893000	2.00447000	0.51613138500	2.06438350710575	2.60152485531007	0.53306679826492	0.75210100	0.44199973185449
12.8000000	1.74230000	2.01970000	0.52201616500	2.07830961576383	2.61831822259119	0.53709266973274	0.75633300	0.44538426104103
12.9000000	1.75490000	2.03473000	0.52511415000	2.09220402618104	2.63506264813754	0.54111607602260	0.76149200	0.44876732117627
13.0000000	1.76776000	2.04954000	0.52859922500	2.10606683278833	2.65175830618363	0.54513702140870	0.76670900	0.45214891289184
13.1000000	1.78104000	2.06534000	0.53491031000	2.11989812956647	2.66840537019725	0.54915551014652	0.77210000	0.45552903681908
13.2000000	1.79349000	2.08079000	0.53916956500	2.13369801010787	2.68500401288382	0.55317154647302	0.77662200	0.45890769358900
13.3000000	1.80697000	2.09722000	0.54389307500	2.14746656761868	2.70155440619073	0.55718513460674	0.78236100	0.46228488383232
13.4000000	1.81948000	2.11228000	0.54710617500	2.16120389492107	2.71805672128756	0.56119627874793	0.78760700	0.46566060817943
13.5000000	1.83223000	2.12763000	0.55066841500	2.17491008445537	2.73451112862239	0.56520498307867	0.79238900	0.46903486726043
13.6000000	1.84521000	2.14295000	0.55508200000	2.18858522828226	2.75091779789748	0.56921125176301	0.79789600	0.47240766170511
13.7000000	1.85641000	2.15936000	0.55872140500	2.20222941808499	2.76727689806789	0.57321508894708	0.80253400	0.47577899214294
13.8000000	1.86807000	2.17580000	0.56259357000	2.21584274503884	2.78358859735191	0.57721649875286	0.80702600	0.47914885920309
13.9000000	1.88202000	2.19142000	0.56654290000	2.22942530003205	2.79985306323538	0.58121548508198	0.81192500	0.48251726351442
14.0000000	1.89553000	2.20651000	0.57107286500	2.24297717369362	2.81607046247601	0.58521205219645	0.81650400	0.48588420570549
14.1000000	1.90681000	2.22192000	0.57370533000	2.25649845619758	2.83224096110768	0.58920620416718	0.82131600	0.48924968640453
14.2000000	1.91950000	2.23734000	0.57653260500	2.26998923734928	2.84836472444479	0.59319794504756	0.82488100	0.49261370623947
14.3000000	1.93116000	2.25269000	0.57897152500	2.28344960658759	2.86444191696116	0.59718727887358	0.82963400	0.49597626583796
14.4000000	1.94353000	2.26822000	0.58086902500	2.29687965298693	2.88047270237584	0.60117420966388	0.83279400	0.49933736582730
14.5000000	1.95750000	2.28346000	0.58377220000	2.31027946525939	2.89645724399149	0.60515874141998	0.83705400	0.50269700683450
14.6000000	1.97031000	2.29923000	0.58745082000	2.32364913175686	2.91239570425153	0.60914087812630	0.84224200	0.50605518976008
14.7000000	1.98235000	2.31441000	0.59093589500	2.33698874047306	2.92828824489745	0.61312062375035	0.84624200	0.50941191505233
14.8000000	1.99451000	2.32883000	0.59569735500	2.35029837902726	2.94413502697292	0.61709798224280	0.85027100	0.51276718328087
14.9000000	2.00726000	2.34289000	0.60011094000	2.36357813463415	2.95993621082796	0.62107295753766	0.85430000	0.51612099507335
15.0000000	2.02030000	2.35734000	0.60487366500	2.37682809427212	2.97569195612300	0.62504555355235	0.85885100	0.51947335105716
15.1000000	2.03208000	2.37194000	0.60750739500	2.39004834451550	2.99140242183308	0.62901577418782	0.86340100	0.52282425185940
15.2000000	2.04515000	2.38654000	0.61172617000	2.40323897159020	3.00706776622054	0.63298362332873	0.86789300	0.52617369810693
15.3000000	2.05825000	2.40096000	0.61505691500	2.41640006137574	3.02268814582498	0.63694910484349	0.87296600	0.52952169042631
15.4000000	2.06959000	2.41547000	0.61989680500	2.42953169940735	3.03826371833910	0.64091222258445	0.87714000	0.53286822944383
15.5000000	2.08237000	2.43049000	0.62361337500	2.44263397087802	3.05379463998198	0.64487298038799	0.88241500	0.53621331578553
15.6000000	2.09479000	2.44491000	0.62783468000	2.45570696064054	3.06928106630331	0.64883138207462	0.88684900	0.53955695007715
15.7000000	2.10783000	2.46033000	0.63100856500	2.46875075320961	3.08472315218741	0.65278743144915	0.89108100	0.54289913294418
15.8000000	2.12040000	2.47412000	0.63410655000	2.48176543276390	3.10012105185715	0.65674113216918	0.89528400	0.54623986501183
15.9000000	2.13303000	2.48917000	0.63790155000	2.49475108289520	3.11547491887793	0.66069248771177	0.89963100	0.54957914690504
16.0000000	2.14572000	2.50552000	0.64084267500	2.50770778722309	3.13078490616165	0.66464150214845	0.90429800	0.55291697924846
16.1000000	2.15700000	2.52093000	0.64498681500	2.52063562893697	3.14605116597065	0.66858817921049	0.90844300	0.55625336266650
16.2000000	2.16893000	2.53571000	0.64971032500	2.53353469086653	3.16127384992171	0.67253252261337	0.91374700	0.55958829778328
16.3000000	2.18179000	2.55107000	0.65373555500	2.54640505551322	3.17645310899001	0.67647453605692	0.91786300	0.56292178522265
16.4000000	2.19492000	2.56774000	0.65629212000	2.55924680505221	3.19158909351304	0.68041422322539	0.92232600	0.56625382560818
16.5000000	2.20761000	2.58259000	0.66024145000	2.57206002133437	3.20668195319465	0.68435158778758	0.92806500	0.56958441956319
16.6000000	2.21921000	2.59707000	0.66430716000	2.58484478588822	3.22173183535392	0.68828663339692	0.93194900	0.57291356771071
16.7000000	2.23193000	2.61140000	0.66868153000	2.59760117992187	3.23673888930195	0.69221936369161	0.93687600	0.57624127067350
16.8000000	2.24389000	2.62591000	0.67406284000	2.61032928432500	3.25170326300994	0.69614978229470	0.94154300	0.57956752907406
16.9000000	2.25561000	2.64000000	0.67894194500	2.62302917926649	3.26662510357716	0.70007789281419	0.94626700	0.58289234353460
17.0000000	2.26754000	2.65327000	0.68262056500	2.63570094488019	3.28150455748035	0.70400369884317	0.95110800	0.58621571467707
17.1000000	2.28002000	2.66667000	0.68780833000	2.64834466138805	3.29634177057739	0.70792720395987	0.95609300	0.58953764312315
17.2000000	2.29318000	2.68079000	0.69199042000	2.66096040839069	3.31113688811095	0.71184841172784	0.96078800	0.59285812949424
17.3000000	2.30607000	2.69455000	0.69636605500	2.67354826517747	3.32589005471217	0.71576732569598	0.96461400	0.59617717441147
17.4000000	2.31782000	2.70924000	0.70031412000	2.68610831072842	3.34060141440435	0.71968394939868	0.96931000	0.59949477849571
17.5000000	2.33019000	2.72354000	0.70523117500	2.69864062371605	3.35527111060656	0.72359828635595	0.97319400	0.60281094236754
17.6000000	2.34153000	2.73730000	0.70925893500	2.71114528250731	3.36989928613736	0.72751034007347	0.97617900	0.60612566664727
17.7000000	2.35422000	2.75187000	0.71285912500	2.72362236516537	3.38448608321846	0.73142011404275	0.98020800	0.60943895195497
17.8000000	2.36617000	2.76629000	0.71669334000	2.73607194945160	3.39903164347836	0.73532761151133	0.98409200	0.61275079891745
17.9000000	2.37895000	2.78122000	0.72114487500	2.74849411282733	3.41353610653907	0.73923283587115	0.98867100	0.61606120822416
18.0000000	2.39014000	2.79480000	0.72517137000	2.76088893245582	3.42799961306431	0.74313579076629	0.99281600	0.61937018042663
18.1000000	2.40263000	2.81006000	0.72919913000	2.77325648520411	3.44242230337447	0.74703647962165	0.99670000	0.62267771614429
18.2000000	2.41508000	2.82509000	0.73291443500	2.78559684764485	3.45680431664991	0.75093490584784	1.00137000	0.62598381599628
18.3000000	2.42742000	2.83990000	0.73698014500	2.79791009583319	3.47114579148719	0.75483107284131	1.00554000	0.62928848060149
18.4000000	2.43975000	2.85450000	0.74158854000	2.81019630465145	3.48544686590246	0.75872498398444	1.00931000	0.63259171057854
18.5000000	2.45218000	2.86871000	0.74549865500	2.82245555069063	3.49970767733475	0.76261664264558	1.01316000	0.63589350654579
18.6000000	2.46493000	2.88247000	0.74948720000	2.83468790930244	3.51392836264940	0.76650605217922	1.01803000	0.63919386912135
18.7000000	2.47770000	2.89641000	0.75270030000	2.84689345554895	3.52810905814138	0.77039321592602	1.02264000	0.64249279892305
18.8000000	2.48969000	2.91116000	0.75769452000	2.85907226420424	3.54224989953867	0.77427813721290	1.02748000	0.64579029656846
18.9000000	2.50161000	2.92491000	0.76269000500	2.87122440975621	3.55635102200560	0.77816081935319	1.03180000	0.64908636267489
19.0000000	2.51486000	2.93976000	0.76621303000	2.88334996640826	3.57041256014621	0.78204126564665	1.03580000	0.65238099785939
19.1000000	2.52720000	2.95448000	0.77051150000	2.89544900808100	3.58443464800765	0.78591947937962	1.04038000	0.65567420273875
19.2000000	2.53909000	2.96815000	0.77608635500	2.90752160841401	3.59841741826744	0.78979546382507	1.04409000	0.65896597792948
19.3000000	2.55079000	2.98281000	0.77999773500	2.91956784076755	3.61236100352283	0.79366922224270	1.04821000	0.66225632404785
19.4000000	2.56292000	2.99626000	0.78375225500	2.93158777822426	3.62626553674895	0.79754075787906	1.05209000	0.66554524170984
19.5000000	2.57482000	3.00975000	0.78665669500	2.94358149359093	3.64013114971149	0.80141007396760	1.05560000	0.66883273153120
19.6000000	2.58724000	3.02399000	0.79200005500	2.95554905940018	3.65395797362899	0.80527717372877	1.06047000	0.67211879412739
19.7000000	2.59832000	3.03835000	0.79691711000	2.96749054791221	3.66774613917596	0.80914206037015	1.06426000	0.67540343011362
19.8000000	2.61033000	3.05259000	0.80222125500	2.97940602988132	3.68149577648601	0.81300473687275	1.06902000	0.67868664010484
19.9000000	2.62196000	3.06662000	0.80640334500	2.99129557756594	3.69520701515493	0.81686520650272	1.07299000	0.68196842471572
20.0000000	2.63451000	3.08017000	0.81000353500	3.00315926260898	3.70887998424382	0.82072347249153	1.07702000	0.68524878456069
20.1000000	2.64705000	3.09459000	0.81464988000	3.01499715612935	3.72251481228225	0.82457953798923	1.08133000	0.68852772025390
20.2000000	2.65897000	3.10967000	0.81790219500	3.02680932897708	3.73611162727129	0.82843340613308	1.08574000	0.69180523240924
20.3000000	2.67149000	3.12355000	0.82220066500	3.03859585173492	3.74967055668671	0.83228508004760	1.08962000	0.69508132164035
20.4000000	2.68292000	3.13827000	0.82518100500	3.05035679471990	3.76319172748204	0.83613456284465	1.09412000	0.69835598856059
20.5000000	2.69481000	3.15360000	0.82858891500	3.06209222798486	3.77667526566016	0.83998185762353	1.09829000	0.70162923378306
20.6000000	2.70651000	3.16775000	0.83300250000	3.07380222132006	3.79012129645942	0.84382696747106	1.10235000	0.70490105792061
20.7000000	2.71831000	3.18316000	0.83652552500	3.08548684425471	3.80352994593126	0.84766989546164	1.10629000	0.70817146158582
20.8000000	2.73053000	3.19860000	0.84093911000	3.09714616605856	3.81690133890101	0.85151064465736	1.11067000	0.71144044539100
20.9000000	2.74243000	3.21309000	0.84318575000	3.10878025574344	3.83023559968162	0.85534921810806	1.11356000	0.71470800994820
21.0000000	2.75368000	3.22705000	0.84744374000	3.12038918206483	3.84353285207661	0.85918561885145	1.11771000	0.71797415586922
21.1000000	2.76573000	3.24172000	0.85201292000	3.13197301352344	3.85679321938298	0.86301984991314	1.12110000	0.72123888375550
21.2000000	2.77765000	3.25565000	0.85530445000	3.14353181784855	3.87001682439415	0.86685191430675	1.12614000	0.72450219420850
21.3000000	2.78923000	3.26956000	0.85805203000	3.15506566266297	3.88320378940281	0.87068181503400	1.12898000	0.72776408785584
21.4000000	2.80101000	3.28444000	0.86219617000	3.16657461621720	3.89635423620392	0.87450955508477	1.13252000	0.73102456530810
21.5000000	2.81185000	3.29828000	0.86796457000	3.17805874595490	3.90946828609757	0.87833513743722	1.13629000	0.73428362717560
21.6000000	2.82413000	3.31120000	0.87280446000	3.18951811906880	3.92254605989193	0.88215856505782	1.13962000	0.73754127406839
21.7000000	2.83638000	3.32535000	0.87617315500	3.20095280250210	3.93558767790614	0.88597984090147	1.14394000	0.74079750659624
21.8000000	2.84857000	3.33869000	0.88105226000	3.21236286294994	3.94859325976786	0.88979896769699	1.14730000	0.74405232536867
21.9000000	2.86044000	3.35226000	0.88550506000	3.22374836686081	3.96156292378148	0.89361594853902	1.15035000	0.74730573099494
22.0000000	2.87064000	3.36602000	0.89049801500	3.23510938043800	3.97449678961736	0.89743078634875	1.15484000	0.75055772408402
22.1000000	2.88233000	3.38002000	0.89584264000	3.24644596964104	3.98739497559884	0.90124348403048	1.15861000	0.75380830524464
22.2000000	2.89346000	3.39330000	0.90041055500	3.25775820018710	4.00025759956918	0.90505404447701	1.16200000	0.75705747508525
22.3000000	2.90507000	3.40678000	0.90482414000	3.26904613755247	4.01308477889429	0.90886247056983	1.16469000	0.76030523421404
22.4000000	2.91685000	3.42063000	0.91036104500	3.28030984697400	4.02587663046548	0.91266876517908	1.16771000	0.76355158323892
22.5000000	2.92921000	3.43364000	0.91396250000	3.29154939345046	4.03863327070214	0.91647293116372	1.17078000	0.76679652276755
22.6000000	2.94082000	3.44701000	0.91725403000	3.30276484166816	4.05135481555449	0.92027497137154	1.17542000	0.77004005340732
22.7000000	2.95289000	3.46143000	0.92108571500	3.31395625527032	4.06404138050627	0.92407488863929	1.17861000	0.77328217576535
22.8000000	2.96540000	3.47488000	0.92430008000	3.32512369921273	4.07669308057749	0.92787268579270	1.18266000	0.77652289044850
22.9000000	2.97610000	3.48885000	0.92759161000	3.33626723751433	4.08931003032712	0.93166836564662	1.18716000	0.77976219806335
23.0000000	2.98844000	3.50312000	0.93212031000	3.34738693396005	4.10189234385585	0.93546193100501	1.19165000	0.78300009921624
23.1000000	3.00080000	3.51531000	0.93533467500	3.35848285210213	4.11444013480874	0.93925338466111	1.19516000	0.78623659451323
23.2000000	3.01267000	3.52998000	0.93862620500	3.36955505526142	4.12695351496682	0.94304272939746	1.19858000	0.78947168456009
23.3000000	3.02507000	3.54334000	0.94230356000	3.38060360652877	4.13943259802908	0.94682996798597	1.20263000	0.79270536996237
23.4000000	3.03729000	3.55674000	0.94551792500	3.39162856876633	4.15187749622619	0.95061510318803	1.20643000	0.79593765132532
23.5000000	3.04974000	3.57152000	0.95043498000	3.40263000460887	4.16428832133282	0.95439813775458	1.21031000	0.79916852925394
23.6000000	3.06190000	3.58579000	0.95314461000	3.41360797646515	4.17666518467578	0.95817907442614	1.21411000	0.80239800435295
23.7000000	3.07441000	3.59889000	0.95693961000	3.42456254651921	4.18900819713645	0.96195791586421	1.21889000	0.80562607722682
23.8000000	3.08652000	3.61304000	0.95992121500	3.43549377673174	4.20131746915333	0.96573466455955	1.22255000	0.80885274847975
23.9000000	3.09882000	3.62595000	0.96491543500	3.44640172884139	4.21359311072460	0.96950932345613	1.22626000	0.81207801871567
24.0000000	3.10972000	3.63878000	0.96855484000	3.45728646436612	4.22583523141055	0.97328189524815	1.22947000	0.81530188853823
24.1000000	3.12153000	3.65157000	0.97126573500	3.46814804392140	4.23804394033616	0.97705238261955	1.23298000	0.81852435855085
24.2000000	3.13372000	3.66449000	0.97587286500	3.47898652877102	4.25021934619363	0.98082078824406	1.23585000	0.82174542935666
24.3000000	3.14430000	3.67701000	0.98036488000	3.48980197996489	4.26236155724483	0.98458711478529	1.23944000	0.82496510155851
24.4000000	3.15544000	3.68972000	0.98481768000	3.50059445810873	4.27447068132389	0.98835136489680	1.24269000	0.82818337575835
24.5000000	3.16631000	3.70317000	0.98923000000	3.51136402359107	4.28654682468259	0.99211354122216	1.24614000	0.83140025255870
24.6000000	3.17844000	3.71567000	0.99256074500	3.52211073658450	4.29859009482505	0.99587364639503	1.24991000	0.83461573256199
24.7000000	3.18958000	3.72928000	0.99573589500	3.53283465704687	4.31060059846889	0.99963168303923	1.25385000	0.83782981637001
24.8000000	3.20074000	3.74246000	0.99968396000	3.54353584472257	4.32257844169396	1.00338765376878	1.25739000	0.84104250458429
24.9000000	3.21214000	3.75586000	1.00390526500	3.55421435914373	4.33452373015975	1.00714156118804	1.26208000	0.84425379780610
25.0000000	3.22322000	3.76886000	1.00897665000	3.56487025963145	4.34643656910773	1.01089340789170	1.26547000	0.84746369663643
25.1000000	3.23547000	3.78130000	1.01362299500	3.57550360529704	4.35831706336367	1.01464319646492	1.26872000	0.85067220167603
25.2000000	3.24678000	3.79457000	1.01927628000	3.58611445504328	4.37016531734004	1.01839092948334	1.27252000	0.85387931352535
25.3000000	3.25920000	3.80665000	1.02206434000	3.59670286756560	4.38198143503834	1.02213660951321	1.27683000	0.85708503278460
25.4000000	3.27019000	3.81920000	1.02547098500	3.60726890135335	4.39376552005141	1.02588023911140	1.27947000	0.86028936005372
25.5000000	3.28130000	3.83284000	1.02872330000	3.61781261436179	4.40551767556583	1.02962182082553	1.28367000	0.86349229593236
25.6000000	3.29340000	3.84639000	1.03321531500	3.62833406423623	4.41723800436424	1.03336135719398	1.28730000	0.86669384101994
25.7000000	3.30474000	3.85942000	1.03696983500	3.63883330931679	4.42892660882769	1.03709885074601	1.29005000	0.86989399591559
25.8000000	3.31634000	3.87210000	1.04173256000	3.64931040723859	4.44058359093799	1.04083430400181	1.29324000	0.87309276121818
25.9000000	3.32760000	3.88456000	1.04537196500	3.65976541543366	4.45220905083804	1.04456771947258	1.29602000	0.87629013752632
26.0000000	3.33911000	3.89756000	1.05040540000	3.67019839113207	4.46380309070542	1.04829909966058	1.29872000	0.87948612543834
26.1000000	3.35089000	3.91045000	1.05373614500	3.68060939136309	4.47536581128826	1.05202844668336	1.30266000	0.88268072555231
26.2000000	3.36147000	3.92327000	1.05799413500	3.69099847295630	4.48689731292479	1.05575576313296	1.30611000	0.88587393846605
26.3000000	3.37261000	3.93649000	1.06066581500	3.70136569254272	4.49839769556044	1.05948105164562	1.30906000	0.88906576477709
26.4000000	3.38430000	3.94935000	1.06600917500	3.71171110655595	4.50986705875004	1.06320431467934	1.31356000	0.89225620508271
26.5000000	3.39397000	3.96169000	1.06856447500	3.72203477123330	4.52130550165998	1.06692555468313	1.31672000	0.89544525997991
26.6000000	3.40338000	3.97472000	1.07336515000	3.73233674261693	4.53271312307041	1.07064477409707	1.32043000	0.89863293006544
26.7000000	3.41369000	3.98707000	1.07789511500	3.74261707655494	4.54409002137739	1.07436197535234	1.32367000	0.90181921593576
26.8000000	3.42392000	3.99902000	1.08238713000	3.75287582870257	4.55543629459507	1.07807716087133	1.32822000	0.90500411818710
26.9000000	3.43289000	4.01194000	1.08649079000	3.76311305452261	4.56675204035786	1.08179033306766	1.33159000	0.90818763741539
27.0000000	3.44235000	4.02467000	1.09005429500	3.77332880824922	4.57803735592265	1.08550149434625	1.33512000	0.91136977421632
27.1000000	3.45375000	4.03692000	1.09291825500	3.78352314572230	4.58929233817091	1.08921064710339	1.33845000	0.91455052918529
27.2000000	3.46896000	4.04900000	1.09756460000	3.79369612179901	4.60051708342288	1.09291779372682	1.34182000	0.91772990291745
27.3000000	3.48575000	4.06263000	1.10143676500	3.80384779114663	4.61171168674568	1.09662293659576	1.34553000	0.92090789600767
27.4000000	3.47977000	4.07492000	1.10627665500	3.81397820824350	4.62287624473902	1.10032607808098	1.34857000	0.92408450905058
27.5000000	3.49310000	4.08789000	1.11022472000	3.82408742738016	4.63401085274221	1.10402722054488	1.35185000	0.92725974264051
27.6000000	3.50380000	4.10060000	1.11568446000	3.83417550266037	4.64511560572517	1.10772636634151	1.35538000	0.93043359737155
27.7000000	3.51332000	4.11354000	1.11878244500	3.84424248800213	4.65619059829048	1.11142351781670	1.35906000	0.93360607458195
27.8000000	3.52484000	4.12634000	1.12118341500	3.85428843713876	4.66723592467536	1.11511867730805	1.36309000	0.93677717421929
27.9000000	3.53624000	4.14018000	1.12609920500	3.86431340361997	4.67825167875370	1.11881184714505	1.36564000	0.93994689680325
28.0000000	3.54796000	4.15391000	1.12915924000	3.87431744081285	4.68923795403805	1.12250302964909	1.36938000	0.94311524292716
28.1000000	3.55889000	4.16740000	1.13376637000	3.88430060190296	4.70019484368167	1.12619222713356	1.37321000	0.94628221318410
28.2000000	3.56953000	4.17989000	1.13887697000	3.89426293989536	4.71112244048049	1.12987944190391	1.37671000	0.94944780816689
28.3000000	3.58084000	4.19377000	1.14391040500	3.90420450761570	4.72202083687517	1.13356467625769	1.37958000	0.95261202846809
28.4000000	3.59215000	4.20524000	1.14743343000	3.91412535771120	4.73289012495310	1.13724793241084	1.38245000	0.95577487467998
28.5000000	3.60396000	4.21614000	1.15072496000	3.92402554195347	4.74373039645038	1.14092921218121	1.38637000	0.95893634739458
28.6000000	3.61568000	4.22252000	1.15475145500	3.93390511274184	4.75454174239214	1.14460851827380	1.38938000	0.96209644720365
28.7000000	3.62679000	4.23144000	1.15866283500	3.94376412246281	4.76532425317476	1.14828585294588	1.39274000	0.96525517469869
28.8000000	3.63822000	4.24483000	1.16326870000	3.95360262301884	4.77607802010290	1.15196121844670	1.39610000	0.96841253047093
28.9000000	3.64953000	4.25742000	1.16737362500	3.96342066613633	4.78680313347063	1.15563461701752	1.39894000	0.97156851511133
29.0000000	3.66034000	4.26991000	1.16977459500	3.97321830336660	4.79749968322639	1.15930605089172	1.40303000	0.97472312921060
29.1000000	3.67092000	4.28337000	1.17473086500	3.98299558608685	4.80816775897486	1.16297552229481	1.40660000	0.97787637335918
29.2000000	3.68144000	4.29700000	1.17898885500	3.99275256550113	4.81880744997879	1.16664303344448	1.41005000	0.98102824814722
29.3000000	3.69222000	4.31016000	1.18243471500	4.00248929264130	4.82941884516094	1.17030858655070	1.41297000	0.98417875416466
29.4000000	3.70386000	4.32350000	1.18564908000	4.01220581836797	4.84000203310585	1.17397218381569	1.41625000	0.98732789200113
29.5000000	3.71426000	4.33617000	1.18924927000	4.02190219337150	4.85055710206180	1.17763382743407	1.41892000	0.99047566224600
29.6000000	3.72323000	4.34894000	1.19339214500	4.03157846817294	4.86108413994259	1.18129351959284	1.42158000	0.99362206548841
29.7000000	3.73296000	4.36158000	1.19753502000	4.04123469312496	4.87158323432946	1.18495126247147	1.42558000	0.99676710231719
29.8000000	3.74283000	4.37429000	1.20125285500	4.05087091841291	4.88205447247293	1.18860705824193	1.42848000	0.99991077332094
29.9000000	3.75244000	4.38735000	1.20431036000	4.06048719405565	4.89249794129468	1.19226090906876	1.43103000	1.00305307908797
30.0000000	3.76264000	4.39891000	1.21004081000	4.07008356959108	4.90291372687814	1.19591281710914	1.43370000	1.00619402020635
30.1000000	3.77169000	4.41113000	1.21356510000	4.07966009420399	4.91330191521820	1.19956278451287	1.43625000	1.00933359726388
30.2000000	3.78330000	4.42321000	1.21720450500	4.08921681794297	4.92366259268031	1.20321081342253	1.43874000	1.01247181084807
30.3000000	3.79347000	4.43564000	1.22030122500	4.09875379013200	4.93399584483689	1.20685690597344	1.44065000	1.01560866154621
30.4000000	3.80296000	4.44759000	1.22425055500	4.10827105993071	4.94430175693677	1.21050106429375	1.44352000	1.01874414994528
30.5000000	3.81354000	4.45975000	1.22847186000	4.11776867633526	4.95458041390693	1.21414329050452	1.44596000	1.02187827663203
30.6000000	3.82336000	4.47159000	1.23056164000	4.12724668817926	4.96483190035429	1.21778358671972	1.44935000	1.02501104219293
30.7000000	3.83429000	4.48354000	1.23451097000	4.13670514413457	4.97505630056735	1.22142195504632	1.45152000	1.02814244721418
30.8000000	3.84531000	4.49633000	1.23919653000	4.14614409271227	4.98525369851797	1.22505839732210	1.45433000	1.03127249228174
30.9000000	3.85559000	4.50886000	1.24244758000	4.15556358226345	4.99542417786313	1.22869291566138	1.45746000	1.03440117798127
31.0000000	3.86594000	4.52066000	1.24635896000	4.16496366098017	5.00556782194658	1.23232551230647	1.46031000	1.03752850489821
31.1000000	3.87543000	4.53321000	1.24988198500	4.17434437689628	5.01568471380065	1.23595618932953	1.46396000	1.04065447361769
31.2000000	3.88616000	4.54498000	1.25390974500	4.18370577788835	5.02577493614793	1.23958494879566	1.46703000	1.04377908472461
31.3000000	3.89521000	4.55772000	1.25793497500	4.19304791167648	5.03583857140302	1.24321179276288	1.47074000	1.04690233880358
31.4000000	3.90456000	4.57042000	1.26242699000	4.20237082582527	5.04587570102057	1.24683672328225	1.47352000	1.05002423643897
31.5000000	3.91470000	4.58240000	1.26668245000	4.21167456774460	5.05588640685176	1.25045974239786	1.47703000	1.05314477821487
31.6000000	3.92410000	4.59484000	1.27186895000	4.22095918377480	5.06587077065486	1.25408085214692	1.48062000	1.05626396471511
31.7000000	3.93462000	4.60709000	1.27558805000	4.23022472167978	5.07582887358034	1.25770005455977	1.48413000	1.05938179652325
31.8000000	3.94400000	4.61799000	1.27876320000	4.23947122838189	5.08576079647553	1.26131735165996	1.48772000	1.06249827422260
31.9000000	3.95355000	4.62907000	1.28233050000	4.24869875064531	5.09566661988628	1.26493274546426	1.49062000	1.06561339839619
32.0000000	3.96305000	4.64066000	1.28616345000	4.25790733508150	5.10554642405850	1.26854623798274	1.49265000	1.06872716962680
32.1000000	3.97281000	4.65246000	1.28968015000	4.26709702814997	5.11540028893981	1.27215783121879	1.49541000	1.07183958849693
32.2000000	3.98330000	4.66414000	1.29347515000	4.27626787615913	5.12522829418112	1.27576752716918	1.49900000	1.07495065558882
32.3000000	3.99388000	4.67516000	1.29777615000	4.28541992526708	5.13503051913828	1.27937532782410	1.50222000	1.07806037148446
32.4000000	4.00425000	4.68603000	1.30149525000	4.29455322148242	5.14480704287363	1.28298123516723	1.50468000	1.08116873676556
32.5000000	4.01456000	4.69783000	1.30555590000	4.30366781066504	5.15455794415762	1.28658525117573	1.50772000	1.08427575201358
32.6000000	4.02464000	4.70921000	1.30966715000	4.31276373852694	5.16428330147047	1.29018737782034	1.51051000	1.08738141780969
32.7000000	4.03531000	4.72092000	1.31245015000	4.32184105063306	5.17398319300369	1.29378761706543	1.51465000	1.09048573473482
32.8000000	4.04513000	4.73365000	1.31639695000	4.33089979240203	5.18365769587635	1.29738597086898	1.51735000	1.09358870336963
32.9000000	4.05623000	4.74609000	1.31964800000	4.33994000910703	5.19330688804928	1.30098244118270	1.52071000	1.09669032429451
33.0000000	4.06716000	4.75768000	1.32421465000	4.34896174587656	5.20293084696746	1.30457702995204	1.52413000	1.09979059808960
33.1000000	4.07590000	4.76966000	1.32894575000	4.35796504718102	5.21252964963698	1.30816973909823	1.52772000	1.10288952533474
33.2000000	4.08574000	4.78038000	1.33420815000	4.36694995793114	5.22210337277974	1.31176057025029	1.53077000	1.10598710660956
33.3000000	4.09547000	4.79125000	1.33866095000	4.37591652303012	5.23165209283493	1.31534952559732	1.53349000	1.10908334249338
33.4000000	4.10684000	4.80229000	1.34412575000	4.38486478700484	5.24117588596053	1.31893660705496	1.53656000	1.11217823356527
33.5000000	4.11751000	4.81341000	1.34857855000	4.39379479423940	5.25067482803479	1.32252181653259	1.53949000	1.11527178040404
33.6000000	4.12732000	4.82457000	1.35282895000	4.40270658897584	5.26014899465774	1.32610515593335	1.54178000	1.11836398358825
33.7000000	4.13755000	4.83671000	1.35600410000	4.41160021531491	5.26959846115266	1.32968662715421	1.54393000	1.12145484369615
33.8000000	4.14795000	4.84754000	1.36081110000	4.42047571721678	5.27902330256756	1.33326623208597	1.54616000	1.12454436130577
33.9000000	4.15718000	4.85953000	1.36475790000	4.42933313850181	5.28842359367672	1.33684397261336	1.54888000	1.12763253699487
34.0000000	4.16768000	4.86976000	1.36878060000	4.43817252285130	5.29779940898209	1.34041985061500	1.55091000	1.13071937134092
34.1000000	4.17796000	4.88030000	1.37377735000	4.44699391380818	5.30715082271489	1.34399386796353	1.55323000	1.13380486492114
34.2000000	4.18860000	4.89162000	1.37954575000	4.45579735477781	5.31647790776030	1.34756602652558	1.55581000	1.13688901831250
34.3000000	4.19991000	4.90207000	1.38369495000	4.46458288902869	5.32578073857184	1.35113632816185	1.55833000	1.13997183209169
34.4000000	4.21093000	4.91444000	1.38737610000	4.47335055969320	5.33505938855556	1.35470477472714	1.56059000	1.14305330683514
34.5000000	4.22165000	4.92549000	1.38884350000	4.48210040976836	5.34431393083148	1.35827136807040	1.56343000	1.14613344311901
34.6000000	4.23258000	4.93789000	1.39314450000	4.49083248189374	5.35354443825336	1.36183611003474	1.56662000	1.14921224151920
34.7000000	4.24343000	4.94924000	1.39534560000	4.49954681842636	5.36275098341005	1.36539900245752	1.57010000	1.15228970261134
34.8000000	4.25433000	4.96116000	1.39917855000	4.50824346234230	5.37193363862693	1.36896004717035	1.57346000	1.15536582697082
34.9000000	4.26470000	4.97185000	1.40297355000	4.51692245607653	5.38109247596731	1.37251924599915	1.57671000	1.15844061517273
35.0000000	4.27402000	4.98205000	1.40654085000	4.52558384193037	5.39022756723381	1.37607660076418	1.57833000	1.16151406779191
35.1000000	4.28035000	4.99313000	1.41165145000	4.53422766207222	5.39933898396975	1.37963211328010	1.58192000	1.16458618540296
35.2000000	4.28861000	5.00460000	1.41593980000	4.54285395853819	5.40842679746061	1.38318578535599	1.58453000	1.16765696858018
35.3000000	4.29925000	5.01505000	1.41939325000	4.55146277323282	5.41749107873537	1.38673761879541	1.58787000	1.17072641789762
35.4000000	4.31296000	5.02751000	1.42349185000	4.56005414792973	5.42653189856793	1.39028761539642	1.59062000	1.17379453392906
35.5000000	4.32612000	5.03883000	1.42736275000	4.56862812427237	5.43554932747855	1.39383577679731	1.59363000	1.17686131724804
35.6000000	4.32835000	5.05030000	1.43100595000	4.57718474377459	5.44454343573519	1.39738210475702	1.59613000	1.17992676842780
35.7000000	4.33447000	5.06229000	1.43615450000	4.58572404782143	5.45351429249359	1.40092660118281	1.59815000	1.18299088804133
35.8000000	4.34707000	5.07379000	1.44169520000	4.59424607766974	5.46246196766589	1.40446926784626	1.60073000	1.18605367666138
35.9000000	4.35751000	5.08381000	1.44603415000	4.60275087444889	5.47138653109156	1.40801010651349	1.60308000	1.18911513486039
36.0000000	4.36870000	5.09495000	1.45020865000	4.61123847916143	5.48028805199240	1.41154911894510	1.60586000	1.19217526321058
36.1000000	4.37857000	5.10555000	1.45559755000	4.61970893268379	5.48916659934141	1.41508630689628	1.60873000	1.19523406228387
36.2000000	4.38921000	5.11711000	1.46054370000	4.62816227507243	5.49802224186406	1.41862167211680	1.61146000	1.19829153265194
36.3000000	4.40011000	5.12731000	1.46446520000	4.63659854744937	5.50685504803960	1.42215521635108	1.61436000	1.20134767488619
36.4000000	4.41040000	5.13939000	1.46933545000	4.64501779029874	5.51566508610235	1.42568694133821	1.61731000	1.20440248955776
36.5000000	4.42042000	5.14899000	1.47455990000	4.65342004397192	5.52445242404299	1.42921684881198	1.61946000	1.20745597723754
36.6000000	4.43094000	5.15929000	1.47886090000	4.66180534869569	5.53321712960989	1.43274494050092	1.62105000	1.21050813849614
36.7000000	4.44117000	5.16949000	1.48481905000	4.67017374457286	5.54195927031033	1.43627121812835	1.62340000	1.21355897390391
36.8000000	4.45128000	5.18027000	1.48776650000	4.67852527158290	5.55067891341189	1.43979568341241	1.62650000	1.21660848403093
36.9000000	4.46121000	5.19045000	1.49210545000	4.68685996958259	5.55937612594367	1.44331833806609	1.62975000	1.21965666944702
37.0000000	4.47076000	5.20204000	1.49571070000	4.69517787830659	5.56805097469761	1.44683918379728	1.63207000	1.22270353072174
37.1000000	4.48187000	5.21206000	1.49958160000	4.70347903736812	5.57670352622979	1.45035822230877	1.63412000	1.22574906842439
37.2000000	4.49207000	5.22251000	1.50360430000	4.71176348625956	5.58533384640720	1.45387545529834	1.63668000	1.22879328312398
37.3000000	4.50121000	5.23298000	1.50728545000	4.72003126435309	5.59394200073484	1.45739088445876	1.63917000	1.23183617538929
37.4000000	4.50942000	5.24461000	1.51080215000	4.72828241090130	5.60252805571785	1.46090451147785	1.64149000	1.23487774578881
37.5000000	4.51838000	5.25571000	1.51495135000	4.73651696503783	5.61109207693088	1.46441633803848	1.64369000	1.23791799489078
37.6000000	4.52761000	5.26595000	1.51796205000	4.74473496577800	5.61963412971559	1.46792636581864	1.64621000	1.24095692326317
37.7000000	4.53681000	5.27685000	1.52245280000	4.75293645152295	5.62815427918185	1.47143459649148	1.64885000	1.24399453147369
37.8000000	4.54335000	5.28829000	1.52551410000	4.76112146113002	5.63665259020894	1.47494103172531	1.65180000	1.24703082008977
37.9000000	4.55235000	5.29892000	1.52889165000	4.76929003347530	5.64512912744674	1.47844567287903	1.65412000	1.25006578967859
38.0000000	4.56125000	5.31008000	1.53190235000	4.77744220708302	5.65358395531689	1.48194852185641	1.65592000	1.25309944080708
38.1000000	4.57037000	5.32225000	1.53586180000	4.78557802036069	5.66201713801399	1.48544958031150	1.65833000	1.25613177404187
38.2000000	4.57895000	5.33408000	1.53864480000	4.79369751159972	5.67042873950680	1.48894884988868	1.66105000	1.25916278994936
38.3000000	4.58795000	5.34588000	1.54154165000	4.80180071897600	5.67881882353940	1.49244633222745	1.66305000	1.26219248909565
38.4000000	4.59654000	5.35675000	1.54448910000	4.80988768055046	5.68718745363239	1.49594202896247	1.66644000	1.26522087204662
38.5000000	4.60571000	5.36921000	1.54766425000	4.81795843426969	5.69553469308409	1.49943594172361	1.66859000	1.26824793936784
38.6000000	4.61567000	5.37797000	1.54940995000	4.82601301796650	5.70386060497171	1.50292807213597	1.67117000	1.27127369162466
38.7000000	4.62443000	5.38538000	1.55397660000	4.83405146936050	5.71216525209643	1.50641842181990	1.67409000	1.27429812938212
38.8000000	4.63346000	5.39516000	1.55707585000	4.84207382605873	5.72044869600653	1.50990699239106	1.67638000	1.27732125320504
38.9000000	4.64196000	5.40444000	1.56051665000	4.85008012555619	5.72871099994407	1.51339378546041	1.67844000	1.28034306365794
39.0000000	4.64993000	5.41229000	1.56419780000	4.85807040523647	5.73695222607029	1.51687880263430	1.68117000	1.28336356130510
39.1000000	4.65872000	5.42087000	1.56772715000	4.86604470237232	5.74517243632820	1.52036204551443	1.68351000	1.28638274671051
39.2000000	4.66666000	5.43093000	1.57088965000	4.87400305412620	5.75337169244359	1.52384351569796	1.68569000	1.28940062043793
39.3000000	4.67457000	5.44237000	1.57605085000	4.88194549755094	5.76155005592622	1.52732321477747	1.68861000	1.29241718305083
39.4000000	4.68319000	5.45206000	1.58054160000	4.88987206912868	5.76970758807083	1.53080114434104	1.69134000	1.29543243511243
39.5000000	4.69148000	5.46335000	1.58332460000	4.89778280552513	5.77784434995828	1.53427730597226	1.69348000	1.29844637718566
39.6000000	4.70077000	5.47338000	1.58730935000	4.90567774384715	5.78596040245661	1.53775170125029	1.69630000	1.30145900983322
39.7000000	4.70909000	5.48470000	1.59200250000	4.91355692068535	5.79405580622216	1.54122433174983	1.69899000	1.30447033361752
39.8000000	4.71738000	5.49535000	1.59570895000	4.92142037252180	5.80213062170064	1.54469519904124	1.70006000	1.30748034910073
39.9000000	4.72565000	5.50553000	1.59730285000	4.92926813573049	5.81018490912826	1.54816430469047	1.70203000	1.31048905792382
40.0000000	4.73514000	5.51670000	1.60128760000	4.93710024657790	5.81821872853274	1.55163165025920	1.70366000	1.31349646043359
40.1000000	4.74361000	5.52706000	1.60333690000	4.94491674122354	5.82623213973450	1.55509723730477	1.70554000	1.31650255640886
40.2000000	4.75223000	5.53648000	1.60620845000	4.95271765572045	5.83422520234769	1.55856106723822	1.70754000	1.31950734641227
40.3000000	4.76064000	5.54680000	1.60891555000	4.96050302601578	5.84219797505258	1.56202314153597	1.71024000	1.32251083100620
40.4000000	4.76905000	5.55623000	1.61158470000	4.96827288795130	5.85015051729760	1.56548346190149	1.71348000	1.32551301075279
40.5000000	4.77713000	5.56613000	1.61368460000	4.97602727726395	5.85808288826704	1.56894202987088	1.71656000	1.32851388621390
40.6000000	4.78563000	5.57589000	1.61801090000	4.98376622958635	5.86599514672212	1.57239884697593	1.71992000	1.33151345795117
40.7000000	4.79313000	5.58663000	1.62154025000	4.99148978044736	5.87388735122059	1.57585391474415	1.72290000	1.33451172652596
40.8000000	4.80137000	5.59597000	1.62432325000	4.99919796527263	5.88175956011769	1.57930723469877	1.72571000	1.33750869249939
40.9000000	4.81054000	5.60461000	1.62839655000	5.00689081938507	5.88961183156726	1.58275880835878	1.72914000	1.34050435643234
41.0000000	4.81930000	5.61490000	1.63253310000	5.01456837800547	5.89744422352264	1.58620863723899	1.73293000	1.34349871888541
41.1000000	4.82730000	5.62502000	1.63717565000	5.02223067593169	5.90525679373774	1.58965672285000	1.73682000	1.34649178041897
41.2000000	4.83477000	5.63489000	1.64023695000	5.02987774775134	5.91304959976805	1.59310306669827	1.74003000	1.34948354159313
41.3000000	4.84248000	5.64486000	1.64434820000	5.03750962888266	5.92082269897164	1.59654767028617	1.74322000	1.35247400296773
41.4000000	4.84981000	5.65449000	1.64794080000	5.04512635411361	5.92857614851016	1.59999053511192	1.74583000	1.35546316510240
41.5000000	4.85731000	5.66446000	1.65165990000	5.05272795813083	5.93631000534990	1.60343166266972	1.74876000	1.35845102855648
41.6000000	4.86578000	5.67304000	1.65537900000	5.06031447552008	5.94402432626272	1.60687105444971	1.75029000	1.36143759388906
41.7000000	4.87272000	5.68288000	1.65932580000	5.06788594076674	5.95171916782715	1.61030871193805	1.75221000	1.36442286165900
41.8000000	4.88104000	5.69155000	1.66319670000	5.07544238825632	5.95939458605150	1.61374463661688	1.75426000	1.36740683242488
41.9000000	4.88863000	5.70146000	1.66796575000	5.08298385227489	5.96705063684456	1.61717882996442	1.75667000	1.37038950674505
42.0000000	4.89664000	5.71133000	1.67221615000	5.09051036700963	5.97468737660547	1.62061129345495	1.75841000	1.37337088517760
42.1000000	4.90572000	5.72000000	1.67690930000	5.09802196654924	5.98230486111426	1.62404202855888	1.75977000	1.37635096828036
42.2000000	4.91354000	5.72906000	1.68136210000	5.10551868488450	5.98990314596017	1.62747103674273	1.76229000	1.37932975661092
42.3000000	4.92321000	5.73854000	1.68604260000	5.11300055590871	5.99748228654258	1.63089831946918	1.76499000	1.38230725072661
42.4000000	4.93168000	5.74680000	1.68917980000	5.12046761341817	6.00504233807199	1.63432387819712	1.76626000	1.38528345118450
42.5000000	4.94062000	5.75628000	1.69297480000	5.12791989111270	6.01258335557093	1.63774771438166	1.76841000	1.38825835854143
42.6000000	4.94923000	5.76585000	1.69614995000	5.13535742259610	6.02010539387489	1.64116982947414	1.77061000	1.39123197335396
42.7000000	4.95770000	5.77533000	1.70033710000	5.14278024137663	6.02760850763325	1.64459022492218	1.77325000	1.39420429617841
42.8000000	4.96641000	5.78521000	1.70319600000	5.15018838071437	6.03509275131027	1.64800890194257	1.77525000	1.39717532757086
42.9000000	4.97470000	5.79463000	1.70738315000	5.15758187334727	6.04255817918595	1.65142586203387	1.77687000	1.40014506808712
43.0000000	4.98355000	5.80333000	1.71078600000	5.16496075302285	6.05000484535702	1.65484110674057	1.77939000	1.40311351828274
43.1000000	4.99208000	5.81240000	1.71442920000	5.17232505284709	6.05743280373787	1.65825463749090	1.78105000	1.40608067871305
43.2000000	5.00034000	5.82170000	1.71728810000	5.17967480583131	6.06484210806147	1.66166645570931	1.78400000	1.40904654993310
43.3000000	5.00992000	5.83109000	1.72112105000	5.18701004489254	6.07223281177914	1.66507656281649	1.78623000	1.41201113249769
43.4000000	5.01889000	5.84009000	1.72576360000	5.19433080285401	6.07960496753749	1.66848496022940	1.78829000	1.41497442696138
43.5000000	5.02742000	5.85030000	1.72874900000	5.20163711244560	6.08695862910940	1.67189164936128	1.79090000	1.41793643387847
43.6000000	5.03580000	5.86029000	1.73235425000	5.20892900630423	6.09429384947849	1.67529663162168	1.79305000	1.42089715380300
43.7000000	5.04532000	5.86893000	1.73517520000	5.21620651697433	6.10161068144931	1.67869990841652	1.79626000	1.42385658728877
43.8000000	5.05347000	5.87893000	1.73874250000	5.22346967690831	6.10890917764819	1.68210148114804	1.79803000	1.42681473488932
43.9000000	5.06305000	5.88811000	1.74195560000	5.23071851846695	6.11618939052413	1.68550135121491	1.80003000	1.42977159715795
44.0000000	5.07219000	5.89687000	1.74447295000	5.23795307391987	6.12345137234964	1.68889952001217	1.80235000	1.43272717464768
44.1000000	5.08034000	5.90678000	1.74761015000	5.24517337544597	6.13069517522162	1.69229598893133	1.80568000	1.43568146791130
44.2000000	5.08860000	5.91593000	1.75202500000	5.25237945513386	6.13792085106222	1.69569075936036	1.80803000	1.43863447750135
44.3000000	5.09681000	5.92529000	1.75499775000	5.25957134498231	6.14512845161970	1.69908383268370	1.81026000	1.44158620397010
44.4000000	5.10572000	5.93339000	1.75713560000	5.26674907690069	6.15231802846930	1.70247521028231	1.81197000	1.44453664786959
44.5000000	5.11351000	5.94302000	1.75937465000	5.27391268267945	6.15948963301412	1.70586489353369	1.81533000	1.44748580975158
44.6000000	5.12122000	5.95305000	1.76228415000	5.28106219339466	6.16664331648595	1.70925288381191	1.81742000	1.45043369016759
44.7000000	5.12913000	5.96199000	1.76483945000	5.28819764120285	6.17377912994616	1.71263918248760	1.81919000	1.45338028966890
44.8000000	5.13622000	5.97226000	1.76797665000	5.29531905763952	6.18089712428658	1.71602379092802	1.82136000	1.45632560880653
44.9000000	5.14413000	5.98069000	1.77184755000	5.30242647415168	6.18799734942197	1.71940671049706	1.82406000	1.45926964813123
45.0000000	5.15202000	5.98939000	1.77525040000	5.30951992209819	6.19507985631234	1.72278794255527	1.82551000	1.46221240819352
45.1000000	5.16034000	5.99781000	1.77861530000	5.31659943275024	6.20214469547638	1.72616748845989	1.82774000	1.46515388954365
45.2000000	5.16825000	6.00603000	1.78261270000	5.32366503729170	6.20919191710457	1.72954534956485	1.82986000	1.46809409273164
45.3000000	5.17651000	6.01350000	1.78411805000	5.33071676681955	6.21622157122015	1.73292152722084	1.83238000	1.47103301830723
45.4000000	5.18407000	6.02238000	1.78752090000	5.33775465234429	6.22323370767998	1.73629602249510	1.83484000	1.47397066681994
45.5000000	5.19219000	6.03018000	1.79101230000	5.34477872479033	6.23022837617528	1.73966883691563	1.83736000	1.47690703881899
45.6000000	5.19999000	6.03879000	1.79546510000	5.35178901499637	6.23720562623247	1.74303997186270	1.83846000	1.47984213485340
45.7000000	5.20810000	6.04674000	1.80022150000	5.35878555371588	6.24416550721399	1.74640942866972	1.84133000	1.48277595547191
45.8000000	5.21631000	6.05372000	1.80437070000	5.36576837161742	6.25110806831912	1.74977720866677	1.84362000	1.48570850122300
45.9000000	5.22378000	6.06122000	1.80792535000	5.37273749928512	6.25803335858475	1.75314331318061	1.84641000	1.48863977265492
46.0000000	5.23292000	6.07010000	1.81211250000	5.37969296721901	6.26494142688621	1.75650774353474	1.84803000	1.49156977031564
46.1000000	5.23975000	6.07928000	1.81532560000	5.38663480583550	6.27183232193811	1.75987050104936	1.84988000	1.49449849475291
46.2000000	5.24731000	6.08828000	1.81946215000	5.39356304546771	6.27870609229511	1.76323158704145	1.85249000	1.49742594651420
46.3000000	5.25499000	6.09764000	1.82523055000	5.40047771579390	6.28556278635273	1.76659100282474	1.85510000	1.50035212614674
46.4000000	5.26384000	6.10656000	1.82898760000	5.40737884733998	6.29240245234822	1.76994874970978	1.85667000	1.50327703419751
46.5000000	5.27184000	6.11511000	1.83347835000	5.41426647023188	6.29922513836128	1.77330482900392	1.85930000	1.50620067121323
46.6000000	5.28007000	6.12381000	1.83871545000	5.42114061445390	6.30603089127214	1.77665924201137	1.86151000	1.50912303774037
46.7000000	5.28866000	6.13227000	1.84223215000	5.42800130990788	6.31281975946658	1.78001199003317	1.86377000	1.51204413432515
46.8000000	5.29684000	6.14286000	1.84649520000	5.43484858641358	6.31959179065199	1.78336307436727	1.86597000	1.51496396151353
46.9000000	5.30563000	6.15298000	1.85091005000	5.44168247370903	6.32634703224813	1.78671249630852	1.86901000	1.51788251985122
47.0000000	5.31409000	6.16105000	1.85504660000	5.44850300145091	6.33308553151887	1.79006025714867	1.87119000	1.52079980988369
47.1000000	5.32201000	6.17113000	1.85938555000	5.45531019921495	6.33980733557303	1.79340635817644	1.87385000	1.52371583215614
47.2000000	5.33068000	6.17785000	1.86368655000	5.46210409649626	6.34651249136506	1.79675080067751	1.87583000	1.52663058721353
47.3000000	5.33897000	6.18612000	1.86786105000	5.46888472270972	6.35320104569581	1.80009358593454	1.87794000	1.52954407560055
47.4000000	5.34683000	6.19416000	1.87173195000	5.47565210719037	6.35987304521328	1.80343471522720	1.88078000	1.53245629786167
47.5000000	5.35398000	6.20338000	1.87599500000	5.48240627919375	6.36652853641334	1.80677418983221	1.88267000	1.53536725454107
47.6000000	5.36253000	6.21183000	1.87971410000	5.48914726789629	6.37316756564051	1.81011201102331	1.88493000	1.53827694618270
47.7000000	5.37045000	6.22126000	1.88459700000	5.49587510239566	6.37979017908870	1.81344818007133	1.88716000	1.54118537333025
47.8000000	5.37865000	6.22921000	1.88818960000	5.50258981171119	6.38639642280192	1.81678269824420	1.88942000	1.54409253652717
47.9000000	5.38653000	6.23809000	1.89311045000	5.50929142478420	6.39298634267508	1.82011556679156	1.89145000	1.54699843631663
48.0000000	5.39442000	6.24697000	1.89709520000	5.51597997003145	6.39955998445467	1.82344678673246	1.89423000	1.54990307324158
48.1000000	5.40224000	6.25699000	1.90154800000	5.52265547640481	6.40611739373957	1.82677635954069	1.89716000	1.55280644784468
48.2000000	5.41068000	6.26551000	1.90425510000	5.52931797273175	6.41265861598178	1.83010428646923	1.89916000	1.55570856066839
48.3000000	5.41968000	6.27542000	1.90910005000	5.53596748762645	6.41918369536690	1.83343056876811	1.90249000	1.55860941225486
48.4000000	5.42671000	6.28433000	1.91440040000	5.54260404962580	6.42569267781062	1.83675520768443	1.90466000	1.56150900314602
48.5000000	5.43477000	6.29393000	1.91804360000	5.54922768718970	6.43218560836269	1.84007820446238	1.90666000	1.56440733514339
48.6000000	5.44253000	6.30236000	1.92315420000	5.55583842870140	6.43866253185676	1.84339956034324	1.90904000	1.56730440806253
48.7000000	5.45083000	6.30974000	1.92737930000	5.56243630246789	6.44512349298092	1.84671927656542	1.91104000	1.57020022198578
48.8000000	5.45921000	6.31742000	1.93143995000	5.56902133672016	6.45156853627839	1.85003735436446	1.91316000	1.57309477745548
48.9000000	5.46574000	6.32648000	1.93581685000	5.57559355961364	6.45799770614819	1.85335379497308	1.91545000	1.57598807501369
49.0000000	5.47339000	6.33482000	1.93949800000	5.58215299922843	6.46441104684584	1.85666859962116	1.91771000	1.57888011520228
49.1000000	5.48130000	6.34222000	1.94367250000	5.58869968356974	6.47080860248399	1.85998176953578	1.91977000	1.58177089856283
49.2000000	5.48942000	6.35071000	1.94705005000	5.59523364056814	6.47719041703317	1.86329330594123	1.92229000	1.58466042563670
49.3000000	5.49601000	6.35974000	1.95056675000	5.60175489808000	6.48355653432242	1.86660321005904	1.92377000	1.58754869696500
49.4000000	5.50222000	6.36844000	1.95409610000	5.60826348388773	6.48990699803999	1.86991148310797	1.92629000	1.59043571308862
49.5000000	5.51037000	6.37702000	1.95789110000	5.61475942570019	6.49624185173402	1.87321812630409	1.92826000	1.59332147454818
49.6000000	5.51840000	6.38512000	1.96125600000	5.62124275115299	6.50256113881322	1.87652314086072	1.93017000	1.59620598188407
49.7000000	5.52555000	6.39403000	1.96400105000	5.62771348740596	6.50886490254754	1.87982652798849	1.93266000	1.59908923563644
49.8000000	5.53235000	6.40346000	1.96749245000	5.63417166195784	6.51515318606886	1.88312828889537	1.93507000	1.60197123634519
49.9000000	5.54137000	6.41198000	1.97119890000	5.64061730245808	6.52142603237169	1.88642842478667	1.93684000	1.60485198455000
50.0000000	5.54955000	6.41992000	1.97364035000	5.64705043623586	6.52768348328096	1.88972693686505	1.93959000	1.60773148079028
50.1000000	5.55761000	6.42823000	1.97786545000	5.65347109054784	6.53392558228860	1.89302382633055	1.94176000	1.61060972560522
50.2000000	5.56549000	6.43675000	1.98123035000	5.65987929257852	6.54015237195660	1.89631909438062	1.94321000	1.61348671953375
50.3000000	5.57376000	6.44473000	1.98429165000	5.66627506944058	6.54636389470367	1.89961274221012	1.94614000	1.61636246311457
50.4000000	5.58287000	6.45220000	1.98816255000	5.67265844817512	6.55256019281244	1.90290477101133	1.94785000	1.61923695688614
50.5000000	5.59087000	6.46075000	1.99188165000	5.67902945575207	6.55874130843012	1.90619518191775	1.94913000	1.62211020138667
50.6000000	5.59910000	6.46773000	1.99575255000	5.68538811907042	6.56490728356911	1.90948397599582	1.95165000	1.62498219715413
50.7000000	5.60789000	6.47634000	2.00112880000	5.69173446495861	6.57105816010765	1.91277115457033	1.95362000	1.62785294472626
50.8000000	5.61651000	6.48483000	2.00623940000	5.69806852017479	6.57719397979040	1.91605671882056	1.95571000	1.63072244464053
50.9000000	5.62471000	6.49146000	2.01057835000	5.70439031140717	6.58331478422912	1.91934066992319	1.95834000	1.63359069743420
51.0000000	5.63178000	6.50043000	2.01429745000	5.71069986527435	6.58942061490323	1.92262300905231	1.96005000	1.63645770364428
51.1000000	5.64051000	6.50795000	2.01801655000	5.71699720832558	6.59551151316049	1.92590373737947	1.96237000	1.63932346380752
51.2000000	5.64836000	6.51599000	2.02196335000	5.72328236704113	6.60158752021762	1.92918285607362	1.96440000	1.64218797846045
51.3000000	5.65625000	6.52445000	2.02765585000	5.72955536783258	6.60764867716087	1.93246036630123	1.96634000	1.64505124813934
51.4000000	5.66369000	6.53246000	2.03331040000	5.73581623704317	6.61369502494671	1.93573626922622	1.96846000	1.64791327338023
51.5000000	5.67125000	6.54053000	2.03737105000	5.74206500094807	6.61972660440243	1.93901056601000	1.97014000	1.65077405471893
51.6000000	5.67983000	6.54814000	2.04159615000	5.74830168549379	6.62574345618612	1.94228325781151	1.97281000	1.65363359269097
51.7000000	5.68713000	6.55600000	2.04531525000	5.75452631641570	6.63174562005197	1.94555434578723	1.97507000	1.65649188783169
51.8000000	5.69431000	6.56431000	2.04836390000	5.76073892025819	6.63773313708100	1.94882383109115	1.97814000	1.65934894067613
51.9000000	5.70167000	6.57193000	2.05031200000	5.76693952300699	6.64370604756348	1.95209171487485	1.97991000	1.66220475175914
52.0000000	5.70940000	6.58006000	2.05390460000	5.77312815058022	6.64966439166186	1.95535799828748	1.98228000	1.66505932161530
52.1000000	5.71617000	6.58840000	2.05859775000	5.77930482882864	6.65560820941144	1.95862268247579	1.98336000	1.66791265077896
52.2000000	5.72291000	6.59661000	2.06243070000	5.78546958353601	6.66153754072087	1.96188576858412	1.98585000	1.67076473978421
52.3000000	5.73015000	6.60390000	2.06707325000	5.79162244041930	6.66745242537275	1.96514725775445	1.98730000	1.67361558916492
52.4000000	5.73774000	6.61173000	2.07094415000	5.79776342512905	6.67335290302423	1.96840715112640	1.98950000	1.67646519945471
52.5000000	5.74451000	6.61967000	2.07442290000	5.80389256324960	6.67923901320757	1.97166544983725	1.99110000	1.67931357118696
52.6000000	5.75037000	6.62834000	2.07887570000	5.81000988029941	6.68511079533071	1.97492215502196	1.99318000	1.68216070489480
52.7000000	5.75857000	6.63699000	2.08430255000	5.81611540173136	6.69096828867786	1.97817726781315	1.99556000	1.68500660111113
52.8000000	5.76649000	6.64496000	2.08883125000	5.82220915293299	6.69681153241005	1.98143078934119	1.99707000	1.68785126036860
52.9000000	5.77396000	6.65339000	2.09281600000	5.82829115922683	6.70264056556575	1.98468272073413	1.99947000	1.69069468319961
53.0000000	5.78363000	6.66077000	2.09816695000	5.83436144587070	6.70845542706143	1.98793306311779	2.00112000	1.69353687013635
53.1000000	5.79207000	6.66875000	2.10339140000	5.84042003805795	6.71425615569209	1.99118181752567	2.00298000	1.69637782171072
53.2000000	5.79960000	6.67642000	2.10625030000	5.84646696091778	6.72004279013193	1.99442898504518	2.00556000	1.69921753845443
53.3000000	5.80786000	6.68443000	2.10897005000	5.85250223951553	6.72581536885402	1.99767456688602	2.00724000	1.70205602089891
53.4000000	5.81607000	6.69358000	2.11139885000	5.85852589885297	6.73157392961446	2.00091856416248	2.00944000	1.70489326957537
53.5000000	5.82269000	6.70213000	2.11384030000	5.86453796382770	6.73731851128314	2.00416097798656	2.01220000	1.70772928501476
53.6000000	5.82958000	6.71101000	2.11701545000	5.87053845851933	6.74304915203202	2.00740180946796	2.01489000	1.71056406774780
53.7000000	5.83608000	6.71905000	2.12077250000	5.87652740838849	6.74876588991346	2.01064105971414	2.01776000	1.71339761830497
53.8000000	5.84259000	6.72673000	2.12351755000	5.88250483816537	6.75446876286086	2.01387872983028	2.02017000	1.71622993721650
53.9000000	5.84854000	6.73498000	2.12650295000	5.88847077251691	6.76015780868908	2.01711482091935	2.02217000	1.71906102501238
54.0000000	5.85566000	6.74353000	2.12928595000	5.89442523604702	6.76583306509506	2.02034933408207	2.02422000	1.72189088222238
54.1000000	5.86310000	6.75169000	2.13328335000	5.90036825329683	6.77149456965829	2.02358227041698	2.02712000	1.72471950937598
54.2000000	5.87110000	6.76045000	2.13572480000	5.90629984874498	6.77714235984140	2.02681363102039	2.02918000	1.72754690700247
54.3000000	5.87822000	6.77032000	2.13946920000	5.91222004680787	6.78277647299064	2.03004341698646	2.03156000	1.73037307563086
54.4000000	5.88560000	6.77833000	2.14334010000	5.91812887183993	6.78839694633645	2.03327162940715	2.03425000	1.73319801578994
54.5000000	5.89343000	6.78393000	2.14837480000	5.92402634813384	6.79400381699397	2.03649826937230	2.03628000	1.73602172800825
54.6000000	5.89967000	6.79218000	2.15179030000	5.92991249992084	6.79959712196358	2.03972333796958	2.03889000	1.73884421281410
54.7000000	5.90641000	6.79937000	2.15678705000	5.93578735137097	6.80517689813145	2.04294683628456	2.04098000	1.74166547073553
54.8000000	5.91388000	6.80648000	2.16096155000	5.94165092659332	6.81074318227004	2.04616876540068	2.04263000	1.74448550230037
54.9000000	5.92083000	6.81370000	2.16494630000	5.94750324963630	6.81629601103867	2.04938912639928	2.04422000	1.74730430803619
55.0000000	5.92701000	6.82138000	2.16877925000	5.95334434448791	6.82183542086472	2.05260792035963	2.04744000	1.75012188847032
55.1000000	5.93366000	6.82888000	2.17257425000	5.95917423507599	6.82736144760771	2.05582514835892	2.04927000	1.75293824412985
55.2000000	5.94061000	6.83616000	2.17617950000	5.96499294526847	6.83287412808855	2.05904081147229	2.05162000	1.75575337554164
55.3000000	5.94796000	6.84471000	2.18097385000	5.97080049887365	6.83837349849563	2.06225491077283	2.05362000	1.75856728323228
55.4000000	5.95447000	6.85251000	2.18322555000	5.97659691964046	6.84385959490534	2.06546744733161	2.05559000	1.76137996772815
55.5000000	5.96039000	6.86055000	2.18837410000	5.98238223069990	6.84933245328254	2.06867842221768	2.05793000	1.76419142955536
55.6000000	5.96804000	6.86804000	2.19182755000	5.98815645594630	6.85479210948107	2.07188783649810	2.05990000	1.76700166923981
55.7000000	5.97483000	6.87524000	2.19542015000	5.99391961907595	6.86023859924419	2.07509569111868	2.06205000	1.76981068730713
55.8000000	5.98031000	6.88238000	2.19851940000	5.99967174358517	6.86567195820516	2.07830198718070	2.06411000	1.77261848428271
55.9000000	5.98752000	6.89047000	2.20077110000	6.00541285291126	6.87109222188765	2.08150672579558	2.06709000	1.77542506069172
56.0000000	5.99388000	6.89827000	2.20402215000	6.01114297043266	6.87649942570626	2.08470990802007	2.06918000	1.77823041705906
56.1000000	6.00062000	6.90706000	2.20734910000	6.01686211946924	6.88189360496702	2.08791153490895	2.07176000	1.78103455390942
56.2000000	6.00639000	6.91516000	2.21071400000	6.02257032328251	6.88727479486786	2.09111160751492	2.07405000	1.78383747176722
56.3000000	6.01199000	6.92359000	2.21466080000	6.02826760507587	6.89264303049912	2.09431012688872	2.07654000	1.78663917115665
56.4000000	6.01929000	6.93109000	2.21734260000	6.03395398799484	6.89799834684404	2.09750709407906	2.07843000	1.78943965260167
56.5000000	6.02304000	6.93732000	2.22085930000	6.03962949512728	6.90334077877923	2.10070251013268	2.08103000	1.79223891662596
56.6000000	6.02913000	6.94418000	2.22426215000	6.04529414950367	6.90867036107518	2.10389637609435	2.08332000	1.79503696375300
56.7000000	6.03693000	6.95129000	2.22937275000	6.05094797409729	6.91398712821140	2.10708869300687	2.08701000	1.79783379450602
56.8000000	6.04437000	6.96035000	2.23177625000	6.05659099182451	6.91929111418798	2.11027946191111	2.08970000	1.80062940940798
56.9000000	6.05117000	6.96793000	2.23479960000	6.06222322554499	6.92458235400454	2.11346868384598	2.09132000	1.80342380898163
57.0000000	6.05756000	6.97420000	2.23925240000	6.06784469806193	6.92986088199043	2.11665635984849	2.09364000	1.80621699374947
57.1000000	6.06497000	6.98094000	2.24471720000	6.07345543212231	6.93512673237004	2.11984249095372	2.09538000	1.80900896436786
57.2000000	6.07148000	6.98699000	2.24982780000	6.07905545041713	6.94037993926333	2.12302707819486	2.09770000	1.81179972130282
57.3000000	6.07968000	6.99289000	2.25621605000	6.08464477558161	6.94562053668625	2.12621012260321	2.10043000	1.81458926507303
57.4000000	6.08610000	6.99783000	2.25698770000	6.09022342990153	6.95084855855121	2.12939162520820	2.10298000	1.81737759621225
57.5000000	6.09322000	7.00370000	2.25589980000	6.09579143581745	6.95606403866753	2.13257158703739	2.10486000	1.82016471525480
57.6000000	6.09864000	7.01087000	2.27363510000	6.10134881603833	6.96126701074193	2.13575000911650	2.10611000	1.82295062273554
57.7000000	6.10787000	7.01737000	2.27831560000	6.10689559296435	6.96645750837895	2.13892689246939	2.10527000	1.82573531918992
57.8000000	6.11397000	7.02369000	2.31498795000	6.11243178894029	6.97163556508145	2.14210223811811	2.10524000	1.82851880515391
57.9000000	6.12091000	7.02971000	2.30700580000	6.11795742625579	6.97680121425101	2.14527604708289	2.10553000	1.83130108110763
58.0000000	6.12806000	7.03742000	2.30332465000	6.12347252714552	6.98195448918848	2.14844832038217	2.11054000	1.83408214745715
58.1000000	6.13504000	7.04476000	2.29755625000	6.12897711378943	6.98709542309434	2.15161905903258	2.11854000	1.83686200483179
58.2000000	6.13932000	7.05208000	2.28877715000	6.13447120831295	6.99222404906922	2.15478826404897	2.11755000	1.83964065375325
58.3000000	6.14679000	7.05918000	2.29481120000	6.13995483278722	6.99734040011436	2.15795593643181	2.11700000	1.84241809474270
58.4000000	6.15482000	7.06527000	2.28997890000	6.14542800922930	7.00244450913206	2.16112207718833	2.11115000	1.84519432832073
58.5000000	6.15942000	7.07475000	2.21691250000	6.15089075960239	7.00753640892610	2.16428668732104	2.09550000	1.84796935500735
58.6000000	6.16027000	7.08011000	2.15876045000	6.15634310581601	7.01261613218326	2.16744976782881	2.09216000	1.85074317532202
58.7000000	6.17199000	7.08354000	2.14590805000	6.16178506972631	7.01768371140436	2.17061131972690	2.10312000	1.85351578978363
58.8000000	6.15710000	7.08995000	2.12924800000	6.16721667313616	7.02273917901216	2.17377134400732	2.11454000	1.85628719888868
58.9000000	6.11878000	7.09658000	2.32102200000	6.17263793779548	7.02778256740714	2.17692984166757	2.12909000	1.85905740315676
59.0000000	6.10462000	7.10813000	2.35606250000	6.17804888540140	7.03281390882730	2.18008681370468	2.13164000	1.86182640310985
59.1000000	6.07664000	7.10435000	2.32149005000	6.18344953759846	7.03783323544048	2.18324226111790	2.13419000	1.86459419926204
59.2000000	6.09750000	7.09092000	2.28021310000	6.18883991597889	7.04284057935215	2.18639618490145	2.11611000	1.86736079212672
59.3000000	6.25193000	7.07903000	2.27735420000	6.19422004207551	7.04783597257353	2.18954858605060	2.14010000	1.87012618221653
59.4000000	6.24498000	7.06455000	2.27850535000	6.19958993732031	7.05281944698106	2.19269946555592	2.14045000	1.87289037004338
59.5000000	6.20414000	7.11076000	2.25415410000	6.20494962310531	7.05779103441221	2.19584882440382	2.14863000	1.87565335611844
59.6000000	6.19165000	7.11861000	2.28021310000	6.21029912080233	7.06275076656684	2.19899666358632	2.15955000	1.87841514095269
59.7000000	6.19400000	7.12018000	2.28118715000	6.21563845171225	7.06769867505047	2.20214298409148	2.15790000	1.88117572507025
59.8000000	6.19031000	7.13397000	2.28111125000	6.22096763708658	7.07263479137627	2.20528778690448	2.15170000	1.88393510900072
59.9000000	6.17718000	7.16001000	2.28156665000	6.22628669814741	7.07755914696010	2.20843107300379	2.14831000	1.88669329326832
60.0000000	6.20091000	7.17214000	2.28327440000	6.23159545244794	7.08247176053883	2.21157266345646	2.14828000	1.88945025359714
60.1000000	6.19408000	7.15134000	2.28045345000	6.23123904188332	7.08209689873591	2.21142174878612	2.14799000	1.88943882526646
60.2000000	6.19476000	7.16383000	2.28192085000	6.23088411375147	7.08172318725343	2.21127138817692	2.14642000	1.88942693174333
60.3000000	6.19508000	7.15989000	2.28149075000	6.23053073415798	7.08135094196074	2.21112166605392	2.14306000	1.88941503826233
60.4000000	6.19458000	7.16263000	2.27998540000	6.23017889325579	7.08098015518504	2.21097257427428	2.14422000	1.88940314485811
60.5000000	6.19347000	7.16540000	2.27831560000	6.22982858381239	7.08061081870005	2.21082411565184	2.14396000	1.88939125145389
60.6000000	6.19482000	7.16377000	2.27855595000	6.22947979816234	7.08024292570126	2.21067628099596	2.14321000	1.88937935804967
60.7000000	6.19420000	7.16344000	2.27970710000	6.22913252544488	7.07987646781695	2.21052907230392	2.13987000	1.88936746464545
60.8000000	6.19370000	7.16335000	2.27955530000	6.22878675782988	7.07951143749953	2.21038248150327	2.13521000	1.88935557124123
60.9000000	6.19192000	7.16404000	2.27959325000	6.22844248661509	7.07914782704301	2.21023650915684	2.13744000	1.88934367783701
61.0000000	6.19118000	7.16257000	2.28111125000	6.22809970326423	7.07878562883963	2.21009115085728	2.13700000	1.88933178443279
61.1000000	6.19159000	7.16070000	2.28013720000	6.22775839908661	7.07842483511793	2.20994640204047	2.13738000	1.88931989104470
61.2000000	6.19200000	7.15920000	2.28040285000	6.22741856538555	7.07806543816700	2.20980226021548	2.13744000	1.88930799776389
61.3000000	6.19233000	7.15733000	2.28195880000	6.22708019355336	7.07770743067024	2.20965872207389	2.13787000	1.88929610448307
61.4000000	6.19189000	7.15622000	2.28173110000	6.22674327589202	7.07735080528436	2.20951578430730	2.13770000	1.88928421120225
61.5000000	6.19007000	7.15612000	2.28207265000	6.22640780345100	7.07699555420943	2.20937344365728	2.13619000	1.88927231792144
61.6000000	6.18978000	7.15507000	2.28397015000	6.22607376771750	7.07664166986293	2.20923169709295	2.13616000	1.88926042464062
61.7000000	6.18995000	7.15360000	2.28440025000	6.22574116058911	7.07628914561501	2.20909054115496	2.13663000	1.88924853135980
61.8000000	6.18940000	7.15375000	2.28474180000	6.22540997450033	7.07593797385211	2.20894997256102	2.13552000	1.88923663807899
61.9000000	6.18913000	7.15516000	2.28428640000	6.22508020067242	7.07558814705954	2.20880998802880	2.13353000	1.88922474479817
62.0000000	6.18998000	7.15462000	2.28400810000	6.22475183080737	7.07523965796776	2.20867058427600	2.13147000	1.88921285163914
62.1000000	6.19060000	7.15483000	2.28408400000	6.22442485737148	7.07489250014041	2.20853175863135	2.13141000	1.88920095848251
62.2000000	6.18992000	7.15492000	2.28415990000	6.22409927248667	7.07454666589897	2.20839350806730	2.12944000	1.88918906532588
62.3000000	6.18969000	7.15408000	2.28513395000	6.22377506776535	7.07420214800981	2.20825582905497	2.12799000	1.88917717216925
62.4000000	6.18978000	7.15284000	2.28509600000	6.22345223511376	7.07385893937995	2.20811871839837	2.12799000	1.88916527901262
62.5000000	6.18913000	7.15266000	2.28532370000	6.22313076693998	7.07351703321939	2.20798217290147	2.12726000	1.88915338585598
62.6000000	6.18899000	7.15239000	2.28563995000	6.22281065545900	7.07317642251713	2.20784618936826	2.12599000	1.88914149269935
62.7000000	6.18931000	7.15152000	2.28374245000	6.22249189290137	7.07283710035424	2.20771076609739	2.12564000	1.88912959954272
62.8000000	6.18869000	7.15152000	2.28319850000	6.22217447157139	7.07249905985596	2.20757589914641	2.12495000	1.88911770643320
62.9000000	6.18817000	7.15128000	2.28357800000	6.22185838382559	7.07216229419162	2.20744158542472	2.12495000	1.88910581334696
63.0000000	6.18828000	7.15122000	2.28370450000	6.22154362207273	7.07182679657472	2.20730782184886	2.12471000	1.88909392027568
63.1000000	6.18752000	7.15059000	2.28389425000	6.22123017877378	7.07149256026288	2.20717460533535	2.12402000	1.88908202721935
63.2000000	6.18737000	7.15022000	2.28265455000	6.22091804644194	7.07115957855784	2.20704193329418	2.12367000	1.88907013417797
63.3000000	6.18787000	7.14911000	2.28176905000	6.22060721746934	7.07082784453690	2.20690980333854	2.12321000	1.88905824115155
63.4000000	6.18758000	7.14911000	2.28137690000	6.22029768380278	7.07049735113091	2.20677821193459	2.12277000	1.88904634814008
63.5000000	6.18661000	7.14908000	2.28130100000	6.21998943855505	7.07016809213503	2.20664715610463	2.12292000	1.88903445514356
63.6000000	6.18611000	7.14878000	2.28126305000	6.21968247437940	7.06984006096804	2.20651663287095	2.12248000	1.88902256216199
63.7000000	6.18494000	7.14815000	2.28025105000	6.21937678397666	7.06951325108903	2.20638663925587	2.12187000	1.88901066919538
63.8000000	6.18471000	7.14667000	2.27998540000	6.21907236009521	7.06918765599739	2.20625717279807	2.12222000	1.88899877624372
63.9000000	6.18386000	7.14637000	2.28021310000	6.21876919553102	7.06886326923282	2.20612823062074	2.12219000	1.88898688330701
64.0000000	6.18418000	7.14589000	2.27987155000	6.21846728312759	7.06854008437531	2.20599980983297	2.12115000	1.88897499038526
64.1000000	6.18351000	7.14550000	2.27885955000	6.21816661577601	7.06821809504518	2.20587190763888	2.12077000	1.88896309747846
64.2000000	6.18304000	7.14450000	2.28036490000	6.21786718597577	7.06789729473065	2.20574452126044	2.12089000	1.88895120458661
64.3000000	6.18271000	7.14327000	2.27987155000	6.21756898646599	7.06757767648983	2.20561764793744	2.12121000	1.88893931170971
64.4000000	6.18216000	7.14246000	2.27963120000	6.21727201054738	7.06725923450702	2.20549128492755	2.12069000	1.88892741884777
64.5000000	6.18175000	7.14224000	2.27925170000	6.21697625123141	7.06694196250265	2.20536542950623	2.12077000	1.88891552600078
64.6000000	6.18198000	7.14140000	2.27893545000	6.21668170157243	7.06662585423348	2.20524007896681	2.12060000	1.88890363316874
64.7000000	6.18143000	7.14011000	2.27878365000	6.21638835466776	7.06631090349264	2.20511523062047	2.12048000	1.88889174035166
64.8000000	6.18172000	7.13984000	2.27789815000	6.21609620365761	7.06599710410956	2.20499088179619	2.11982000	1.88887984754953
64.9000000	6.18166000	7.13945000	2.27665845000	6.21580524172515	7.06568444995004	2.20486702944220	2.11976000	1.88886795476235
65.0000000	6.18134000	7.13899000	2.27700000000	6.21551546209643	7.06537293491620	2.20474367092000	2.12031000	1.88885606199012
65.1000000	6.18084000	7.13857000	2.27673435000	6.21522685764004	7.06506255290778	2.20462080378013	2.11987000	1.88884416923285
65.2000000	6.18060000	7.13851000	2.27731625000	6.21493942179345	7.06475329746691	2.20449842539210	2.11926000	1.88883227649053
65.3000000	6.17976000	7.13794000	2.27739215000	6.21465314794773	7.06444516287925	2.20437653314169	2.11889000	1.88882038376316
65.4000000	6.17908000	7.13686000	2.27761985000	6.21436802946197	7.06413814315956	2.20425512443084	2.11924000	1.88880849105075
65.5000000	6.17923000	7.13662000	2.27743010000	6.21408405973568	7.06383223235684	2.20413419667772	2.11845000	1.88879659835329
65.6000000	6.17902000	7.13598000	2.27692410000	6.21380123220878	7.06352742455423	2.20401374731670	2.11860000	1.88878470567078
65.7000000	6.17929000	7.13553000	2.27673435000	6.21351954036159	7.06322371386912	2.20389377379836	2.11796000	1.88877281300322
65.8000000	6.17870000	7.13511000	2.27711385000	6.21323897771484	7.06292109445307	2.20377427358951	2.11744000	1.88876092035062
65.9000000	6.17850000	7.13460000	2.27673435000	6.21295953780320	7.06261956049186	2.20365524417313	2.11692000	1.88874902771297
66.0000000	6.17806000	7.13415000	2.27700000000	6.21268121400472	7.06231910620543	2.20353668277658	2.11642000	1.88873713509027
66.1000000	6.17835000	7.13373000	2.27626630000	6.21240400010019	7.06201972561386	2.20341858671145	2.11564000	1.88872524248253
66.2000000	6.17791000	7.13282000	2.27673435000	6.21212788975273	7.06172141313806	2.20330095376080	2.11524000	1.88871334988974
66.3000000	6.17800000	7.13252000	2.27615245000	6.21185287666454	7.06142416309099	2.20318378144250	2.11526000	1.88870145731190
66.4000000	6.17797000	7.13237000	2.27653195000	6.21157895457693	7.06112796981234	2.20306706728903	2.11480000	1.88868956474901
66.5000000	6.17762000	7.13195000	2.27703795000	6.21130611727029	7.06083282767497	2.20295080884746	2.11466000	1.88867767220108
66.6000000	6.17732000	7.13114000	2.27727830000	6.21103435856412	7.06053873108486	2.20283500367947	2.11419000	1.88866577966810
66.7000000	6.17718000	7.13102000	2.27820175000	6.21076367231702	7.06024567448115	2.20271964936138	2.11399000	1.88865388715007
66.8000000	6.17738000	7.13057000	2.27769575000	6.21049405231078	7.05995365233611	2.20260474348407	2.11373000	1.88864199464700
66.9000000	6.17750000	7.13026000	2.27777165000	6.21022549235399	7.05966265915517	2.20249028365306	2.11321000	1.88863010215888
67.0000000	6.17855000	7.12948000	2.27820175000	6.20995798653008	7.05937268923893	2.20237626748847	2.11306000	1.88861820968571
67.1000000	6.17835000	7.12897000	2.27808790000	6.20969152883108	7.05908373724895	2.20226269252509	2.11277000	1.88860631722749
67.2000000	6.17873000	7.12843000	2.27820175000	6.20942611328656	7.05879579780773	2.20214955616497	2.11266000	1.88859442478423
67.3000000	6.17811000	7.12816000	2.27816380000	6.20916173396365	7.05850886553302	2.20203685628139	2.11248000	1.88858253235592
67.4000000	6.17879000	7.12774000	2.27761985000	6.20889838496705	7.05822293507446	2.20192459053419	2.11231000	1.88857063994256
67.5000000	6.17826000	7.12767000	2.27750600000	6.20863606043902	7.05793800111356	2.20181275659685	2.11158000	1.88855874754416
67.6000000	6.17829000	7.12740000	2.27797405000	6.20837475455937	7.05765405836372	2.20170135215641	2.11121000	1.88854685516071
67.7000000	6.17899000	7.12692000	2.27711385000	6.20811446119461	7.05737110157022	2.20159037491355	2.11132000	1.88853496279221
67.8000000	6.17820000	7.12638000	2.27769575000	6.20785517466297	7.05708912551020	2.20147982258253	2.11086000	1.88852307043866
67.9000000	6.17829000	7.12617000	2.27769575000	6.20759688933597	7.05680812462866	2.20136969289120	2.11077000	1.88851117810007
68.0000000	6.17762000	7.12515000	2.27808790000	6.20733959950545	7.05652809384094	2.20125998358102	2.10970000	1.88849928577643
68.1000000	6.17762000	7.12488000	2.27827765000	6.20708329949676	7.05624902811173	2.20115069240706	2.10976000	1.88848739346774
68.2000000	6.17762000	7.12469000	2.27820175000	6.20682798366863	7.05597092231187	2.20104181711712	2.10927000	1.88847550117401
68.3000000	6.17762000	7.12515000	2.27816380000	6.20657364641293	7.05569377134075	2.20093335526381	2.10860000	1.88846360889523
68.4000000	6.17762000	7.12469000	2.27866980000	6.20632028215453	7.05541757012612	2.20082530480739	2.10854000	1.88845171663140
68.5000000	6.17753000	7.12439000	2.27866980000	6.20606788535108	7.05514231362395	2.20071766354546	2.10915000	1.88843982438252
68.6000000	6.17712000	7.12409000	2.27925170000	6.20581645049281	7.05486799681831	2.20061042928860	2.10828000	1.88842793214860
68.7000000	6.17688000	7.12346000	2.27994745000	6.20556597210238	7.05459461472119	2.20050359986035	2.10819000	1.88841603992963
68.8000000	6.17703000	7.12307000	2.28028900000	6.20531644473466	7.05432216237236	2.20039717309718	2.10808000	1.88840414772561
68.9000000	6.17688000	7.12274000	2.27944145000	6.20506786297656	7.05405063483922	2.20029114684855	2.10753000	1.88839225553655
69.0000000	6.17650000	7.12289000	2.27925170000	6.20482022144683	7.05378002721665	2.20018551897685	2.10744000	1.88838036336244
69.1000000	6.17683000	7.12244000	2.27925170000	6.20457351479587	7.05351033462686	2.20008028735742	2.10715000	1.88836847120328
69.2000000	6.17630000	7.12256000	2.27951735000	6.20432773770554	7.05324155221926	2.19997544987859	2.10735000	1.88835657905907
69.3000000	6.17615000	7.12277000	2.27966915000	6.20408288488898	7.05297367517025	2.19987100444160	2.10671000	1.88834468692982
69.4000000	6.17615000	7.12214000	2.28021310000	6.20383895098113	7.05270669868316	2.19976694871903	2.10619000	1.88833279481552
69.5000000	6.17639000	7.12138000	2.27970710000	6.20359593065764	7.05244061798800	2.19966328077395	2.10616000	1.88832090271617
69.6000000	6.17612000	7.12168000	2.28013720000	6.20335381885982	7.05217542834142	2.19955999855469	2.10654000	1.88830901063178
69.7000000	6.17571000	7.12126000	2.28071910000	6.20311261041550	7.05191112492472	2.19945710000173	2.10654000	1.88829711856234
69.8000000	6.17609000	7.12132000	2.27983360000	6.20287230018232	7.05164770289700	2.19935458306786	2.10654000	1.88828522650785
69.9000000	6.17577000	7.12078000	2.28002335000	6.20263288304752	7.05138515776819	2.19925244571815	2.10582000	1.88827333446831
70.0000000	6.17606000	7.12036000	2.28028900000	6.20239435392772	7.05112348489120	2.19915068593000	2.10576000	1.88826144244373
70.1000000	6.17586000	7.12000000	2.28021310000	6.20215670776873	7.05086267964428	2.19904930169308	2.10527000	1.88824955043410
70.2000000	6.17498000	7.11985000	2.27974505000	6.20191993954535	7.05060273743085	2.19894829100937	2.10466000	1.88823765843942
70.3000000	6.17565000	7.11897000	2.27990950000	6.20168404426117	7.05034365367931	2.19884765189314	2.10454000	1.88822576645970
70.4000000	6.17527000	7.11852000	2.28052935000	6.20144901694835	7.05008542384293	2.19874738237097	2.10460000	1.88821387449493
70.5000000	6.17533000	7.11870000	2.27990950000	6.20121485266742	7.04982804339963	2.19864748023330	2.10454000	1.88820198254511
70.6000000	6.17492000	7.11822000	2.27917580000	6.20098154650708	7.04957150785186	2.19854794360089	2.10466000	1.88819009061024
70.7000000	6.17430000	7.11789000	2.27917580000	6.20074909358403	7.04931581272643	2.19844877060031	2.10422000	1.88817819869033
70.8000000	6.17419000	7.11765000	2.27835355000	6.20051748904270	7.04906095357431	2.19834995928959	2.10408000	1.88816630678537
70.9000000	6.17372000	7.11759000	2.27866980000	6.20028672805509	7.04880692597052	2.19825150773749	2.10338000	1.88815441489816
71.0000000	6.17343000	7.11720000	2.27739215000	6.20005680582057	7.04855372551396	2.19815341402349	2.10303000	1.88814252303172
71.1000000	6.17331000	7.11729000	2.27754395000	6.19982771757356	7.04830134782718	2.19805567623766	2.10292000	1.88813063118043
71.2000000	6.17307000	7.11684000	2.27681025000	6.19959945865825	7.04804978855632	2.19795829248066	2.10231000	1.88811873934431
71.3000000	6.17302000	7.11645000	2.27711385000	6.19937202428166	7.04779904337087	2.19786126086366	2.10205000	1.88810684752335
71.4000000	6.17319000	7.11596000	2.27626630000	6.19914540975354	7.04754910796353	2.19776457950826	2.10231000	1.88809495571754
71.5000000	6.17258000	7.11615000	2.27583620000	6.19891961041020	7.04729997805007	2.19766824654645	2.10167000	1.88808306392690
71.6000000	6.17234000	7.11545000	2.27530490000	6.19869462161427	7.04705164942518	2.19757226012056	2.10205000	1.88807117215141
71.7000000	6.17225000	7.11494000	2.27564645000	6.19847043875451	7.04680411781037	2.19747661838316	2.10176000	1.88805928039109
71.8000000	6.17184000	7.11506000	2.27530490000	6.19824705724564	7.04655737898832	2.19738131949706	2.10115000	1.88804738864593
71.9000000	6.17152000	7.11443000	2.27583620000	6.19802447252810	7.04631142876694	2.19728636163518	2.10060000	1.88803549691592
72.0000000	6.17126000	7.11464000	2.27568440000	6.19780268006787	7.04606626297651	2.19719174298055	2.10103000	1.88802360520108
72.1000000	6.17079000	7.11458000	2.27510250000	6.19758167535629	7.04582187746945	2.19709746172622	2.10060000	1.88801171350139
72.2000000	6.17038000	7.11479000	2.27611450000	6.19736145390984	7.04557826812020	2.19700351607520	2.09944000	1.88799982181687
72.3000000	6.17020000	7.11503000	2.27576030000	6.19714201126992	7.04533543082505	2.19690990424041	2.09987000	1.88798793014751
72.4000000	6.17006000	7.11419000	2.27498865000	6.19692334300273	7.04509336150197	2.19681662444461	2.09915000	1.88797603849330
72.5000000	6.16959000	7.11443000	2.27521635000	6.19670544469896	7.04485205609047	2.19672367492034	2.09927000	1.88796414685426
72.6000000	6.16941000	7.11413000	2.27533020000	6.19648831197371	7.04461151055143	2.19663105390988	2.09857000	1.88795225523037
72.7000000	6.17000000	7.11392000	2.27517840000	6.19627194046620	7.04437172086690	2.19653875966515	2.09860000	1.88794036362165
72.8000000	6.16894000	7.11401000	2.27406520000	6.19605632583961	7.04413268304004	2.19644679044771	2.09811000	1.88792847202808
72.9000000	6.16885000	7.11371000	2.27390075000	6.19584146421586	7.04389439309485	2.19635514452863	2.09845000	1.88791658044968
73.0000000	6.16897000	7.11319000	2.27382485000	6.19562735112589	7.04365684707607	2.19626382016985	2.09871000	1.88790468888643
73.1000000	6.16909000	7.11362000	2.27410315000	6.19541398220146	7.04342004104900	2.19617281556005	2.09854000	1.88789279733835
73.2000000	6.16877000	7.11371000	2.27406520000	6.19520135321710	7.04318397109935	2.19608212909619	2.09834000	1.88788090580542
73.3000000	6.16824000	7.11364000	2.27331885000	6.19498945997137	7.04294863333310	2.19599175908514	2.09840000	1.88786901428766
73.4000000	6.16833000	7.11344000	2.27324295000	6.19477829828669	7.04271402421064	2.19590170384292	2.09828000	1.88785712278505
73.5000000	6.16894000	7.11310000	2.27393870000	6.19456786400921	7.04248013991020	2.19581196169465	2.09843000	1.88784523129761
73.6000000	6.16891000	7.11374000	2.27390075000	6.19435815300861	7.04224697638102	2.19572253097452	2.09782000	1.88783333982532
73.7000000	6.16853000	7.11395000	2.27286345000	6.19414916117793	7.04201452982479	2.19563341002566	2.09816000	1.88782144836820
73.8000000	6.16874000	7.11374000	2.27278755000	6.19394088443342	7.04178279646358	2.19554459720016	2.09799000	1.88780955692623
73.9000000	6.16847000	7.11401000	2.27293935000	6.19373331871435	7.04155177253975	2.19545609085893	2.09799000	1.88779766549943
74.0000000	6.16824000	7.11337000	2.27293935000	6.19352645998285	7.04132145431578	2.19536788937170	2.09811000	1.88778577408778
74.1000000	6.16786000	7.11374000	2.27278755000	6.19332030422374	7.04109183807415	2.19527999111692	2.09718000	1.88777388269130
74.2000000	6.16745000	7.11356000	2.27312910000	6.19311484744437	7.04086292011719	2.19519239448172	2.09735000	1.88776199130997
74.3000000	6.16774000	7.11337000	2.27297730000	6.19291008567444	7.04063469676697	2.19510509786184	2.09683000	1.88775009994381
74.4000000	6.16713000	7.11329000	2.27228155000	6.19270601496581	7.04040716436513	2.19501809966157	2.09683000	1.88773820859280
74.5000000	6.16657000	7.11344000	2.27228155000	6.19250263139238	7.04018031927278	2.19493139829367	2.09654000	1.88772631725695
74.6000000	6.16669000	7.11307000	2.27138340000	6.19229993125583	7.03995415787033	2.19484499217936	2.09645000	1.88771442593627
74.7000000	6.16560000	7.11328000	2.27068765000	6.19209791080533	7.03972867655738	2.19475887974818	2.09619000	1.88770253463074
74.8000000	6.16560000	7.11398000	2.27089005000	6.19189656596680	7.03950387175258	2.19467305943801	2.09616000	1.88769064334038
74.9000000	6.16525000	7.11356000	2.27085210000	6.19169589291495	7.03927973989347	2.19458752969496	2.09590000	1.88767875206517
75.0000000	6.16475000	7.11371000	2.27089005000	6.19149588784656	7.03905627743637	2.19450228897331	2.09527000	1.88766686080513
75.1000000	6.16446000	7.11298000	2.27076355000	6.19129654698032	7.03883348085626	2.19441733573545	2.09509000	1.88765496956024
75.2000000	6.16405000	7.11226000	2.27150990000	6.19109786655670	7.03861134673348	2.19433266845186	2.09431000	1.88764307833051
75.3000000	6.16402000	7.11166000	2.27100390000	6.19089984283782	7.03838987196059	2.19424828560098	2.09396000	1.88763118711595
75.4000000	6.16411000	7.11112000	2.27162375000	6.19070247210728	7.03816905272344	2.19416418566919	2.09367000	1.88761929591654
75.5000000	6.16428000	7.11045000	2.27104185000	6.19050575067002	7.03794888558389	2.19408036715076	2.09387000	1.88760740473229
75.6000000	6.16481000	7.11003000	2.27126955000	6.19030967485218	7.03772936712252	2.19399682875311	2.09385000	1.88759551356321
75.7000000	6.16463000	7.11039000	2.27130750000	6.19011424100096	7.03751049393860	2.19391356898651	2.09353000	1.88758362240928
75.8000000	6.16463000	7.11042000	2.27072560000	6.18991944548446	7.03729226264993	2.19383058622688	2.09315000	1.88757173127052
75.9000000	6.16402000	7.10961000	2.27130750000	6.18972528469155	7.03707466989274	2.19374787900441	2.09292000	1.88755984014691
76.0000000	6.16414000	7.10901000	2.27130750000	6.18953175503171	7.03685771232157	2.19366544585712	2.09266000	1.88754794903846
76.1000000	6.16414000	7.10850000	2.27123160000	6.18933885293491	7.03664138660917	2.19358328533070	2.09272000	1.88753605794518
76.2000000	6.16370000	7.10859000	2.27158580000	6.18914657485144	7.03642568944632	2.19350139597855	2.09222000	1.88752416686705
76.3000000	6.16384000	7.10829000	2.27027020000	6.18895491727392	7.03621061754184	2.19341977636167	2.09193000	1.88751227580408
76.4000000	6.16420000	7.10784000	2.26984010000	6.18876387684703	7.03599616762234	2.19333842504858	2.09141000	1.88750038475628
76.5000000	6.16408000	7.10784000	2.27034610000	6.18857344995197	7.03578233643219	2.19325734061533	2.09124000	1.88748849372363
76.6000000	6.16449000	7.10750000	2.26882810000	6.18838363312445	7.03556912073338	2.19317652164538	2.09170000	1.88747660270614
76.7000000	6.16349000	7.10787000	2.26894195000	6.18819442292013	7.03535651730541	2.19309596672959	2.09121000	1.88746471170382
76.8000000	6.16370000	7.10765000	2.26782875000	6.18800581591449	7.03514452294517	2.19301567446612	2.09132000	1.88745282071665
76.9000000	6.16323000	7.10726000	2.26736070000	6.18781780870270	7.03493313446681	2.19293564346041	2.09132000	1.88744092974464
77.0000000	6.16299000	7.10633000	2.26782875000	6.18763039789945	7.03472234870166	2.19285587232509	2.09103000	1.88742903878779
77.1000000	6.16267000	7.10582000	2.26732275000	6.18744358013889	7.03451216263118	2.19277635967994	2.09132000	1.88741714784611
77.2000000	6.16258000	7.10504000	2.26743660000	6.18725735207440	7.03430257305655	2.19269710415185	2.09132000	1.88740525691958
77.3000000	6.16179000	7.10513000	2.26639930000	6.18707171037854	7.03409357683323	2.19261810437471	2.09103000	1.88739336600821
77.4000000	6.16188000	7.10419000	2.26685470000	6.18688665174285	7.03388517086461	2.19253935898942	2.09011000	1.88738147511201
77.5000000	6.16121000	7.10392000	2.26627280000	6.18670217287774	7.03367735207091	2.19246086664376	2.09022000	1.88736958423096
77.6000000	6.16141000	7.10305000	2.26732275000	6.18651827051239	7.03347011738909	2.19238262599240	2.08999000	1.88735769336507
77.7000000	6.16077000	7.10242000	2.26728480000	6.18633494139453	7.03326346377275	2.19230463569680	2.08976000	1.88734580251434
77.8000000	6.16033000	7.10224000	2.26720890000	6.18615218229039	7.03305738819203	2.19222689442517	2.08944000	1.88733391167878
77.9000000	6.16042000	7.10166000	2.26728480000	6.18596998998452	7.03285188763346	2.19214940085239	2.08898000	1.88732202085837
78.0000000	6.16044000	7.10121000	2.26720890000	6.18578836127966	7.03264695909991	2.19207215366000	2.08816000	1.88731013005312
78.1000000	6.15992000	7.10184000	2.26813235000	6.18560729310463	7.03244259961043	2.19199515153608	2.08796000	1.88729823926303
78.2000000	6.15971000	7.10130000	2.26736070000	6.18542678224504	7.03223880620016	2.19191839397320	2.08816000	1.88728634848810
78.3000000	6.15948000	7.10082000	2.26751250000	6.18524682553852	7.03203557592025	2.19184187902187	2.08782000	1.88727445772834
78.4000000	6.15936000	7.10085000	2.26736070000	6.18506741986334	7.03183290583770	2.19176560538553	2.08727000	1.88726256698373
78.5000000	6.15951000	7.10052000	2.26693060000	6.18488856211553	7.03163079303529	2.19168957178917	2.08770000	1.88725067625428
78.6000000	6.15924000	7.09983000	2.26596920000	6.18471024920875	7.03142923461147	2.19161377696457	2.08727000	1.88723878553999
78.7000000	6.15951000	7.09953000	2.26619690000	6.18453247807419	7.03122822768022	2.19153821965019	2.08709000	1.88722689484087
78.8000000	6.15910000	7.09898000	2.26627280000	6.18435524566041	7.03102776937096	2.19146289859117	2.08640000	1.88721500415690
78.9000000	6.15880000	7.09877000	2.26717095000	6.18417854893324	7.03082785686960	2.19138781253928	2.08628000	1.88720311348809
79.0000000	6.15863000	7.09793000	2.26732275000	6.18400238487563	7.03062848737081	2.19131296025281	2.08582000	1.88719122283444
79.1000000	6.15886000	7.09763000	2.26828415000	6.18382675048751	7.03042965799932	2.19123834049660	2.08593000	1.88717933220054
79.2000000	6.15892000	7.09727000	2.26794260000	6.18365164278569	7.03023136594805	2.19116395204195	2.08573000	1.88716744158286
79.3000000	6.15836000	7.09700000	2.26828415000	6.18347705880374	7.03003360842497	2.19108979366658	2.08582000	1.88715555098048
79.4000000	6.15822000	7.09712000	2.26767695000	6.18330299559180	7.02983638265302	2.19101586415456	2.08547000	1.88714366039339
79.5000000	6.15804000	7.09718000	2.26779080000	6.18312945021652	7.02963968587000	2.19094216229631	2.08550000	1.88713176982159
79.6000000	6.15792000	7.09718000	2.26813235000	6.18295641976090	7.02944351532845	2.19086868688850	2.08573000	1.88711987926509
79.7000000	6.15766000	7.09727000	2.26837270000	6.18278390132416	7.02924786829559	2.19079543673402	2.08564000	1.88710798872388
79.8000000	6.15728000	7.09673000	2.26779080000	6.18261189220902	7.02905274205315	2.19072241064195	2.08585000	1.88709609819797
79.9000000	6.15716000	7.09664000	2.26809440000	6.18244038961261	7.02885813389732	2.19064960742750	2.08637000	1.88708420768735
80.0000000	6.15743000	7.09661000	2.26918230000	6.18226939051267	7.02866404113864	2.19057702591192	2.08564000	1.88707231719203
80.1000000	6.15669000	7.09636000	2.26879015000	6.18209889208013	7.02847046110184	2.19050466492254	2.08556000	1.88706042671200
80.2000000	6.15661000	7.09616000	2.26833475000	6.18192889150189	7.02827739112584	2.19043252329262	2.08512000	1.88704853624726
80.3000000	6.15622000	7.09645000	2.26809440000	6.18175938598075	7.02808482856353	2.19036059986137	2.08547000	1.88703664579782
80.4000000	6.15652000	7.09597000	2.26790465000	6.18159037273528	7.02789277078175	2.19028889347390	2.08495000	1.88702475536367
80.5000000	6.15599000	7.09624000	2.26871425000	6.18142184899968	7.02770121516115	2.19021740298112	2.08457000	1.88701286494482
80.6000000	6.15617000	7.09579000	2.26837270000	6.18125381202367	7.02751015909610	2.19014612723975	2.08474000	1.88700097454126
80.7000000	6.15646000	7.09486000	2.26882810000	6.18108625907240	7.02731960000418	2.19007506539366	2.08428000	1.88698908415300
80.8000000	6.15672000	7.09432000	2.26890400000	6.18091918742627	7.02712953571944	2.19000421653925	2.08373000	1.88697719378002
80.9000000	6.15655000	7.09417000	2.26875220000	6.18075259438088	7.02693996333581	2.18993357916569	2.08306000	1.88696530342235
81.0000000	6.15634000	7.09366000	2.26968830000	6.18058647724686	7.02675088030903	2.18986315216229	2.08350000	1.88695341307997
81.1000000	6.15584000	7.09360000	2.26976420000	6.18042083334977	7.02656228410842	2.18979293442437	2.08283000	1.88694152275288
81.2000000	6.15538000	7.09362000	2.27014370000	6.18025566002999	7.02637417221678	2.18972292485314	2.08272000	1.88692963244108
81.3000000	6.15599000	7.09290000	2.27034610000	6.18009095464257	7.02618654213027	2.18965312235572	2.08248000	1.88691774214458
81.4000000	6.15593000	7.09239000	2.27030815000	6.17992671455714	7.02599939135836	2.18958352584507	2.08222000	1.88690585186338
81.5000000	6.15579000	7.09260000	2.27076355000	6.17976293715780	7.02581271742369	2.18951413423996	2.08202000	1.88689396159747
81.6000000	6.15579000	7.09233000	2.27042200000	6.17959961984295	7.02562651786199	2.18944494646491	2.08103000	1.88688207134685
81.7000000	6.15552000	7.09203000	2.27019430000	6.17943676002522	7.02544079022200	2.18937596145018	2.08060000	1.88687018111153
81.8000000	6.15561000	7.09158000	2.27030815000	6.17927435513133	7.02525553206535	2.18930717813171	2.08048000	1.88685829089150
81.9000000	6.15543000	7.09119000	2.27019430000	6.17911240290312	7.02507074096647	2.18923859545109	2.07999000	1.88684640068676
82.0000000	6.15473000	7.09137000	2.27014370000	6.17895090084291	7.02488641451250	2.18917021235549	2.07987000	1.88683451049732
82.1000000	6.15508000	7.09025000	2.26991600000	6.17878984619331	7.02470255030321	2.18910202779765	2.07982000	1.88682262032318
82.2000000	6.15517000	7.09046000	2.27006780000	6.17862923644807	7.02451914595086	2.18903404073586	2.07947000	1.88681073016433
82.3000000	6.15461000	7.08923000	2.26984010000	6.17846906911507	7.02433619908013	2.18896625013384	2.07944000	1.88679884002077
82.4000000	6.15464000	7.08941000	2.26987805000	6.17830934171618	7.02415370732806	2.18889865496079	2.07918000	1.88678694989251
82.5000000	6.15482000	7.08917000	2.26848655000	6.17815005178718	7.02397166834387	2.18883125419128	2.07932000	1.88677505977954
82.6000000	6.15426000	7.08968000	2.26863835000	6.17799119687763	7.02379007978895	2.18876404680526	2.07909000	1.88676316968186
82.7000000	6.15394000	7.08959000	2.26837270000	6.17783277455081	7.02360893933671	2.18869703178798	2.07828000	1.88675127959948
82.8000000	6.15309000	7.08950000	2.26794260000	6.17767478238356	7.02342824467251	2.18863020812997	2.07816000	1.88673938953239
82.9000000	6.15297000	7.08959000	2.26841065000	6.17751721796622	7.02324799349353	2.18856357482700	2.07828000	1.88672749948060
83.0000000	6.15244000	7.08875000	2.26828415000	6.17736007890249	7.02306818410295	2.18849713088004	2.07825000	1.88671560944410
83.1000000	6.15203000	7.08896000	2.26833475000	6.17720336280934	7.02288881380222	2.18843087529519	2.07816000	1.88670371942290
83.2000000	6.15168000	7.08848000	2.26828415000	6.17704706731693	7.02270988028277	2.18836480708368	2.07750000	1.88669182941699
83.3000000	6.15133000	7.08839000	2.26833475000	6.17689119006844	7.02253138130031	2.18829892562893	2.07761000	1.88667993942638
83.4000000	6.15130000	7.08782000	2.26860040000	6.17673572872003	7.02235331462249	2.18823322973636	2.07738000	1.88666804945105
83.5000000	6.15104000	7.08754000	2.26860040000	6.17658068094070	7.02217567802884	2.18816771836063	2.07712000	1.88665615949103
83.6000000	6.15145000	7.08733000	2.26813235000	6.17642604441220	7.02199846931069	2.18810239053923	2.07727000	1.88664426954629
83.7000000	6.15080000	7.08709000	2.26879015000	6.17627181682891	7.02182168627104	2.18803724531487	2.07727000	1.88663237961686
83.8000000	6.15154000	7.08688000	2.26828415000	6.17611799589773	7.02164532672456	2.18797228173539	2.07761000	1.88662048970271
83.9000000	6.15101000	7.08646000	2.26879015000	6.17596457933802	7.02146938849741	2.18790749885371	2.07721000	1.88660859980386
84.0000000	6.15139000	7.08631000	2.26879015000	6.17581156529836	7.02129386942724	2.18784289572784	2.07709000	1.88659670992031
84.1000000	6.15060000	7.08643000	2.26918230000	6.17565895152108	7.02111876736305	2.18777847142081	2.07657000	1.88658482005204
84.2000000	6.15022000	7.08616000	2.26937205000	6.17550673550395	7.02094408016514	2.18771422500067	2.07683000	1.88657293019908
84.3000000	6.14978000	7.08559000	2.26871425000	6.17535491503004	7.02076980570501	2.18765015554040	2.07611000	1.88656104036140
84.4000000	6.14992000	7.08541000	2.26886605000	6.17520348789513	7.02059594186529	2.18758626211791	2.07567000	1.88654915053902
84.5000000	6.14978000	7.08586000	2.26886605000	6.17505245190755	7.02042248653963	2.18752254381602	2.07593000	1.88653726073194
84.6000000	6.14984000	7.08541000	2.26922025000	6.17490180488818	7.02024943763265	2.18745899972237	2.07573000	1.88652537094015
84.7000000	6.14869000	7.08556000	2.26952385000	6.17475154467028	7.02007679305983	2.18739562892945	2.07564000	1.88651348116365
84.8000000	6.14811000	7.08523000	2.26922025000	6.17460166909947	7.01990455074744	2.18733243053450	2.07477000	1.88650159140245
84.9000000	6.14799000	7.08529000	2.27030815000	6.17445217603359	7.01973270863247	2.18726940363954	2.07457000	1.88648970165654
85.0000000	6.14790000	7.08484000	2.26972625000	6.17430306334267	7.01956126466250	2.18720654735126	2.07460000	1.88647781192593
85.1000000	6.14814000	7.08474000	2.26933410000	6.17415432890876	7.01939021679568	2.18714386078104	2.07501000	1.88646592221061
85.2000000	6.14790000	7.08472000	2.26987805000	6.17400597062592	7.01921956350092	2.18708134304492	2.07448000	1.88645403251058
85.3000000	6.14790000	7.08459000	2.26956180000	6.17385798640011	7.01904930248908	2.18701899326350	2.07437000	1.88644214282585
85.4000000	6.14761000	7.08472000	2.26991600000	6.17371037414906	7.01887943164628	2.18695681056198	2.07405000	1.88643025315641
85.5000000	6.14793000	7.08411000	2.26922025000	6.17356313180224	7.01870994898362	2.18689479407007	2.07379000	1.88641836350227
85.6000000	6.14714000	7.08381000	2.26991600000	6.17341625730076	7.01854085252291	2.18683294292199	2.07428000	1.88640647386342
85.7000000	6.14688000	7.08342000	2.26980215000	6.17326974859724	7.01837214029658	2.18677125625640	2.07419000	1.88639458423987
85.8000000	6.14726000	7.08315000	2.26984010000	6.17312360365576	7.01820381034759	2.18670973328907	2.07405000	1.88638269463161
85.9000000	6.14673000	7.08276000	2.26961240000	6.17297782045180	7.01803586072941	2.18664837337045	2.07390000	1.88637080503864
86.0000000	6.14696000	7.08324000	2.27030815000	6.17283239697205	7.01786828950590	2.18658717543250	2.07341000	1.88635891546097
86.1000000	6.14679000	7.08306000	2.27027020000	6.17268733145066	7.01770109475125	2.18652613863583	2.07361000	1.88634702589859
86.2000000	6.14608000	7.08354000	2.27061175000	6.17254262186300	7.01753427454991	2.18646526214553	2.07396000	1.88633513635151
86.3000000	6.14644000	7.08303000	2.27085210000	6.17239826610907	7.01736782699655	2.18640454513112	2.07393000	1.88632324681972
86.4000000	6.14617000	7.08279000	2.27042200000	6.17225426222773	7.01720175019593	2.18634398676655	2.07437000	1.88631135730323
86.5000000	6.14547000	7.08231000	2.27019430000	6.17211060826909	7.01703604226288	2.18628358623013	2.07411000	1.88629946780203
86.6000000	6.14603000	7.08221000	2.26991600000	6.17196730229444	7.01687070132220	2.18622334270452	2.07431000	1.88628757831612
86.7000000	6.14532000	7.08213000	2.26987805000	6.17182434237615	7.01670572550861	2.18616325537668	2.07364000	1.88627568884551
86.8000000	6.14462000	7.08221000	2.26968830000	6.17168172659759	7.01654111296665	2.18610332343785	2.07321000	1.88626379939019
86.9000000	6.14497000	7.08107000	2.27021960000	6.17153945305310	7.01637686185063	2.18604354608354	2.07266000	1.88625190995017
87.0000000	6.14471000	7.08008000	2.27080150000	6.17139751984783	7.01621297032457	2.18598392251344	2.07260000	1.88624002052544
87.1000000	6.14412000	7.08035000	2.27053585000	6.17125592509774	7.01604943656209	2.18592445193146	2.07277000	1.88622813111600
87.2000000	6.14386000	7.07996000	2.27045995000	6.17111466692946	7.01588625874637	2.18586513354563	2.07205000	1.88621624172281
87.3000000	6.14430000	7.07936000	2.27014370000	6.17097374348026	7.01572343507008	2.18580596656810	2.07190000	1.88620435234687
87.4000000	6.14465000	7.07942000	2.26976420000	6.17083315289795	7.01556096398353	2.18574695021512	2.07188000	1.88619246298631
87.5000000	6.14456000	7.07987000	2.27006780000	6.17069289334078	7.01539884362095	2.18568808370700	2.07161000	1.88618057364110
87.6000000	6.14406000	7.08014000	2.27089005000	6.17055296297740	7.01523707210651	2.18562936626804	2.07161000	1.88616868431126
87.7000000	6.14348000	7.07966000	2.27111775000	6.17041335998677	7.01507564767686	2.18557079712656	2.07135000	1.88615679499679
87.8000000	6.14354000	7.07893000	2.27142135000	6.17027408255806	7.01491456857808	2.18551237551482	2.07188000	1.88614490569768
87.9000000	6.14380000	7.07818000	2.27216770000	6.17013512889059	7.01475383306568	2.18545410066900	2.07106000	1.88613301641393
88.0000000	6.14450000	7.07830000	2.27142135000	6.16999649719376	7.01459343940446	2.18539597182919	2.07144000	1.88612112714555
88.1000000	6.14529000	7.07809000	2.27130750000	6.16985818568694	7.01443338586850	2.18533798823934	2.07077000	1.88610923789253
88.2000000	6.14547000	7.07803000	2.27130750000	6.16972019275103	7.01427367074108	2.18528014914720	2.07103000	1.88609734865487
88.3000000	6.14573000	7.07875000	2.27130750000	6.16958251658539	7.01411429231462	2.18522245380435	2.07048000	1.88608545943259
88.4000000	6.14538000	7.07866000	2.27104185000	6.16944515537641	7.01395524889061	2.18516490171809	2.06999000	1.88607357022566
88.5000000	6.14465000	7.07875000	2.27034610000	6.16930810738738	7.01379653877953	2.18510749208518	2.06970000	1.88606168103410
88.6000000	6.14494000	7.07893000	2.27030815000	6.16917137089139	7.01363816030083	2.18505022404621	2.06883000	1.88604979185790
88.7000000	6.14456000	7.07893000	2.26972625000	6.16903494417134	7.01348011178282	2.18499309687284	2.06863000	1.88603790269707
88.8000000	6.14480000	7.07878000	2.26972625000	6.16889882551981	7.01332239156264	2.18493610984061	2.06872000	1.88602601355160
88.9000000	6.14380000	7.07905000	2.26929615000	6.16876301323898	7.01316499798617	2.18487926222887	2.06825000	1.88601412442150
89.0000000	6.14380000	7.07878000	2.26918230000	6.16862750564060	7.01300792940798	2.18482255332079	2.06799000	1.88600223530676
89.1000000	6.14380000	7.07854000	2.26929615000	6.16849230104589	7.01285118419125	2.18476598240330	2.06782000	1.88599034620739
89.2000000	6.14339000	7.07839000	2.26906845000	6.16835739778548	7.01269476070774	2.18470954876706	2.06730000	1.88597845712338
89.3000000	6.14333000	7.07794000	2.26848655000	6.16822279419931	7.01253865733770	2.18465325170646	2.06683000	1.88596656805473
89.4000000	6.14368000	7.07830000	2.26879015000	6.16808848863660	7.01238287246979	2.18459709051958	2.06683000	1.88595467900145
89.5000000	6.14342000	7.07773000	2.26852450000	6.16795447945572	7.01222740450105	2.18454106450814	2.06701000	1.88594278996353
89.6000000	6.14342000	7.07755000	2.26933410000	6.16782076502419	7.01207225207651	2.18448517297752	2.06666000	1.88593090094098
89.7000000	6.14362000	7.07716000	2.26852450000	6.16768734371853	7.01191741361023	2.18442941523666	2.06666000	1.88591901193379
89.8000000	6.14354000	7.07716000	2.26805645000	6.16755421392425	7.01176288736991	2.18437379059812	2.06640000	1.88590712294196
89.9000000	6.14380000	7.07743000	2.26837270000	6.16742137403572	7.01160867179327	2.18431829837797	2.06672000	1.88589523396550
90.0000000	6.14354000	7.07740000	2.26871425000	6.16728882245616	7.01145476532645	2.18426293789582	2.06640000	1.88588334500440
90.1000000	6.14359000	7.07779000	2.26828415000	6.16715655759751	7.01130116642398	2.18420770847475	2.06666000	1.88587145605867
90.2000000	6.14307000	7.07725000	2.26794260000	6.16702457788040	7.01114787354869	2.18415260944132	2.06617000	1.88585956712830
90.3000000	6.14280000	7.07737000	2.26771490000	6.16689288196723	7.01099488517169	2.18409764012551	2.06648000	1.88584767821330
90.4000000	6.14269000	7.07734000	2.26801850000	6.16676146821019	7.01084219977229	2.18404279986071	2.06579000	1.88583578931366
90.5000000	6.14266000	7.07755000	2.26736070000	6.16663033497891	7.01068981583796	2.18398808798369	2.06530000	1.88582390042939
90.6000000	6.14166000	7.07716000	2.26596920000	6.16649948073474	7.01053773186426	2.18393350383455	2.06533000	1.88581201156048
90.7000000	6.14245000	7.07650000	2.26589330000	6.16636890394767	7.01038594635479	2.18387904675675	2.06512000	1.88580012270693
90.8000000	6.14192000	7.07626000	2.26542525000	6.16623860309632	7.01023445782114	2.18382471609699	2.06495000	1.88578823386875
90.9000000	6.14122000	7.07622000	2.26519755000	6.16610857666779	7.01008326478282	2.18377051120528	2.06440000	1.88577634504593
91.0000000	6.14084000	7.07604000	2.26612100000	6.16597882315768	7.00993236576723	2.18371643168099	2.06483000	1.88576445623848
91.1000000	6.14090000	7.07535000	2.26674085000	6.16584934106996	7.00978175930957	2.18366247682633	2.06431000	1.88575256744639
91.2000000	6.14020000	7.07502000	2.26666495000	6.16572012891693	7.00963144395280	2.18360864587598	2.06451000	1.88574067866967
91.3000000	6.14052000	7.07409000	2.26666495000	6.16559118521916	7.00948141824761	2.18355493819794	2.06385000	1.88572878990830
91.4000000	6.14078000	7.07445000	2.26700650000	6.16546250850541	7.00933168075230	2.18350135316351	2.06419000	1.88571690116231
91.5000000	6.14128000	7.07496000	2.26786670000	6.16533409731258	7.00918223003280	2.18344789014734	2.06344000	1.88570501243168
91.6000000	6.14113000	7.07475000	2.26724685000	6.16520595018564	7.00903306466256	2.18339454852735	2.06295000	1.88569312371641
91.7000000	6.14160000	7.07502000	2.26782875000	6.16507806567756	7.00888418322250	2.18334132768476	2.06277000	1.88568123501651
91.8000000	6.14140000	7.07502000	2.26717095000	6.16495044234924	7.00873558440052	2.18328822700401	2.06277000	1.88566934633197
91.9000000	6.14084000	7.07478000	2.26674085000	6.16482307876947	7.00858726683879	2.18323524587277	2.06266000	1.88565745766279
92.0000000	6.14084000	7.07466000	2.26639930000	6.16469597351482	7.00843922903887	2.18318238368192	2.06199000	1.88564556900898
92.1000000	6.14031000	7.07427000	2.26623485000	6.16456912516961	7.00829146961512	2.18312963982548	2.06196000	1.88563368037054
92.2000000	6.13990000	7.07427000	2.26574150000	6.16444253232586	7.00814398718932	2.18307701370067	2.06246000	1.88562179174746
92.3000000	6.13958000	7.07364000	2.26538730000	6.16431619358316	7.00799678039061	2.18302450470778	2.06234000	1.88560990313974
92.4000000	6.13897000	7.07279000	2.26484335000	6.16419010785154	7.00784984785541	2.18297211225025	2.06222000	1.88559801454739
92.5000000	6.13861000	7.07288000	2.26472950000	6.16406427360661	7.00770318822741	2.18291983573456	2.06231000	1.88558612597040
92.6000000	6.13844000	7.07237000	2.26441325000	6.16393868939334	7.00755680015747	2.18286767457026	2.06208000	1.88557423740877
92.7000000	6.13811000	7.07150000	2.26476745000	6.16381335384941	7.00741068230362	2.18281562816992	2.06260000	1.88556234886251
92.8000000	6.13776000	7.07099000	2.26422350000	6.16368826562017	7.00726483333098	2.18276369594914	2.06234000	1.88555046033162
92.9000000	6.13741000	7.07032000	2.26433735000	6.16356342335867	7.00711925191171	2.18271187732646	2.06234000	1.88553857181609
93.0000000	6.13715000	7.06930000	2.26472950000	6.16343882572553	7.00697393672495	2.18266017172341	2.06217000	1.88552668331592
93.1000000	6.13668000	7.06903000	2.26546320000	6.16331447138891	7.00682888645679	2.18260857856443	2.06176000	1.88551479483112
93.2000000	6.13630000	7.06849000	2.26534935000	6.16319035902449	7.00668409980022	2.18255709727689	2.06135000	1.88550290636168
93.3000000	6.13586000	7.06707000	2.26453975000	6.16306648731535	7.00653957545503	2.18250572729101	2.06193000	1.88549101790760
93.4000000	6.13603000	7.06644000	2.26433735000	6.16294285495196	7.00639531212783	2.18245446803990	2.06170000	1.88547912946889
93.5000000	6.13598000	7.06614000	2.26480540000	6.16281946063210	7.00625130853195	2.18240331895949	2.06205000	1.88546724104555
93.6000000	6.13542000	7.06545000	2.26445120000	6.16269630306083	7.00610756338739	2.18235227972459	2.06193000	1.88545535263757
93.7000000	6.13483000	7.06472000	2.26298380000	6.16257338095041	7.00596407542081	2.18230134973130	2.06173000	1.88544346424495
93.8000000	6.13492000	7.06463000	2.26383135000	6.16245069302024	7.00582084336541	2.18225052829858	2.06234000	1.88543157586770
93.9000000	6.13518000	7.06343000	2.26330005000	6.16232823799685	7.00567786596094	2.18219981487857	2.06150000	1.88541968750581
94.0000000	6.13469000	7.06406000	2.26337595000	6.16220601461378	7.00553514204568	2.18214920892631	2.06205000	1.88540779915929
94.1000000	6.13419000	7.06415000	2.26375545000	6.16208402161157	7.00539267048558	2.18209870989975	2.06161000	1.88539591082813
94.2000000	6.13416000	7.06313000	2.26290790000	6.16196225773768	7.00525044988869	2.18204831725973	2.06159000	1.88538402251233
94.3000000	6.13366000	7.06256000	2.26294585000	6.16184072174647	7.00510847902535	2.18199803046996	2.06150000	1.88537213421190
94.4000000	6.13366000	7.06265000	2.26322415000	6.16171941239909	7.00496675667240	2.18194784899700	2.06072000	1.88536024592683
94.5000000	6.13372000	7.06192000	2.26345185000	6.16159832876484	7.00482528161319	2.18189777231024	2.06077000	1.88534835765713
94.6000000	6.13325000	7.06192000	2.26337595000	6.16147746945129	7.00468405263746	2.18184779988187	2.06025000	1.88533646940279
94.7000000	6.13304000	7.06129000	2.26279405000	6.16135683318149	7.00454306854135	2.18179793118686	2.06034000	1.88532458116382
94.8000000	6.13331000	7.06063000	2.26337595000	6.16123641875014	7.00440232812731	2.18174816570297	2.05999000	1.88531269294021
94.9000000	6.13264000	7.06036000	2.26388195000	6.16111622495881	7.00426183020409	2.18169850291068	2.05990000	1.88530080473196
95.0000000	6.13264000	7.06030000	2.26333800000	6.16099625061587	7.00412157358667	2.18164894229322	2.05999000	1.88528891653908
95.1000000	6.13264000	7.05967000	2.26388195000	6.16087649453650	7.00398155709625	2.18159948333651	2.05988000	1.88527702836156
95.2000000	6.13211000	7.05997000	2.26426145000	6.16075695554257	7.00384177956013	2.18155012552916	2.05912000	1.88526514019941
95.3000000	6.13135000	7.05967000	2.26395785000	6.16063763246263	7.00370223981176	2.18150086836245	2.05892000	1.88525325205262
95.4000000	6.13152000	7.05949000	2.26375545000	6.16051852413189	7.00356293669060	2.18145171133029	2.05938000	1.88524136393714
95.5000000	6.13152000	7.05928000	2.26403375000	6.16039962939210	7.00342386904215	2.18140265392923	2.05918000	1.88522947584038
95.6000000	6.13205000	7.05873000	2.26348980000	6.16028094709156	7.00328503571786	2.18135369565843	2.05901000	1.88521758775908
95.7000000	6.13102000	7.05858000	2.26375545000	6.16016247608503	7.00314643557510	2.18130483601962	2.05889000	1.88520569969325
95.8000000	6.13096000	7.05816000	2.26330005000	6.16004421523374	7.00300806747709	2.18125607451710	2.05883000	1.88519381164287
95.9000000	6.13108000	7.05726000	2.26333800000	6.15992616340526	7.00286993029291	2.18120741065771	2.05889000	1.88518192360796
96.0000000	6.13073000	7.05714000	2.26290790000	6.15980831947353	7.00273202289737	2.18115884395082	2.05866000	1.88517003558852
96.1000000	6.13020000	7.05678000	2.26240190000	6.15969068231875	7.00259434417105	2.18111037390831	2.05875000	1.88515814758453
96.2000000	6.13032000	7.05681000	2.26213625000	6.15957325082737	7.00245689309465	2.18106200019257	2.05828000	1.88514625959601
96.3000000	6.13035000	7.05587000	2.26228805000	6.15945602389203	7.00231966881371	2.18101372229617	2.05785000	1.88513437162295
96.4000000	6.13000000	7.05612000	2.26221215000	6.15933900041148	7.00218266995419	2.18096553965622	2.05811000	1.88512248366535
96.5000000	6.12976000	7.05617000	2.26209830000	6.15922217929062	7.00204589542575	2.18091745179764	2.05759000	1.88511059572322
96.6000000	6.12891000	7.05590000	2.26082065000	6.15910555944033	7.00190934414386	2.18086945824790	2.05770000	1.88509870779655
96.7000000	6.12912000	7.05527000	2.26132665000	6.15898913987062	7.00177301502975	2.18082155853697	2.05756000	1.88508681988534
96.8000000	6.12847000	7.05473000	2.26039055000	6.15887291952959	7.00163690701039	2.18077375219735	2.05756000	1.88507493198959
96.9000000	6.12812000	7.05515000	2.26101040000	6.15875689726548	7.00150101901843	2.18072603876402	2.05756000	1.88506304410930
97.0000000	6.12789000	7.05458000	2.26097245000	6.15864107201630	7.00136534999219	2.18067841777441	2.05782000	1.88505115624448
97.1000000	6.12800000	7.05446000	2.26112425000	6.15852544272605	7.00122989887558	2.18063088876842	2.05701000	1.88503926839512
97.2000000	6.12812000	7.05398000	2.26039055000	6.15841000834463	7.00109466461807	2.18058345128838	2.05666000	1.88502738056122
97.3000000	6.12800000	7.05361000	2.26085860000	6.15829476782782	7.00095964617469	2.18053610487902	2.05657000	1.88501549274279
97.4000000	6.12803000	7.05341000	2.26039055000	6.15817972013723	7.00082484250592	2.18048884908749	2.05637000	1.88500360493981
97.5000000	6.12800000	7.05331000	2.25911290000	6.15806486424025	7.00069025257773	2.18044168346330	2.05585000	1.88499171715230
97.6000000	6.12780000	7.05337000	2.25942915000	6.15795019911004	7.00055587536146	2.18039460755832	2.05567000	1.88497982938025
97.7000000	6.12800000	7.05301000	2.26042850000	6.15783572372540	7.00042170983384	2.18034762092679	2.05567000	1.88496794162367
97.8000000	6.12751000	7.05319000	2.26046645000	6.15772143707084	7.00028775497693	2.18030072312525	2.05564000	1.88495605388254
97.9000000	6.12683000	7.05331000	2.26097245000	6.15760733813642	7.00015400977808	2.18025391371255	2.05524000	1.88494416615688
98.0000000	6.12651000	7.05244000	2.25996045000	6.15749342591781	7.00002047322987	2.18020719224985	2.05512000	1.88493227844668
98.1000000	6.12707000	7.05256000	2.26031465000	6.15737969941616	6.99988714433011	2.18016055830056	2.05521000	1.88492039075195
98.2000000	6.12698000	7.05190000	2.26046645000	6.15726615763809	6.99975402208177	2.18011401143036	2.05495000	1.88490850307267
98.3000000	6.12730000	7.05229000	2.26027670000	6.15715279959566	6.99962110549296	2.18006755120717	2.05495000	1.88489661540886
98.4000000	6.12674000	7.05256000	2.26035260000	6.15703962430629	6.99948839357685	2.18002117720112	2.05454000	1.88488472776052
98.5000000	6.12677000	7.05247000	2.26001105000	6.15692663079276	6.99935588535168	2.17997488898453	2.05393000	1.88487284012763
98.6000000	6.12648000	7.05268000	2.25988455000	6.15681381808311	6.99922357999347	2.17992868613194	2.05388000	1.88486095251020
98.7000000	6.12686000	7.05274000	2.26039055000	6.15670118521063	6.99909147651056	2.17988256822002	2.05379000	1.88484906490824
98.8000000	6.12654000	7.05259000	2.26082065000	6.15658873121383	6.99895957385119	2.17983653494105	2.05385000	1.88483717732174
98.9000000	6.12663000	7.05247000	2.26097245000	6.15647645520536	6.99882787105749	2.17979058586080	2.05376000	1.88482528975071
99.0000000	6.12610000	7.05241000	2.26066885000	6.15636435648688	6.99869636717664	2.17974472049654	2.05335000	1.88481340219513
99.1000000	6.12622000	7.05229000	2.26085860000	6.15625243386210	6.99856506126079	2.17969893843599	2.05350000	1.88480151465502
99.2000000	6.12654000	7.05286000	2.26008695000	6.15614068639645	6.99843395236710	2.17965323926902	2.05338000	1.88478962713037
99.3000000	6.12560000	7.05310000	2.25988455000	6.15602911316064	6.99830303955762	2.17960762258769	2.05304000	1.88477773962118
99.4000000	6.12546000	7.05331000	2.25980865000	6.15591771323067	6.99817232189934	2.17956208798621	2.05306000	1.88476585212746
99.5000000	6.12531000	7.05274000	2.25946710000	6.15580648568773	6.99804179846405	2.17951663506092	2.05338000	1.88475396464920
99.6000000	6.12472000	7.05259000	2.25915085000	6.15569542961820	6.99791146832840	2.17947126341028	2.05333000	1.88474207718640
99.7000000	6.12507000	7.05289000	2.25872075000	6.15558454411362	6.99778133057383	2.17942597263487	2.05222000	1.88473018973906
99.8000000	6.12505000	7.05229000	2.25834125000	6.15547382827061	6.99765138428649	2.17938076233734	2.05199000	1.88471830230718
99.9000000	6.12499000	7.05256000	2.25787320000	6.15536328119088	6.99752162855729	2.17933563212243	2.05208000	1.88470641489077
100.0000000	6.12472000	7.05265000	2.25744310000	6.15525290198116	6.99739206248177	2.17929058159693	2.05205000	1.88469452748982
100.1000000	6.12428000	7.05208000	2.25736720000	6.15514268975317	6.99726268516015	2.17924561036967	2.05234000	1.88468264010433
100.2000000	6.12463000	7.05184000	2.25706360000	6.15503264362359	6.99713349569724	2.17920071805152	2.05217000	1.88467075273431
100.3000000	6.12423000	7.05229000	2.25651965000	6.15492276271400	6.99700449320240	2.17915590425533	2.05162000	1.88465886537974
100.4000000	6.12399000	7.05196000	2.25648170000	6.15481304615088	6.99687567678954	2.17911116859599	2.05106000	1.88464697804064
100.5000000	6.12393000	7.05202000	2.25612750000	6.15470349306554	6.99674704557707	2.17906651069032	2.05112000	1.88463509071701
100.6000000	6.12390000	7.05229000	2.25574800000	6.15459410259406	6.99661859868784	2.17902193015715	2.05104000	1.88462320340883
100.7000000	6.12349000	7.05262000	2.25524200000	6.15448487387733	6.99649033524914	2.17897742661722	2.05124000	1.88461131611612
100.8000000	6.12317000	7.05256000	2.25493840000	6.15437580606093	6.99636225439265	2.17893299969322	2.05115000	1.88459942883887
100.9000000	6.12332000	7.05172000	2.25484985000	6.15426689829515	6.99623435525437	2.17888864900975	2.05167000	1.88458754157708
101.0000000	6.12311000	7.05151000	2.25484985000	6.15415814973489	6.99610663740606	2.17884437419333	2.05159000	1.88457565433075
101.1000000	6.12320000	7.05136000	2.25415410000	6.15404955953970	6.99597909964371	2.17880017487232	2.05176000	1.88456376709989
101.2000000	6.12282000	7.05139000	2.25392640000	6.15394112709818	6.99585174111734	2.17875605067700	2.05144000	1.88455187988449
101.3000000	6.12326000	7.05142000	2.25299030000	6.15383285142674	6.99572456098708	2.17871200123946	2.05162000	1.88453999268455
101.4000000	6.12349000	7.05109000	2.25311680000	6.15372473167774	6.99559755841757	2.17866802631215	2.05106000	1.88452810550007
101.5000000	6.12293000	7.05033000	2.25276260000	6.15361676703335	6.99547073257790	2.17862412551859	2.05083000	1.88451621833106
101.6000000	6.12276000	7.05021000	2.25299030000	6.15350895668041	6.99534408264158	2.17858029842459	2.05080000	1.88450433117751
101.7000000	6.12253000	7.04967000	2.25233250000	6.15340129981033	6.99521760778655	2.17853654467217	2.05046000	1.88449244403942
101.8000000	6.12206000	7.04946000	2.25338245000	6.15329379561912	6.99509130719512	2.17849286390528	2.05043000	1.88448055691679
101.9000000	6.12188000	7.04928000	2.25295235000	6.15318644330733	6.99496518005391	2.17844925576973	2.05048000	1.88446866980962
102.0000000	6.12165000	7.04922000	2.25272465000	6.15307924208001	6.99483922555391	2.17840571991317	2.05011000	1.88445678271792
102.1000000	6.12144000	7.04826000	2.25242105000	6.15297219114668	6.99471344289036	2.17836225598514	2.05028000	1.88444489564168
102.2000000	6.12176000	7.04793000	2.25195300000	6.15286528972131	6.99458783126275	2.17831886363696	2.04979000	1.88443300858091
102.3000000	6.12165000	7.04826000	2.25125725000	6.15275853702225	6.99446238987482	2.17827554252180	2.04999000	1.88442112153559
102.4000000	6.12188000	7.04771000	2.25082715000	6.15265193227226	6.99433711793450	2.17823229229464	2.04973000	1.88440923450574
102.5000000	6.12135000	7.04717000	2.24943565000	6.15254547469840	6.99421201465386	2.17818911261223	2.05002000	1.88439734749135
102.6000000	6.12086000	7.04705000	2.24932180000	6.15243916353206	6.99408707924914	2.17814600313311	2.05005000	1.88438546049242
102.7000000	6.12030000	7.04687000	2.24943565000	6.15233299800890	6.99396231094067	2.17810296351758	2.05014000	1.88437357350896
102.8000000	6.12033000	7.04645000	2.24943565000	6.15222697736881	6.99383770895286	2.17805999342768	2.04962000	1.88436168654096
102.9000000	6.11983000	7.04576000	2.24917000000	6.15212110085588	6.99371327251416	2.17801709252721	2.04956000	1.88434979958842
103.0000000	6.11989000	7.04537000	2.24939770000	6.15201536771839	6.99358900085705	2.17797426048168	2.04985000	1.88433791265134
103.1000000	6.11989000	7.04434000	2.24962540000	6.15190977720873	6.99346489321799	2.17793149695829	2.04962000	1.88432602572972
103.2000000	6.11995000	7.04461000	2.24928385000	6.15180432858341	6.99334094883740	2.17788880162597	2.04889000	1.88431413882357
103.3000000	6.12050000	7.04431000	2.24892965000	6.15169902110302	6.99321716703413	2.17784617415530	2.04927000	1.88430225193288
103.4000000	6.12018000	7.04398000	2.24885375000	6.15159385413578	6.99309354713940	2.17780361421855	2.04912000	1.88429036505765
103.5000000	6.12030000	7.04332000	2.24935975000	6.15148882694703	6.99297008828758	2.17776112148964	2.04901000	1.88427847819789
103.6000000	6.12012000	7.04356000	2.24951155000	6.15138393874530	6.99284678973806	2.17771869564412	2.04863000	1.88426659135358
103.7000000	6.11989000	7.04275000	2.24932180000	6.15127918881038	6.99272365075419	2.17767633635916	2.04898000	1.88425470452474
103.8000000	6.11980000	7.04163000	2.24954950000	6.15117457642613	6.99260067060326	2.17763404331357	2.04811000	1.88424281771136
103.9000000	6.11968000	7.04100000	2.24973925000	6.15107010088047	6.99247784855647	2.17759181618774	2.04785000	1.88423093091345
104.0000000	6.11954000	7.04127000	2.24982780000	6.15096576146527	6.99235518388892	2.17754965477857	2.04785000	1.88421904413099
104.1000000	6.11980000	7.04058000	2.24997960000	6.15086155747641	6.99223267587957	2.17750755876140	2.04817000	1.88420715736400
104.2000000	6.11921000	7.04043000	2.24954950000	6.15075748821371	6.99211032381120	2.17746552774864	2.04756000	1.88419527061247
104.3000000	6.11945000	7.04052000	2.24973925000	6.15065355298088	6.99198812697042	2.17742356142960	2.04738000	1.88418338387641
104.4000000	6.11977000	7.04037000	2.24997960000	6.15054975108553	6.99186608464761	2.17738165949523	2.04675000	1.88417149715580
104.5000000	6.11980000	7.04025000	2.25001755000	6.15044608183912	6.99174419613692	2.17733982163810	2.04721000	1.88415961045066
104.6000000	6.11951000	7.04001000	2.24954950000	6.15034254455693	6.99162246073621	2.17729804755241	2.04666000	1.88414772376098
104.7000000	6.12006000	7.03992000	2.24954950000	6.15023913855802	6.99150087774706	2.17725633693396	2.04675000	1.88413583708677
104.8000000	6.11989000	7.03977000	2.24970130000	6.15013586316521	6.99137944647471	2.17721468948016	2.04721000	1.88412395042801
104.9000000	6.11980000	7.03956000	2.24982780000	6.15003271770508	6.99125816622807	2.17717310488997	2.04701000	1.88411206378472
105.0000000	6.11892000	7.03965000	2.24954950000	6.14992970150789	6.99113703631965	2.17713158286397	2.04640000	1.88410017715689
105.1000000	6.11910000	7.03901000	2.24958745000	6.14982681390755	6.99101605606558	2.17709012310425	2.04640000	1.88408829054452
105.2000000	6.11916000	7.03826000	2.25044765000	6.14972405424165	6.99089522478555	2.17704872531450	2.04640000	1.88407640394762
105.3000000	6.11936000	7.03817000	2.25028320000	6.14962142185136	6.99077454180278	2.17700738919990	2.04599000	1.88406451736618
105.4000000	6.11948000	7.03844000	2.25009345000	6.14951891608145	6.99065400644404	2.17696611446719	2.04576000	1.88405263080020
105.5000000	6.11957000	7.03826000	2.24986575000	6.14941653628023	6.99053361803956	2.17692490082460	2.04614000	1.88404074424968
105.6000000	6.11939000	7.03775000	2.24982780000	6.14931428184933	6.99041337592304	2.17688374798188	2.04666000	1.88402885771463
105.7000000	6.11939000	7.03733000	2.24997960000	6.14921215224556	6.99029327952533	2.17684265565027	2.04596000	1.88401697119503
105.8000000	6.11913000	7.03742000	2.25005550000	6.14911014671311	6.99017332814675	2.17680162354246	2.04567000	1.88400508469090
105.9000000	6.11901000	7.03712000	2.25028320000	6.14900826461752	6.99005352110226	2.17676065137266	2.04556000	1.88399319820224
106.0000000	6.11918000	7.03688000	2.25052355000	6.14890650532793	6.98993385774123	2.17671973885648	2.04550000	1.88398131172903
106.1000000	6.11883000	7.03724000	2.25009345000	6.14880486821702	6.98981433741648	2.17667888571101	2.04530000	1.88396942527129
106.2000000	6.11910000	7.03730000	2.25013140000	6.14870335266095	6.98969495948421	2.17663809165476	2.04564000	1.88395753882901
106.3000000	6.11936000	7.03733000	2.24982780000	6.14860195803939	6.98957572330402	2.17659735640767	2.04550000	1.88394565240219
106.4000000	6.11851000	7.03772000	2.25094100000	6.14850068373547	6.98945662823883	2.17655667969106	2.04617000	1.88393376599084
106.5000000	6.11819000	7.03781000	2.25214275000	6.14839952913572	6.98933767365493	2.17651606122769	2.04593000	1.88392187959494
106.6000000	6.11798000	7.03787000	2.25140905000	6.14829849363012	6.98921885892188	2.17647550085758	2.04593000	1.88390999321451
106.7000000	6.11801000	7.03751000	2.25144700000	6.14819757661199	6.98910018341253	2.17643499829887	2.04556000	1.88389810684954
106.8000000	6.11769000	7.03724000	2.25097895000	6.14809677747802	6.98898164650301	2.17639455320066	2.04550000	1.88388622050004
106.9000000	6.11737000	7.03760000	2.25097895000	6.14799609562821	6.98886324757264	2.17635416529330	2.04538000	1.88387433416599
107.0000000	6.11675000	7.03769000	2.25097895000	6.14789553046589	6.98874498600396	2.17631383430857	2.04585000	1.88386244784741
107.1000000	6.11652000	7.03733000	2.25137110000	6.14779508139762	6.98862686118272	2.17627355997964	2.04550000	1.88385056154429
107.2000000	6.11608000	7.03712000	2.25156085000	6.14769474783323	6.98850887249778	2.17623334204110	2.04538000	1.88383867525664
107.3000000	6.11652000	7.03694000	2.25137110000	6.14759452918577	6.98839101934116	2.17619318022892	2.04550000	1.88382678898444
107.4000000	6.11652000	7.03694000	2.25090305000	6.14749442487146	6.98827330110799	2.17615307428043	2.04550000	1.88381490272771
107.5000000	6.11652000	7.03694000	2.25097895000	6.14739443430971	6.98815571719646	2.17611302393437	2.04486000	1.88380301648644
107.6000000	6.11652000	7.03694000	2.25078920000	6.14729455692305	6.98803826700785	2.17607302893079	2.04466000	1.88379113026064
107.7000000	6.11599000	7.03694000	2.25105485000	6.14719479213714	6.98792094994643	2.17603308901112	2.04466000	1.88377924405029
107.8000000	6.11608000	7.03649000	2.25082715000	6.14709513938070	6.98780376541953	2.17599320391811	2.04422000	1.88376735785541
107.9000000	6.11535000	7.03661000	2.25048560000	6.14699559827621	6.98768671283742	2.17595337339585	2.04446000	1.88375547167599
108.0000000	6.11529000	7.03649000	2.25028320000	6.14689616810956	6.98756979163347	2.17591359718973	2.04437000	1.88374358551204
108.1000000	6.11502000	7.03679000	2.25052355000	6.14679684831690	6.98745300138609	2.17587387504647	2.04440000	1.88373169936354
108.2000000	6.11514000	7.03712000	2.25009345000	6.14669763834262	6.98733634136744	2.17583420671406	2.04411000	1.88371981323051
108.3000000	6.11543000	7.03688000	2.24954950000	6.14659853763420	6.98721981100257	2.17579459194178	2.04420000	1.88370792711294
108.4000000	6.11570000	7.03667000	2.24973925000	6.14649954564225	6.98710340971955	2.17575503048019	2.04396000	1.88369604101083
108.5000000	6.11529000	7.03667000	2.24962540000	6.14640066182045	6.98698713694944	2.17571552208113	2.04405000	1.88368415492419
108.6000000	6.11496000	7.03721000	2.25001755000	6.14630188562553	6.98687099212625	2.17567606649766	2.04379000	1.88367226885301
108.7000000	6.11467000	7.03637000	2.25028320000	6.14620321651725	6.98675497468692	2.17563666348411	2.04333000	1.88366038279729
108.8000000	6.11476000	7.03555000	2.24962540000	6.14610465395839	6.98663908407134	2.17559731279604	2.04341000	1.88364849675703
108.9000000	6.11417000	7.03585000	2.24943565000	6.14600619741471	6.98652331972228	2.17555801419021	2.04350000	1.88363661073224
109.0000000	6.11426000	7.03603000	2.25001755000	6.14590784635493	6.98640768108537	2.17551876742464	2.04315000	1.88362472472290
109.1000000	6.11476000	7.03528000	2.24954950000	6.14580960025072	6.98629216760911	2.17547957225849	2.04324000	1.88361283872903
109.2000000	6.11461000	7.03546000	2.24853750000	6.14571145857666	6.98617677874484	2.17544042845217	2.04306000	1.88360095275063
109.3000000	6.11461000	7.03543000	2.24858810000	6.14561342081022	6.98606151394669	2.17540133576724	2.04350000	1.88358906678768
109.4000000	6.11423000	7.03498000	2.24885375000	6.14551548643175	6.98594637267159	2.17536229396643	2.04379000	1.88357718084020
109.5000000	6.11338000	7.03453000	2.24796825000	6.14541765492445	6.98583135437924	2.17532330287681	2.04350000	1.88356529490818
109.6000000	6.11335000	7.03480000	2.24793030000	6.14531992577433	6.98571645853208	2.17528436235465	2.04405000	1.88355340899162
109.7000000	6.11300000	7.03411000	2.24757610000	6.14522229847022	6.98560168459527	2.17524547204209	2.04335000	1.88354152309052
109.8000000	6.11309000	7.03405000	2.24787970000	6.14512477250372	6.98548703203667	2.17520663170859	2.04367000	1.88352963720489
109.9000000	6.11312000	7.03332000	2.24718395000	6.14502734736919	6.98537250032683	2.17516784112479	2.04289000	1.88351775133472
110.0000000	6.11250000	7.03320000	2.24753815000	6.14493002256371	6.98525808893896	2.17512910006253	2.04295000	1.88350586548001
110.1000000	6.11271000	7.03341000	2.24834775000	6.14483279773646	6.98514379734889	2.17509040829484	2.04309000	1.88349397964076
110.2000000	6.11294000	7.03290000	2.24757610000	6.14473567234589	6.98502962503509	2.17505176559590	2.04315000	1.88348209381698
110.3000000	6.11312000	7.03302000	2.24722190000	6.14463864583065	6.98491557147858	2.17501317174107	2.04295000	1.88347020800866
110.4000000	6.11265000	7.03290000	2.24607075000	6.14454171770156	6.98480163627150	2.17497462650688	2.04260000	1.88345832221580
110.5000000	6.11294000	7.03266000	2.24648820000	6.14444488747218	6.98468781893711	2.17493612967096	2.04280000	1.88344643643840
110.6000000	6.11277000	7.03320000	2.24607075000	6.14434815465877	6.98457411886162	2.17489768101214	2.04246000	1.88343455067647
110.7000000	6.11233000	7.03290000	2.24498285000	6.14425151878033	6.98446053553994	2.17485928031031	2.04234000	1.88342266493000
110.8000000	6.11230000	7.03254000	2.24498285000	6.14415497935852	6.98434706846963	2.17482092734654	2.04249000	1.88341077919899
110.9000000	6.11233000	7.03164000	2.24509670000	6.14405853591766	6.98423371715088	2.17478262190297	2.04191000	1.88339889348344
111.0000000	6.11242000	7.03188000	2.24466660000	6.14396218798473	6.98412048108653	2.17474436376285	2.04205000	1.88338700778336
111.1000000	6.11271000	7.03134000	2.24400880000	6.14386593508931	6.98400735978198	2.17470615271054	2.04188000	1.88337512209874
111.2000000	6.11306000	7.03122000	2.24323715000	6.14376977676360	6.98389435274524	2.17466798853146	2.04164000	1.88336323642958
111.3000000	6.11265000	7.03152000	2.24289560000	6.14367371254236	6.98378145948687	2.17462987101210	2.04179000	1.88335135077588
111.4000000	6.11315000	7.03089000	2.24265525000	6.14357774196292	6.98366867952000	2.17459179994005	2.04115000	1.88333946513765
111.5000000	6.11256000	7.03065000	2.24273115000	6.14348186456514	6.98355601236027	2.17455377510392	2.04083000	1.88332757951487
111.6000000	6.11239000	7.03031000	2.24297150000	6.14338607989142	6.98344345752583	2.17451579629338	2.04063000	1.88331569390756
111.7000000	6.11212000	7.03046000	2.24359135000	6.14329038748663	6.98333101453733	2.17447786329914	2.04063000	1.88330380831572
111.8000000	6.11236000	7.02920000	2.24347750000	6.14319478689812	6.98321868291788	2.17443997591294	2.04072000	1.88329192273933
111.9000000	6.11262000	7.02911000	2.24265525000	6.14309927767571	6.98310646219307	2.17440213392752	2.04034000	1.88328003717841
112.0000000	6.11259000	7.02884000	2.24246550000	6.14300385937164	6.98299435189091	2.17436433713667	2.03999000	1.88326815163295
112.1000000	6.11356000	7.02818000	2.24312330000	6.14290853154058	6.98288235154182	2.17432658533514	2.03964000	1.88325626610295
112.2000000	6.11403000	7.02842000	2.24304740000	6.14281329373957	6.98277046067865	2.17428887831869	2.03956000	1.88324438058842
112.3000000	6.11300000	7.02845000	2.24362930000	6.14271814552804	6.98265867883661	2.17425121588407	2.03999000	1.88323249508935
112.4000000	6.11338000	7.02806000	2.24297150000	6.14262308646777	6.98254700555326	2.17421359784284	2.03930000	1.88322060960573
112.5000000	6.11344000	7.02760000	2.24417325000	6.14252811612287	6.98243544036856	2.17417602420938	2.03906000	1.88320872413759
112.6000000	6.11432000	7.02748000	2.24347750000	6.14243323405976	6.98232398282474	2.17413849458834	2.03909000	1.88319683868490
112.7000000	6.11379000	7.02730000	2.24342690000	6.14233843997287	6.98221263246636	2.17410100878274	2.03947000	1.88318495324768
112.8000000	6.11347000	7.02730000	2.24400880000	6.14224373340706	6.98210138904214	2.17406356659663	2.03944000	1.88317306782592
112.9000000	6.11312000	7.02712000	2.24370520000	6.14214911387040	6.98199025196652	2.17402616783511	2.03883000	1.88316118241962
113.0000000	6.11344000	7.02691000	2.24374315000	6.14205458094102	6.98187922076276	2.17398881230428	2.03857000	1.88314929702878
113.1000000	6.11344000	7.02724000	2.24342690000	6.14196013419937	6.98176829498739	2.17395149981125	2.03857000	1.88313741165341
113.2000000	6.11338000	7.02670000	2.24400880000	6.14186577322820	6.98165747419927	2.17391423016413	2.03846000	1.88312552629350
113.3000000	6.11262000	7.02685000	2.24362930000	6.14177149761256	6.98154675795958	2.17387700317203	2.03822000	1.88311364094905
113.4000000	6.11271000	7.02673000	2.24374315000	6.14167730693973	6.98143614583180	2.17383981864504	2.03831000	1.88310175562006
113.5000000	6.11242000	7.02607000	2.24312330000	6.14158320079927	6.98132563738169	2.17380267639424	2.03817000	1.88308987030654
113.6000000	6.11183000	7.02580000	2.24342690000	6.14148917878294	6.98121523217731	2.17376557623166	2.03811000	1.88307798500848
113.7000000	6.11159000	7.02610000	2.24400880000	6.14139524048473	6.98110492978895	2.17372851797032	2.03785000	1.88306609972588
113.8000000	6.11148000	7.02580000	2.24331305000	6.14130138550079	6.98099472978914	2.17369150142418	2.03773000	1.88305421445874
113.9000000	6.11124000	7.02517000	2.24347750000	6.14120761342949	6.98088463175263	2.17365452640816	2.03765000	1.88304232920707
114.0000000	6.11080000	7.02477000	2.24389495000	6.14111392387129	6.98077463525639	2.17361759273811	2.03773000	1.88303044397086
114.1000000	6.11089000	7.02459000	2.24428710000	6.14102031642884	6.98066473987957	2.17358070023081	2.03712000	1.88301855875011
114.2000000	6.11063000	7.02414000	2.24355340000	6.14092679070686	6.98055494520350	2.17354384870400	2.03683000	1.88300667354482
114.3000000	6.11045000	7.02372000	2.24265525000	6.14083334631220	6.98044525081167	2.17350703797629	2.03654000	1.88299478835500
114.4000000	6.11075000	7.02378000	2.24297150000	6.14073998285377	6.98033565628969	2.17347026786725	2.03683000	1.88298290318064
114.5000000	6.11013000	7.02387000	2.24199745000	6.14064669994254	6.98022616122532	2.17343353819731	2.03622000	1.88297101802174
114.6000000	6.10963000	7.02432000	2.24242755000	6.14055349719152	6.98011676520841	2.17339684878783	2.03553000	1.88295913287830
114.7000000	6.10866000	7.02366000	2.24250345000	6.14046037421575	6.98000746783093	2.17336019946105	2.03585000	1.88294724775033
114.8000000	6.10881000	7.02309000	2.24242755000	6.14036733063227	6.97989826868689	2.17332359004008	2.03533000	1.88293536263781
114.9000000	6.10805000	7.02246000	2.24246550000	6.14027436606009	6.97978916737240	2.17328702034892	2.03541000	1.88292347754076
115.0000000	6.10784000	7.02200000	2.24293355000	6.14018148012021	6.97968016348558	2.17325049021243	2.03541000	1.88291159245918
115.1000000	6.10776000	7.02134000	2.24308535000	6.14008867243557	6.97957125662659	2.17321399945633	2.03550000	1.88289970739305
115.2000000	6.10714000	7.02152000	2.24304740000	6.13999594263102	6.97946244639761	2.17317754790719	2.03495000	1.88288782234239
115.3000000	6.10723000	7.02104000	2.24359135000	6.13990329054140	6.97935373240281	2.17314113539241	2.03469000	1.88287593730719
115.4000000	6.10711000	7.02143000	2.24257935000	6.13981071577233	6.97924511424834	2.17310476188240	2.03483000	1.88286405228745
115.5000000	6.10626000	7.02131000	2.24335100000	6.13971821782957	6.97913659165477	2.17306842712147	2.03460000	1.88285216728317
115.6000000	6.10658000	7.02152000	2.24227575000	6.13962579635020	6.97902816416435	2.17303213090913	2.03451000	1.88284028229436
115.7000000	6.10632000	7.02143000	2.24293355000	6.13953345097332	6.97891983136728	2.17299587307795	2.03422000	1.88282839732101
115.8000000	6.10603000	7.02149000	2.24257935000	6.13944118134007	6.97881159287918	2.17295965346139	2.03478000	1.88281651236312
115.9000000	6.10582000	7.02140000	2.24214925000	6.13934898709359	6.97870344831763	2.17292347189379	2.03469000	1.88280462742070
116.0000000	6.10488000	7.02125000	2.24285765000	6.13925686787899	6.97859539730216	2.17288732821032	2.03434000	1.88279274249374
116.1000000	6.10486000	7.02083000	2.24257935000	6.13916482334337	6.97848743945423	2.17285122224705	2.03396000	1.88278085758223
116.2000000	6.10401000	7.02041000	2.24297150000	6.13907285313579	6.97837957439723	2.17281515384087	2.03295000	1.88276897268620
116.3000000	6.10392000	7.02050000	2.24214925000	6.13898095690723	6.97827180175645	2.17277912282953	2.03260000	1.88275708780562
116.4000000	6.10442000	7.02011000	2.24235165000	6.13888913431062	6.97816412115910	2.17274312905162	2.03185000	1.88274520294051
116.5000000	6.10368000	7.02038000	2.24304740000	6.13879738500079	6.97805653223423	2.17270717234655	2.03191000	1.88273331809085
116.6000000	6.10357000	7.02095000	2.24265525000	6.13870570863449	6.97794903461278	2.17267125255456	2.03179000	1.88272143325667
116.7000000	6.10342000	7.02005000	2.24276910000	6.13861410487033	6.97784162792752	2.17263536951672	2.03208000	1.88270954843794
116.8000000	6.10304000	7.01966000	2.24111195000	6.13852257336878	6.97773431181306	2.17259952307491	2.03162000	1.88269766363468
116.9000000	6.10304000	7.01966000	2.24149145000	6.13843111379220	6.97762708590584	2.17256371307181	2.03162000	1.88268577884687
117.0000000	6.10310000	7.02008000	2.24053005000	6.13833972580474	6.97751994984407	2.17252793935090	2.03156000	1.88267389407454
117.1000000	6.10318000	7.01963000	2.23994815000	6.13824840907242	6.97741290326779	2.17249220175646	2.03153000	1.88266200931766
117.2000000	6.10216000	7.02005000	2.23889820000	6.13815716326303	6.97730594581878	2.17245650013356	2.03144000	1.88265012457624
117.3000000	6.10216000	7.01963000	2.23867050000	6.13806598804617	6.97719907714058	2.17242083432804	2.03107000	1.88263823985029
117.4000000	6.10172000	7.01872000	2.23906265000	6.13797488309322	6.97709229687850	2.17238520418653	2.03089000	1.88262635513980
117.5000000	6.10178000	7.01872000	2.23898675000	6.13788384807732	6.97698560467955	2.17234960955641	2.03057000	1.88261447044478
117.6000000	6.10049000	7.01842000	2.23801270000	6.13779288267335	6.97687900019247	2.17231405028585	2.03101000	1.88260258576521
117.7000000	6.10049000	7.01779000	2.23844280000	6.13770198655793	6.97677248306768	2.17227852622374	2.03075000	1.88259070110111
117.8000000	6.10040000	7.01740000	2.23848075000	6.13761115940940	6.97666605295729	2.17224303721976	2.03092000	1.88257881645247
117.9000000	6.10069000	7.01740000	2.23867050000	6.13752040102346	6.97655970951510	2.17220758312430	2.03118000	1.88256693181929
118.0000000	6.10037000	7.01737000	2.23793680000	6.13742971108160	6.97645345239653	2.17217216378850	2.03034000	1.88255504720158
118.1000000	6.10034000	7.01767000	2.23859460000	6.13733908918728	6.97634728125865	2.17213677906424	2.03028000	1.88254316259933
118.2000000	6.10064000	7.01761000	2.23874640000	6.13724853502834	6.97624119601726	2.17210142880411	2.03002000	1.88253127801254
118.3000000	6.10002000	7.01725000	2.23851870000	6.13715804829434	6.97613519619585	2.17206611293222	2.03017000	1.88251939344121
118.4000000	6.10040000	7.01710000	2.23812655000	6.13706762867662	6.97602928139111	2.17203083130469	2.02962000	1.88250750888534
118.5000000	6.10043000	7.01658000	2.23848075000	6.13697727586825	6.97592345127064	2.17199558372310	2.02973000	1.88249562434494
118.6000000	6.10046000	7.01692000	2.23859460000	6.13688698956399	6.97581770550375	2.17196037004426	2.02938000	1.88248373982000
118.7000000	6.10031000	7.01683000	2.23859460000	6.13679676946035	6.97571204376146	2.17192519012572	2.02947000	1.88247185531052
118.8000000	6.10049000	7.01674000	2.23917650000	6.13670661525550	6.97560646571650	2.17189004382577	2.02962000	1.88245997081651
118.9000000	6.10069000	7.01628000	2.23882230000	6.13661652664931	6.97550097104332	2.17185493100342	2.02927000	1.88244808633795
119.0000000	6.10040000	7.01619000	2.23951805000	6.13652650334332	6.97539555941802	2.17181985151843	2.02912000	1.88243620187486
119.1000000	6.09996000	7.01616000	2.23917650000	6.13643654504072	6.97529023051838	2.17178480523127	2.02930000	1.88242431742723
119.2000000	6.10037000	7.01647000	2.23948010000	6.13634665144634	6.97518498402383	2.17174979200312	2.02918000	1.88241243299507
119.3000000	6.10028000	7.01571000	2.23994815000	6.13625682226664	6.97507981961546	2.17171481169589	2.02883000	1.88240054857836
119.4000000	6.10040000	7.01520000	2.23964455000	6.13616705720971	6.97497473697598	2.17167986417219	2.02875000	1.88238866417712
119.5000000	6.10046000	7.01487000	2.23964455000	6.13607735598524	6.97486973578972	2.17164494929531	2.02956000	1.88237677979134
119.6000000	6.10069000	7.01496000	2.24045415000	6.13598771830450	6.97476481574264	2.17161006692927	2.02918000	1.88236489542103
119.7000000	6.10020000	7.01508000	2.24064390000	6.13589814388036	6.97465997652226	2.17157521693876	2.02840000	1.88235301106618
119.8000000	6.10005000	7.01526000	2.24041620000	6.13580863242722	6.97455521781772	2.17154039918914	2.02901000	1.88234112672678
119.9000000	6.10017000	7.01514000	2.24021380000	6.13571918366108	6.97445053931971	2.17150561354647	2.02828000	1.88232924240285
120.0000000	6.09987000	7.01484000	2.23940420000	6.13562979729944	6.97434594072049	2.17147085987749	2.02802000	1.88231735809439
120.1000000	6.09932000	7.01508000	2.23955600000	6.13554047306136	6.97424142171388	2.17143613804958	2.02811000	1.88230547380138
120.2000000	6.09961000	7.01463000	2.24002405000	6.13545121066738	6.97413698199520	2.17140144793080	2.02730000	1.88229358952384
120.3000000	6.09920000	7.01469000	2.23955600000	6.13536200983957	6.97403262126133	2.17136678938987	2.02678000	1.88228170526176
120.4000000	6.09879000	7.01439000	2.24026440000	6.13527287030148	6.97392833921066	2.17133216229614	2.02675000	1.88226982101515
120.5000000	6.09888000	7.01415000	2.24060595000	6.13518379184020	6.97382413554306	2.17129756651963	2.02683000	1.88225793678399
120.6000000	6.09923000	7.01421000	2.24083365000	6.13509477418968	6.97372000995990	2.17126300193099	2.02634000	1.88224605256830
120.7000000	6.09958000	7.01394000	2.24092220000	6.13500581702859	6.97361596216403	2.17122846840150	2.02625000	1.88223416836807
120.8000000	6.09932000	7.01421000	2.24195950000	6.13491692008789	6.97351199185975	2.17119396580307	2.02625000	1.88222228418330
120.9000000	6.09973000	7.01357000	2.24238960000	6.13482808310002	6.97340809890061	2.17115949400824	2.02614000	1.88221040001400
121.0000000	6.09952000	7.01348000	2.24195950000	6.13473930579890	6.97330428292685	2.17112505289017	2.02585000	1.88219851586016
121.1000000	6.10005000	7.01357000	2.24293355000	6.13465058791993	6.97320054359975	2.17109064232261	2.02594000	1.88218663172178
121.2000000	6.10002000	7.01300000	2.24250345000	6.13456192919996	6.97309688063185	2.17105626221365	2.02573000	1.88217474759886
121.3000000	6.09990000	7.01273000	2.24227575000	6.13447332937728	6.97299329373720	2.17102191249759	2.02582000	1.88216286349140
121.4000000	6.10005000	7.01312000	2.24273115000	6.13438478819162	6.97288978263134	2.17098759297469	2.02576000	1.88215097939941
121.5000000	6.09993000	7.01273000	2.24312330000	6.13429630538412	6.97278634703131	2.17095330352234	2.02611000	1.88213909532288
121.6000000	6.09981000	7.01273000	2.24250345000	6.13420788069734	6.97268298665562	2.17091904401859	2.02623000	1.88212721126181
121.7000000	6.10034000	7.01309000	2.24285765000	6.13411951387524	6.97257970122422	2.17088481434209	2.02541000	1.88211532721621
121.8000000	6.10034000	7.01255000	2.24331305000	6.13403120466315	6.97247649045854	2.17085061437214	2.02567000	1.88210344318607
121.9000000	6.10008000	7.01273000	2.24342690000	6.13394295280780	6.97237335408145	2.17081644398864	2.02570000	1.88209155917139
122.0000000	6.09981000	7.01318000	2.24400880000	6.13385475805725	6.97227029181725	2.17078230307211	2.02634000	1.88207967517217
122.1000000	6.10034000	7.01294000	2.24447685000	6.13376662016093	6.97216730339166	2.17074819150367	2.02573000	1.88206779118841
122.2000000	6.10069000	7.01240000	2.24517260000	6.13367853886962	6.97206438853181	2.17071410916506	2.02579000	1.88205590722012
122.3000000	6.10040000	7.01273000	2.24528645000	6.13359051393540	6.97196154696625	2.17068005593861	2.02536000	1.88204402326729
122.4000000	6.10049000	7.01255000	2.24490695000	6.13350254511170	6.97185877842489	2.17064603170724	2.02512000	1.88203213932992
122.5000000	6.10084000	7.01225000	2.24494490000	6.13341463215322	6.97175608263906	2.17061203635447	2.02495000	1.88202025540801
122.6000000	6.10075000	7.01198000	2.24556475000	6.13332677481598	6.97165345934144	2.17057806976439	2.02451000	1.88200837150157
122.7000000	6.10134000	7.01270000	2.24471720000	6.13323897285726	6.97155090826606	2.17054413182168	2.02495000	1.88199648761059
122.8000000	6.10102000	7.01237000	2.24528645000	6.13315122603562	6.97144842914834	2.17051022241160	2.02495000	1.88198460373507
122.9000000	6.10113000	7.01237000	2.24552680000	6.13306353411088	6.97134602172499	2.17047634141998	2.02466000	1.88197271987501
123.0000000	6.10105000	7.01231000	2.24509670000	6.13297589684411	6.97124368573410	2.17044248873320	2.02495000	1.88196083603042
123.1000000	6.10075000	7.01195000	2.24440095000	6.13288831406732	6.97114142091504	2.17040866423821	2.02478000	1.88194895220129
123.2000000	6.10146000	7.01207000	2.24447685000	6.13280078556213	6.97103922700851	2.17037486782253	2.02451000	1.88193706838762
123.3000000	6.10148000	7.01147000	2.24385700000	6.13271331102977	6.97093710375652	2.17034109937421	2.02422000	1.88192518458941
123.4000000	6.10099000	7.01141000	2.24351545000	6.13262589023807	6.97083505090234	2.17030735878187	2.02451000	1.88191330080667
123.5000000	6.10093000	7.01087000	2.24342690000	6.13253852295613	6.97073306819055	2.17027364593465	2.02451000	1.88190141703939
123.6000000	6.10037000	7.01059000	2.24304740000	6.13245120895430	6.97063115543528	2.17023996072224	2.02440000	1.88188953328757
123.7000000	6.10020000	7.01017000	2.24304740000	6.13236394800419	6.97052931235872	2.17020630303487	2.02405000	1.88187764955121
123.8000000	6.09967000	7.01038000	2.24199745000	6.13227673987864	6.97042753868222	2.17017267276327	2.02382000	1.88186576583031
123.9000000	6.09967000	7.00972000	2.24203540000	6.13218958435172	6.97032583415657	2.17013906979873	2.02396000	1.88185388212488
124.0000000	6.09967000	7.00954000	2.24257935000	6.13210248119871	6.97022419853386	2.17010549403304	2.02394000	1.88184199843491
124.1000000	6.09914000	7.00909000	2.24246550000	6.13201543019611	6.97012263156745	2.17007194536220	2.02388000	1.88183011476041
124.2000000	6.09882000	7.00909000	2.24176975000	6.13192843112161	6.97002113301193	2.17003842378908	2.02379000	1.88181823110136
124.3000000	6.09855000	7.00861000	2.24154205000	6.13184148375409	6.96991970262319	2.17000492910995	2.02336000	1.88180634745778
124.4000000	6.09894000	7.00825000	2.24165590000	6.13175458787358	6.96981834015830	2.16997146121980	2.02307000	1.88179446382966
124.5000000	6.09873000	7.00816000	2.24064390000	6.13166774326133	6.96971704537561	2.16993802001418	2.02307000	1.88178258021700
124.6000000	6.09847000	7.00834000	2.24083365000	6.13158094969969	6.96961581803467	2.16990460538915	2.02280000	1.88177069661981
124.7000000	6.09882000	7.00716000	2.24118785000	6.13149420697219	6.96951465789624	2.16987121724134	2.02333000	1.88175881303807
124.8000000	6.09841000	7.00692000	2.24064390000	6.13140751486348	6.96941356472228	2.16983785546788	2.02295000	1.88174692947180
124.9000000	6.09855000	7.00644000	2.24137760000	6.13132087315935	6.96931253827596	2.16980451996642	2.02260000	1.88173504592099
125.0000000	6.09902000	7.00590000	2.24103605000	6.13123428164670	6.96921157832162	2.16977121063516	2.02307000	1.88172316238565
125.1000000	6.09943000	7.00545000	2.24235165000	6.13114774011352	6.96911068462477	2.16973792737278	2.02263000	1.88171127886577
125.2000000	6.09888000	7.00551000	2.24219985000	6.13106124834890	6.96900985695209	2.16970467007851	2.02263000	1.88169939536134
125.3000000	6.09914000	7.00515000	2.24103605000	6.13097480614304	6.96890909507143	2.16967143865206	2.02260000	1.88168751187239
125.4000000	6.09961000	7.00506000	2.24060595000	6.13088841328718	6.96880839875177	2.16963823299364	2.02280000	1.88167562839889
125.5000000	6.09987000	7.00469000	2.24053005000	6.13080206957365	6.96870776776322	2.16960505300400	2.02251000	1.88166374494086
125.6000000	6.09943000	7.00475000	2.24118785000	6.13071577479582	6.96860720187703	2.16957189858434	2.02234000	1.88165186149829
125.7000000	6.09946000	7.00484000	2.23968250000	6.13062952882583	6.96850670086558	2.16953876963638	2.02278000	1.88163997807118
125.8000000	6.09879000	7.00424000	2.23906265000	6.13054333149167	6.96840626450232	2.16950566606232	2.02205000	1.88162809465953
125.9000000	6.09888000	7.00385000	2.23902470000	6.13045718250865	6.96830589256183	2.16947258776484	2.02202000	1.88161621126335
126.0000000	6.09841000	7.00337000	2.23820245000	6.13037108167651	6.96820558481978	2.16943953464711	2.02217000	1.88160432788263
126.1000000	6.09800000	7.00310000	2.23840485000	6.13028502879613	6.96810534105291	2.16940650661278	2.02208000	1.88159244451737
126.2000000	6.09847000	7.00244000	2.23827835000	6.13019902366946	6.96800516103902	2.16937350356595	2.02179000	1.88158056116757
126.3000000	6.09835000	7.00205000	2.23844280000	6.13011306609953	6.96790504463777	2.16934052541121	2.02185000	1.88156867783324
126.4000000	6.09776000	7.00195000	2.23855665000	6.13002715589046	6.96780499160771	2.16930757205361	2.02237000	1.88155679451437
126.5000000	6.09756000	7.00141000	2.23774705000	6.12994129284741	6.96770500169105	2.16927464339865	2.02223000	1.88154491121096
126.6000000	6.09773000	7.00141000	2.23758260000	6.12985547677662	6.96760507467132	2.16924173935231	2.02217000	1.88153302792301
126.7000000	6.09750000	7.00084000	2.23708925000	6.12976970748538	6.96750521033317	2.16920885982100	2.02246000	1.88152114465052
126.8000000	6.09753000	7.00060000	2.23665915000	6.12968398478199	6.96740540846232	2.16917600471158	2.02165000	1.88150926139350
126.9000000	6.09735000	7.00102000	2.23703865000	6.12959830847582	6.96730566884554	2.16914317393136	2.02196000	1.88149737815194
127.0000000	6.09817000	7.00093000	2.23703865000	6.12951267837724	6.96720599127067	2.16911036738810	2.02188000	1.88148549492585
127.1000000	6.09747000	7.00102000	2.23658325000	6.12942709429764	6.96710637552662	2.16907758509978	2.02156000	1.88147361171521
127.2000000	6.09732000	7.00060000	2.23615315000	6.12934155604942	6.96700682140333	2.16904482691168	2.02092000	1.88146172852004
127.3000000	6.09703000	7.00066000	2.23646940000	6.12925606344597	6.96690732869178	2.16901209270414	2.02092000	1.88144984534033
127.4000000	6.09680000	7.00036000	2.23673505000	6.12917061630169	6.96680789718397	2.16897938238766	2.02083000	1.88143796217608
127.5000000	6.09639000	7.00066000	2.23735490000	6.12908521443193	6.96670852667295	2.16894669587320	2.02107000	1.88142607902730
127.6000000	6.09630000	7.00003000	2.23754465000	6.12899985765305	6.96660921695274	2.16891403307216	2.02028000	1.88141419589397
127.7000000	6.09609000	7.00009000	2.23778500000	6.12891454578233	6.96650996781839	2.16888139389638	2.02020000	1.88140231277611
127.8000000	6.09636000	7.00036000	2.23743080000	6.12882927863805	6.96641077906594	2.16884877825818	2.02046000	1.88139042967372
127.9000000	6.09606000	7.00009000	2.23746875000	6.12874405603941	6.96631165049243	2.16881618607026	2.02046000	1.88137854658678
128.0000000	6.09618000	7.00048000	2.23789885000	6.12865887780656	6.96621258189584	2.16878361724581	2.02046000	1.88136666351531
128.1000000	6.09615000	7.00048000	2.23859460000	6.12857374376057	6.96611357307517	2.16875107169841	2.02046000	1.88135478045930
128.2000000	6.09598000	7.00072000	2.23870845000	6.12848865372345	6.96601462383035	2.16871854934210	2.01999000	1.88134289741875
128.3000000	6.09551000	7.00126000	2.23964455000	6.12840360760065	6.96591573396226	2.16868605009133	2.01930000	1.88133101439366
128.4000000	6.09630000	7.00060000	2.23870845000	6.12831860526245	6.96581690327276	2.16865357386097	2.01947000	1.88131913138404
128.5000000	6.09577000	7.00144000	2.23917650000	6.12823364643263	6.96571813156462	2.16862112056630	2.01881000	1.88130724838988
128.6000000	6.09536000	7.00186000	2.23898675000	6.12814873093867	6.96561941864153	2.16858869012305	2.01904000	1.88129536541118
128.7000000	6.09548000	7.00244000	2.23910060000	6.12806385860900	6.96552076430813	2.16855628244731	2.01875000	1.88128348244794
128.8000000	6.09513000	7.00250000	2.23951805000	6.12797902927300	6.96542216836995	2.16852389745561	2.01872000	1.88127159950017
128.9000000	6.09542000	7.00244000	2.23851870000	6.12789424276097	6.96532363063344	2.16849153506487	2.01872000	1.88125971656786
129.0000000	6.09533000	7.00216000	2.23827835000	6.12780949890415	6.96522515100643	2.16845919519243	2.01857000	1.88124783365101
129.1000000	6.09545000	7.00262000	2.23812655000	6.12772479753469	6.96512672928193	2.16842687775600	2.01840000	1.88123595074962
129.2000000	6.09548000	7.00244000	2.23859460000	6.12764013848565	6.96502836521120	2.16839458267370	2.01831000	1.88122406786370
129.3000000	6.09551000	7.00253000	2.23724105000	6.12755552159100	6.96493005860627	2.16836230986403	2.01860000	1.88121218499324
129.4000000	6.09475000	7.00289000	2.23743080000	6.12747094668560	6.96483180928011	2.16833005924588	2.01794000	1.88120030213824
129.5000000	6.09439000	7.00250000	2.23754465000	6.12738641360521	6.96473361704664	2.16829783073853	2.01802000	1.88118841929870
129.6000000	6.09425000	7.00244000	2.23731695000	6.12730192218646	6.96463548172073	2.16826562426162	2.01738000	1.88117653647463
129.7000000	6.09395000	7.00232000	2.23650735000	6.12721747226686	6.96453740311813	2.16823343973518	2.01741000	1.88116465366602
129.8000000	6.09387000	7.00277000	2.23646940000	6.12713306368479	6.96443938105556	2.16820127707961	2.01686000	1.88115277087287
129.9000000	6.09390000	7.00216000	2.23720310000	6.12704869627948	6.96434141535062	2.16816913621567	2.01678000	1.88114088809518
130.0000000	6.09319000	7.00244000	2.23665915000	6.12696436989103	6.96424350582182	2.16813701706449	2.01686000	1.88112900533296
130.1000000	6.09307000	7.00205000	2.23658325000	6.12688008436038	6.96414565228857	2.16810491954757	2.01712000	1.88111712258619
130.2000000	6.09310000	7.00271000	2.23692480000	6.12679583952928	6.96404785457119	2.16807284358675	2.01686000	1.88110523985489
130.3000000	6.09278000	7.00247000	2.23673505000	6.12671163524035	6.96395011249086	2.16804078910424	2.01695000	1.88109335713906
130.4000000	6.09313000	7.00253000	2.23688685000	6.12662747133701	6.96385242586965	2.16800875602259	2.01669000	1.88108147443868
130.5000000	6.09258000	7.00232000	2.23789885000	6.12654334766351	6.96375479453049	2.16797674426469	2.01683000	1.88106959175377
130.6000000	6.09287000	7.00198000	2.23746875000	6.12645926406490	6.96365721829720	2.16794475385843	2.01730000	1.88105770908432
130.7000000	6.09261000	7.00205000	2.23712720000	6.12637522038702	6.96355969699443	2.16791278470453	2.01695000	1.88104582643033
130.8000000	6.09258000	7.00205000	2.23808860000	6.12629121647653	6.96346223044769	2.16788083666649	2.01686000	1.88103394379181
130.9000000	6.09319000	7.00195000	2.23716515000	6.12620725218086	6.96336481848334	2.16784890966980	2.01715000	1.88102206116874
131.0000000	6.09258000	7.00114000	2.23735490000	6.12612332734821	6.96326746092857	2.16781700364033	2.01678000	1.88101017856114
131.1000000	6.09214000	7.00105000	2.23848075000	6.12603944182758	6.96317015761142	2.16778511850430	2.01669000	1.88099829596901
131.2000000	6.09240000	7.00039000	2.23867050000	6.12595559546870	6.96307290836072	2.16775325418830	2.01652000	1.88098641339233
131.3000000	6.09167000	7.00039000	2.23917650000	6.12587178812208	6.96297571300613	2.16772141061928	2.01614000	1.88097453083112
131.4000000	6.09199000	7.00003000	2.23902470000	6.12578801976003	6.96287857137814	2.16768958772455	2.01596000	1.88096264828537
131.5000000	6.09243000	6.99988000	2.23840485000	6.12570429015220	6.96278148330802	2.16765778543176	2.01585000	1.88095076575508
131.6000000	6.09176000	7.00039000	2.23893615000	6.12562059913326	6.96268444862784	2.16762600366892	2.01562000	1.88093888324025
131.7000000	6.09217000	7.00054000	2.23859460000	6.12553694655804	6.96258746727992	2.16759424236440	2.01585000	1.88092700074089
131.8000000	6.09205000	7.00036000	2.23812655000	6.12545333228212	6.96249053909202	2.16756250144687	2.01536000	1.88091511825699
131.9000000	6.09193000	7.00030000	2.23848075000	6.12536975616187	6.96239366382191	2.16753078084540	2.01559000	1.88090323578855
132.0000000	6.09205000	7.00021000	2.23898675000	6.12528621805439	6.96229684130653	2.16749908048936	2.01521000	1.88089135333557
132.1000000	6.09167000	6.99982000	2.23917650000	6.12520271781754	6.96220007138361	2.16746740030846	2.01538000	1.88087947089806
132.2000000	6.09140000	6.99946000	2.23917650000	6.12511925530994	6.96210335389170	2.16743574023275	2.01533000	1.88086758847601
132.3000000	6.09132000	6.99927000	2.23987225000	6.12503583039091	6.96200668867017	2.16740410019261	2.01481000	1.88085570606942
132.4000000	6.09132000	6.99934000	2.23948010000	6.12495244292053	6.96191007555919	2.16737248011873	2.01498000	1.88084382367829
132.5000000	6.09176000	6.99915000	2.24041620000	6.12486909275959	6.96181351439972	2.16734087994215	2.01452000	1.88083194130263
132.6000000	6.09181000	6.99885000	2.23994815000	6.12478577976960	6.96171700503354	2.16730929959422	2.01483000	1.88082005894243
132.7000000	6.09152000	6.99840000	2.23994815000	6.12470250381278	6.96162054730318	2.16727773900659	2.01466000	1.88080817659769
132.8000000	6.09126000	6.99822000	2.24053005000	6.12461926475206	6.96152414105198	2.16724619811124	2.01478000	1.88079629426841
132.9000000	6.09176000	6.99777000	2.23994815000	6.12453606245104	6.96142778612404	2.16721467684046	2.01396000	1.88078441195460
133.0000000	6.09132000	6.99768000	2.23964455000	6.12445289677405	6.96133148236422	2.16718317512685	2.01362000	1.88077252965624
133.1000000	6.09132000	6.99795000	2.23910060000	6.12436976758606	6.96123522961817	2.16715169290331	2.01396000	1.88076064737335
133.2000000	6.09088000	6.99795000	2.23906265000	6.12428667475276	6.96113902773228	2.16712023010304	2.01434000	1.88074876510593
133.3000000	6.09053000	6.99750000	2.23898675000	6.12420361814048	6.96104287655369	2.16708878665956	2.01408000	1.88073688285396
133.4000000	6.09006000	6.99720000	2.23870845000	6.12412059761624	6.96094677593028	2.16705736250665	2.01408000	1.88072500061746
133.5000000	6.08979000	6.99693000	2.23859460000	6.12403761304767	6.96085072571070	2.16702595757842	2.01391000	1.88071311839642
133.6000000	6.08985000	6.99656000	2.23874640000	6.12395466430311	6.96075472574429	2.16699457180924	2.01353000	1.88070123619084
133.7000000	6.08976000	6.99693000	2.23929035000	6.12387175125150	6.96065877588115	2.16696320513379	2.01396000	1.88068935400073
133.8000000	6.08941000	6.99690000	2.23889820000	6.12378887376244	6.96056287597209	2.16693185748702	2.01417000	1.88067747182607
133.9000000	6.08915000	6.99626000	2.23851870000	6.12370603170615	6.96046702586864	2.16690052880416	2.01324000	1.88066558966688
134.0000000	6.08962000	6.99690000	2.23855665000	6.12362322495349	6.96037122542303	2.16686921902074	2.01350000	1.88065370752316
134.1000000	6.08918000	6.99696000	2.23812655000	6.12354045337590	6.96027547448820	2.16683792816294	2.01362000	1.88064182539489
134.2000000	6.08903000	6.99672000	2.23840485000	6.12345771684548	6.96017977291779	2.16680665620253	2.01385000	1.88062994328209
134.3000000	6.08871000	6.99626000	2.23898675000	6.12337501523490	6.96008412056613	2.16677540297477	2.01405000	1.88061806118475
134.4000000	6.08830000	6.99581000	2.23812655000	6.12329234849171	6.95998851728824	2.16674416841770	2.01391000	1.88060617910498
134.5000000	6.08795000	6.99560000	2.23769645000	6.12320971663128	6.95989296293982	2.16671295246969	2.01396000	1.88059429707333
134.6000000	6.08795000	6.99551000	2.23769645000	6.12312711935115	6.95979745737723	2.16668175506943	2.01391000	1.88058241505732
134.7000000	6.08786000	6.99494000	2.23746875000	6.12304455652894	6.95970200045751	2.16665057615588	2.01408000	1.88057053305695
134.8000000	6.08716000	6.99479000	2.23789885000	6.12296202804298	6.95960659203838	2.16661941566833	2.01408000	1.88055865107222
134.9000000	6.08716000	6.99461000	2.23731695000	6.12287953377224	6.95951123205718	2.16658827354636	2.01411000	1.88054676910313
135.0000000	6.08645000	6.99437000	2.23658325000	6.12279707359634	6.95941592033747	2.16655714972985	2.01405000	1.88053488714968
135.1000000	6.08657000	6.99407000	2.23576100000	6.12271464739557	6.95932065671072	2.16652604415897	2.01411000	1.88052300521186
135.2000000	6.08642000	6.99367000	2.23553330000	6.12263225505085	6.95922544103820	2.16649495677419	2.01376000	1.88051112328969
135.3000000	6.08581000	6.99422000	2.23557125000	6.12254989644376	6.95913027318185	2.16646388751627	2.01347000	1.88049924138316
135.4000000	6.08496000	6.99407000	2.23491345000	6.12246757145649	6.95903515300426	2.16643283632625	2.01353000	1.88048735949227
135.5000000	6.08440000	6.99401000	2.23406590000	6.12238527997187	6.95894008036871	2.16640180314546	2.01336000	1.88047547761702
135.6000000	6.08423000	6.99362000	2.23414180000	6.12230302187338	6.95884505513909	2.16637078791552	2.01289000	1.88046359575741
135.7000000	6.08443000	6.99337000	2.23402795000	6.12222079704508	6.95875007717996	2.16633979057832	2.01281000	1.88045171391343
135.8000000	6.08302000	6.99346000	2.23367375000	6.12213860537167	6.95865514635651	2.16630881107603	2.01295000	1.88043983208510
135.9000000	6.08311000	6.99343000	2.23324365000	6.12205644673845	6.95856026253457	2.16627784935112	2.01318000	1.88042795027241
136.0000000	6.08276000	6.99295000	2.23243405000	6.12197432103135	6.95846542558059	2.16624690534629	2.01362000	1.88041606847535
136.1000000	6.08302000	6.99298000	2.23297800000	6.12189222813687	6.95837063536167	2.16621597900454	2.01281000	1.88040418669394
136.2000000	6.08261000	6.99226000	2.23312980000	6.12181016794211	6.95827589174549	2.16618507026915	2.01275000	1.88039230492817
136.3000000	6.08279000	6.99205000	2.23316775000	6.12172814033477	6.95818119460037	2.16615417908363	2.01208000	1.88038042317804
136.4000000	6.08223000	6.99166000	2.23399000000	6.12164614520313	6.95808654379522	2.16612330539180	2.01234000	1.88036854144354
136.5000000	6.08270000	6.99142000	2.23305390000	6.12156418243606	6.95799193919957	2.16609244913769	2.01234000	1.88035665972469
136.6000000	6.08282000	6.99088000	2.23305390000	6.12148225192299	6.95789738068353	2.16606161026563	2.01223000	1.88034477802147
136.7000000	6.08279000	6.99139000	2.23329425000	6.12140035355391	6.95780286811782	2.16603078872020	2.01156000	1.88033289633390
136.8000000	6.08261000	6.99118000	2.23329425000	6.12131848721942	6.95770840137373	2.16599998444622	2.01173000	1.88032101466197
136.9000000	6.08247000	6.99066000	2.23363580000	6.12123665281062	6.95761398032313	2.16596919738878	2.01147000	1.88030913300567
137.0000000	6.08229000	6.99015000	2.23348400000	6.12115485021921	6.95751960483847	2.16593842749321	2.01182000	1.88029725136502
137.1000000	6.08229000	6.99000000	2.23337015000	6.12107307933741	6.95742527479278	2.16590767470508	2.01162000	1.88028536974000
137.2000000	6.08217000	6.99009000	2.23324365000	6.12099134005801	6.95733099005964	2.16587693897023	2.01144000	1.88027348813063
137.3000000	6.08156000	6.99024000	2.23305390000	6.12090963227432	6.95723675051318	2.16584622023471	2.01118000	1.88026160653689
137.4000000	6.08150000	6.99000000	2.23374965000	6.12082795588018	6.95714255602812	2.16581551844485	2.01136000	1.88024972495880
137.5000000	6.08100000	6.98949000	2.23348400000	6.12074631087632	6.95704840647968	2.16578483354718	2.01173000	1.88023784339634
137.6000000	6.08130000	6.98967000	2.23316775000	6.12066469711373	6.95695430174367	2.16575416552752	2.01136000	1.88022596184953
137.7000000	6.08091000	6.98970000	2.23355990000	6.12058311444741	6.95686024169640	2.16572351439871	2.01133000	1.88021408031835
137.8000000	6.08127000	6.98925000	2.23297800000	6.12050156277476	6.95676622621472	2.16569288001992	2.01127000	1.88020219880282
137.9000000	6.08150000	6.98967000	2.23355990000	6.12042004199373	6.95667225517603	2.16566226233962	2.01104000	1.88019031730292
138.0000000	6.08194000	6.98934000	2.23402795000	6.12033855200284	6.95657832845823	2.16563166130652	2.01136000	1.88017843581867
138.1000000	6.08165000	6.98907000	2.23309185000	6.12025709270115	6.95648444617960	2.16560107686959	2.01075000	1.88016655435005
138.2000000	6.08121000	6.98907000	2.23363580000	6.12017566398827	6.95639060804955	2.16557050897807	2.01046000	1.88015467289707
138.3000000	6.08115000	6.98862000	2.23316775000	6.12009426576438	6.95629681391570	2.16553995758143	2.01031000	1.88014279145974
138.4000000	6.08156000	6.98832000	2.23340810000	6.12001289793016	6.95620306366044	2.16550942262941	2.01020000	1.88013091003804
138.5000000	6.08130000	6.98850000	2.23382555000	6.11993156038686	6.95610935716672	2.16547890407197	2.00985000	1.88011902863198
138.6000000	6.08091000	6.98783000	2.23402795000	6.11985025303622	6.95601569431808	2.16544840185935	2.00985000	1.88010714724157
138.7000000	6.08088000	6.98744000	2.23444540000	6.11976897578055	6.95592207499862	2.16541791594200	2.00959000	1.88009526586679
138.8000000	6.08115000	6.98726000	2.23498935000	6.11968772852267	6.95582849909302	2.16538744627065	2.00962000	1.88008338450765
138.9000000	6.08086000	6.98705000	2.23510320000	6.11960651116590	6.95573496648651	2.16535699279624	2.00918000	1.88007150316415
139.0000000	6.08127000	6.98684000	2.23510320000	6.11952532361408	6.95564147706488	2.16532655546995	2.00927000	1.88005962183630
139.1000000	6.08203000	6.98729000	2.23453395000	6.11944416577159	6.95554803071448	2.16529613424322	2.00901000	1.88004774052408
139.2000000	6.08165000	6.98738000	2.23510320000	6.11936303754328	6.95545462732219	2.16526572906770	2.00846000	1.88003585922750
139.3000000	6.08165000	6.98729000	2.23510320000	6.11928193883452	6.95536126677547	2.16523533989528	2.00811000	1.88002397794656
139.4000000	6.08150000	6.98756000	2.23453395000	6.11920086955116	6.95526794896229	2.16520496667809	2.00857000	1.88001209668127
139.5000000	6.08121000	6.98711000	2.23425565000	6.11911982959957	6.95517467377116	2.16517460936846	2.00814000	1.88000021543161
139.6000000	6.08121000	6.98681000	2.23444540000	6.11903881888657	6.95508144109115	2.16514426791899	2.00796000	1.87998833419759
139.7000000	6.08165000	6.98681000	2.23479960000	6.11895783731951	6.95498825081183	2.16511394228248	2.00753000	1.87997645297921
139.8000000	6.08156000	6.98636000	2.23519175000	6.11887688480618	6.95489510282331	2.16508363241194	2.00759000	1.87996457177647
139.9000000	6.08083000	6.98606000	2.23541945000	6.11879596125487	6.95480199701621	2.16505333826062	2.00730000	1.87995269058937
140.0000000	6.08115000	6.98588000	2.23498935000	6.11871506657433	6.95470893328168	2.16502305978199	2.00739000	1.87994080941791
140.1000000	6.08144000	6.98603000	2.23596340000	6.11863420067378	6.95461591151137	2.16499279692972	2.00686000	1.87992892826209
140.2000000	6.08171000	6.98609000	2.23607725000	6.11855336346291	6.95452293159744	2.16496254965772	2.00669000	1.87991704712191
140.3000000	6.08144000	6.98579000	2.23638085000	6.11847255485186	6.95442999343256	2.16493231792009	2.00701000	1.87990516599737
140.4000000	6.08203000	6.98588000	2.23665915000	6.11839177475122	6.95433709690990	2.16490210167115	2.00678000	1.87989328488847
140.5000000	6.08209000	6.98549000	2.23703865000	6.11831102308184	6.95424424192312	2.16487190086544	2.00669000	1.87988140379521
140.6000000	6.08171000	6.98534000	2.23703865000	6.11823029981774	6.95415142836638	2.16484171545768	2.00686000	1.87986952271759
140.7000000	6.08238000	6.98531000	2.23703865000	6.11814960480963	6.95405865613431	2.16481154540283	2.00657000	1.87985764165561
140.8000000	6.08223000	6.98588000	2.23712720000	6.11806893797063	6.95396592512205	2.16478139065601	2.00623000	1.87984576060927
140.9000000	6.08194000	6.98561000	2.23703865000	6.11798829921433	6.95387323522520	2.16475125117259	2.00565000	1.87983387957857
141.0000000	6.08238000	6.98561000	2.23724105000	6.11790768845475	6.95378058633984	2.16472112690811	2.00625000	1.87982199856351
141.1000000	6.08188000	6.98561000	2.23716515000	6.11782710560641	6.95368797836252	2.16469101782972	2.00628000	1.87981011756409
141.2000000	6.08165000	6.98561000	2.23600135000	6.11774655058422	6.95359541119290	2.16466092396376	2.00594000	1.87979823658031
141.3000000	6.08165000	6.98624000	2.23724105000	6.11766602330358	6.95350288487519	2.16463084519553	2.00585000	1.87978635561217
141.4000000	6.08156000	6.98621000	2.23712720000	6.11758552368032	6.95341039917784	2.16460078148199	2.00579000	1.87977447465967
141.5000000	6.08112000	6.98576000	2.23703865000	6.11750505163069	6.95331795400053	2.16457073278032	2.00541000	1.87976259372281
141.6000000	6.08091000	6.98588000	2.23673505000	6.11742460707140	6.95322554924344	2.16454069904792	2.00579000	1.87975071280159
141.7000000	6.08144000	6.98543000	2.23650735000	6.11734418991957	6.95313318480726	2.16451068024239	2.00585000	1.87973883189600
141.8000000	6.08091000	6.98546000	2.23750670000	6.11726380009274	6.95304086059314	2.16448067632151	2.00579000	1.87972695100606
141.9000000	6.08086000	6.98594000	2.23658325000	6.11718343750891	6.95294857650274	2.16445068724330	2.00596000	1.87971507013176
142.0000000	6.08088000	6.98561000	2.23703865000	6.11710310208645	6.95285633243819	2.16442071296597	2.00568000	1.87970318927310
142.1000000	6.08086000	6.98504000	2.23673505000	6.11702279374417	6.95276412830211	2.16439075344792	2.00614000	1.87969130843007
142.2000000	6.08156000	6.98494000	2.23619110000	6.11694251240130	6.95267196399757	2.16436080864776	2.00562000	1.87967942760269
142.3000000	6.08150000	6.98458000	2.23530560000	6.11686225797745	6.95257983942814	2.16433087852430	2.00510000	1.87966754679095
142.4000000	6.08144000	6.98437000	2.23557125000	6.11678203039264	6.95248775449785	2.16430096303653	2.00527000	1.87965566599485
142.5000000	6.08156000	6.98440000	2.23491345000	6.11670182956732	6.95239570911118	2.16427106214365	2.00541000	1.87964378521438
142.6000000	6.08062000	6.98383000	2.23502730000	6.11662165542228	6.95230370317309	2.16424117580503	2.00478000	1.87963190444956
142.7000000	6.08012000	6.98362000	2.23464780000	6.11654150787876	6.95221173658899	2.16421130398027	2.00481000	1.87962002370038
142.8000000	6.08077000	6.98260000	2.23448335000	6.11646138685834	6.95211980926475	2.16418144662911	2.00469000	1.87960814296683
142.9000000	6.08024000	6.98308000	2.23433155000	6.11638129228300	6.95202792110667	2.16415160371152	2.00452000	1.87959626224893
143.0000000	6.08068000	6.98275000	2.23444540000	6.11630122407511	6.95193607202153	2.16412177518763	2.00481000	1.87958438154667
143.1000000	6.08080000	6.98242000	2.23453395000	6.11622118215741	6.95184426191654	2.16409196101776	2.00469000	1.87957250086004
143.2000000	6.08033000	6.98242000	2.23453395000	6.11614116645301	6.95175249069933	2.16406216116241	2.00478000	1.87956062018906
143.3000000	6.07980000	6.98206000	2.23453395000	6.11606117688538	6.95166075827800	2.16403237558227	2.00420000	1.87954873953371
143.4000000	6.08018000	6.98154000	2.23510320000	6.11598121337836	6.95156906456107	2.16400260423819	2.00437000	1.87953685889401
143.5000000	6.08018000	6.98121000	2.23453395000	6.11590127585617	6.95147740945749	2.16397284709123	2.00481000	1.87952497826994
143.6000000	6.08003000	6.98139000	2.23453395000	6.11582136430019	6.95138579287663	2.16394310410258	2.00452000	1.87951309766152
143.7000000	6.08047000	6.98139000	2.23557125000	6.11574147863529	6.95129421472830	2.16391337523365	2.00452000	1.87950121706873
143.8000000	6.08091000	6.98139000	2.23568510000	6.11566161874490	6.95120267492271	2.16388366044600	2.00512000	1.87948933649159
143.9000000	6.08077000	6.98139000	2.23560920000	6.11558178455562	6.95111117337051	2.16385395970134	2.00478000	1.87947745593008
144.0000000	6.08086000	6.98139000	2.23541945000	6.11550197599444	6.95101970998275	2.16382427296160	2.00481000	1.87946557538422
144.1000000	6.08165000	6.98139000	2.23519175000	6.11542219298871	6.95092828467088	2.16379460018882	2.00463000	1.87945369485399
144.2000000	6.08156000	6.98157000	2.23510320000	6.11534243546615	6.95083689734678	2.16376494134526	2.00541000	1.87944181433941
144.3000000	6.08156000	6.98184000	2.23549535000	6.11526270335487	6.95074554792270	2.16373529639330	2.00524000	1.87942993384046
144.4000000	6.08188000	6.98121000	2.23549535000	6.11518299658332	6.95065423632082	2.16370566529550	2.00498000	1.87941805335716
144.5000000	6.08194000	6.98121000	2.23549535000	6.11510331508032	6.95056296249572	2.16367604801459	2.00556000	1.87940617288949
144.6000000	6.08209000	6.98157000	2.23568510000	6.11502365877505	6.95047172631768	2.16364644451344	2.00562000	1.87939429243746
144.7000000	6.08165000	6.98094000	2.23607725000	6.11494402759704	6.95038052770106	2.16361685483841	2.00510000	1.87938241200108
144.8000000	6.08194000	6.98109000	2.23703865000	6.11486442147617	6.95028936656062	2.16358727888207	2.00524000	1.87937053158033
144.9000000	6.08209000	6.98064000	2.23703865000	6.11478484034267	6.95019824281150	2.16355771660586	2.00512000	1.87935865117522
145.0000000	6.08238000	6.98064000	2.23703865000	6.11470528412712	6.95010715636927	2.16352816797391	2.00507000	1.87934677078576
145.1000000	6.08238000	6.98019000	2.23684890000	6.11462575276044	6.95001610714988	2.16349863295051	2.00507000	1.87933489041193
145.2000000	6.08238000	6.98064000	2.23724105000	6.11454624617387	6.94992509506967	2.16346911150011	2.00472000	1.87932301005374
145.3000000	6.08238000	6.97989000	2.23703865000	6.11446676429902	6.94983412004536	2.16343960358734	2.00492000	1.87931112971119
145.4000000	6.08223000	6.98019000	2.23703865000	6.11438730706780	6.94974318199407	2.16341010917700	2.00463000	1.87929924938429
145.5000000	6.08194000	6.98019000	2.23658325000	6.11430787441247	6.94965228083329	2.16338062823404	2.00437000	1.87928736907302
145.6000000	6.08194000	6.97989000	2.23615315000	6.11422846626558	6.94956141648089	2.16335116072359	2.00399000	1.87927548877739
145.7000000	6.08238000	6.97944000	2.23568510000	6.11414908256006	6.94947058885513	2.16332170661092	2.00417000	1.87926360849740
145.8000000	6.08229000	6.97989000	2.23522970000	6.11406972322909	6.94937979787461	2.16329226586149	2.00365000	1.87925172823305
145.9000000	6.08144000	6.97913000	2.23581160000	6.11399038820623	6.94928904345832	2.16326283844088	2.00341000	1.87923984798435
146.0000000	6.08091000	6.97895000	2.23603930000	6.11391107742531	6.94919832552561	2.16323342431487	2.00350000	1.87922796775128
146.1000000	6.08083000	6.97826000	2.23665915000	6.11383179082048	6.94910764399621	2.16320402344937	2.00379000	1.87921608753385
146.2000000	6.08083000	6.97793000	2.23619110000	6.11375252832619	6.94901699879018	2.16317463581044	2.00362000	1.87920420733206
146.3000000	6.08153000	6.97790000	2.23588750000	6.11367328987721	6.94892638982795	2.16314526136432	2.00347000	1.87919232714591
146.4000000	6.08165000	6.97760000	2.23654530000	6.11359407540859	6.94883581703031	2.16311590007738	2.00324000	1.87918044697540
146.5000000	6.08112000	6.97754000	2.23696275000	6.11351488485569	6.94874528031838	2.16308655191615	2.00324000	1.87916856682053
146.6000000	6.08077000	6.97763000	2.23712720000	6.11343571815415	6.94865477961364	2.16305721684731	2.00307000	1.87915668668130
146.7000000	6.08130000	6.97730000	2.23646940000	6.11335657536672	6.94856431483791	2.16302789483767	2.00272000	1.87914480655771
146.8000000	6.08171000	6.97718000	2.23703865000	6.11327745632306	6.94847388591336	2.16299858585422	2.00281000	1.87913292644976
146.9000000	6.08188000	6.97736000	2.23673505000	6.11319836095828	6.94838349276248	2.16296928986406	2.00220000	1.87912104635745
147.0000000	6.08135000	6.97760000	2.23638085000	6.11311928921040	6.94829313530811	2.16294000683446	2.00220000	1.87910916628078
147.1000000	6.08121000	6.97811000	2.23626700000	6.11304024101778	6.94820281347339	2.16291073673283	2.00263000	1.87909728621975
147.2000000	6.08115000	6.97763000	2.23560920000	6.11296121631906	6.94811252718184	2.16288147952669	2.00208000	1.87908540617436
147.3000000	6.08053000	6.97793000	2.23607725000	6.11288221505324	6.94802227635724	2.16285223518375	2.00173000	1.87907352614461
147.4000000	6.08062000	6.97781000	2.23560920000	6.11280323715960	6.94793206092375	2.16282300367181	2.00130000	1.87906164613050
147.5000000	6.08053000	6.97745000	2.23519175000	6.11272428257775	6.94784188080581	2.16279378495884	2.00165000	1.87904976613203
147.6000000	6.08003000	6.97688000	2.23568510000	6.11264535124758	6.94775173595697	2.16276457901293	2.00179000	1.87903788614920
147.7000000	6.07951000	6.97700000	2.23464780000	6.11256644310932	6.94766162634272	2.16273538580231	2.00133000	1.87902600618201
147.8000000	6.07954000	6.97673000	2.23506525000	6.11248755810348	6.94757155183183	2.16270620529534	2.00173000	1.87901412623046
147.9000000	6.07930000	6.97654000	2.23406590000	6.11240869617087	6.94748151235079	2.16267703746051	2.00147000	1.87900224629454
148.0000000	6.07892000	6.97615000	2.23382555000	6.11232985725261	6.94739150782645	2.16264788226644	2.00191000	1.87899036637427
148.1000000	6.07889000	6.97642000	2.23329425000	6.11225104129010	6.94730153818595	2.16261873968189	2.00147000	1.87897848646964
148.2000000	6.07892000	6.97579000	2.23340810000	6.11217224822505	6.94721160335680	2.16258960974571	2.00147000	1.87896660658065
148.3000000	6.07851000	6.97603000	2.23312980000	6.11209347799945	6.94712170326679	2.16256049238292	2.00118000	1.87895472670730
148.4000000	6.07819000	6.97594000	2.23367375000	6.11201473055556	6.94703183784405	2.16253138754754	2.00144000	1.87894284684958
148.5000000	6.07825000	6.97555000	2.23382555000	6.11193600583595	6.94694200701702	2.16250229520943	2.00104000	1.87893096700751
148.6000000	6.07816000	6.97549000	2.23301595000	6.11185730378346	6.94685221071446	2.16247321533864	2.00121000	1.87891908718108
148.7000000	6.07848000	6.97486000	2.23395205000	6.11177862434121	6.94676244886544	2.16244414790531	2.00107000	1.87890720737029
148.8000000	6.07807000	6.97483000	2.23324365000	6.11169996745260	6.94667272139934	2.16241509287974	2.00144000	1.87889532757513
148.9000000	6.07825000	6.97594000	2.23309185000	6.11162133306131	6.94658302824583	2.16238605023238	2.00130000	1.87888344779562
149.0000000	6.07813000	6.97510000	2.23278825000	6.11154272111127	6.94649336933491	2.16235701993379	2.00104000	1.87887156803175
149.1000000	6.07778000	6.97486000	2.23216840000	6.11146413154670	6.94640374459685	2.16232800195470	2.00121000	1.87885968828351
149.2000000	6.07746000	6.97462000	2.23232020000	6.11138556431207	6.94631415396223	2.16229899626594	2.00107000	1.87884780855092
149.3000000	6.07681000	6.97420000	2.23181420000	6.11130701935212	6.94622459736194	2.16227000283849	2.00072000	1.87883592883397
149.4000000	6.07640000	6.97429000	2.23115640000	6.11122849661187	6.94613507472715	2.16224102164347	2.00046000	1.87882404913265
149.5000000	6.07643000	6.97372000	2.23119435000	6.11114999603657	6.94604558598930	2.16221205265212	2.00028000	1.87881216944698
149.6000000	6.07593000	6.97332000	2.23077690000	6.11107151757174	6.94595613108014	2.16218309583580	2.00002000	1.87880028977694
149.7000000	6.07540000	6.97278000	2.23019500000	6.11099306122005	6.94586670993170	2.16215415116603	1.99988000	1.87878841012255
149.8000000	6.07479000	6.97296000	2.23008115000	6.11091462696591	6.94577732247630	2.16212521861442	1.99918000	1.87877653048379
149.9000000	6.07453000	6.97308000	2.22961310000	6.11083621467711	6.94568796864650	2.16209629815274	1.99941000	1.87876465086068
150.0000000	6.07409000	6.97257000	2.22860110000	6.11075782430109	6.94559864837518	2.16206738975287	1.99985000	1.87875277125320
150.1000000	6.07403000	6.97293000	2.22957515000	6.11067945578559	6.94550936159548	2.16203849338682	1.99976000	1.87874089166137
150.2000000	6.07350000	6.97248000	2.22961310000	6.11060110907858	6.94542010824078	2.16200960902670	1.99994000	1.87872901208517
150.3000000	6.07309000	6.97176000	2.22910710000	6.11052278412834	6.94533088824478	2.16198073664479	2.00046000	1.87871713252462
150.4000000	6.07294000	6.97188000	2.22949925000	6.11044448088338	6.94524170154139	2.16195187621344	2.00017000	1.87870525297970
150.5000000	6.07335000	6.97119000	2.23111845000	6.11036619929248	6.94515254806482	2.16192302770515	2.00055000	1.87869337345043
150.6000000	6.07344000	6.97074000	2.23077690000	6.11028793930471	6.94506342774953	2.16189419109254	2.00075000	1.87868149393679
150.7000000	6.07373000	6.97128000	2.22976490000	6.11020970086935	6.94497434053022	2.16186536634833	2.00031000	1.87866961443880
150.8000000	6.07338000	6.97055000	2.22953720000	6.11013148393597	6.94488528640426	2.16183655344537	2.00063000	1.87865773495644
150.9000000	6.07379000	6.97025000	2.22987875000	6.11005328845438	6.94479626532775	2.16180775235662	2.00075000	1.87864585548972
151.0000000	6.07324000	6.97043000	2.22903120000	6.10997511437464	6.94470727717139	2.16177896305516	2.00046000	1.87863397603865
151.1000000	6.07297000	6.97052000	2.22918300000	6.10989696164709	6.94461832187210	2.16175018551418	2.00057000	1.87862209660321
151.2000000	6.07300000	6.96968000	2.22949925000	6.10981883022226	6.94452939936705	2.16172141970697	2.00049000	1.87861021718341
151.3000000	6.07350000	6.96944000	2.22949925000	6.10974072005097	6.94444050959371	2.16169266560697	2.00107000	1.87859833777926
151.4000000	6.07353000	6.96965000	2.22880350000	6.10966263108426	6.94435165248981	2.16166392318767	2.00072000	1.87858645839074
151.5000000	6.07300000	6.96947000	2.22871495000	6.10958456327343	6.94426282799340	2.16163519242273	2.00046000	1.87857457901786
151.6000000	6.07300000	6.96953000	2.22910710000	6.10950651657000	6.94417403604275	2.16160647328587	2.00014000	1.87856269966062
151.7000000	6.07250000	6.96950000	2.22825955000	6.10942849092574	6.94408527657646	2.16157776581933	2.00057000	1.87855082031903
151.8000000	6.07212000	6.96950000	2.22852520000	6.10935048629264	6.94399654953334	2.16154906997461	2.00020000	1.87853894099307
151.9000000	6.07256000	6.96923000	2.22910710000	6.10927250262293	6.94390785485253	2.16152038569056	2.00020000	1.87852706168275
152.0000000	6.07247000	6.96905000	2.22918300000	6.10919453986906	6.94381919247340	2.16149171294185	1.99985000	1.87851518238807
152.1000000	6.07212000	6.96950000	2.22856315000	6.10911659798373	6.94373056233558	2.16146305170325	1.99959000	1.87850330310904
152.2000000	6.07256000	6.96902000	2.22822160000	6.10903867691983	6.94364196437899	2.16143440194968	2.00008000	1.87849142384564
152.3000000	6.07221000	6.96935000	2.22767765000	6.10896077663051	6.94355339854380	2.16140576365614	1.99973000	1.87847954459788
152.4000000	6.07224000	6.96950000	2.22736140000	6.10888289706911	6.94346486477042	2.16137713679775	1.99973000	1.87846766536576
152.5000000	6.07206000	6.96938000	2.22829750000	6.10880503818922	6.94337636299954	2.16134852134976	1.99982000	1.87845578614928
152.6000000	6.07218000	6.96914000	2.22825955000	6.10872719994460	6.94328789317210	2.16131991728751	1.99959000	1.87844390694844
152.7000000	6.07168000	6.96878000	2.22786740000	6.10864938228927	6.94319945522928	2.16129132458646	1.99947000	1.87843202776324
152.8000000	6.07142000	6.96842000	2.22822160000	6.10857158517743	6.94311104911251	2.16126274322217	1.99973000	1.87842014859368
152.9000000	6.07101000	6.96815000	2.22814570000	6.10849380856351	6.94302267476350	2.16123417317031	1.99973000	1.87840826943976
153.0000000	6.07116000	6.96836000	2.22767765000	6.10841605240214	6.94293433212415	2.16120561440666	2.00002000	1.87839639030148
153.1000000	6.07104000	6.96827000	2.22724755000	6.10833831664815	6.94284602113666	2.16117706690711	1.99956000	1.87838451117884
153.2000000	6.07110000	6.96812000	2.22756380000	6.10826060125658	6.94275774174343	2.16114853064765	1.99973000	1.87837263207184
153.3000000	6.07101000	6.96772000	2.22724755000	6.10818290618266	6.94266949388713	2.16112000560437	1.99912000	1.87836075298048
153.4000000	6.07060000	6.96784000	2.22767765000	6.10810523142366	6.94258127751064	2.16109149175346	1.99892000	1.87834887390476
153.5000000	6.07036000	6.96781000	2.22728550000	6.10802757695138	6.94249309255709	2.16106298907122	1.99901000	1.87833699484468
153.6000000	6.07060000	6.96772000	2.22658975000	6.10794994267464	6.94240493896985	2.16103449753405	1.99912000	1.87832511580024
153.7000000	6.07042000	6.96754000	2.22732345000	6.10787232855007	6.94231681669250	2.16100601711844	1.99843000	1.87831323677144
153.8000000	6.07101000	6.96772000	2.22709575000	6.10779473453451	6.94222872566887	2.16097754780100	1.99843000	1.87830135775828
153.9000000	6.07066000	6.96812000	2.22709575000	6.10771716058500	6.94214066584300	2.16094908955841	1.99797000	1.87828947876076
154.0000000	6.07069000	6.96781000	2.22756380000	6.10763960665879	6.94205263725155	2.16092064236748	1.99814000	1.87827759977888
154.1000000	6.07086000	6.96739000	2.22685540000	6.10756207271332	6.94196463981640	2.16089220620507	1.99820000	1.87826572081264
154.2000000	6.07145000	6.96791000	2.22690600000	6.10748455870625	6.94187667342960	2.16086378104818	1.99768000	1.87825384186204
154.3000000	6.07110000	6.96781000	2.22705780000	6.10740706459542	6.94178873803701	2.16083536687389	1.99741000	1.87824196292708
154.4000000	6.07133000	6.96781000	2.22612170000	6.10732959033888	6.94170083358473	2.16080696365935	1.99785000	1.87823008400775
154.5000000	6.07057000	6.96784000	2.22628615000	6.10725213589486	6.94161296001908	2.16077857138184	1.99750000	1.87821820510407
154.6000000	6.07075000	6.96772000	2.22619760000	6.10717470122179	6.94152511728664	2.16075019001869	1.99759000	1.87820632621603
154.7000000	6.07072000	6.96766000	2.22662770000	6.10709728627830	6.94143730533421	2.16072181954736	1.99741000	1.87819444734363
154.8000000	6.07060000	6.96757000	2.22628615000	6.10701989102319	6.94134952410885	2.16069345994538	1.99741000	1.87818256848686
154.9000000	6.07080000	6.96812000	2.22658975000	6.10694251541546	6.94126177355783	2.16066511119036	1.99741000	1.87817068964574
155.0000000	6.07107000	6.96772000	2.22600785000	6.10686515941428	6.94117405362866	2.16063677326001	1.99741000	1.87815881082026
155.1000000	6.07133000	6.96784000	2.22612170000	6.10678782297903	6.94108636426908	2.16060844613211	1.99730000	1.87814693201042
155.2000000	6.07183000	6.96793000	2.22574220000	6.10671050606923	6.94099870542707	2.16058012978456	1.99741000	1.87813505321621
155.3000000	6.07139000	6.96803000	2.22531210000	6.10663320864461	6.94091107705082	2.16055182419531	1.99724000	1.87812317443765
155.4000000	6.07203000	6.96830000	2.22504645000	6.10655593066507	6.94082347908874	2.16052352934240	1.99701000	1.87811129567473
155.5000000	6.07130000	6.96784000	2.22473020000	6.10647867209068	6.94073591148949	2.16049524520397	1.99640000	1.87809941692744
155.6000000	6.07089000	6.96781000	2.22438865000	6.10640143288167	6.94064837420193	2.16046697175821	1.99623000	1.87808753819580
155.7000000	6.07022000	6.96766000	2.22395855000	6.10632421299848	6.94056086717514	2.16043870898342	1.99597000	1.87807565947980
155.8000000	6.07060000	6.96682000	2.22380675000	6.10624701240167	6.94047339035843	2.16041045685797	1.99602000	1.87806378077943
155.9000000	6.06998000	6.96739000	2.22356640000	6.10616983105200	6.94038594370132	2.16038221536030	1.99576000	1.87805190209471
156.0000000	6.06987000	6.96772000	2.22290860000	6.10609266891038	6.94029852715353	2.16035398453080	1.99495000	1.87804002342562
156.1000000	6.06954000	6.96736000	2.22314895000	6.10601552593789	6.94021114066502	2.16032576435512	1.99495000	1.87802814477218
156.2000000	6.06928000	6.96697000	2.22326280000	6.10593840209578	6.94012378418594	2.16029755475537	1.99463000	1.87801626613437
156.3000000	6.06992000	6.96661000	2.22360435000	6.10586129734542	6.94003645766666	2.16026935571088	1.99469000	1.87800438751221
156.4000000	6.06887000	6.96697000	2.22311100000	6.10578421164839	6.93994916105774	2.16024116720109	1.99434000	1.87799250890568
156.5000000	6.06878000	6.96694000	2.22318690000	6.10570714496638	6.93986189430997	2.16021298920551	1.99353000	1.87798063031480
156.6000000	6.06896000	6.96598000	2.22399650000	6.10563009726125	6.93977465737432	2.16018482170374	1.99365000	1.87796875173955
156.7000000	6.06963000	6.96595000	2.22414830000	6.10555306849502	6.93968745020199	2.16015666467548	1.99347000	1.87795687317995
156.8000000	6.06957000	6.96586000	2.22380675000	6.10547605862986	6.93960027274434	2.16012851810049	1.99336000	1.87794499463598
156.9000000	6.06940000	6.96589000	2.22369290000	6.10539906762806	6.93951312495296	2.16010038195865	1.99336000	1.87793311610766
157.0000000	6.07045000	6.96577000	2.22311100000	6.10532209545208	6.93942600677963	2.16007225622988	1.99341000	1.87792123759497
157.1000000	6.07042000	6.96586000	2.22311100000	6.10524514217009	6.93933891817632	2.16004414089422	1.99333000	1.87790935909792
157.2000000	6.06963000	6.96577000	2.22279475000	6.10516820776126	6.93925185909519	2.16001603593178	1.99307000	1.87789748061652
157.3000000	6.06949000	6.96510000	2.22264295000	6.10509129209146	6.93916482948860	2.15998794132275	1.99275000	1.87788560215075
157.4000000	6.06992000	6.96559000	2.22271885000	6.10501439512508	6.93907782930910	2.15995985704741	1.99307000	1.87787372370063
157.5000000	6.06957000	6.96514000	2.22271885000	6.10493751682671	6.93899085850941	2.15993178308609	1.99295000	1.87786184526614
157.6000000	6.06954000	6.96483000	2.22271885000	6.10486065716109	6.93890391704246	2.15990371941924	1.99307000	1.87784996684729
157.7000000	6.06875000	6.96471000	2.22225080000	6.10478381609315	6.93881700486134	2.15987566602736	1.99307000	1.87783808844409
157.8000000	6.06875000	6.96390000	2.22271885000	6.10470699358800	6.93873012194190	2.15984762289104	1.99246000	1.87782621005652
157.9000000	6.06919000	6.96363000	2.22326280000	6.10463018961091	6.93864326825780	2.15981958999094	1.99263000	1.87781433168459
158.0000000	6.06910000	6.96363000	2.22283270000	6.10455340412731	6.93855644372691	2.15979156730780	1.99263000	1.87780245332830
158.1000000	6.06875000	6.96333000	2.22240260000	6.10447663710282	6.93846964830342	2.15976355482245	1.99263000	1.87779057498766
158.2000000	6.06849000	6.96315000	2.22322485000	6.10439988850322	6.93838288194171	2.15973555251575	1.99275000	1.87777869666265
158.3000000	6.06881000	6.96258000	2.22271885000	6.10432315829444	6.93829614459636	2.15970756036869	1.99220000	1.87776681835328
158.4000000	6.06840000	6.96219000	2.22341460000	6.10424644644260	6.93820943622211	2.15967957836229	1.99220000	1.87775494005955
158.5000000	6.06866000	6.96164000	2.22264295000	6.10416975291395	6.93812275677389	2.15965160647767	1.99208000	1.87774306178146
158.6000000	6.06890000	6.96080000	2.22268090000	6.10409307767495	6.93803610620681	2.15962364469599	1.99173000	1.87773118351901
158.7000000	6.06896000	6.96074000	2.22225080000	6.10401642069216	6.93794948447616	2.15959569299851	1.99147000	1.87771930527221
158.8000000	6.06866000	6.96092000	2.22228875000	6.10393978193235	6.93786289153740	2.15956775136655	1.99197000	1.87770742704104
158.9000000	6.06834000	6.96119000	2.22360435000	6.10386316136242	6.93777632734617	2.15953981978150	1.99144000	1.87769554882551
159.0000000	6.06837000	6.96074000	2.22322485000	6.10378655894942	6.93768979185827	2.15951189822480	1.99113000	1.87768367062562
159.1000000	6.06732000	6.96053000	2.22279475000	6.10370997466058	6.93760328502970	2.15948398667799	1.99066000	1.87767179244137
159.2000000	6.06749000	6.96044000	2.22166890000	6.10363340846327	6.93751680681659	2.15945608512265	1.99046000	1.87765991427276
159.3000000	6.06735000	6.96023000	2.22202310000	6.10355686032500	6.93743035717528	2.15942819354043	1.99089000	1.87764803611979
159.4000000	6.06694000	6.95999000	2.22213695000	6.10348033021344	6.93734393606224	2.15940031191306	1.99028000	1.87763615798246
159.5000000	6.06617000	6.95999000	2.22174480000	6.10340381809641	6.93725754343412	2.15937244022232	1.98991000	1.87762427986077
159.6000000	6.06591000	6.95930000	2.22174480000	6.10332732394188	6.93717117924774	2.15934457845005	1.98939000	1.87761240175472
159.7000000	6.06626000	6.95893000	2.22174480000	6.10325084771796	6.93708484346008	2.15931672657816	1.98959000	1.87760052366431
159.8000000	6.06612000	6.95884000	2.22147915000	6.10317438939290	6.93699853602826	2.15928888458863	1.98904000	1.87758864558954
159.9000000	6.06612000	6.95866000	2.22202310000	6.10309794893510	6.93691225690958	2.15926105246348	1.98886000	1.87757676753041
160.0000000	6.06582000	6.95836000	2.22198515000	6.10302152631310	6.93682600606149	2.15923323018480	1.98889000	1.87756488948692
160.1000000	6.06632000	6.95866000	2.22163095000	6.10294512149557	6.93673978344159	2.15920541773475	1.98884000	1.87755301145907
160.2000000	6.06620000	6.95821000	2.22163095000	6.10286873445135	6.93665358900763	2.15917761509554	1.98869000	1.87754113344686
160.3000000	6.06653000	6.95833000	2.22187130000	6.10279236514938	6.93656742271754	2.15914982230299	1.98843000	1.87752925545029
160.4000000	6.06635000	6.95914000	2.22174480000	6.10271601355875	6.93648128452935	2.15912203938695	1.98799000	1.87751737746936
160.5000000	6.06664000	6.95905000	2.22209900000	6.10263967964868	6.93639517440128	2.15909426624339	1.98788000	1.87750549950406
160.6000000	6.06617000	6.95839000	2.22225080000	6.10256336338854	6.93630909229168	2.15906650285547	1.98768000	1.87749362155441
160.7000000	6.06538000	6.95839000	2.22245320000	6.10248706474782	6.93622303815904	2.15903874920639	1.98759000	1.87748174362040
160.8000000	6.06556000	6.95878000	2.22183335000	6.10241078375537	6.93613701196202	2.15901100527943	1.98730000	1.87746986570203
160.9000000	6.06617000	6.95851000	2.22221285000	6.10233452037894	6.93605101365939	2.15898327105794	1.98753000	1.87745798779930
161.0000000	6.06588000	6.95933000	2.22194720000	6.10225827454392	6.93596504321007	2.15895554652534	1.98724000	1.87744610991220
161.1000000	6.06576000	6.95938000	2.22089725000	6.10218204622102	6.93587910057312	2.15892783166514	1.98741000	1.87743423204075
161.2000000	6.06562000	6.95878000	2.22147915000	6.10210583538111	6.93579318570775	2.15890012646090	1.98715000	1.87742235418494
161.3000000	6.06553000	6.95884000	2.22097315000	6.10202964199517	6.93570729857328	2.15887243089624	1.98773000	1.87741047634477
161.4000000	6.06544000	6.95839000	2.22085930000	6.10195346603435	6.93562143912918	2.15884474495487	1.98710000	1.87739859852023
161.5000000	6.06471000	6.95911000	2.22031535000	6.10187730746993	6.93553560733504	2.15881706862056	1.98652000	1.87738672071134
161.6000000	6.06465000	6.95893000	2.22066955000	6.10180116627334	6.93544980317500	2.15878940187715	1.98686000	1.87737484291809
161.7000000	6.06459000	6.95908000	2.22085930000	6.10172504241614	6.93536402677128	2.15876174470854	1.98713000	1.87736296514047
161.8000000	6.06471000	6.95896000	2.22031535000	6.10164893587004	6.93527827791996	2.15873409709869	1.98724000	1.87735108737850
161.9000000	6.06401000	6.95884000	2.22078340000	6.10157284660688	6.93519255658239	2.15870645903165	1.98686000	1.87733920963217
162.0000000	6.06430000	6.95893000	2.22020150000	6.10149677459863	6.93510686272007	2.15867883049151	1.98713000	1.87732733190147
162.1000000	6.06398000	6.95839000	2.22063160000	6.10142071981742	6.93502119629467	2.15865121146243	1.98669000	1.87731545418642
162.2000000	6.06319000	6.95824000	2.22027740000	6.10134468223547	6.93493555726802	2.15862360192865	1.98713000	1.87730357648701
162.3000000	6.06362000	6.95788000	2.22066955000	6.10126866182519	6.93484994560209	2.15859600187445	1.98724000	1.87729169880323
162.4000000	6.06330000	6.95746000	2.22121350000	6.10119265855908	6.93476436125901	2.15856841128419	1.98686000	1.87727982113510
162.5000000	6.06313000	6.95746000	2.22059365000	6.10111667240978	6.93467880420109	2.15854083014228	1.98669000	1.87726794348260
162.6000000	6.06357000	6.95785000	2.22066955000	6.10104070335007	6.93459327439076	2.15851325843320	1.98669000	1.87725606584575
162.7000000	6.06359000	6.95764000	2.22104905000	6.10096475135284	6.93450777179060	2.15848569614148	1.98713000	1.87724418822453
162.8000000	6.06348000	6.95764000	2.22031535000	6.10088881639113	6.93442229636337	2.15845814325173	1.98657000	1.87723231061896
162.9000000	6.06298000	6.95785000	2.22125145000	6.10081289843809	6.93433684807197	2.15843059974859	1.98640000	1.87722043302902
163.0000000	6.06327000	6.95821000	2.22046715000	6.10073699746700	6.93425142687941	2.15840306561679	1.98663000	1.87720855545473
163.1000000	6.06354000	6.95809000	2.21965755000	6.10066111345127	6.93416603274891	2.15837554084110	1.98597000	1.87719667789607
163.2000000	6.06298000	6.95764000	2.22001175000	6.10058524636441	6.93408066564379	2.15834802540635	1.98614000	1.87718480035306
163.3000000	6.06357000	6.95818000	2.21961960000	6.10050939618008	6.93399532552752	2.15832051929743	1.98623000	1.87717292282568
163.4000000	6.06330000	6.95734000	2.21961960000	6.10043356287205	6.93391001236374	2.15829302249928	1.98614000	1.87716104531394
163.5000000	6.06319000	6.95779000	2.21961960000	6.10035774641420	6.93382472611619	2.15826553499691	1.98579000	1.87714916781785
163.6000000	6.06275000	6.95710000	2.21924010000	6.10028194678054	6.93373946674879	2.15823805677538	1.98582000	1.87713729033739
163.7000000	6.06245000	6.95701000	2.21961960000	6.10020616394520	6.93365423422558	2.15821058781978	1.98626000	1.87712541287258
163.8000000	6.06245000	6.95671000	2.21973345000	6.10013039788241	6.93356902851075	2.15818312811530	1.98614000	1.87711353542340
163.9000000	6.06245000	6.95671000	2.21918950000	6.10005464856652	6.93348384956861	2.15815567764715	1.98597000	1.87710165798986
164.0000000	6.06216000	6.95671000	2.21942985000	6.09997891597201	6.93339869736362	2.15812823640060	1.98591000	1.87708978057196
164.1000000	6.06192000	6.95671000	2.21826605000	6.09990320007345	6.93331357186037	2.15810080436098	1.98570000	1.87707790316971
164.2000000	6.06131000	6.95671000	2.21869615000	6.09982750084554	6.93322847302358	2.15807338151366	1.98585000	1.87706602578309
164.3000000	6.06187000	6.95622000	2.21950575000	6.09975181826307	6.93314340081812	2.15804596784407	1.98568000	1.87705414841211
164.4000000	6.06172000	6.95601000	2.21977140000	6.09967615230095	6.93305835520897	2.15801856333769	1.98614000	1.87704227105678
164.5000000	6.06169000	6.95565000	2.22031535000	6.09960050295987	6.93297333616125	2.15799116798005	1.98623000	1.87703039371708
164.6000000	6.06210000	6.95565000	2.21993585000	6.09952487021003	6.93288834364022	2.15796378177751	1.98565000	1.87701851639302
164.7000000	6.06219000	6.95559000	2.21961960000	6.09944925401098	6.93280337761124	2.15793640476939	1.98614000	1.87700663908460
164.8000000	6.06192000	6.95568000	2.21989790000	6.09937365433835	6.93271843803983	2.15790903687600	1.98614000	1.87699476179182
164.9000000	6.06207000	6.95586000	2.21993585000	6.09929807116786	6.93263352489160	2.15788167808349	1.98640000	1.87698288451468
165.0000000	6.06157000	6.95577000	2.22020150000	6.09922250447535	6.93254863813232	2.15785432837809	1.98623000	1.87697100725319
165.1000000	6.06166000	6.95622000	2.22012560000	6.09914695423677	6.93246377772786	2.15782698774606	1.98608000	1.87695913000733
165.2000000	6.06149000	6.95595000	2.21969550000	6.09907142042818	6.93237894364422	2.15779965617374	1.98655000	1.87694725277711
165.3000000	6.06201000	6.95613000	2.22020150000	6.09899590302573	6.93229413584752	2.15777233364753	1.98672000	1.87693537556253
165.4000000	6.06192000	6.95577000	2.22027740000	6.09892040200571	6.93220935430400	2.15774502015386	1.98713000	1.87692349836359
165.5000000	6.06195000	6.95595000	2.21993585000	6.09884491734448	6.93212459907569	2.15771771567925	1.98640000	1.87691162118029
165.6000000	6.06143000	6.95577000	2.22020150000	6.09876944901854	6.93203987005842	2.15769042021025	1.98669000	1.87689974401263
165.7000000	6.06137000	6.95538000	2.22020150000	6.09869399700445	6.93195516720634	2.15766313373347	1.98695000	1.87688786686061
165.8000000	6.06163000	6.95520000	2.22039125000	6.09861856127892	6.93187049048681	2.15763585623559	1.98626000	1.87687598972423
165.9000000	6.06172000	6.95493000	2.21961960000	6.09854314181872	6.93178583986736	2.15760858770333	1.98681000	1.87686411260349
166.0000000	6.06143000	6.95502000	2.22020150000	6.09846773860075	6.93170121531563	2.15758132812346	1.98715000	1.87685223549839
166.1000000	6.06157000	6.95520000	2.22020150000	6.09839235160200	6.93161661679938	2.15755407748281	1.98741000	1.87684035840893
166.2000000	6.06055000	6.95475000	2.22012560000	6.09831698079955	6.93153204428652	2.15752683576827	1.98759000	1.87682848133511
166.3000000	6.06099000	6.95490000	2.22020150000	6.09824162617059	6.93144749774508	2.15749960296677	1.98756000	1.87681660427693
166.4000000	6.06084000	6.95400000	2.22093520000	6.09816628769239	6.93136297714322	2.15747237906529	1.98695000	1.87680472723439
166.5000000	6.06119000	6.95445000	2.22031535000	6.09809096534233	6.93127848244923	2.15744516405089	1.98669000	1.87679285020749
166.6000000	6.06113000	6.95475000	2.22070750000	6.09801565909789	6.93119401363153	2.15741795791064	1.98643000	1.87678097319623
166.7000000	6.06131000	6.95427000	2.22027740000	6.09794036893662	6.93110957065866	2.15739076063168	1.98626000	1.87676909620061
166.8000000	6.06134000	6.95400000	2.22020150000	6.09786509483618	6.93102515349928	2.15736357220122	1.98608000	1.87675721922063
166.9000000	6.06105000	6.95406000	2.22059365000	6.09778983677431	6.93094076212218	2.15733639260647	1.98565000	1.87674534225628
167.0000000	6.06122000	6.95427000	2.22046715000	6.09771459472886	6.93085639649628	2.15730922183474	1.98626000	1.87673346530758
167.1000000	6.06128000	6.95427000	2.22031535000	6.09763936867774	6.93077205659061	2.15728205987336	1.98599000	1.87672158837452
167.2000000	6.06143000	6.95388000	2.22108700000	6.09756415859898	6.93068774237431	2.15725490670972	1.98585000	1.87670971145710
167.3000000	6.06137000	6.95400000	2.22012560000	6.09748896447066	6.93060345381668	2.15722776233125	1.98597000	1.87669783455532
167.4000000	6.06134000	6.95354000	2.22074545000	6.09741378627098	6.93051919088710	2.15720062672542	1.98640000	1.87668595766917
167.5000000	6.06061000	6.95388000	2.22031535000	6.09733862397820	6.93043495355508	2.15717349987977	1.98597000	1.87667408079867
167.6000000	6.06119000	6.95366000	2.21931600000	6.09726347757069	6.93035074179026	2.15714638178188	1.98597000	1.87666220394381
167.7000000	6.06087000	6.95381000	2.21980935000	6.09718834702688	6.93026655556238	2.15711927241934	1.98623000	1.87665032710459
167.8000000	6.06090000	6.95336000	2.21935395000	6.09711323232529	6.93018239484130	2.15709217177985	1.98628000	1.87663845028100
167.9000000	6.06078000	6.95330000	2.21892385000	6.09703813344451	6.93009825959700	2.15706507985109	1.98579000	1.87662657347306
168.0000000	6.06069000	6.95351000	2.21869615000	6.09696305036324	6.93001414979956	2.15703799662083	1.98570000	1.87661469668076
168.1000000	6.06017000	6.95312000	2.21881000000	6.09688798306022	6.92993006541919	2.15701092207687	1.98597000	1.87660281990409
168.2000000	6.06020000	6.95294000	2.21830400000	6.09681293155748	6.92984600642621	2.15698385620704	1.98594000	1.87659094314307
168.3000000	6.06023000	6.95321000	2.21834195000	6.09673789581986	6.92976197279103	2.15695679899923	1.98568000	1.87657906639769
168.4000000	6.05984000	6.95312000	2.21779800000	6.09666287580511	6.92967796448419	2.15692975044137	1.98524000	1.87656718966794
168.5000000	6.06023000	6.95288000	2.21807630000	6.09658787149273	6.92959398147633	2.15690271052142	1.98498000	1.87655531295384
168.6000000	6.05946000	6.95361000	2.21865820000	6.09651288286231	6.92951002373820	2.15687567922740	1.98495000	1.87654343625537
168.7000000	6.05899000	6.95378000	2.21826605000	6.09643790989352	6.92942609124066	2.15684865654736	1.98524000	1.87653155957255
168.8000000	6.05864000	6.95342000	2.21787390000	6.09636295256612	6.92934218395467	2.15682164246938	1.98475000	1.87651968290537
168.9000000	6.05864000	6.95321000	2.21710225000	6.09628801085995	6.92925830185131	2.15679463698660	1.98466000	1.87650780625382
169.0000000	6.05864000	6.95324000	2.21738055000	6.09621308475493	6.92917444490174	2.15676764013358	1.98527000	1.87649592961792
169.1000000	6.05850000	6.95324000	2.21644445000	6.09613817423107	6.92909061307724	2.15674065185258	1.98513000	1.87648405299765
169.2000000	6.05791000	6.95354000	2.21640650000	6.09606327926846	6.92900680634918	2.15671367213211	1.98495000	1.87647217639303
169.3000000	6.05785000	6.95370000	2.21633060000	6.09598839984726	6.92892302470664	2.15668670096071	1.98452000	1.87646029980404
169.4000000	6.05753000	6.95324000	2.21617880000	6.09591353594772	6.92883926811666	2.15665973832699	1.98452000	1.87644842323070
169.5000000	6.05756000	6.95312000	2.21621675000	6.09583868755017	6.92875553654110	2.15663278421961	1.98434000	1.87643654667299
169.6000000	6.05718000	6.95321000	2.21633060000	6.09576385463502	6.92867182995191	2.15660583862724	1.98397000	1.87642467013092
169.7000000	6.05759000	6.95312000	2.21691250000	6.09568903718274	6.92858814832114	2.15657890153863	1.98397000	1.87641279360450
169.8000000	6.05741000	6.95294000	2.21683660000	6.09561423517390	6.92850449162095	2.15655197294254	1.98434000	1.87640091709371
169.9000000	6.05732000	6.95288000	2.21567280000	6.09553944858912	6.92842085982359	2.15652505282781	1.98408000	1.87638904059857
170.0000000	6.05762000	6.95297000	2.21582460000	6.09546467740912	6.92833725290142	2.15649814118329	1.98379000	1.87637716411906
170.1000000	6.05753000	6.95294000	2.21528065000	6.09538992161468	6.92825367082690	2.15647123799788	1.98391000	1.87636528765519
170.2000000	6.05753000	6.95249000	2.21571075000	6.09531518118665	6.92817011357258	2.15644434326054	1.98347000	1.87635341120697
170.3000000	6.05697000	6.95246000	2.21528065000	6.09524045610597	6.92808658111110	2.15641745696024	1.98408000	1.87634153477438
170.4000000	6.05709000	6.95231000	2.21497705000	6.09516574635362	6.92800307341522	2.15639057908603	1.98365000	1.87632965835743
170.5000000	6.05677000	6.95192000	2.21555895000	6.09509105191068	6.92791959045777	2.15636370962696	1.98365000	1.87631778195613
170.6000000	6.05650000	6.95186000	2.21601435000	6.09501637275828	6.92783613221170	2.15633684857214	1.98353000	1.87630590557046
170.7000000	6.05586000	6.95120000	2.21548305000	6.09494170887763	6.92775269865003	2.15630999591074	1.98318000	1.87629402920043
170.8000000	6.05542000	6.95156000	2.21516680000	6.09486706025001	6.92766928974589	2.15628315163192	1.98266000	1.87628215284604
170.9000000	6.05565000	6.95099000	2.21486320000	6.09479242685675	6.92758590547250	2.15625631572492	1.98292000	1.87627027650729
171.0000000	6.05533000	6.95129000	2.21567280000	6.09471780867927	6.92750254580316	2.15622948817901	1.98252000	1.87625840018419
171.1000000	6.05483000	6.95192000	2.21497705000	6.09464320569902	6.92741921071127	2.15620266898349	1.98234000	1.87624652387672
171.2000000	6.05448000	6.95156000	2.21392710000	6.09456861789756	6.92733590017032	2.15617585812770	1.98263000	1.87623464758489
171.3000000	6.05475000	6.95144000	2.21420540000	6.09449404525647	6.92725261415389	2.15614905560101	1.98220000	1.87622277130870
171.4000000	6.05527000	6.95117000	2.21377530000	6.09441948775743	6.92716935263563	2.15612226139286	1.98220000	1.87621089504815
171.5000000	6.05489000	6.95126000	2.21392710000	6.09434494538215	6.92708611558929	2.15609547549267	1.98173000	1.87619901880324
171.6000000	6.05410000	6.95099000	2.21381325000	6.09427041811242	6.92700290298873	2.15606869788996	1.98115000	1.87618714257398
171.7000000	6.05384000	6.95111000	2.21334520000	6.09419590593009	6.92691971480784	2.15604192857423	1.98176000	1.87617526636035
171.8000000	6.05387000	6.95053000	2.21264945000	6.09412140881704	6.92683655102065	2.15601516753506	1.98182000	1.87616339016236
171.9000000	6.05308000	6.95060000	2.21354760000	6.09404692681981	6.92675341160124	2.15598841476203	1.98173000	1.87615151398001
172.0000000	6.05343000	6.95080000	2.21330725000	6.09397245989195	6.92667029652378	2.15596167024478	1.98118000	1.87613963781330
172.1000000	6.05278000	6.95068000	2.21369940000	6.09389800799038	6.92658720576253	2.15593493397296	1.98118000	1.87612776166223
172.2000000	6.05240000	6.95050000	2.21296570000	6.09382357109784	6.92650413929182	2.15590820593628	1.98118000	1.87611588552680
172.3000000	6.05258000	6.95008000	2.21257355000	6.09374914919713	6.92642109708606	2.15588148612447	1.98173000	1.87610400940701
172.4000000	6.05199000	6.94990000	2.21304160000	6.09367474227114	6.92633807911974	2.15585477452730	1.98191000	1.87609213330286
172.5000000	6.05225000	6.95041000	2.21407890000	6.09360035030282	6.92625508536745	2.15582807113455	1.98191000	1.87608025721435
172.6000000	6.05196000	6.94996000	2.21388915000	6.09352597327519	6.92617211580382	2.15580137593607	1.98226000	1.87606838114148
172.7000000	6.05264000	6.95005000	2.21334520000	6.09345161117134	6.92608917040357	2.15577468892171	1.98217000	1.87605650508425
172.8000000	6.05258000	6.94990000	2.21264945000	6.09337726397445	6.92600624914152	2.15574801008136	1.98191000	1.87604462904266
172.9000000	6.05302000	6.95038000	2.21311750000	6.09330293166773	6.92592335199254	2.15572133940495	1.98147000	1.87603275301670
173.0000000	6.05225000	6.95026000	2.21253560000	6.09322861423450	6.92584047893157	2.15569467688243	1.98147000	1.87602087700639
173.1000000	6.05234000	6.95041000	2.21334520000	6.09315431165812	6.92575762995435	2.15566802250380	1.98147000	1.87600900101172
173.2000000	6.05170000	6.94930000	2.21276330000	6.09308002392203	6.92567480505378	2.15564137625905	1.98130000	1.87599712503269
173.3000000	6.05228000	6.94903000	2.21311750000	6.09300575100973	6.92559200417285	2.15561473818944	1.98147000	1.87598524906930
173.4000000	6.05182000	6.94876000	2.21342110000	6.09293149290479	6.92550922728711	2.15558810824132	1.98092000	1.87597337312155
173.5000000	6.05152000	6.94861000	2.21334520000	6.09285724959084	6.92542647437223	2.15556148640275	1.98104000	1.87596149720072
173.6000000	6.05170000	6.94809000	2.21323135000	6.09278302105158	6.92534374540395	2.15553487266411	1.98086000	1.87594962132298
173.7000000	6.05161000	6.94779000	2.21369940000	6.09270880727079	6.92526104035806	2.15550826701584	1.98020000	1.87593774546108
173.8000000	6.05182000	6.94770000	2.21412950000	6.09263460823227	6.92517835921047	2.15548166944838	1.98002000	1.87592586961502
173.9000000	6.05117000	6.94782000	2.21373735000	6.09256042391993	6.92509570193713	2.15545507995222	1.98063000	1.87591399378479
174.0000000	6.05082000	6.94734000	2.21435720000	6.09248625431771	6.92501306851409	2.15542849851790	1.98046000	1.87590211797040
174.1000000	6.05167000	6.94752000	2.21469875000	6.09241209940963	6.92493045891746	2.15540192513596	1.98017000	1.87589024217185
174.2000000	6.05152000	6.94755000	2.21466080000	6.09233795917976	6.92484787312344	2.15537535979701	1.98069000	1.87587836638913
174.3000000	6.05076000	6.94764000	2.21490115000	6.09226383361223	6.92476531110828	2.15534880249167	1.98060000	1.87586649062226
174.4000000	6.05123000	6.94719000	2.21524270000	6.09218972269125	6.92468277284833	2.15532225321058	1.98031000	1.87585461487121
174.5000000	6.05126000	6.94698000	2.21478730000	6.09211562640106	6.92460025831998	2.15529571194445	1.98020000	1.87584273913601
174.6000000	6.05196000	6.94734000	2.21431925000	6.09204154472598	6.92451776749972	2.15526917868399	1.97991000	1.87583086341665
174.7000000	6.05126000	6.94725000	2.21466080000	6.09196747765038	6.92443530036410	2.15524265341996	1.97930000	1.87581898771312
174.8000000	6.05161000	6.94779000	2.21535655000	6.09189342515868	6.92435285688974	2.15521613614313	1.97973000	1.87580711202543
174.9000000	6.05152000	6.94725000	2.21516680000	6.09181938723537	6.92427043705332	2.15518962684432	1.97985000	1.87579523635357
175.0000000	6.05155000	6.94707000	2.21516680000	6.09174536386499	6.92418804083160	2.15516312551439	1.97985000	1.87578336069755
175.1000000	6.05161000	6.94689000	2.21574870000	6.09167135503213	6.92410566820140	2.15513663214419	1.97959000	1.87577148505737
175.2000000	6.05205000	6.94650000	2.21528065000	6.09159736072145	6.92402331913961	2.15511014672464	1.97976000	1.87575960943303
175.3000000	6.05161000	6.94632000	2.21490115000	6.09152338091765	6.92394099362319	2.15508366924667	1.98014000	1.87574773382453
175.4000000	6.05161000	6.94587000	2.21516680000	6.09144941560548	6.92385869162917	2.15505719970125	1.98031000	1.87573585823186
175.5000000	6.05108000	6.94557000	2.21473670000	6.09137546476976	6.92377641313461	2.15503073807936	1.98002000	1.87572398265503
175.6000000	6.05094000	6.94512000	2.21478730000	6.09130152847335	6.92369415811668	2.15500428437204	1.98075000	1.87571210709404
175.7000000	6.05073000	6.94433000	2.21431925000	6.09122760665692	6.92361192655259	2.15497783857032	1.98063000	1.87570023154888
175.8000000	6.05076000	6.94373000	2.21505295000	6.09115369928143	6.92352971841960	2.15495140066530	1.98046000	1.87568835601956
175.9000000	6.05044000	6.94421000	2.21486320000	6.09107980633233	6.92344753369506	2.15492497064806	1.98046000	1.87567648050608
176.0000000	6.05079000	6.94382000	2.21431925000	6.09100592779512	6.92336537235635	2.15489854850976	1.98046000	1.87566460500844
176.1000000	6.05053000	6.94391000	2.21478730000	6.09093206365537	6.92328323438095	2.15487213424154	1.98040000	1.87565272952663
176.2000000	6.05082000	6.94343000	2.21478730000	6.09085821389871	6.92320111974635	2.15484572783459	1.98049000	1.87564085406066
176.3000000	6.05050000	6.94289000	2.21478730000	6.09078437851083	6.92311902843014	2.15481932928013	1.98086000	1.87562897861053
176.4000000	6.05044000	6.94274000	2.21439515000	6.09071055747746	6.92303696040995	2.15479293856940	1.98020000	1.87561710317623
176.5000000	6.05044000	6.94207000	2.21407890000	6.09063675078441	6.92295491566346	2.15476655569366	1.98020000	1.87560522775778
176.6000000	6.05015000	6.94135000	2.21424335000	6.09056295841754	6.92287289416842	2.15474018064421	1.98089000	1.87559335235516
176.7000000	6.05015000	6.94105000	2.21362350000	6.09048918036276	6.92279089590262	2.15471381341235	1.98046000	1.87558147696837
176.8000000	6.05009000	6.94060000	2.21373735000	6.09041541660604	6.92270892084393	2.15468745398943	1.98057000	1.87556960159743
176.9000000	6.04982000	6.93970000	2.21330725000	6.09034166713342	6.92262696898227	2.15466110236683	1.98043000	1.87555772624232
177.0000000	6.04971000	6.93958000	2.21381325000	6.09026793193096	6.92254504037199	2.15463475853591	1.98104000	1.87554585090305
177.1000000	6.04932000	6.93903000	2.21334520000	6.09019421098482	6.92246313491356	2.15460842248811	1.98092000	1.87553397557961
177.2000000	6.04891000	6.93849000	2.21234585000	6.09012050428116	6.92238125258564	2.15458209421486	1.98031000	1.87552210027202
177.3000000	6.04853000	6.93846000	2.21218140000	6.09004681180625	6.92229939336697	2.15455577370761	1.98031000	1.87551022498026
177.4000000	6.04845000	6.93807000	2.21264945000	6.08997313354638	6.92221755723631	2.15452946095786	1.98002000	1.87549834970434
177.5000000	6.04804000	6.93744000	2.21176395000	6.08989946948788	6.92213574417254	2.15450315595711	1.98002000	1.87548647444425
177.6000000	6.04727000	6.93726000	2.21129590000	6.08982581961718	6.92205395415458	2.15447685874220	1.97971000	1.87547459920000
177.7000000	6.04692000	6.93657000	2.21110615000	6.08975218392071	6.92197218716142	2.15445056927443	1.98031000	1.87546272397159
177.8000000	6.04730000	6.93620000	2.21122000000	6.08967856238498	6.92189044317211	2.15442428753594	1.98049000	1.87545084875902
177.9000000	6.04678000	6.93593000	2.21168805000	6.08960495499655	6.92180872216577	2.15439801351858	1.98046000	1.87543897356229
178.0000000	6.04692000	6.93536000	2.21137180000	6.08953136174201	6.92172702412160	2.15437174721424	1.97959000	1.87542709838139
178.1000000	6.04639000	6.93473000	2.21218140000	6.08945778260802	6.92164534901883	2.15434548861484	1.97956000	1.87541522321633
178.2000000	6.04663000	6.93488000	2.21180190000	6.08938421758128	6.92156369683679	2.15431923771232	1.97947000	1.87540334806710
178.3000000	6.04657000	6.93425000	2.21099230000	6.08931066664854	6.92148206755485	2.15429299449866	1.97947000	1.87539147293372
178.4000000	6.04610000	6.93443000	2.21129590000	6.08923712979659	6.92140046115244	2.15426675896585	1.97930000	1.87537959781617
178.5000000	6.04625000	6.93416000	2.21082785000	6.08916360701229	6.92131887760908	2.15424053110591	1.97930000	1.87536772271445
178.6000000	6.04584000	6.93364000	2.21118205000	6.08909009828251	6.92123731690430	2.15421431091090	1.97895000	1.87535584762858
178.7000000	6.04560000	6.93334000	2.21183985000	6.08901660359421	6.92115577901775	2.15418809837290	1.97886000	1.87534397255854
178.8000000	6.04537000	6.93250000	2.21187780000	6.08894312293436	6.92107426392910	2.15416189348401	1.97831000	1.87533209750434
178.9000000	6.04510000	6.93202000	2.21172600000	6.08886965628999	6.92099277161810	2.15413569623636	1.97814000	1.87532022246598
179.0000000	6.04549000	6.93154000	2.21122000000	6.08879620364817	6.92091130206454	2.15410950662211	1.97875000	1.87530834744345
179.1000000	6.04560000	6.93175000	2.21214345000	6.08872276499603	6.92082985524829	2.15408332463343	1.97857000	1.87529647243677
179.2000000	6.04572000	6.93208000	2.21148565000	6.08864934032072	6.92074843114926	2.15405715026253	1.97852000	1.87528459744591
179.3000000	6.04552000	6.93262000	2.21082785000	6.08857592960944	6.92066702974743	2.15403098350165	1.97802000	1.87527272247090
179.4000000	6.04525000	6.93211000	2.21129590000	6.08850253284945	6.92058565102283	2.15400482434303	1.97797000	1.87526084751172
179.5000000	6.04546000	6.93229000	2.21125795000	6.08842915002802	6.92050429495556	2.15397867277896	1.97814000	1.87524897256839
179.6000000	6.04434000	6.93220000	2.21082785000	6.08835578113250	6.92042296152575	2.15395252880174	1.97831000	1.87523709764088
179.7000000	6.04399000	6.93187000	2.21071400000	6.08828242615025	6.92034165071362	2.15392639240370	1.97814000	1.87522522272922
179.8000000	6.04402000	6.93078000	2.21033450000	6.08820908506869	6.92026036249941	2.15390026357719	1.97814000	1.87521334783339
179.9000000	6.04405000	6.93051000	2.21044835000	6.08813575787526	6.92017909686343	2.15387414231459	1.97814000	1.87520147295340
180.0000000	6.04384000	6.93088000	2.21071400000	6.08806244455746	6.92009785378605	2.15384802860829	1.97831000	1.87518959808925
180.1000000	6.04341000	6.93048000	2.21118205000	6.08798914510282	6.92001663324770	2.15382192245072	1.97814000	1.87517772324093
180.2000000	6.04332000	6.93066000	2.21099230000	6.08791585952413	6.91993543522883	2.15379582383431	1.97840000	1.87516584840846
180.3000000	6.04297000	6.93097000	2.21044835000	6.08784258781518	6.91985425970997	2.15376973275154	1.97797000	1.87515397359182
180.4000000	6.04261000	6.93078000	2.21071400000	6.08776932993721	6.91977310667170	2.15374364919490	1.97785000	1.87514209879101
180.5000000	6.04291000	6.93051000	2.21024595000	6.08769608587812	6.91969197609464	2.15371757315689	1.97785000	1.87513022400605
180.6000000	6.04258000	6.93070000	2.21071400000	6.08762285562585	6.91961086795947	2.15369150463004	1.97771000	1.87511834923692
180.7000000	6.04223000	6.93070000	2.20986645000	6.08754963916839	6.91952978224691	2.15366544360692	1.97759000	1.87510647448362
180.8000000	6.04214000	6.93078000	2.21060015000	6.08747643649378	6.91944871903563	2.15363939008010	1.97785000	1.87509459974617
180.9000000	6.04179000	6.93021000	2.21161215000	6.08740324759008	6.91936767823131	2.15361334404217	1.97811000	1.87508272502455
181.0000000	6.04200000	6.93078000	2.21078990000	6.08733007244539	6.91928665980226	2.15358730548574	1.97686000	1.87507085031877
181.1000000	6.04144000	6.93051000	2.21118205000	6.08725691104788	6.91920566372985	2.15356127440347	1.97643000	1.87505897562883
181.2000000	6.04185000	6.93078000	2.21187780000	6.08718376338571	6.91912468999550	2.15353525078801	1.97666000	1.87504710095473
181.3000000	6.04203000	6.93100000	2.21226995000	6.08711062944713	6.91904373858069	2.15350923463203	1.97652000	1.87503522629646
181.4000000	6.04232000	6.93184000	2.21140975000	6.08703750922039	6.91896280946694	2.15348322592823	1.97657000	1.87502335165403
181.5000000	6.04223000	6.93175000	2.21214345000	6.08696440269379	6.91888190263584	2.15345722466933	1.97640000	1.87501147702743
181.6000000	6.04253000	6.93220000	2.21253560000	6.08689130985568	6.91880101806905	2.15343123084808	1.97652000	1.87499960241668
181.7000000	6.04214000	6.93277000	2.21172600000	6.08681823069442	6.91872015574826	2.15340524445722	1.97582000	1.87498772782176
181.8000000	6.04188000	6.93322000	2.21168805000	6.08674516519844	6.91863931565523	2.15337926548952	1.97571000	1.87497585324268
181.9000000	6.04217000	6.93304000	2.21226995000	6.08667211335617	6.91855849777177	2.15335329398463	1.97597000	1.87496397867943
182.0000000	6.04191000	6.93295000	2.21176395000	6.08659907515611	6.91847770207975	2.15332732991509	1.97585000	1.87495210413203
182.1000000	6.04150000	6.93386000	2.21218140000	6.08652605058676	6.91839692856109	2.15330137325256	1.97594000	1.87494022960046
182.2000000	6.04150000	6.93361000	2.21180190000	6.08645303963669	6.91831617719776	2.15327542399008	1.97579000	1.87492835508472
182.3000000	6.04100000	6.93367000	2.21156155000	6.08638004229447	6.91823544797179	2.15324948212074	1.97582000	1.87491648058483
182.4000000	6.04127000	6.93322000	2.21195370000	6.08630705854873	6.91815474086526	2.15322354763761	1.97536000	1.87490460610077
182.5000000	6.04141000	6.93340000	2.21226995000	6.08623408838812	6.91807405586030	2.15319762053383	1.97527000	1.87489273163255
182.6000000	6.04071000	6.93334000	2.21315545000	6.08616113180133	6.91799339293909	2.15317170080252	1.97498000	1.87488085718017
182.7000000	6.04100000	6.93349000	2.21285185000	6.08608818877707	6.91791275208387	2.15314578843684	1.97550000	1.87486898274362
182.8000000	6.04033000	6.93340000	2.21292775000	6.08601525930410	6.91783213327693	2.15311988342997	1.97469000	1.87485710832291
182.9000000	6.04083000	6.93340000	2.21238380000	6.08594234337119	6.91775153650061	2.15309398577510	1.97463000	1.87484523391804
183.0000000	6.04135000	6.93367000	2.21137180000	6.08586944096715	6.91767096173728	2.15306809546547	1.97481000	1.87483335952901
183.1000000	6.04130000	6.93334000	2.21187780000	6.08579655208083	6.91759040896939	2.15304221249429	1.97481000	1.87482148515581
183.2000000	6.04112000	6.93352000	2.21210550000	6.08572367670111	6.91750987817943	2.15301633685485	1.97440000	1.87480961079845
183.3000000	6.04027000	6.93340000	2.21221935000	6.08565081481687	6.91742936934992	2.15299046854040	1.97449000	1.87479773645693
183.4000000	6.04033000	6.93349000	2.21172600000	6.08557796641705	6.91734888246346	2.15296460754426	1.97391000	1.87478586213124
183.5000000	6.04001000	6.93280000	2.21099230000	6.08550513149061	6.91726841750267	2.15293875385974	1.97426000	1.87477398782139
183.6000000	6.03948000	6.93292000	2.21071400000	6.08543231002654	6.91718797445024	2.15291290748018	1.97481000	1.87476211352738
183.7000000	6.04001000	6.93286000	2.21063810000	6.08535950201385	6.91710755328889	2.15288706839893	1.97463000	1.87475023924921
183.8000000	6.03939000	6.93283000	2.21071400000	6.08528670744158	6.91702715400140	2.15286123660937	1.97426000	1.87473836498688
183.9000000	6.03945000	6.93286000	2.21001825000	6.08521392629880	6.91694677657059	2.15283541210489	1.97376000	1.87472649074038
184.0000000	6.03921000	6.93265000	2.21005620000	6.08514115857460	6.91686642097932	2.15280959487891	1.97365000	1.87471461650971
184.1000000	6.03945000	6.93292000	2.21001825000	6.08506840425810	6.91678608721050	2.15278378492485	1.97408000	1.87470274229489
184.2000000	6.03939000	6.93289000	2.20877855000	6.08499566333845	6.91670577524709	2.15275798223616	1.97408000	1.87469086809590
184.3000000	6.03892000	6.93277000	2.20793100000	6.08492293580482	6.91662548507210	2.15273218680631	1.97397000	1.87467899391275
184.4000000	6.03954000	6.93310000	2.20834845000	6.08485022164640	6.91654521666856	2.15270639862878	1.97336000	1.87466711974544
184.5000000	6.03930000	6.93259000	2.20870265000	6.08477752085242	6.91646497001957	2.15268061769708	1.97353000	1.87465524559397
184.6000000	6.03951000	6.93265000	2.20924660000	6.08470483341210	6.91638474510826	2.15265484400471	1.97362000	1.87464337145833
184.7000000	6.03875000	6.93202000	2.20920865000	6.08463215931472	6.91630454191781	2.15262907754522	1.97307000	1.87463149733853
184.8000000	6.03936000	6.93214000	2.20905685000	6.08455949857875	6.91622436043144	2.15260331831216	1.97307000	1.87461962323457
184.9000000	6.03968000	6.93208000	2.20975260000	6.08448685129119	6.91614420063240	2.15257756629909	1.97307000	1.87460774914644
185.0000000	6.04001000	6.93139000	2.20889240000	6.08441421732844	6.91606406250401	2.15255182149961	1.97292000	1.87459587507415
185.1000000	6.04042000	6.93145000	2.20924660000	6.08434159668046	6.91598394602959	2.15252608390730	1.97275000	1.87458400101770
185.2000000	6.04033000	6.93166000	2.20936045000	6.08426898933727	6.91590385119254	2.15250035351579	1.97281000	1.87457212697709
185.3000000	6.04024000	6.93130000	2.20936045000	6.08419639528892	6.91582377797629	2.15247463031872	1.97292000	1.87456025295231
185.4000000	6.04027000	6.93172000	2.20831050000	6.08412381452549	6.91574372636430	2.15244891430972	1.97263000	1.87454837894337
185.5000000	6.04033000	6.93154000	2.20819665000	6.08405124703710	6.91566369634788	2.15242320548246	1.97231000	1.87453650495027
185.6000000	6.04033000	6.93100000	2.20819665000	6.08397869281390	6.91558368792584	2.15239750383062	1.97231000	1.87452463097300
185.7000000	6.04068000	6.93142000	2.20684310000	6.08390615184608	6.91550370106136	2.15237180934790	1.97223000	1.87451275701158
185.8000000	6.04062000	6.93142000	2.20684310000	6.08383362412386	6.91542373573819	2.15234612202800	1.97208000	1.87450088306599
185.9000000	6.04062000	6.93124000	2.20633710000	6.08376110963750	6.91534379194009	2.15232044186465	1.97118000	1.87448900913623
186.0000000	6.04047000	6.93081000	2.20637505000	6.08368860837727	6.91526386965090	2.15229476885158	1.97113000	1.87447713522232
186.1000000	6.03945000	6.93081000	2.20626120000	6.08361612033352	6.91518396885446	2.15226910298254	1.97110000	1.87446526132424
186.2000000	6.03910000	6.93051000	2.20680515000	6.08354364549657	6.91510408953468	2.15224344425130	1.97118000	1.87445338744200
186.3000000	6.03921000	6.92961000	2.20688105000	6.08347118385684	6.91502423167549	2.15221779265164	1.97101000	1.87444151357559
186.4000000	6.03886000	6.92919000	2.20633710000	6.08339873540473	6.91494439526086	2.15219214817735	1.97049000	1.87442963972503
186.5000000	6.03875000	6.92838000	2.20695695000	6.08332630013070	6.91486458027482	2.15216651082224	1.97075000	1.87441776589030
186.6000000	6.03927000	6.92811000	2.20626120000	6.08325387802522	6.91478478670141	2.15214088058012	1.97058000	1.87440589207141
186.7000000	6.03910000	6.92787000	2.20637505000	6.08318146907882	6.91470501452473	2.15211525744483	1.97063000	1.87439401826835
186.8000000	6.03877000	6.92744000	2.20537570000	6.08310907328203	6.91462526372890	2.15208964141022	1.97029000	1.87438214448113
186.9000000	6.03886000	6.92723000	2.20529980000	6.08303669062544	6.91454553429808	2.15206403247013	1.97020000	1.87437027070975
187.0000000	6.03907000	6.92657000	2.20645095000	6.08296432109965	6.91446582621647	2.15203843061844	1.97002000	1.87435839695421
187.1000000	6.03822000	6.92705000	2.20645095000	6.08289196469529	6.91438613946831	2.15201283584904	1.97002000	1.87434652321451
187.2000000	6.03813000	6.92657000	2.20645095000	6.08281962140304	6.91430647403787	2.15198724815581	1.96973000	1.87433464949064
187.3000000	6.03813000	6.92618000	2.20588170000	6.08274729121359	6.91422682990946	2.15196166753266	1.96991000	1.87432277578261
187.4000000	6.03813000	6.92555000	2.20579315000	6.08267497411765	6.91414720706741	2.15193609400313	1.96956000	1.87431090209041
187.5000000	6.03842000	6.92585000	2.20567930000	6.08260267010600	6.91406760549610	2.15191052758509	1.96930000	1.87429902841406
187.6000000	6.03798000	6.92585000	2.20556545000	6.08253037916940	6.91398802517995	2.15188496822510	1.96895000	1.87428715475354
187.7000000	6.03834000	6.92630000	2.20588170000	6.08245810129868	6.91390846610339	2.15185941591735	1.96843000	1.87427528110886
187.8000000	6.03798000	6.92585000	2.20541365000	6.08238583648467	6.91382892825090	2.15183387065602	1.96805000	1.87426340748001
187.9000000	6.03763000	6.92567000	2.20498355000	6.08231358471823	6.91374941160698	2.15180833243533	1.96814000	1.87425153386700
188.0000000	6.03740000	6.92540000	2.20517330000	6.08224134599026	6.91366991615619	2.15178280124951	1.96814000	1.87423966026983
188.1000000	6.03687000	6.92497000	2.20451550000	6.08216912029168	6.91359044188309	2.15175727709280	1.96771000	1.87422778668850
188.2000000	6.03646000	6.92479000	2.20451550000	6.08209690761345	6.91351098877229	2.15173175995947	1.96759000	1.87421591312301
188.3000000	6.03661000	6.92461000	2.20475585000	6.08202470794653	6.91343155680842	2.15170624984377	1.96797000	1.87420403957335
188.4000000	6.03637000	6.92422000	2.20498355000	6.08195252128193	6.91335214597615	2.15168074674000	1.96858000	1.87419216603953
188.5000000	6.03637000	6.92377000	2.20443960000	6.08188034761067	6.91327275626017	2.15165525064246	1.96797000	1.87418029252154
188.6000000	6.03708000	6.92359000	2.20432575000	6.08180818692381	6.91319338764522	2.15162976154546	1.96788000	1.87416841901940
188.7000000	6.03646000	6.92329000	2.20432575000	6.08173603921242	6.91311404011605	2.15160427944333	1.96742000	1.87415654553309
188.8000000	6.03614000	6.92323000	2.20443960000	6.08166390446761	6.91303471365744	2.15157880433042	1.96742000	1.87414467206262
188.9000000	6.03579000	6.92302000	2.20432575000	6.08159178268050	6.91295540825422	2.15155333620108	1.96698000	1.87413279860798
189.0000000	6.03549000	6.92311000	2.20402215000	6.08151967384225	6.91287612389122	2.15152787504968	1.96724000	1.87412092516918
189.1000000	6.03497000	6.92239000	2.20483175000	6.08144757794404	6.91279686055331	2.15150242087061	1.96733000	1.87410905174622
189.2000000	6.03461000	6.92239000	2.20498355000	6.08137549497706	6.91271761822539	2.15147697365826	1.96768000	1.87409717833910
189.3000000	6.03500000	6.92220000	2.20479380000	6.08130342493254	6.91263839689240	2.15145153340703	1.96742000	1.87408530494782
189.4000000	6.03438000	6.92193000	2.20502150000	6.08123136780172	6.91255919653927	2.15142610011136	1.96715000	1.87407343157237
189.5000000	6.03456000	6.92181000	2.20490765000	6.08115932363889	6.91248001715100	2.15140067376568	1.96724000	1.87406155821276
189.6000000	6.03441000	6.92190000	2.20451550000	6.08108729238381	6.91240085871258	2.15137525436443	1.96742000	1.87404968486898
189.7000000	6.03423000	6.92196000	2.20490765000	6.08101527402276	6.91232172120904	2.15134984190208	1.96707000	1.87403781154105
189.8000000	6.03388000	6.92196000	2.20385770000	6.08094326854738	6.91224260462545	2.15132443637309	1.96698000	1.87402593822895
189.9000000	6.03388000	6.92190000	2.20471790000	6.08087127594930	6.91216350894688	2.15129903777195	1.96643000	1.87401406493269
190.0000000	6.03330000	6.92163000	2.20517330000	6.08079929622021	6.91208443415845	2.15127364609316	1.96655000	1.87400219165226
190.1000000	6.03321000	6.92133000	2.20398420000	6.08072732935182	6.91200538024526	2.15124826133123	1.96655000	1.87399031838768
190.2000000	6.03286000	6.92133000	2.20421190000	6.08065537533586	6.91192634719249	2.15122288348067	1.96643000	1.87397844513893
190.3000000	6.03250000	6.92190000	2.20402215000	6.08058343416409	6.91184733508006	2.15119751253601	1.96658000	1.87396657190601
190.4000000	6.03268000	6.92208000	2.20417395000	6.08051150582831	6.91176834385863	2.15117214849180	1.96684000	1.87395469868894
190.5000000	6.03236000	6.92257000	2.20381975000	6.08043959032033	6.91168937346641	2.15114679134259	1.96707000	1.87394282548770
190.6000000	6.03280000	6.92247000	2.20479380000	6.08036768763200	6.91161042388922	2.15112144108294	1.96715000	1.87393095230230
190.7000000	6.03253000	6.92211000	2.20385770000	6.08029579775519	6.91153149511290	2.15109609770743	1.96686000	1.87391907913274
190.8000000	6.03192000	6.92196000	2.20517330000	6.08022392068180	6.91145258712334	2.15107076121065	1.96713000	1.87390720597901
190.9000000	6.03177000	6.92202000	2.20529980000	6.08015205640375	6.91137369990645	2.15104543158718	1.96678000	1.87389533284112
191.0000000	6.03204000	6.92227000	2.20529980000	6.08008020491299	6.91129483344819	2.15102010883164	1.96698000	1.87388345971907
191.1000000	6.03163000	6.92181000	2.20595760000	6.08000836620150	6.91121598773454	2.15099479293865	1.96672000	1.87387158661286
191.2000000	6.03198000	6.92235000	2.20599555000	6.07993654026128	6.91113716275153	2.15096948390281	1.96742000	1.87385971352248
191.3000000	6.03168000	6.92211000	2.20579315000	6.07986472708437	6.91105835848521	2.15094418171879	1.96742000	1.87384784044794
191.4000000	6.03177000	6.92284000	2.20588170000	6.07979292666280	6.91097957492166	2.15091888638121	1.96742000	1.87383596738924
191.5000000	6.03160000	6.92314000	2.20583110000	6.07972113898866	6.91090081204701	2.15089359788474	1.96742000	1.87382409434637
191.6000000	6.03145000	6.92332000	2.20618530000	6.07964936405406	6.91082206984741	2.15086831622404	1.96724000	1.87381222131934
191.7000000	6.03124000	6.92386000	2.20579315000	6.07957760185111	6.91074334830905	2.15084304139377	1.96744000	1.87380034830815
191.8000000	6.03127000	6.92401000	2.20575520000	6.07950585237197	6.91066464741814	2.15081777338864	1.96771000	1.87378847531280
191.9000000	6.03189000	6.92464000	2.20599555000	6.07943411560883	6.91058596716093	2.15079251220332	1.96768000	1.87377660233328
192.0000000	6.03086000	6.92470000	2.20588170000	6.07936239155386	6.91050730752370	2.15076725783252	1.96797000	1.87376472936961
192.1000000	6.03060000	6.92537000	2.20614735000	6.07929068019930	6.91042866849277	2.15074201027094	1.96771000	1.87375285642176
192.2000000	6.03130000	6.92491000	2.20684310000	6.07921898153740	6.91035005005448	2.15071676951331	1.96800000	1.87374098348976
192.3000000	6.03124000	6.92497000	2.20684310000	6.07914729556042	6.91027145219520	2.15069153555434	1.96805000	1.87372911057359
192.4000000	6.03104000	6.92537000	2.20691900000	6.07907562226065	6.91019287490135	2.15066630838878	1.96814000	1.87371723767326
192.5000000	6.03095000	6.92464000	2.20774125000	6.07900396163042	6.91011431815935	2.15064108801136	1.96797000	1.87370536478877
192.6000000	6.03139000	6.92528000	2.20695695000	6.07893231366205	6.91003578195567	2.15061587441683	1.96759000	1.87369349192012
192.7000000	6.03089000	6.92479000	2.20684310000	6.07886067834791	6.90995726627681	2.15059066759994	1.96742000	1.87368161906730
192.8000000	6.03101000	6.92479000	2.20757680000	6.07878905568037	6.90987877110930	2.15056546755547	1.96785000	1.87366974623032
192.9000000	6.03116000	6.92497000	2.20793100000	6.07871744565185	6.90980029643968	2.15054027428514	1.96771000	1.87365787340918
193.0000000	6.03095000	6.92506000	2.20839905000	6.07864584825477	6.90972184225454	2.15051508787176	1.96826000	1.87364600060387
193.1000000	6.03098000	6.92506000	2.20781715000	6.07857426348157	6.90964340854050	2.15048990822279	1.96872000	1.87363412781440
193.2000000	6.03072000	6.92464000	2.20896830000	6.07850269132472	6.90956499528420	2.15046473533331	1.96904000	1.87362225504077
193.3000000	6.03124000	6.92516000	2.20839905000	6.07843113177671	6.90948660247231	2.15043956919841	1.96840000	1.87361038228298
193.4000000	6.03095000	6.92537000	2.20839905000	6.07835958483005	6.90940823009151	2.15041440981320	1.96831000	1.87359850954102
193.5000000	6.03139000	6.92555000	2.20936045000	6.07828805047727	6.90932987812855	2.15038925717279	1.96846000	1.87358663681490
193.6000000	6.03139000	6.92600000	2.20936045000	6.07821652871091	6.90925154657017	2.15036411127232	1.96829000	1.87357476410462
193.7000000	6.03168000	6.92555000	2.20936045000	6.07814501952355	6.90917323540316	2.15033897210692	1.96858000	1.87356289141017
193.8000000	6.03168000	6.92585000	2.20831050000	6.07807352290778	6.90909494461431	2.15031383967176	1.96811000	1.87355101873157
193.9000000	6.03212000	6.92555000	2.20851290000	6.07800203885620	6.90901667419047	2.15028871396199	1.96802000	1.87353914606879
194.0000000	6.03212000	6.92600000	2.20827255000	6.07793056736144	6.90893842411850	2.15026359497279	1.96768000	1.87352727342186
194.1000000	6.03277000	6.92555000	2.20877855000	6.07785910842529	6.90886019438528	2.15023848269936	1.96742000	1.87351540079077
194.2000000	6.03247000	6.92585000	2.20831050000	6.07778766203744	6.90878198497772	2.15021337713689	1.96785000	1.87350352817551
194.3000000	6.03265000	6.92582000	2.20866470000	6.07771622818576	6.90870379588277	2.15018827828060	1.96785000	1.87349165557609
194.4000000	6.03286000	6.92476000	2.20905685000	6.07764480686300	6.90862562708739	2.15016318612570	1.96814000	1.87347978299250
194.5000000	6.03233000	6.92528000	2.20839905000	6.07757339806194	6.90854747857857	2.15013810066743	1.96797000	1.87346791042476
194.6000000	6.03206000	6.92464000	2.20877855000	6.07750200177539	6.90846935034332	2.15011302190105	1.96759000	1.87345603787285
194.7000000	6.03265000	6.92416000	2.20847495000	6.07743061799617	6.90839124236869	2.15008794982179	1.96768000	1.87344416533677
194.8000000	6.03286000	6.92362000	2.20823460000	6.07735924671712	6.90831315464173	2.15006288442494	1.96742000	1.87343229281654
194.9000000	6.03286000	6.92407000	2.20819665000	6.07728788793109	6.90823508714953	2.15003782570577	1.96724000	1.87342042031214
195.0000000	6.03250000	6.92359000	2.20734910000	6.07721654163097	6.90815703988231	2.15001277365956	1.96655000	1.87340854782358
195.1000000	6.03224000	6.92314000	2.20691900000	6.07714520780964	6.90807901289360	2.14998772828162	1.96643000	1.87339667535086
195.2000000	6.03212000	6.92347000	2.20637505000	6.07707388646002	6.90800100610740	2.14996268956726	1.96614000	1.87338480289397
195.3000000	6.03204000	6.92293000	2.20672925000	6.07700257757504	6.90792301951117	2.14993765751179	1.96640000	1.87337293045293
195.4000000	6.03148000	6.92239000	2.20653950000	6.07693128114766	6.90784505309240	2.14991263211055	1.96652000	1.87336105802771
195.5000000	6.03160000	6.92190000	2.20645095000	6.07685999717082	6.90776710683861	2.14988761335888	1.96626000	1.87334918561834
195.6000000	6.03133000	6.92106000	2.20645095000	6.07678872563753	6.90768918073734	2.14986260125212	1.96626000	1.87333731322480
195.7000000	6.03133000	6.92070000	2.20560340000	6.07671746654078	6.90761127477618	2.14983759578564	1.96626000	1.87332544084711
195.8000000	6.03095000	6.92016000	2.20560340000	6.07664621987358	6.90753338894272	2.14981259695481	1.96614000	1.87331356848524
195.9000000	6.03095000	6.92001000	2.20567930000	6.07657498562898	6.90745552322460	2.14978760475501	1.96568000	1.87330169613922
196.0000000	6.03057000	6.91983000	2.20626120000	6.07650376380001	6.90737767760948	2.14976261918162	1.96611000	1.87328982380903
196.1000000	6.02984000	6.91953000	2.20595760000	6.07643255437975	6.90729985208505	2.14973764023004	1.96594000	1.87327795149468
196.2000000	6.03007000	6.91934000	2.20614735000	6.07636135736128	6.90722204663903	2.14971266789569	1.96568000	1.87326607919617
196.3000000	6.03022000	6.91874000	2.20588170000	6.07629017273770	6.90714426125915	2.14968770217398	1.96597000	1.87325420691349
196.4000000	6.03016000	6.91862000	2.20588170000	6.07621900050212	6.90706649593321	2.14966274306033	1.96553000	1.87324233464665
196.5000000	6.02957000	6.91817000	2.20618530000	6.07614784064767	6.90698875064899	2.14963779055018	1.96518000	1.87323046239565
196.6000000	6.03022000	6.91835000	2.20541365000	6.07607669316750	6.90691102539432	2.14961284463898	1.96484000	1.87321859016049
196.7000000	6.03022000	6.91760000	2.20529980000	6.07600555805475	6.90683332015705	2.14958790532218	1.96553000	1.87320671794116
196.8000000	6.02984000	6.91742000	2.20575520000	6.07593443530262	6.90675563492508	2.14956297259523	1.96542000	1.87319484573767
196.9000000	6.02998000	6.91712000	2.20537570000	6.07586332490428	6.90667796968629	2.14953804645362	1.96553000	1.87318297355002
197.0000000	6.02978000	6.91679000	2.20588170000	6.07579222685293	6.90660032442864	2.14951312689282	1.96553000	1.87317110137821
197.1000000	6.02987000	6.91679000	2.20588170000	6.07572114114180	6.90652269914007	2.14948821390831	1.96524000	1.87315922922223
197.2000000	6.03016000	6.91621000	2.20502150000	6.07565006776411	6.90644509380858	2.14946330749560	1.96536000	1.87314735708209
197.3000000	6.02949000	6.91639000	2.20432575000	6.07557900671311	6.90636750842217	2.14943840765018	1.96536000	1.87313548495779
197.4000000	6.02919000	6.91655000	2.20432575000	6.07550795798206	6.90628994296888	2.14941351436757	1.96542000	1.87312361284932
197.5000000	6.02896000	6.91606000	2.20394625000	6.07543692156422	6.90621239743678	2.14938862764329	1.96481000	1.87311174075670
197.6000000	6.02861000	6.91561000	2.20366795000	6.07536589745288	6.90613487181395	2.14936374747286	1.96481000	1.87309986867990
197.7000000	6.02831000	6.91543000	2.20336435000	6.07529488564133	6.90605736608851	2.14933887385182	1.96510000	1.87308799661895
197.8000000	6.02831000	6.91471000	2.20363000000	6.07522388612289	6.90597988024860	2.14931400677571	1.96492000	1.87307612457383
197.9000000	6.02837000	6.91441000	2.20336435000	6.07515289889088	6.90590241428237	2.14928914624009	1.96510000	1.87306425254456
198.0000000	6.02817000	6.91396000	2.20336435000	6.07508192393862	6.90582496817802	2.14926429224050	1.96498000	1.87305238053111
198.1000000	6.02826000	6.91377000	2.20323785000	6.07501096125947	6.90574754192375	2.14923944477253	1.96553000	1.87304050853351
198.2000000	6.02861000	6.91426000	2.20355410000	6.07494001084677	6.90567013550780	2.14921460383173	1.96513000	1.87302863655174
198.3000000	6.02905000	6.91399000	2.20366795000	6.07486907269391	6.90559274891843	2.14918976941368	1.96524000	1.87301676458581
198.4000000	6.02913000	6.91426000	2.20374385000	6.07479814679426	6.90551538214393	2.14916494151399	1.96507000	1.87300489263572
198.5000000	6.02919000	6.91441000	2.20308605000	6.07472723314120	6.90543803517259	2.14914012017128	1.96481000	1.87299302070146
198.6000000	6.02925000	6.91414000	2.20332640000	6.07465633172815	6.90536070799276	2.14911530535493	1.96481000	1.87298114878305
198.7000000	6.02905000	6.91411000	2.20381975000	6.07458544256203	6.90528340059277	2.14909049704810	1.96481000	1.87296927688047
198.8000000	6.02910000	6.91377000	2.20355410000	6.07451456564876	6.90520611296102	2.14906569524658	1.96481000	1.87295740499372
198.9000000	6.02937000	6.91396000	2.20282040000	6.07444370095927	6.90512884508589	2.14904089994616	1.96463000	1.87294553312282
199.0000000	6.02957000	6.91408000	2.20323785000	6.07437284848716	6.90505159695581	2.14901611114262	1.96455000	1.87293366126775
199.1000000	6.02963000	6.91341000	2.20374385000	6.07430200822604	6.90497436855922	2.14899132883179	1.96481000	1.87292178942852
199.2000000	6.02960000	6.91414000	2.20336435000	6.07423118016952	6.90489715988460	2.14896655300946	1.96469000	1.87290991760512
199.3000000	6.02913000	6.91441000	2.20381975000	6.07416036431127	6.90481997092041	2.14894178367147	1.96481000	1.87289804579756
199.4000000	6.02993000	6.91389000	2.20394625000	6.07408956064492	6.90474280165518	2.14891702081365	1.96518000	1.87288617400585
199.5000000	6.02949000	6.91369000	2.20417395000	6.07401876916415	6.90466565207744	2.14889226443184	1.96481000	1.87287430222996
199.6000000	6.03001000	6.91350000	2.20471790000	6.07394798986262	6.90458852217573	2.14886751452189	1.96510000	1.87286243046992
199.7000000	6.03066000	6.91396000	2.20486970000	6.07387722273405	6.90451141193864	2.14884277107967	1.96515000	1.87285055872571
199.8000000	6.03034000	6.91384000	2.20509740000	6.07380646777211	6.90443432135658	2.14881803410105	1.96579000	1.87283868699734
[truncated: 10,513 more rows]
