# Supplementary material for: Molecular flexibility of DNA as a key determinant of RAD51 recruitment
Source: EMBO J. 2020 Jan 14;39(7):e103002. doi: 10.15252/embj.2019103002 (PMC7110135; doi:10.15252/embj.2019103002)
Supplement: Supplementary file 5 — Source Data for Main Figures [file EMBJ-39-e103002-s005.zip › Figures5&EV5/Figure5&EV5_ClusterRun_2/Fit_ss_Main.m]

global evaluation
evaluation = 1

%Fitting script for manuscript figures 3, 4 and S4

%dataset 1 best fit:  
%     0.6344
%    -2.0832
%    -2.1002
%    -1.9997
%    -2.5113
%    -2.4730
%    -2.7571
%    -4.1273
%    -3.6216

load spr_F86ERad51_dT50_dN50_dA50_ds50_2nd
ydata = ydata_F86ERad51_dT50_dN50_dA50_ds50_2nd;

F86E_dT50_data = ydata(1:12512);
F86E_dN50_data = ydata(12512+1:2*12512);
F86E_dA50_data = ydata(2*12512+1:3*12512);
F86E_ds50_data = ydata(3*12512+1:4*12512);

ydata = [F86E_dT50_data, F86E_dN50_data, F86E_dA50_data,F86E_ds50_data];
xdata = xdata(1:12512);

initial_guesses = 10.^[0.9565
   -1.7078
   -2.1947
   -1.7069
   -2.7380
   -2.4308
   -2.7416
   -3.3893
   -3.3661];

lb = 10.^[-4
    -6
    -6
    -6
    -6
    -6
    -6
    -6
    -6];

ub = 10.^[3 
    4
    3
    4
    3
    4
    3
    4
    3];

 non_fit_param = 1;
 
 options = optimoptions(@lsqcurvefit,'MaxIterations',100, 'MaxFunctionEvaluations', 100, 'OptimalityTolerance', 1e-20, ...
     'FunctionTolerance', 1e-8, 'StepTolerance', 1e-8, 'Display', 'iter', 'DiffMinChange', 1e-6);
 
 [x, resnorm, residual, exitflag, output, lambda, Jacobian] = lsqcurvefit(@(x,xdata)Fit_Connector(x, xdata), ...
 initial_guesses, xdata, ydata, lb, ub, options);
 
Y1 = Fit_Connector(x, xdata);
figure
F86E_dT50_Fit = Y1(:,1);
F86E_dN50_Fit = Y1(:,2);
F86E_dA50_Fit = Y1(:,3);
F86E_ds50_Fit = Y1(:,4);

F86E_dT50_data = ydata(1:12512);
F86E_dN50_data = ydata(12512+1:2*12512);
F86E_dA50_data = ydata(2*12512+1:3*12512);
F86E_ds50_data = ydata(3*12512+1:4*12512);

plot(xdata, F86E_dT50_Fit, 'b-'); hold on
plot(xdata, F86E_dT50_data, 'b.'); hold on
plot(xdata, F86E_dN50_Fit, 'g-'); hold on
plot(xdata, F86E_dN50_data, 'g.'); hold on
plot(xdata, F86E_dA50_Fit, 'r-'); hold on
plot(xdata, F86E_dA50_data, 'r.'); hold on
plot(xdata, F86E_ds50_Fit, 'k-'); hold on
plot(xdata, F86E_ds50_data, 'k.'); hold on

xlabel('Time (s)')
ylabel('Mean Rad51 Molecules / DNA Molecule')
title(['Parameter Fit Guesses: ', num2str(initial_guesses), ...
    'Parameter Fit Results: ', num2str(x)])

legend('Polymer Fit - 150 nM', 'Experimental Data')
